# Supplementary material for: Epigenetic regulation of white adipose tissue plasticity and energy metabolism by nucleosome binding HMGN proteins
Source: Nat Commun. 2022 Nov 26;13:7303. doi: 10.1038/s41467-022-34964-5 (PMC9701217; doi:10.1038/s41467-022-34964-5)
Supplement: Supplementary file 3 — Supplementary Data 1 [file 41467_2022_34964_MOESM3_ESM.xlsx]

## Sheet: S3A
					Cumulative food intake (kcal) from week 11-17
Genotype	Sex	DOB	Age (weeks)	Diet	Body weight (g)	11	12	13	14	15	16	17
WT	M	2020-05-18	17.1	chow	28.5	83.39	146.01	220.41	275.59	340.69	411.68	485.77
WT	M	2020-05-18	17.1	chow	28	74.09	146.32	223.82	279	345.03	419.12	488.87
WT	M	2020-05-19	17	chow	25.6	68.51	136.4	212.97	271.25	339.45	401.14	472.13
WT	M	2020-05-19	17	chow	28.5	72.85	141.36	220.1	278.69	341.93	406.72	485.15
WT	M	2020-05-20	16.9	chow	28.3	70.68	140.74	230.95	287.06	366.73	439.89	506.54
WT	M	2020-05-20	16.9	chow	25.2	79.36	147.87	232.19	296.05	367.35	443.3	519.56
WT	M	2020-05-20	16.9	chow	25.9	73.16	146.01	229.4	290.78	367.35	434.31	507.47
WT	M	2020-05-20	16.9	chow	30.1	74.71	152.83	241.8	310.31	383.16	457.25	539.09
WT	M	2020-05-19	17	chow	27.1	71.3	145.08	230.64	287.06	360.22	429.66	496.31
WT	M	2020-05-19	17	chow	28.5	78.12	149.11	228.78	294.81	364.25	434.31	512.43
WT	M	2020-05-19	17	chow	30.2	85.87	168.33	260.09	331.08	411.06	490.11	579.39
WT	M	2020-05-19	17	chow	29.6	76.57	152.52	240.25	306.9	377.58	448.57	529.79
DKO	M	2020-05-19	17	chow	21.2	85.56	166.47	254.82	318.37	397.73	473.99	554.59
DKO	M	2020-05-19	17	chow	22.9	69.75	146.94	222.58	290.78	369.52	449.19	527.93
DKO	M	2020-05-19	17	chow	23.7	63.86	135.16	220.72	286.75	360.53	429.97	510.26
DKO	M	2020-05-18	17.1	chow	25.9	88.66	161.2	247.69	321.47	399.9	474.3	560.48
DKO	M	2020-05-18	17.1	chow	26.2	74.71	151.9	239.94	305.35	387.5	453.22	535.99
DKO	M	2020-05-18	17.1	chow	25.9	88.04	168.64	259.47	329.84	401.14	469.96	551.18
DKO	M	2020-05-18	17.1	chow	22.4	79.98	153.14	232.19	292.64	367.66	436.17	509.33
DKO	M	2020-05-18	17.1	chow	23.9	72.23	151.59	235.29	306.28	378.82	449.5	531.34
DKO	M	2020-05-19	17	chow	24.9	84.63	163.06	251.41	319.61	395.25	470.58	555.52
DKO	M	2020-05-19	17	chow	23.8	75.64	151.59	230.33	296.05	372	444.54	523.28
DKO	M	2020-05-19	17	chow	26	82.77	165.54	259.16	326.43	407.34	484.53	572.26
DKO	M	2020-05-19	17	chow	25.6	82.15	162.13	256.06	325.81	405.48	480.5	568.23

## Sheet: S3B
						Cumulative energy expenditure (kcal) from week 11-17
Genotype	Sex	DOB	Age (weeks)	Diet	Body weight (g)	11	12	13	14	15	16	17
WT	M	2020-05-18	17.1	chow	28.5	84.818	149.398	223.184	280.072	342.486	406.532	482.05
WT	M	2020-05-18	17.1	chow	28	69.568	136.126	211.454	267.192	330.948	397.696	470.508
WT	M	2020-05-19	17	chow	25.6	68.41	135.2	206.696	265.328	328.418	390.574	464.364
WT	M	2020-05-19	17	chow	28.5	75.486	140.698	214.222	270.532	331.016	392.92	466.776
WT	M	2020-05-20	16.9	chow	28.3	70.198	138.492	218.242	276.012	348.08	419.18	487.308
WT	M	2020-05-20	16.9	chow	25.2	73.708	141.086	222.89	285.386	356.62	432.272	513.334
WT	M	2020-05-20	16.9	chow	25.9	72.592	141.936	220.878	282.29	354.384	421.784	495.698
WT	M	2020-05-20	16.9	chow	30.1	74.04	147.814	235.092	301.304	371.65	443.552	522.392
WT	M	2020-05-19	17	chow	27.1	69.934	139.01	217.176	275.998	344.86	411.594	486.206
WT	M	2020-05-19	17	chow	28.5	73.242	141.696	224.616	291.25	359.51	423.716	500.464
WT	M	2020-05-19	17	chow	30.2	86.05	163.222	253.434	321.476	404.048	480.204	570.294
WT	M	2020-05-19	17	chow	29.6	76.016	147.228	231.96	294.606	364.842	433.622	511.186
DKO	M	2020-05-19	17	chow	21.2	84.428	162.922	247.72	313.61	388.868	465.99	548.522
DKO	M	2020-05-19	17	chow	22.9	72.932	141.57	222.538	293.94	366.45	441.48	528.456
DKO	M	2020-05-19	17	chow	23.7	64.61	135.916	221.634	289.88	362.832	431.758	514.028
DKO	M	2020-05-18	17.1	chow	25.9	88.412	158.362	242.392	315.174	395.646	470.512	552.54
DKO	M	2020-05-18	17.1	chow	26.2	77.302	150.07	237.322	305.272	385.404	446.946	530.472
DKO	M	2020-05-18	17.1	chow	25.9	90.308	167.954	260.346	328.248	397.78	462.98	545.254
DKO	M	2020-05-18	17.1	chow	22.4	81.702	150.27	229.566	288.58	362.102	430.98	507.91
DKO	M	2020-05-18	17.1	chow	23.9	75.738	154.316	237.678	307.928	378.962	450.202	529.906
DKO	M	2020-05-19	17	chow	24.9	84.664	162.134	248.354	318.04	391.564	466.664	550.412
DKO	M	2020-05-19	17	chow	23.8	77.274	148.342	228.95	293.692	366.298	439.392	520.182
DKO	M	2020-05-19	17	chow	26	83.336	162.578	255.89	322.494	405.134	478.17	564.43
DKO	M	2020-05-19	17	chow	25.6	82.012	159.392	250.192	320.366	402.222	474.622	563.956
