# Supplementary material for: Epigenetic regulation of white adipose tissue plasticity and energy metabolism by nucleosome binding HMGN proteins
Source: Nat Commun. 2022 Nov 26;13:7303. doi: 10.1038/s41467-022-34964-5 (PMC9701217; doi:10.1038/s41467-022-34964-5)
Supplement: Supplementary file 4 — Supplementary Data 2 [file 41467_2022_34964_MOESM4_ESM.xlsx]

## Sheet: Day 0
Ensid_gene	Gene	Log2fc (DKO/WT)	Pvalue	Fdr
ENSMUSG00000000001	Gnai3	-0.0266574	0.739946	0.955129
ENSMUSG00000000028	Cdc45	-0.0135012	0.950624	0.994423
ENSMUSG00000000031	H19	1.16642	0.0564679	0.685046
ENSMUSG00000000037	Scml2	0.439124	0.114258	0.720054
ENSMUSG00000000056	Narf	0.159948	0.168231	0.758458
ENSMUSG00000000058	Cav2	-0.00628651	0.939314	0.993522
ENSMUSG00000000078	Klf6	-0.179845	0.114338	0.720054
ENSMUSG00000000085	Scmh1	0.13991	0.43877	0.875014
ENSMUSG00000000088	Cox5a	-0.217305	0.0650693	0.69181
ENSMUSG00000000093	Tbx2	0.0480936	0.93761	0.993522
ENSMUSG00000000094	Tbx4	-0.860872	0.213034	0.788741
ENSMUSG00000000120	Ngfr	-0.173933	0.726734	0.953218
ENSMUSG00000000126	Wnt9a	0.361731	0.256768	0.813277
ENSMUSG00000000127	Fer	-0.0237334	0.81191	0.966953
ENSMUSG00000000131	Xpo6	0.107158	0.183108	0.770329
ENSMUSG00000000134	Tfe3	0.0524199	0.404972	0.864444
ENSMUSG00000000142	Axin2	0.147931	0.728151	0.953271
ENSMUSG00000000148	Brat1	0.0527722	0.575289	0.914645
ENSMUSG00000000149	Gna12	0.250706	0.0145664	0.531362
ENSMUSG00000000154	Slc22a18	0.385809	0.248288	0.808098
ENSMUSG00000000167	Pih1d2	-0.13673	0.715679	0.951968
ENSMUSG00000000168	Dlat	-0.0547535	0.522439	0.902522
ENSMUSG00000000171	Sdhd	-0.0504214	0.627015	0.927473
ENSMUSG00000000182	Fgf23	-1.37614	0.368696	0.857025
ENSMUSG00000000184	Ccnd2	-0.0478235	0.61949	0.925979
ENSMUSG00000000194	Gpr107	0.0361981	0.643362	0.933082
ENSMUSG00000000223	Drp2	0.0770329	0.761222	0.957235
ENSMUSG00000000253	Gmpr	-0.159356	0.261799	0.817813
ENSMUSG00000000266	Mid2	-0.121328	0.511568	0.899174
ENSMUSG00000000275	Trim25	-0.167354	0.0941044	0.71322
ENSMUSG00000000276	Dgke	0.0660881	0.69789	0.948334
ENSMUSG00000000278	Scpep1	0.220375	0.196457	0.779128
ENSMUSG00000000282	Mnt	0.193744	0.114031	0.719906
ENSMUSG00000000290	Itgb2	0.0456231	0.947663	0.994264
ENSMUSG00000000295	Hddc2	-0.127638	0.392473	0.863591
ENSMUSG00000000296	Tpd52l1	-0.229061	0.422387	0.867775
ENSMUSG00000000301	Pemt	-0.0291566	0.921672	0.991594
ENSMUSG00000000305	Cdh4	-1.12689	0.25503	0.812484
ENSMUSG00000000317	Bcl6b	-1.25816	0.0426927	0.667441
ENSMUSG00000000325	Arvcf	0.471469	0.0307793	0.626283
ENSMUSG00000000326	Comt	0.0558326	0.462512	0.883631
ENSMUSG00000000339	Rtca	-0.0859967	0.353713	0.854681
ENSMUSG00000000340	Dbt	0.173354	0.0847363	0.705689
ENSMUSG00000000346	Dazap2	-0.0421496	0.511541	0.899174
ENSMUSG00000000355	Mcts1	-0.24453	0.0489287	0.682395
ENSMUSG00000000359	Rem1	-0.00757832	0.990734	0.99808
ENSMUSG00000000365	Rnf17	-1.882	0.00825268	0.471362
ENSMUSG00000000374	Trappc10	0.0692507	0.418775	0.867492
ENSMUSG00000000378	Ccm2	-0.0643427	0.354654	0.854681
ENSMUSG00000000384	Tbrg4	-0.142559	0.359907	0.855092
ENSMUSG00000000386	Mx1	-0.152637	0.901189	0.986808
ENSMUSG00000000392	Fap	-0.50281	0.127344	0.731359
ENSMUSG00000000399	Ndufa9	0.0516512	0.494058	0.893412
ENSMUSG00000000402	Egfl6	0.309284	0.764511	0.958046
ENSMUSG00000000409	Lck	-0.749136	0.195272	0.778522
ENSMUSG00000000416	Cttnbp2	0.149224	0.728412	0.953271
ENSMUSG00000000420	Galnt1	0.0250493	0.76547	0.958046
ENSMUSG00000000439	Mkrn2	0.0904812	0.400529	0.864444
ENSMUSG00000000440	Pparg	0.709334	0.0867782	0.70771
ENSMUSG00000000441	Raf1	0.176964	0.0277287	0.610286
ENSMUSG00000000486	2021-09-01	-0.00115878	0.996378	0.998846
ENSMUSG00000000489	Pdgfb	-0.352516	0.697501	0.948147
ENSMUSG00000000530	Acvrl1	0.0608652	0.711537	0.950914
ENSMUSG00000000531	Grasp	0.334801	0.0540707	0.685046
ENSMUSG00000000532	Acvr1b	0.263504	0.218554	0.791308
ENSMUSG00000000538	Tom1l2	0.169254	0.149148	0.748663
ENSMUSG00000000552	Zfp385a	0.0691245	0.65244	0.936202
ENSMUSG00000000555	Itga5	-0.0600415	0.836272	0.971835
ENSMUSG00000000560	Gabra2	-1.66075	0.0158132	0.542429
ENSMUSG00000000561	Wdr77	-0.173978	0.170093	0.759978
ENSMUSG00000000563	Atp5f1	-0.185404	0.0699266	0.696898
ENSMUSG00000000567	Sox9	0.530561	0.173682	0.764407
ENSMUSG00000000568	Hnrnpd	-0.111863	0.497647	0.895504
ENSMUSG00000000579	Dynlt1c	0.103018	0.624704	0.927431
ENSMUSG00000000581	C1d	-0.371163	0.00309997	0.336954
ENSMUSG00000000594	Gm2a	0.0672388	0.542563	0.907198
ENSMUSG00000000600	Krit1	-0.0683414	0.357317	0.854766
ENSMUSG00000000605	Clcn4	0.0109311	0.880059	0.981152
ENSMUSG00000000627	Sema4f	-0.412861	0.369853	0.857025
ENSMUSG00000000628	Hk2	-0.236214	0.3272	0.841643
ENSMUSG00000000631	Myo18a	0.0587688	0.61501	0.925501
ENSMUSG00000000682	Cd52	-1.26434	0.382058	0.85932
ENSMUSG00000000686	Abhd15	-0.0578659	0.850755	0.976059
ENSMUSG00000000690	Hoxb6	-0.126487	0.462057	0.883631
ENSMUSG00000000693	Loxl3	-0.317471	0.232461	0.800838
ENSMUSG00000000708	Kat2b	0.223041	0.0392832	0.646826
ENSMUSG00000000711	Rab5b	0.0158582	0.805195	0.965479
ENSMUSG00000000730	Dnmt3l	-0.186228	0.638379	0.931398
ENSMUSG00000000732	Icosl	0.0213644	0.939496	0.993522
ENSMUSG00000000738	Spg7	-0.0709055	0.571551	0.913728
ENSMUSG00000000739	Sult5a1	-0.17972	0.732116	0.953344
ENSMUSG00000000740	Rpl13	0.00842198	0.932842	0.993522
ENSMUSG00000000743	Chmp1a	-0.0468858	0.549316	0.907647
ENSMUSG00000000751	Rpa1	-0.084811	0.300238	0.836525
ENSMUSG00000000753	Serpinf1	0.0723759	0.554229	0.909748
ENSMUSG00000000759	Tubgcp3	0.122282	0.151874	0.748832
ENSMUSG00000000776	Polr3d	-0.106157	0.452886	0.88087
ENSMUSG00000000782	Tcf7	0.0749884	0.770194	0.958251
ENSMUSG00000000787	Ddx3x	-0.0317536	0.755589	0.956919
ENSMUSG00000000794	Kcnn3	-0.338632	0.570145	0.913539
ENSMUSG00000000804	Usp32	-0.0718406	0.3123	0.83758
ENSMUSG00000000811	Txnrd3	0.0692784	0.663395	0.940683
ENSMUSG00000000823	Zfp512b	0.221266	0.149259	0.748663
ENSMUSG00000000826	Dnajc5	-0.0724593	0.297934	0.834466
ENSMUSG00000000827	Tpd52l2	-0.0429644	0.531976	0.90579
ENSMUSG00000000838	Fmr1	0.0294479	0.901038	0.986808
ENSMUSG00000000876	Pxmp4	0.193294	0.0850711	0.705689
ENSMUSG00000000881	Dlg3	0.0916622	0.412966	0.865675
ENSMUSG00000000884	Gnb1l	0.244027	0.339487	0.846831
ENSMUSG00000000901	Mmp11	0.649619	0.0080209	0.467209
ENSMUSG00000000902	Smarcb1	0.134789	0.097757	0.71322
ENSMUSG00000000915	Hip1r	-0.161499	0.514221	0.90004
ENSMUSG00000000916	Nsun5	0.0631205	0.732648	0.953505
ENSMUSG00000000934	Top1mt	-0.090875	0.479149	0.889165
ENSMUSG00000000938	Hoxa10	0.0294063	0.940758	0.993522
ENSMUSG00000000942	Hoxa4	-0.095691	0.866635	0.979248
ENSMUSG00000000948	Gm38393	-0.198829	0.42544	0.869097
ENSMUSG00000000957	Mmp14	0.163079	0.0389871	0.646098
ENSMUSG00000000958	Slc7a7	-0.070841	0.750123	0.955976
ENSMUSG00000000959	Oxa1l	0.411439	0.00261506	0.309327
ENSMUSG00000000976	Heatr6	0.159164	0.289131	0.828656
ENSMUSG00000000982	Ccl3	-0.497992	0.439567	0.875014
ENSMUSG00000001016	Ilf2	-0.0937192	0.475993	0.889001
ENSMUSG00000001017	Chtop	0.0910734	0.305693	0.83758
ENSMUSG00000001018	Snapin	0.108385	0.192863	0.77631
ENSMUSG00000001020	S100a4	0.0836321	0.396898	0.864444
ENSMUSG00000001021	S100a3	0.136757	0.734077	0.954148
ENSMUSG00000001025	S100a6	-0.379991	0.00752954	0.457086
ENSMUSG00000001034	Mapk7	0.177124	0.0941288	0.71322
ENSMUSG00000001036	Epn2	-0.210292	0.0282224	0.613668
ENSMUSG00000001039	B9d1	-0.106874	0.636582	0.931314
ENSMUSG00000001052	Sec24b	0.015539	0.816165	0.967769
ENSMUSG00000001053	N4bp3	0.209874	0.476692	0.889001
ENSMUSG00000001054	Rmnd5b	0.0510649	0.587752	0.919634
ENSMUSG00000001056	Nhp2	-0.164213	0.217434	0.790299
ENSMUSG00000001062	Vps9d1	0.189749	0.162169	0.755883
ENSMUSG00000001065	Zfp276	0.0754038	0.621063	0.926724
ENSMUSG00000001082	Mfsd10	0.0920455	0.29544	0.833083
ENSMUSG00000001089	Luzp1	-0.0386769	0.59689	0.920895
ENSMUSG00000001098	Kctd10	-0.135032	0.283314	0.826235
ENSMUSG00000001100	Poldip2	-0.0139828	0.852868	0.976704
ENSMUSG00000001105	Ift20	-0.0177604	0.890195	0.984036
ENSMUSG00000001119	Col6a1	0.29347	0.0324419	0.627349
ENSMUSG00000001120	Pcbp3	0.112188	0.595534	0.920737
ENSMUSG00000001123	Lgals9	-0.0244627	0.843543	0.974004
ENSMUSG00000001127	Araf	0.0155276	0.836129	0.97177
ENSMUSG00000001128	Cfp	-0.474345	0.468636	0.886959
ENSMUSG00000001131	Timp1	-0.286548	0.0800135	0.705261
ENSMUSG00000001134	Uxt	-0.106179	0.400556	0.864444
ENSMUSG00000001138	Cnnm3	0.326626	0.0234095	0.586388
ENSMUSG00000001143	Lman2l	-0.00533132	0.957974	0.994792
ENSMUSG00000001150	Mcm3ap	0.140323	0.0836765	0.705689
ENSMUSG00000001151	Pcnt	0.0605023	0.617818	0.925835
ENSMUSG00000001156	Mxd1	0.22411	0.273196	0.824026
ENSMUSG00000001157	Gmcl1	0.0575056	0.460554	0.883631
ENSMUSG00000001158	Snrnp27	-0.0902974	0.287944	0.828301
ENSMUSG00000001166	Oas1c	-0.61447	0.0368555	0.640275
ENSMUSG00000001173	Ocrl	-0.000942921	0.98931	0.997971
ENSMUSG00000001175	Calm1	-0.0765233	0.436853	0.875014
ENSMUSG00000001211	Agpat3	0.147567	0.129404	0.733259
ENSMUSG00000001227	Sema6b	-0.0344464	0.908666	0.98776
ENSMUSG00000001228	Uhrf1	0.00794204	0.973487	0.996051
ENSMUSG00000001229	Dpp9	0.045285	0.594311	0.920737
ENSMUSG00000001240	Ramp2	-0.379814	0.596226	0.920737
ENSMUSG00000001248	Gramd1a	-0.00900264	0.941197	0.993522
ENSMUSG00000001270	Ckb	-0.00688348	0.986607	0.997645
ENSMUSG00000001280	Sp1	0.00579914	0.941045	0.993522
ENSMUSG00000001281	Itgb7	0.201956	0.617352	0.925835
ENSMUSG00000001285	Myg1	0.0671979	0.577465	0.915746
ENSMUSG00000001288	Rarg	0.0293725	0.714249	0.951248
ENSMUSG00000001289	Pfdn5	0.0482523	0.665734	0.940825
ENSMUSG00000001300	Efnb2	-0.13096	0.329657	0.842436
ENSMUSG00000001305	Rrp15	-0.0631706	0.546641	0.907515
ENSMUSG00000001313	Rnd2	0.030991	0.773141	0.958888
ENSMUSG00000001323	Srr	-0.0689585	0.406238	0.864444
ENSMUSG00000001333	Sync	-0.126139	0.777541	0.960036
ENSMUSG00000001334	Fndc5	1.0678	0.140116	0.743442
ENSMUSG00000001348	Acp5	0.276193	0.226237	0.795957
ENSMUSG00000001349	Cnn1	-0.0961524	0.595855	0.920737
ENSMUSG00000001366	Fbxo9	-0.0162355	0.85701	0.977606
ENSMUSG00000001376	Vps50	-0.0501003	0.670836	0.94161
ENSMUSG00000001380	Hars	0.0201846	0.766145	0.958046
ENSMUSG00000001383	Zmat2	0.0568224	0.579938	0.91618
ENSMUSG00000001403	Ube2c	-0.00216404	0.989622	0.997971
ENSMUSG00000001415	Smg5	0.00602802	0.949845	0.994264
ENSMUSG00000001416	Cct3	-0.136759	0.0731078	0.699223
ENSMUSG00000001418	Glmp	0.0103804	0.925364	0.99285
ENSMUSG00000001419	Mef2d	0.0860987	0.358976	0.855092
ENSMUSG00000001420	Tmem79	0.0932323	0.800401	0.965071
ENSMUSG00000001424	Snd1	0.0493544	0.497738	0.895504
ENSMUSG00000001435	Col18a1	0.0282664	0.955563	0.994679
ENSMUSG00000001436	Slc19a1	0.138868	0.222595	0.795957
ENSMUSG00000001440	Kpnb1	-0.0928821	0.219403	0.792134
ENSMUSG00000001441	Npepps	-0.115568	0.168326	0.758458
ENSMUSG00000001445	Mrpl10	0.00732993	0.925086	0.99285
ENSMUSG00000001467	Cyp51	-0.35094	0.235995	0.801693
ENSMUSG00000001472	Tcf25	-0.0333877	0.678784	0.943314
ENSMUSG00000001473	Tubb6	-0.0569947	0.528388	0.904275
ENSMUSG00000001482	Def8	0.0365429	0.754948	0.956919
ENSMUSG00000001493	Meox1	-0.626192	0.379315	0.859223
ENSMUSG00000001497	Pax9	-0.0896687	0.860646	0.978149
ENSMUSG00000001504	Irx2	-0.221991	0.0637454	0.691275
ENSMUSG00000001506	Col1a1	0.00922728	0.95646	0.994735
ENSMUSG00000001507	Itga3	0.449975	0.425304	0.869097
ENSMUSG00000001517	Foxm1	0.0346821	0.840289	0.972929
ENSMUSG00000001518	Itfg2	-0.0827695	0.566829	0.913539
ENSMUSG00000001520	Nrip2	0.587691	0.0532799	0.685046
ENSMUSG00000001521	Tulp3	0.0447761	0.51127	0.899174
ENSMUSG00000001524	Gtf2h4	0.133094	0.225228	0.795957
ENSMUSG00000001525	Tubb5	0.0573794	0.553843	0.909748
ENSMUSG00000001542	Ell2	-0.396042	0.00309282	0.336954
ENSMUSG00000001552	Jup	0.13638	0.62977	0.928352
ENSMUSG00000001555	Fkbp10	0.0964686	0.288286	0.828301
ENSMUSG00000001558	Klhl10	0.902387	0.149486	0.748663
ENSMUSG00000001569	Nom1	0.00596183	0.953245	0.994671
ENSMUSG00000001576	Ergic1	-0.0967977	0.450748	0.880547
ENSMUSG00000001604	Tcea3	0.305468	0.32999	0.842436
ENSMUSG00000001627	Ifrd1	-0.232866	0.0566421	0.685046
ENSMUSG00000001630	Stk38l	-0.271412	0.104182	0.714217
ENSMUSG00000001632	Brpf1	-0.0146266	0.866527	0.979203
ENSMUSG00000001642	Akr1b3	-0.178669	0.144444	0.744726
ENSMUSG00000001655	Hoxc13	-0.16616	0.759351	0.956952
ENSMUSG00000001656	Hoxc11	0.255193	0.423625	0.868466
ENSMUSG00000001657	Hoxc8	-0.134865	0.457039	0.88264
ENSMUSG00000001661	Hoxc6	0.0127843	0.924969	0.99285
ENSMUSG00000001663	Gstt1	0.505044	0.11984	0.724201
ENSMUSG00000001665	Gstt3	0.155101	0.403507	0.864444
ENSMUSG00000001666	Ddt	0.0646165	0.616717	0.925835
ENSMUSG00000001674	Ddx18	-0.0343714	0.717099	0.952371
ENSMUSG00000001687	Ubl3	0.0906045	0.485275	0.890435
ENSMUSG00000001700	Gramd3	0.233864	0.0630618	0.690663
ENSMUSG00000001707	Eef1e1	-0.251755	0.0447907	0.670293
ENSMUSG00000001729	Akt1	0.0220201	0.774024	0.959229
ENSMUSG00000001739	Cldn15	0.520088	0.17059	0.760359
ENSMUSG00000001741	Il16	0.340358	0.400241	0.864444
ENSMUSG00000001750	Tcirg1	-0.218546	0.174468	0.765176
ENSMUSG00000001751	Naglu	0.307416	0.013409	0.526703
ENSMUSG00000001755	Coasy	0.108988	0.286831	0.827588
ENSMUSG00000001761	Smo	0.171952	0.143485	0.744726
ENSMUSG00000001763	Tspan33	-0.72508	0.297136	0.834466
ENSMUSG00000001767	Crnkl1	0.000907656	0.990759	0.99808
ENSMUSG00000001768	Rin2	0.308761	0.281593	0.825554
ENSMUSG00000001773	Folh1	0.13603	0.666196	0.940825
ENSMUSG00000001774	Chordc1	-0.177343	0.0390855	0.64613
ENSMUSG00000001783	Rtcb	0.00616879	0.930958	0.993064
ENSMUSG00000001785	Pwp1	-0.0298963	0.723485	0.953218
ENSMUSG00000001786	Fbxo7	-0.169956	0.279291	0.82528
ENSMUSG00000001794	Capns1	0.0564929	0.393105	0.864087
ENSMUSG00000001802	Lrp3	0.589769	0.1392	0.741739
ENSMUSG00000001827	Folr1	-0.0918375	0.837791	0.972234
ENSMUSG00000001829	Clpb	0.019393	0.802886	0.965479
ENSMUSG00000001833	2021-09-07	-0.069099	0.462944	0.883685
ENSMUSG00000001844	Zdhhc4	0.103029	0.244569	0.807029
ENSMUSG00000001847	Rac1	-0.122848	0.0845994	0.705689
ENSMUSG00000001855	Nup214	0.153372	0.0635344	0.691275
ENSMUSG00000001864	Aif1l	0.326276	0.494739	0.893652
ENSMUSG00000001870	Ltbp1	-0.0370217	0.95639	0.994735
ENSMUSG00000001891	Ugp2	-0.0866623	0.390398	0.862835
ENSMUSG00000001909	Trmt1	0.0971863	0.400478	0.864444
ENSMUSG00000001910	Nacc1	0.0492772	0.563401	0.913311
ENSMUSG00000001911	Nfix	0.325488	0.0127382	0.517475
ENSMUSG00000001918	Slc1a5	-0.265704	0.0341073	0.630773
ENSMUSG00000001924	Uba1	0.0572323	0.401477	0.864444
ENSMUSG00000001930	Vwf	0.502373	0.456241	0.882401
ENSMUSG00000001942	Siae	0.367262	0.0565766	0.685046
ENSMUSG00000001946	Esam	0.381634	0.471328	0.887698
ENSMUSG00000001948	Spa17	0.653973	0.221703	0.795391
ENSMUSG00000001962	Fam50a	-0.138961	0.15413	0.748832
ENSMUSG00000001964	Emd	-0.0901752	0.313555	0.83758
ENSMUSG00000001983	Taco1	0.151573	0.321573	0.840468
ENSMUSG00000001985	Grik3	-0.473111	0.399239	0.864444
ENSMUSG00000001986	Gria3	0.0899741	0.398715	0.864444
ENSMUSG00000001995	Sipa1l2	-0.158906	0.320851	0.840205
ENSMUSG00000001998	Ap4e1	-0.109533	0.293472	0.831409
ENSMUSG00000001999	Blvra	0.175996	0.179512	0.769506
ENSMUSG00000002006	Pdzd4	0.188409	0.19758	0.779128
ENSMUSG00000002010	Idh3g	-0.0499614	0.599817	0.921759
ENSMUSG00000002012	Pnck	-0.147675	0.554228	0.909748
ENSMUSG00000002014	Ssr4	-0.129634	0.258309	0.814646
ENSMUSG00000002015	Bcap31	-0.0963208	0.238295	0.80284
ENSMUSG00000002017	Fam98a	-0.102865	0.19736	0.779128
ENSMUSG00000002020	Ltbp2	-0.374964	0.251321	0.810452
ENSMUSG00000002028	Kmt2a	0.0740565	0.420255	0.867527
ENSMUSG00000002031	Ift46	-0.0141046	0.881664	0.981753
ENSMUSG00000002043	Trappc6a	0.403889	0.0196534	0.58074
ENSMUSG00000002052	Supt6	0.114154	0.183598	0.770353
ENSMUSG00000002055	Spag5	-0.0179461	0.923915	0.992471
ENSMUSG00000002058	Unc119	0.25807	0.0635727	0.691275
ENSMUSG00000002059	Rab34	0.00982486	0.900073	0.986396
ENSMUSG00000002064	Sdf2	-0.00399168	0.963681	0.995297
ENSMUSG00000002068	Ccne1	-0.200373	0.0960514	0.71322
ENSMUSG00000002083	Bbc3	0.079741	0.741451	0.955976
ENSMUSG00000002102	Psmc3	-0.0525532	0.410788	0.864444
ENSMUSG00000002103	Acp2	0.0532461	0.442914	0.876388
ENSMUSG00000002105	Slc39a13	0.0496975	0.705229	0.950883
ENSMUSG00000002107	Celf2	0.217189	0.0484033	0.682395
ENSMUSG00000002108	Nr1h3	0.142235	0.572022	0.913816
ENSMUSG00000002109	Ddb2	-0.20056	0.315741	0.839328
ENSMUSG00000002111	Spi1	0.127249	0.89937	0.986377
ENSMUSG00000002129	Sf3a1	0.126544	0.0813381	0.705491
ENSMUSG00000002147	Stat6	0.128328	0.120269	0.724201
ENSMUSG00000002205	Vrk3	0.087721	0.375551	0.859056
ENSMUSG00000002210	Smg9	-0.490004	0.00244165	0.300951
ENSMUSG00000002221	Paxip1	0.031991	0.738709	0.955059
ENSMUSG00000002222	Rmnd5a	0.0790266	0.243616	0.806404
ENSMUSG00000002227	Mov10	-0.0154257	0.926386	0.99285
ENSMUSG00000002228	Ppm1j	-0.390983	0.123236	0.726454
ENSMUSG00000002233	Rhoc	-0.21406	0.01138	0.50156
ENSMUSG00000002249	Tead3	0.166764	0.133555	0.738677
ENSMUSG00000002250	Ppard	0.0293006	0.760135	0.957005
ENSMUSG00000002257	Def6	0.0916305	0.557635	0.909981
ENSMUSG00000002265	Peg3	-0.0726092	0.906489	0.987634
ENSMUSG00000002266	Zim1	-0.0434898	0.913371	0.989443
ENSMUSG00000002274	Metrn	0.021982	0.895438	0.98522
ENSMUSG00000002279	Lmf1	-0.0261636	0.814944	0.9675
ENSMUSG00000002280	Narfl	0.155065	0.271738	0.824026
ENSMUSG00000002289	Angptl4	0.0186925	0.935844	0.993522
ENSMUSG00000002297	Dbf4	-0.0858694	0.604154	0.922437
ENSMUSG00000002307	Daxx	-0.124337	0.205553	0.783264
ENSMUSG00000002308	Cd320	0.162235	0.372038	0.85757
ENSMUSG00000002319	Ipo4	0.0703034	0.442638	0.876287
ENSMUSG00000002320	Tm9sf1	-0.00508261	0.937688	0.993522
ENSMUSG00000002325	Irf9	-0.388778	0.0301672	0.623779
ENSMUSG00000002326	Gmpr2	-0.00413089	0.969225	0.995525
ENSMUSG00000002329	Mdp1	0.000571843	0.995942	0.998846
ENSMUSG00000002332	Dhrs1	-0.0783568	0.392784	0.863802
ENSMUSG00000002342	Tmem161a	0.0929937	0.282767	0.825866
ENSMUSG00000002343	Armc6	-0.0934222	0.604648	0.922437
ENSMUSG00000002345	Borcs8	0.17441	0.116672	0.720941
ENSMUSG00000002346	Slc25a42	0.305541	0.233568	0.800877
ENSMUSG00000002365	Snx9	0.005337	0.946973	0.994264
ENSMUSG00000002372	Ranbp3	0.0800178	0.38789	0.861858
ENSMUSG00000002379	Ndufa11	0.0466513	0.609779	0.92388
ENSMUSG00000002393	Nr2f6	0.0434038	0.824098	0.969131
ENSMUSG00000002395	Use1	-0.227481	0.0464924	0.675251
ENSMUSG00000002396	Ocel1	-0.220267	0.34621	0.850707
ENSMUSG00000002409	Dyrk1b	0.237547	0.0863783	0.707159
ENSMUSG00000002413	Braf	-0.0616402	0.450664	0.880547
ENSMUSG00000002416	Ndufb2	-0.207524	0.417814	0.867492
ENSMUSG00000002428	Hltf	-0.0476196	0.506001	0.898059
ENSMUSG00000002455	Prpf6	0.0112323	0.86312	0.978484
ENSMUSG00000002458	Rgs19	-0.0536027	0.544115	0.907198
ENSMUSG00000002475	Abhd3	0.22484	0.569731	0.913539
ENSMUSG00000002477	Snrpd1	-0.289355	0.0108882	0.496486
ENSMUSG00000002486	Tchp	0.200202	0.26357	0.819174
ENSMUSG00000002489	Tiam1	-0.0812619	0.58488	0.918196
ENSMUSG00000002496	Tsc2	0.049946	0.627322	0.927498
ENSMUSG00000002504	Slc9a3r2	0.290391	0.129581	0.733488
ENSMUSG00000002524	Puf60	0.0299165	0.712372	0.950914
ENSMUSG00000002546	Golga2	0.0358472	0.69077	0.946443
ENSMUSG00000002550	Uck1	-0.0288944	0.737291	0.954914
ENSMUSG00000002578	Ikzf4	0.0648828	0.908128	0.98776
ENSMUSG00000002580	Mien1	-0.10486	0.546277	0.907424
ENSMUSG00000002602	Axl	-0.0528449	0.575017	0.914645
ENSMUSG00000002603	Tgfb1	-0.108089	0.685647	0.94464
ENSMUSG00000002608	Ccdc97	0.0768806	0.57914	0.915759
ENSMUSG00000002617	Zfp40	0.126183	0.462572	0.883631
ENSMUSG00000002625	Akap8l	0.0125454	0.923514	0.992356
ENSMUSG00000002635	Pdcd2l	0.113631	0.377698	0.859056
ENSMUSG00000002658	Gtf2f1	-0.0720778	0.387979	0.861858
ENSMUSG00000002660	Clpp	-0.040675	0.698763	0.948607
ENSMUSG00000002661	Alkbh7	0.111156	0.789841	0.962735
ENSMUSG00000002679	Med6	-0.0510602	0.693383	0.94746
ENSMUSG00000002688	Prkd1	-0.231196	0.0788086	0.70524
ENSMUSG00000002699	Lcp2	-0.479751	0.551128	0.908274
ENSMUSG00000002718	Cse1l	-0.228021	0.0571479	0.686827
ENSMUSG00000002728	Naa20	-0.182738	0.140634	0.743442
ENSMUSG00000002731	Prkra	0.0252152	0.825035	0.969137
ENSMUSG00000002732	Fkbp7	0.0129421	0.91535	0.989967
ENSMUSG00000002733	Plekha3	-0.113337	0.147667	0.748409
ENSMUSG00000002741	Ykt6	0.00252363	0.96636	0.9954
ENSMUSG00000002748	Baz1b	-0.00714471	0.942281	0.993522
ENSMUSG00000002763	Pex6	0.120333	0.212481	0.788741
ENSMUSG00000002767	Mrpl2	0.216683	0.0502973	0.685046
ENSMUSG00000002768	Mea1	0.0588751	0.511981	0.899174
ENSMUSG00000002771	Grin2d	0.419354	0.163895	0.756684
ENSMUSG00000002778	Kdelr1	0.124388	0.173536	0.764407
ENSMUSG00000002781	Tmem143	0.191551	0.0894362	0.70913
ENSMUSG00000002797	Ggct	-0.291557	0.497076	0.895467
ENSMUSG00000002803	Btbd6	0.164159	0.331109	0.842976
ENSMUSG00000002804	Nudt14	0.25206	0.224353	0.795957
ENSMUSG00000002808	Epdr1	-0.0298618	0.801105	0.965071
ENSMUSG00000002812	Flii	0.0665722	0.433144	0.873388
ENSMUSG00000002814	Top3a	0.133769	0.273823	0.824026
ENSMUSG00000002820	Atg4d	0.169078	0.449829	0.879834
ENSMUSG00000002825	Qtrt1	-0.020593	0.915505	0.989967
ENSMUSG00000002831	Plin4	1.44669	0.00920723	0.484041
ENSMUSG00000002833	Hdgfl2	0.145081	0.108142	0.714217
ENSMUSG00000002835	Chaf1a	-0.0538724	0.647521	0.934491
ENSMUSG00000002844	Adprh	0.0972066	0.430568	0.87216
ENSMUSG00000002845	Tmem39a	0.0184198	0.783936	0.961668
ENSMUSG00000002846	Timmdc1	-0.0633938	0.574839	0.914645
ENSMUSG00000002847	Pla1a	0.326407	0.270482	0.824026
ENSMUSG00000002870	Mcm2	-0.0221629	0.870159	0.979787
ENSMUSG00000002871	Tpra1	0.209647	0.123914	0.727616
ENSMUSG00000002881	Nab1	-0.188756	0.0235619	0.586751
ENSMUSG00000002885	Adgre5	-0.162637	0.323578	0.840885
ENSMUSG00000002897	Il17ra	0.253132	0.135274	0.739183
ENSMUSG00000002900	Lamb1	0.256593	0.0769552	0.700775
ENSMUSG00000002908	Kcnn1	0.126369	0.492272	0.892922
ENSMUSG00000002910	Arrdc2	0.310208	0.144626	0.744726
ENSMUSG00000002944	Cd36	0.446087	0.601073	0.921778
ENSMUSG00000002948	Map2k7	-0.121366	0.19258	0.77631
ENSMUSG00000002949	Timm44	-0.122139	0.154461	0.74889
ENSMUSG00000002957	Ap2a2	0.12074	0.173673	0.764407
ENSMUSG00000002963	Pnkp	-0.0605914	0.507083	0.898059
ENSMUSG00000002968	Med25	0.144552	0.195437	0.778679
ENSMUSG00000002980	Bcam	-0.0360109	0.940878	0.993522
ENSMUSG00000002981	Clptm1	-0.0635854	0.538654	0.906657
ENSMUSG00000002983	Relb	-0.180034	0.304779	0.83758
ENSMUSG00000002984	Tomm40	-0.079034	0.458936	0.883318
ENSMUSG00000002985	Apoe	2.90456	8.61588e-05	0.0470007
ENSMUSG00000002996	Hbp1	0.153297	0.171452	0.762019
ENSMUSG00000002997	Prkar2b	-0.030573	0.843613	0.974004
ENSMUSG00000003031	Cdkn1b	0.184982	0.418415	0.867492
ENSMUSG00000003032	Klf4	0.137966	0.528896	0.904566
ENSMUSG00000003033	Ap1m1	0.0527328	0.508397	0.898492
ENSMUSG00000003037	Rab8a	-0.03361	0.665028	0.940825
ENSMUSG00000003038	Hmgn2	-10.0048	0.000263159	0.0920313
ENSMUSG00000003039	Fam32a	0.213001	0.027265	0.609157
ENSMUSG00000003062	Stard3nl	-0.1389	0.138968	0.741449
ENSMUSG00000003068	Stk11	0.0903449	0.247256	0.807926
ENSMUSG00000003070	Efna2	0.0774618	0.787587	0.962165
ENSMUSG00000003072	Atp5d	-0.059865	0.557204	0.909748
ENSMUSG00000003099	Ppp5c	-0.104545	0.258081	0.814646
ENSMUSG00000003119	Cdk12	-0.0153775	0.82079	0.968039
ENSMUSG00000003123	Lipe	0.222601	0.441561	0.875348
ENSMUSG00000003131	Pafah1b2	-0.0758496	0.325456	0.841189
ENSMUSG00000003134	Tbc1d8	0.100406	0.833537	0.970956
ENSMUSG00000003135	Cnot11	-0.0202956	0.839698	0.972929
ENSMUSG00000003153	Slc2a3	-0.317845	0.0857624	0.706252
ENSMUSG00000003154	Foxj2	0.0855796	0.346223	0.850707
ENSMUSG00000003161	Sri	-0.0110509	0.891105	0.984592
ENSMUSG00000003166	Dgcr2	0.154785	0.0379132	0.644373
ENSMUSG00000003184	Irf3	0.0522763	0.651934	0.936202
ENSMUSG00000003190	Bcl2l12	0.0208409	0.901459	0.986808
ENSMUSG00000003198	Zfp959	0.109332	0.653761	0.936358
ENSMUSG00000003199	Mpnd	0.13304	0.260601	0.816663
ENSMUSG00000003200	Sh3gl1	0.146084	0.228391	0.795957
ENSMUSG00000003208	Yju2	-0.119485	0.581931	0.917437
ENSMUSG00000003226	Ranbp2	-0.136217	0.0876832	0.7084
ENSMUSG00000003228	Grk5	-0.0550976	0.784248	0.961668
ENSMUSG00000003233	Dvl3	0.147858	0.263419	0.818864
ENSMUSG00000003234	Abcf3	-0.0608117	0.479177	0.889165
ENSMUSG00000003235	Eif2b5	-0.0472205	0.478	0.889001
ENSMUSG00000003269	Cyth2	-0.120329	0.22211	0.795871
ENSMUSG00000003273	Car11	0.472105	0.0348478	0.630773
ENSMUSG00000003279	Dlgap1	-0.305005	0.540878	0.906657
ENSMUSG00000003282	Plag1	-0.132955	0.354867	0.854681
ENSMUSG00000003283	Hck	-0.425508	0.371641	0.857525
ENSMUSG00000003299	Mrpl4	0.124171	0.278655	0.82528
ENSMUSG00000003308	Keap1	0.0361875	0.672947	0.942257
ENSMUSG00000003316	Glg1	0.12389	0.108766	0.714217
ENSMUSG00000003344	Btbd2	0.269752	0.0293588	0.617379
ENSMUSG00000003345	Csnk1g2	0.0521597	0.610451	0.92388
ENSMUSG00000003346	Abhd17a	-0.0509521	0.787652	0.962165
ENSMUSG00000003348	Mob3a	-0.0845088	0.226074	0.795957
ENSMUSG00000003352	Cacnb3	0.0416657	0.676458	0.942855
ENSMUSG00000003354	Ccdc65	0.156828	0.63845	0.931419
ENSMUSG00000003355	Fkbp11	-0.250428	0.153736	0.748832
ENSMUSG00000003360	Ddx23	0.0615085	0.390599	0.862859
ENSMUSG00000003363	Pld3	0.0995203	0.365131	0.857025
ENSMUSG00000003378	Grik5	0.358728	0.422023	0.867775
ENSMUSG00000003380	Rabac1	0.103889	0.329416	0.842351
ENSMUSG00000003382	Etv3	-0.0133247	0.86453	0.978863
ENSMUSG00000003402	Prkcsh	0.0234617	0.774084	0.959229
ENSMUSG00000003411	Rab3b	0.398106	0.421124	0.867775
ENSMUSG00000003418	St8sia6	-0.394521	0.762346	0.957727
ENSMUSG00000003420	Fcgrt	0.292592	0.0553324	0.685046
ENSMUSG00000003421	Nosip	0.148357	0.273846	0.824026
ENSMUSG00000003423	Pih1d1	0.0690989	0.461125	0.883631
ENSMUSG00000003429	Rps11	-0.0270994	0.777009	0.959821
ENSMUSG00000003435	Supt5	-0.0455701	0.548341	0.907597
ENSMUSG00000003437	Paf1	-0.0537111	0.667322	0.940899
ENSMUSG00000003438	Timm50	-0.119639	0.251242	0.810452
ENSMUSG00000003444	Med29	0.0414601	0.745687	0.955976
ENSMUSG00000003452	Bicd1	-0.28224	0.235258	0.801693
ENSMUSG00000003458	Ncstn	0.0676482	0.368015	0.857025
ENSMUSG00000003464	Pex19	0.0836898	0.407186	0.864444
ENSMUSG00000003469	Phyhip	0.591869	0.103617	0.714217
ENSMUSG00000003477	Inmt	-0.203507	0.770889	0.958251
ENSMUSG00000003500	Impdh1	0.0202155	0.862378	0.978484
ENSMUSG00000003518	Dusp3	-0.15086	0.104981	0.714217
ENSMUSG00000003526	Prodh	0.75447	0.104218	0.714217
ENSMUSG00000003527	Ess2	0.067474	0.548311	0.907597
ENSMUSG00000003528	Slc25a1	-0.0482357	0.570571	0.913539
ENSMUSG00000003531	Dgcr6	0.194461	0.0502419	0.685046
ENSMUSG00000003534	Ddr1	0.309763	0.137252	0.740755
ENSMUSG00000003541	Ier3	-0.516939	0.00575562	0.430236
ENSMUSG00000003545	Fosb	-0.229474	0.313837	0.83758
ENSMUSG00000003546	Klc4	0.0556584	0.607577	0.923042
ENSMUSG00000003549	Ercc1	0.727645	0.000534055	0.146093
ENSMUSG00000003559	As3mt	-0.312708	0.0516255	0.685046
ENSMUSG00000003573	Homer3	0.145308	0.380356	0.859223
ENSMUSG00000003575	Crtc1	0.247501	0.086714	0.70771
ENSMUSG00000003581	Rnf215	0.0114961	0.895892	0.985383
ENSMUSG00000003585	Sec14l2	-0.308316	0.351782	0.853251
ENSMUSG00000003604	Aven	-0.134168	0.349682	0.853006
ENSMUSG00000003617	Cp	-1.19702	0.00143899	0.25162
ENSMUSG00000003623	Crot	0.09248	0.352598	0.853277
ENSMUSG00000003644	Rps6ka1	-0.0837738	0.60439	0.922437
ENSMUSG00000003660	Snrnp200	0.156397	0.0967346	0.71322
ENSMUSG00000003662	Ciao1	-0.00412739	0.951581	0.994548
ENSMUSG00000003665	Has1	0.246315	0.184065	0.770571
ENSMUSG00000003680	Taf6l	0.0671543	0.580704	0.91658
ENSMUSG00000003721	Insig2	0.00692656	0.925448	0.99285
ENSMUSG00000003731	Kpna6	0.0265167	0.694164	0.947482
ENSMUSG00000003746	Man1a	0.0964089	0.564829	0.913311
ENSMUSG00000003752	Itpkc	0.0512403	0.686133	0.94464
ENSMUSG00000003762	Coq8b	0.111531	0.255583	0.812484
ENSMUSG00000003778	Brd8	0.0404905	0.57696	0.915283
ENSMUSG00000003779	Kif20a	0.0118829	0.961592	0.995256
ENSMUSG00000003808	Farsa	0.000226902	0.997553	0.998916
ENSMUSG00000003809	Gcdh	0.0855781	0.437161	0.875014
ENSMUSG00000003810	Mast2	-0.01636	0.882854	0.982038
ENSMUSG00000003812	Dnase2a	-0.0244003	0.819635	0.967962
ENSMUSG00000003813	Rad23a	-0.0110366	0.874373	0.980791
ENSMUSG00000003814	Calr	-0.0141853	0.875586	0.980882
ENSMUSG00000003824	Syce2	-0.0576616	0.825452	0.969273
ENSMUSG00000003847	Nfat5	-0.116568	0.356613	0.854681
ENSMUSG00000003848	Nob1	-0.00235994	0.976916	0.99615
ENSMUSG00000003849	Nqo1	-0.0138928	0.979633	0.997049
ENSMUSG00000003863	Ppfia3	0.0269304	0.934903	0.993522
ENSMUSG00000003865	Gys1	-0.114021	0.339252	0.846831
ENSMUSG00000003868	Ruvbl2	0.00655472	0.937199	0.993522
ENSMUSG00000003873	Bax	-0.0113629	0.904395	0.987081
ENSMUSG00000003882	Il7r	1.28297	0.396245	0.864444
ENSMUSG00000003923	Tfam	-0.128051	0.141536	0.743487
ENSMUSG00000003929	Zfp81	-0.0306948	0.826107	0.969334
ENSMUSG00000003934	Efnb3	0.400433	0.432393	0.87322
ENSMUSG00000003948	Mmd	-0.492724	0.00158915	0.257052
ENSMUSG00000003949	Hlf	0.127719	0.852325	0.97657
ENSMUSG00000003955	Fam162a	-0.351676	0.0928218	0.71241
ENSMUSG00000003970	Rpl8	0.0488589	0.591884	0.920023
ENSMUSG00000003992	Ssbp2	0.33991	0.0865451	0.70771
ENSMUSG00000004018	Fancl	-0.4851	0.0302785	0.625277
ENSMUSG00000004032	Gstm5	-0.0343059	0.809443	0.96616
ENSMUSG00000004035	Gstm7	0.409156	0.312955	0.83758
ENSMUSG00000004040	Stat3	0.114489	0.232721	0.800838
ENSMUSG00000004043	Stat5a	0.175591	0.172096	0.762885
ENSMUSG00000004044	Cavin1	0.232195	0.0658917	0.69181
ENSMUSG00000004054	Map3k11	0.17979	0.355851	0.854681
ENSMUSG00000004056	Akt2	0.21793	0.044253	0.670293
ENSMUSG00000004069	Dnaja3	0.0672048	0.438359	0.875014
ENSMUSG00000004070	Hmox2	-0.152119	0.0705988	0.696898
ENSMUSG00000004071	Cdip1	5.93772e-05	0.999436	0.999802
ENSMUSG00000004085	Map3k20	0.0926867	0.63121	0.929113
ENSMUSG00000004096	Cwc15	-0.0785714	0.44869	0.879342
ENSMUSG00000004098	Col5a3	0.210887	0.669136	0.94115
ENSMUSG00000004099	Dnmt1	0.0307818	0.815285	0.96751
ENSMUSG00000004100	Ppan	-0.10901	0.460887	0.883631
ENSMUSG00000004105	Angptl2	0.0958708	0.302964	0.83758
ENSMUSG00000004113	Cacna1b	0.734007	0.0639823	0.691275
ENSMUSG00000004127	Trmt10a	-0.0976841	0.416162	0.866883
ENSMUSG00000004151	Etv1	-0.193437	0.273374	0.824026
ENSMUSG00000004187	Kifc2	0.407053	0.174049	0.764407
ENSMUSG00000004207	Psap	0.0247765	0.739136	0.955059
ENSMUSG00000004221	Ikbkg	-0.0703076	0.592066	0.920023
ENSMUSG00000004233	Wars2	-0.107441	0.378367	0.859223
ENSMUSG00000004263	Atn1	0.113765	0.326847	0.841612
ENSMUSG00000004264	Phb2	0.0400374	0.631047	0.929085
ENSMUSG00000004266	Ptpn6	0.412191	0.493462	0.893251
ENSMUSG00000004267	Eno2	-0.08766	0.635579	0.931314
ENSMUSG00000004268	Emg1	-0.0608194	0.558082	0.910087
ENSMUSG00000004270	Lpcat3	0.0366995	0.792438	0.962982
ENSMUSG00000004285	Atp6v1f	-0.0818918	0.447469	0.879024
ENSMUSG00000004317	Clcn5	-0.171054	0.205662	0.783264
ENSMUSG00000004319	Clcn3	-0.116383	0.453224	0.880984
ENSMUSG00000004347	Pde1c	0.553162	0.425753	0.869097
ENSMUSG00000004356	Utp20	0.00598837	0.939404	0.993522
ENSMUSG00000004360	9330159F19Rik	0.308477	0.544774	0.907198
ENSMUSG00000004364	Cul3	-0.0761432	0.319412	0.840052
ENSMUSG00000004371	Il11	-0.991991	0.143146	0.744726
ENSMUSG00000004383	Large1	-0.154321	0.110865	0.716463
ENSMUSG00000004393	Ddx56	-0.0206642	0.825228	0.969152
ENSMUSG00000004394	Tmed4	0.0378716	0.577147	0.915458
ENSMUSG00000004446	Bid	0.172795	0.632028	0.929821
ENSMUSG00000004451	Ralb	0.0114318	0.876415	0.980882
ENSMUSG00000004455	Ppp1cc	-0.0769528	0.428256	0.870462
ENSMUSG00000004460	Dnajb11	-0.0950835	0.273627	0.824026
ENSMUSG00000004462	Tbccd1	0.179059	0.100645	0.71322
ENSMUSG00000004473	Clec11a	-0.190966	0.596869	0.920895
ENSMUSG00000004500	Zfp324	0.155761	0.14572	0.745847
ENSMUSG00000004508	Gab2	-0.0872549	0.666206	0.940825
ENSMUSG00000004530	Coro1c	0.11535	0.214625	0.789026
ENSMUSG00000004535	Tax1bp1	-0.0500413	0.419748	0.867505
ENSMUSG00000004558	Ndrg2	-0.676911	0.0346754	0.630773
ENSMUSG00000004561	Mettl17	0.382529	0.0248732	0.595439
ENSMUSG00000004562	Arhgef40	-0.0813908	0.471668	0.887698
ENSMUSG00000004565	Pnpla6	-0.0500148	0.650987	0.935657
ENSMUSG00000004567	Mcoln1	-0.0270838	0.856791	0.977606
ENSMUSG00000004568	Arhgef18	-0.010311	0.927038	0.99285
ENSMUSG00000004591	Pkn2	-0.0786396	0.437352	0.875014
ENSMUSG00000004609	Cd33	-0.314188	0.77995	0.960576
ENSMUSG00000004610	Etfb	0.00219116	0.976069	0.99615
ENSMUSG00000004626	Stxbp2	0.234673	0.130177	0.734537
ENSMUSG00000004631	Sgce	0.335849	0.0104229	0.492477
ENSMUSG00000004633	Chn2	0.0275776	0.975938	0.99615
ENSMUSG00000004637	Wwox	-0.134546	0.408309	0.864444
ENSMUSG00000004642	Slbp	-0.215547	0.193269	0.77631
ENSMUSG00000004655	Aqp1	0.374831	0.238204	0.80284
ENSMUSG00000004661	Arid3b	0.00363135	0.991525	0.998414
ENSMUSG00000004665	Cnn2	-0.0307847	0.766307	0.958046
ENSMUSG00000004667	Polr2e	-0.0281525	0.709966	0.950914
ENSMUSG00000004677	Myo9b	-0.00169064	0.979715	0.997053
ENSMUSG00000004698	Hdac9	-0.0250412	0.955982	0.994679
ENSMUSG00000004707	Ly9	-0.00350989	0.997367	0.998916
ENSMUSG00000004730	Adgre1	-0.494243	0.608523	0.923512
ENSMUSG00000004748	Mtfp1	-0.0295636	0.895315	0.98522
ENSMUSG00000004768	Rab23	-0.0450827	0.802579	0.965479
ENSMUSG00000004771	Rab11a	-0.15696	0.0611618	0.690231
ENSMUSG00000004788	Eif2b2	-0.121149	0.569362	0.913539
ENSMUSG00000004789	Dlst	0.0816575	0.21348	0.788942
ENSMUSG00000004791	Pgf	-0.44475	0.426574	0.869097
ENSMUSG00000004798	Ulk2	0.0819933	0.306495	0.83758
ENSMUSG00000004815	Dgkq	0.122336	0.298054	0.834466
ENSMUSG00000004837	Grap	1.11865	0.305642	0.83758
ENSMUSG00000004843	Chmp2b	-0.18079	0.0384609	0.646098
ENSMUSG00000004846	Plod3	0.072826	0.588622	0.919634
ENSMUSG00000004849	Ap1s1	-0.129375	0.122607	0.725944
ENSMUSG00000004864	Mapk13	-0.188926	0.465209	0.884541
ENSMUSG00000004865	Srpk1	-0.156458	0.059218	0.690231
ENSMUSG00000004872	Pax3	-0.105852	0.856465	0.977606
ENSMUSG00000004880	Lbr	-0.0927445	0.54209	0.9071
ENSMUSG00000004885	Crabp2	-0.121348	0.838107	0.972234
ENSMUSG00000004891	Nes	0.0237464	0.893168	0.984817
ENSMUSG00000004892	Bcan	0.497501	0.389124	0.862064
ENSMUSG00000004895	Prcc	0.0846382	0.374893	0.859056
ENSMUSG00000004896	Rrnad1	0.121274	0.315813	0.839328
ENSMUSG00000004897	Hdgf	0.0219263	0.769085	0.958251
ENSMUSG00000004929	Thop1	0.0529018	0.605631	0.922871
ENSMUSG00000004931	Apba3	0.185976	0.240089	0.803249
ENSMUSG00000004934	Pias4	0.0188604	0.880938	0.981679
ENSMUSG00000004936	Map2k1	-0.235277	0.0326102	0.627349
ENSMUSG00000004937	Sgta	0.0584929	0.565375	0.913311
ENSMUSG00000004945	Tmem242	-0.0235999	0.794295	0.964059
ENSMUSG00000004947	Dtx2	0.234174	0.199338	0.779198
ENSMUSG00000004951	Hspb1	0.014242	0.927352	0.99285
ENSMUSG00000004952	Rasa4	0.401068	0.259393	0.816286
ENSMUSG00000004961	Syt5	1.25429	0.0418499	0.661986
ENSMUSG00000004980	Hnrnpa2b1	-0.086675	0.506304	0.898059
ENSMUSG00000004994	Ccdc130	0.100092	0.540686	0.906657
ENSMUSG00000004996	Mri1	0.100521	0.513683	0.900013
ENSMUSG00000005034	Prkacb	0.0658904	0.313497	0.83758
ENSMUSG00000005043	Sgsh	0.211808	0.0466922	0.675251
ENSMUSG00000005045	Chd5	0.748495	0.149424	0.748663
ENSMUSG00000005054	Cstb	-0.240098	0.0481597	0.682395
ENSMUSG00000005057	Sh2b2	-0.0137604	0.960127	0.995256
ENSMUSG00000005069	Pex5	0.000133116	0.999074	0.999633
ENSMUSG00000005078	Jkamp	-0.00398841	0.961704	0.995256
ENSMUSG00000005087	Cd44	-0.287947	0.0120039	0.505513
ENSMUSG00000005089	Slc1a2	0.025891	0.961229	0.995256
ENSMUSG00000005102	Eif2ak4	-0.179018	0.222225	0.795871
ENSMUSG00000005103	Wdr1	-0.0995719	0.205317	0.783242
ENSMUSG00000005107	Slc2a9	0.449986	0.262744	0.818573
ENSMUSG00000005124	Ccn4	-0.347813	0.242897	0.805866
ENSMUSG00000005125	Ndrg1	0.0165181	0.954603	0.994679
ENSMUSG00000005131	4930550C14Rik	-0.0628469	0.848724	0.975882
ENSMUSG00000005142	Man2b1	0.202557	0.0439806	0.670293
ENSMUSG00000005148	Klf5	0.555519	0.213202	0.788806
ENSMUSG00000005150	Wdr83	0.0404	0.68705	0.94464
ENSMUSG00000005161	Prdx2	-0.117785	0.249506	0.808257
ENSMUSG00000005198	Polr2a	0.401551	0.00321628	0.340397
ENSMUSG00000005204	Senp3	0.00733935	0.924516	0.99285
ENSMUSG00000005225	Plekha8	-0.0199554	0.874463	0.980791
ENSMUSG00000005233	Spc25	-0.10641	0.561766	0.911737
ENSMUSG00000005262	Ufd1	-0.0920163	0.307571	0.83758
ENSMUSG00000005267	Zfp287	0.0810597	0.595455	0.920737
ENSMUSG00000005268	Prlr	-0.0953238	0.750976	0.955976
ENSMUSG00000005299	Letm1	-0.0155969	0.864389	0.97883
ENSMUSG00000005312	Ubqln1	-0.0951201	0.208807	0.785564
ENSMUSG00000005338	Cadm3	0.116318	0.683467	0.944212
ENSMUSG00000005354	Txn2	-0.0589172	0.500239	0.895504
ENSMUSG00000005355	Casp14	0.322107	0.460875	0.883631
ENSMUSG00000005357	Slc1a6	-0.0265961	0.914756	0.989689
ENSMUSG00000005360	Slc1a3	1.33874	0.00640943	0.440635
ENSMUSG00000005362	Crbn	-0.0254936	0.818211	0.967962
ENSMUSG00000005370	Msh6	0.00238937	0.981335	0.997291
ENSMUSG00000005371	Fbxo11	0.0756001	0.416922	0.867352
ENSMUSG00000005374	Tbl2	0.0878247	0.359588	0.855092
ENSMUSG00000005378	Bud23	0.0295221	0.735603	0.95443
ENSMUSG00000005397	Nid1	-0.0125953	0.921757	0.991594
ENSMUSG00000005410	Mcm5	0.0331264	0.865467	0.978896
ENSMUSG00000005413	Hmox1	-0.30887	0.0446156	0.670293
ENSMUSG00000005417	Mprip	0.0243149	0.825104	0.969148
ENSMUSG00000005442	Cic	0.124185	0.198875	0.779128
ENSMUSG00000005447	Pafah1b3	-0.00103773	0.993372	0.998519
ENSMUSG00000005465	Il27ra	-0.104379	0.741691	0.955976
ENSMUSG00000005469	Prkaca	0.0517046	0.615581	0.925501
ENSMUSG00000005470	Asf1b	0.0929577	0.613729	0.925437
ENSMUSG00000005481	Ddx39	-0.231722	0.0497381	0.685046
ENSMUSG00000005483	Dnajb1	-0.112045	0.221896	0.795576
ENSMUSG00000005501	Usp40	0.0529249	0.500026	0.895504
ENSMUSG00000005505	Kbtbd4	-0.123255	0.211357	0.788723
ENSMUSG00000005506	Celf1	-0.0864308	0.204576	0.782643
ENSMUSG00000005510	Ndufs3	0.0689036	0.494731	0.893652
ENSMUSG00000005514	Por	-0.0248502	0.871132	0.979787
ENSMUSG00000005533	Igf1r	0.0665113	0.726454	0.953218
ENSMUSG00000005534	Insr	0.14758	0.173491	0.764407
ENSMUSG00000005566	Trim28	0.138379	0.127398	0.731359
ENSMUSG00000005575	Ube2m	-0.148798	0.157857	0.751945
ENSMUSG00000005580	Adcy9	0.150992	0.324227	0.841013
ENSMUSG00000005583	Mef2c	0.074432	0.747974	0.955976
ENSMUSG00000005609	Ctr9	0.00103097	0.992874	0.998519
ENSMUSG00000005610	Eif4g2	-0.0544056	0.591795	0.920023
ENSMUSG00000005611	Mrvi1	0.0990565	0.778006	0.960089
ENSMUSG00000005615	Pcyt1a	0.0487699	0.498591	0.895504
ENSMUSG00000005621	Zfp592	0.0842104	0.267526	0.820957
ENSMUSG00000005625	Psmd4	-0.103381	0.121769	0.725944
ENSMUSG00000005656	Snx6	-0.0840521	0.441357	0.875348
ENSMUSG00000005667	Mthfd2	-0.0718999	0.620484	0.926637
ENSMUSG00000005672	Kit	1.67141	0.0212469	0.585271
ENSMUSG00000005674	Tomm40l	-0.0159199	0.895508	0.98522
ENSMUSG00000005681	Apoa2	1.02553	0.0974717	0.71322
ENSMUSG00000005682	Pan2	-0.103479	0.473898	0.889001
ENSMUSG00000005683	Cs	-0.027731	0.673292	0.942257
ENSMUSG00000005686	Ampd3	-0.0918107	0.710502	0.950914
ENSMUSG00000005687	Bcas2	-0.0645103	0.55982	0.911003
ENSMUSG00000005698	Ctcf	0.0147317	0.86022	0.978149
ENSMUSG00000005699	Pard6a	0.0992108	0.509034	0.898539
ENSMUSG00000005718	Tfap4	0.395229	0.254909	0.812484
ENSMUSG00000005732	Ranbp1	-0.238686	0.0793488	0.70524
ENSMUSG00000005774	Rfx5	-0.0399535	0.743117	0.955976
ENSMUSG00000005779	Psmb4	-0.016464	0.843783	0.97409
ENSMUSG00000005800	Mmp8	-0.0134021	0.984396	0.997291
ENSMUSG00000005802	Slc30a4	-0.144168	0.0545115	0.685046
ENSMUSG00000005803	Sqor	-0.100308	0.557124	0.909748
ENSMUSG00000005804	Bloc1s6	-0.0452821	0.632731	0.930129
ENSMUSG00000005813	Metap1	-0.0807751	0.25971	0.816286
ENSMUSG00000005823	Gpr108	-0.041613	0.578609	0.915759
ENSMUSG00000005836	Gata6	-0.143847	0.698609	0.948607
ENSMUSG00000005846	Rsl1d1	-0.136488	0.0918109	0.710903
ENSMUSG00000005871	Apc	0.0292822	0.735855	0.95443
ENSMUSG00000005873	Reep5	-0.0727241	0.486268	0.891009
ENSMUSG00000005881	Ergic3	0.1032	0.252082	0.811159
ENSMUSG00000005882	Uqcc1	0.0625636	0.450693	0.880547
ENSMUSG00000005886	Ncoa2	0.135597	0.118395	0.723639
ENSMUSG00000005893	Nr2c2	0.0309592	0.730483	0.953271
ENSMUSG00000005897	Nr2c1	-0.0952401	0.370217	0.857025
ENSMUSG00000005899	Smpd4	0.185208	0.0595757	0.690231
ENSMUSG00000005907	Pex1	-0.0907692	0.362089	0.856102
ENSMUSG00000005936	Kctd20	0.024321	0.718731	0.952643
ENSMUSG00000005949	Ctns	0.0325172	0.708195	0.950914
ENSMUSG00000005950	P2rx5	-0.212254	0.589879	0.91968
ENSMUSG00000005951	Shpk	0.498938	0.017025	0.564705
ENSMUSG00000005958	Ephb3	0.303483	0.00478133	0.404827
ENSMUSG00000005968	Tuft1	-0.436582	0.249121	0.808098
ENSMUSG00000005973	Rcn1	-0.0500964	0.516856	0.901416
ENSMUSG00000005981	Trap1	0.0716018	0.265568	0.820371
ENSMUSG00000005982	Naa60	0.112076	0.40679	0.864444
ENSMUSG00000005983	1700037C18Rik	0.595039	0.042086	0.663112
ENSMUSG00000005986	Ankrd13d	0.203866	0.35858	0.854821
ENSMUSG00000006005	Tpr	-0.0641339	0.336842	0.845442
ENSMUSG00000006010	Odr4	-0.0221522	0.786139	0.961906
ENSMUSG00000006014	Prg4	0.114296	0.805281	0.965479
ENSMUSG00000006019	Dhx34	-0.245778	0.131709	0.735986
ENSMUSG00000006021	Kptn	0.350317	0.0180773	0.573588
ENSMUSG00000006024	Napa	0.0735922	0.347124	0.850845
ENSMUSG00000006050	Sra1	0.0141795	0.876932	0.980996
ENSMUSG00000006057	Atp5g1	0.0505573	0.4677	0.886353
ENSMUSG00000006058	Snf8	0.00818036	0.914281	0.989523
ENSMUSG00000006095	Tbcb	-0.100071	0.210804	0.788702
ENSMUSG00000006127	Inpp5k	0.146766	0.217404	0.790299
ENSMUSG00000006134	Crkl	-0.0200387	0.746075	0.955976
ENSMUSG00000006154	Eps8l1	0.660254	0.0697199	0.696586
ENSMUSG00000006169	Clint1	-0.0383261	0.570711	0.913539
ENSMUSG00000006191	Cdkal1	-0.147032	0.323652	0.840885
ENSMUSG00000006205	Htra1	0.153342	0.393993	0.864444
ENSMUSG00000006215	Zbtb17	0.159986	0.231571	0.800134
ENSMUSG00000006219	Fblim1	0.0183809	0.855575	0.977485
ENSMUSG00000006221	Hspb7	-0.0995982	0.644751	0.933513
ENSMUSG00000006241	Ccdc159	0.379713	0.0952409	0.71322
ENSMUSG00000006262	Mob1b	-0.145618	0.211162	0.788723
ENSMUSG00000006273	Atp6v1b2	-0.0387374	0.619207	0.925979
ENSMUSG00000006276	Eps15l1	0.1494	0.0900447	0.709287
ENSMUSG00000006281	Tep1	0.202391	0.027959	0.612773
ENSMUSG00000006288	Ttc5	0.142382	0.207262	0.783264
ENSMUSG00000006289	Osgep	-0.11566	0.279867	0.82555
ENSMUSG00000006299	Aamp	0.119218	0.14053	0.743442
ENSMUSG00000006301	Tmbim1	0.0329684	0.801589	0.965424
ENSMUSG00000006304	Arpc2	-0.17415	0.0611506	0.690231
ENSMUSG00000006307	Kmt2b	0.139602	0.118418	0.723639
ENSMUSG00000006315	Tmem147	-0.0303094	0.669788	0.941203
ENSMUSG00000006333	Rps9	0.0271642	0.728937	0.953271
ENSMUSG00000006335	Tfpt	-0.0238631	0.840833	0.973115
ENSMUSG00000006342	Susd2	1.46282	0.00178469	0.265119
ENSMUSG00000006344	Ggt5	1.24509	0.0152534	0.538214
ENSMUSG00000006345	Ggt1	1.84621	0.134698	0.739183
ENSMUSG00000006356	Crip2	0.113579	0.767527	0.958046
ENSMUSG00000006360	Crip1	0.0902716	0.628257	0.927822
ENSMUSG00000006369	Fbln1	0.480606	0.161013	0.755418
ENSMUSG00000006373	Pgrmc1	-0.151643	0.262318	0.817813
ENSMUSG00000006378	Gcat	-0.19555	0.497633	0.895504
ENSMUSG00000006386	Tek	0.825293	0.162937	0.756029
ENSMUSG00000006390	Elovl1	-0.0363733	0.77585	0.959532
ENSMUSG00000006392	Med8	-0.0360061	0.706039	0.950883
ENSMUSG00000006395	Hyi	-0.0947187	0.498571	0.895504
ENSMUSG00000006398	Cdc20	0.0453038	0.762514	0.957727
ENSMUSG00000006403	Adamts4	0.24534	0.034565	0.630773
ENSMUSG00000006411	Nectin4	0.0569738	0.934921	0.993522
ENSMUSG00000006412	Pfdn2	-0.045787	0.666765	0.940825
ENSMUSG00000006418	Rnf114	-0.174747	0.0296583	0.619853
ENSMUSG00000006423	C330007P06Rik	-0.0199794	0.749429	0.955976
ENSMUSG00000006435	Neurl1a	0.0425163	0.835518	0.97177
ENSMUSG00000006442	Srm	0.0238785	0.84301	0.973873
ENSMUSG00000006445	Epha2	-0.206583	0.295742	0.833498
ENSMUSG00000006456	Rbm14	0.131314	0.188304	0.772967
ENSMUSG00000006457	Actn3	0.185425	0.496321	0.894902
ENSMUSG00000006462	A530013C23Rik	0.513679	0.412123	0.865256
ENSMUSG00000006463	Zdhhc24	-0.014017	0.912756	0.989254
ENSMUSG00000006464	Bbs1	0.369879	0.0499402	0.685046
ENSMUSG00000006471	Ndor1	0.0961758	0.359336	0.855092
ENSMUSG00000006476	Nsmf	0.161059	0.195212	0.778478
ENSMUSG00000006494	Pdk1	-0.156101	0.478929	0.889165
ENSMUSG00000006498	Ptbp1	0.0228229	0.791739	0.962831
ENSMUSG00000006517	Mvd	-0.12398	0.626535	0.927431
ENSMUSG00000006519	Cyba	0.0299666	0.693815	0.947482
ENSMUSG00000006526	Tmem110	-0.0536542	0.603258	0.922437
ENSMUSG00000006527	Sfmbt1	0.214544	0.386363	0.86122
ENSMUSG00000006567	Atp7b	-0.423816	0.419171	0.867505
ENSMUSG00000006575	Rundc3a	1.18593	0.00873747	0.479726
ENSMUSG00000006576	Slc4a3	0.227185	0.161946	0.755883
ENSMUSG00000006585	Cdt1	0.0540201	0.840882	0.973115
ENSMUSG00000006586	Runx1t1	0.196019	0.0613418	0.690231
ENSMUSG00000006589	Aprt	-0.0160381	0.820536	0.968039
ENSMUSG00000006599	Gtf2h1	-0.0194848	0.749	0.955976
ENSMUSG00000006611	Hfe	0.208765	0.388034	0.861858
ENSMUSG00000006638	Abhd1	0.744632	0.131376	0.735986
ENSMUSG00000006641	Slc5a6	0.176098	0.288489	0.828355
ENSMUSG00000006651	Aplp1	-0.0213202	0.906677	0.987634
ENSMUSG00000006673	Qrich1	0.0599923	0.405325	0.864444
ENSMUSG00000006675	P4htm	0.557059	0.0106043	0.492477
ENSMUSG00000006676	Usp19	0.136243	0.105828	0.714217
ENSMUSG00000006678	Pola1	-0.0957498	0.681351	0.943696
ENSMUSG00000006699	Cdc42	-0.0807951	0.305329	0.83758
ENSMUSG00000006705	Pknox1	-0.0371272	0.652621	0.936202
ENSMUSG00000006715	Gmnn	-0.215062	0.426497	0.869097
ENSMUSG00000006717	Acot13	-0.136942	0.266319	0.820865
ENSMUSG00000006720	Zfp184	0.628722	0.127453	0.731359
ENSMUSG00000006728	Cdk4	0.128397	0.153171	0.748832
ENSMUSG00000006731	B4galnt1	0.124246	0.20094	0.779556
ENSMUSG00000006732	Mettl1	0.0706032	0.53014	0.904976
ENSMUSG00000006736	Tspan31	-0.0436112	0.614302	0.925481
ENSMUSG00000006740	Kif5b	-0.144303	0.148085	0.748663
ENSMUSG00000006763	Saal1	-0.0734581	0.719754	0.952753
ENSMUSG00000006782	Cnp	-0.0125792	0.90875	0.987774
ENSMUSG00000006784	Ttc25	1.30732	0.0983465	0.71322
ENSMUSG00000006800	Sulf2	0.419201	0.0523405	0.685046
ENSMUSG00000006818	Sod2	-0.231646	0.0992079	0.71322
ENSMUSG00000006850	Tmco6	-0.0565942	0.753693	0.956757
ENSMUSG00000006906	Stambp	-0.079841	0.399806	0.864444
ENSMUSG00000006920	Ezh1	0.0991113	0.292928	0.830806
ENSMUSG00000006930	Hap1	-0.00253429	0.996425	0.998846
ENSMUSG00000006931	P3h4	-0.0540935	0.436078	0.874624
ENSMUSG00000006932	Ctnnb1	-0.0133225	0.857317	0.977683
ENSMUSG00000006941	Eif1b	0.0213915	0.796372	0.964059
ENSMUSG00000006958	Chrd	0.343956	0.0711977	0.697361
ENSMUSG00000006998	Psmd2	-0.0452114	0.483245	0.890103
ENSMUSG00000007021	Syngr3	0.591132	0.211133	0.788723
ENSMUSG00000007029	Vars	-0.0525608	0.415578	0.866755
ENSMUSG00000007030	Vwa7	1.08215	0.0627381	0.690663
ENSMUSG00000007036	Abhd16a	0.0699723	0.560206	0.911003
ENSMUSG00000007038	Neu1	0.0559937	0.642725	0.933082
ENSMUSG00000007039	Ddah2	0.267758	0.0254821	0.59765
ENSMUSG00000007041	Clic1	-0.0800528	0.349618	0.853006
ENSMUSG00000007050	Lsm2	-0.269668	0.147378	0.747984
ENSMUSG00000007080	Pole	0.169292	0.332365	0.843469
ENSMUSG00000007097	Atp1a2	1.12583	0.226113	0.795957
ENSMUSG00000007122	Casq1	-0.860506	0.144712	0.744726
ENSMUSG00000007207	Stx1a	-0.208209	0.225963	0.795957
ENSMUSG00000007216	Zfp775	0.118291	0.475604	0.889001
ENSMUSG00000007279	Scube2	-0.431009	0.439693	0.875014
ENSMUSG00000007338	Mrpl49	-0.197541	0.0289966	0.615612
ENSMUSG00000007379	Dennd2c	0.122842	0.466574	0.885429
ENSMUSG00000007411	Mark3	-0.0831453	0.275303	0.824026
ENSMUSG00000007415	Gatad1	-0.121149	0.219737	0.792579
ENSMUSG00000007440	Pcdha11	0.0873856	0.879216	0.981152
ENSMUSG00000007458	M6pr	-0.0750023	0.28549	0.827359
ENSMUSG00000007476	Lrrc8a	0.29376	0.0112642	0.500182
ENSMUSG00000007564	Ppp2r1a	0.0714773	0.310639	0.83758
ENSMUSG00000007570	Fance	0.0961847	0.479377	0.889165
ENSMUSG00000007589	Tinf2	-0.0251975	0.819264	0.967962
ENSMUSG00000007591	Tssk4	0.622365	0.391655	0.863182
ENSMUSG00000007594	Hapln4	0.182863	0.51584	0.901255
ENSMUSG00000007603	Dus3l	0.158834	0.296355	0.834065
ENSMUSG00000007610	Gtpbp3	0.11003	0.314247	0.83758
ENSMUSG00000007613	Tgfbr1	0.0366564	0.838358	0.972292
ENSMUSG00000007617	Homer1	-0.232278	0.0340586	0.630773
ENSMUSG00000007646	Rad51c	-0.0381232	0.906303	0.987634
ENSMUSG00000007653	Gabrb2	0.522167	0.610552	0.92388
ENSMUSG00000007655	Cav1	0.313079	0.0297585	0.620109
ENSMUSG00000007656	Arpp19	-0.0275975	0.725271	0.953218
ENSMUSG00000007659	Bcl2l1	-0.115125	0.229609	0.797742
ENSMUSG00000007670	Khsrp	0.126255	0.0939061	0.71322
ENSMUSG00000007682	Dio2	-0.267115	0.66055	0.940089
ENSMUSG00000007721	Ccdc124	-0.075297	0.700537	0.949429
ENSMUSG00000007739	Cct4	-0.216191	0.0531996	0.685046
ENSMUSG00000007777	0610009B22Rik	-0.0407843	0.781148	0.960841
ENSMUSG00000007783	Cpt1c	0.208996	0.0870175	0.70771
ENSMUSG00000007805	Twist2	-0.521856	0.0543008	0.685046
ENSMUSG00000007812	Zfp655	-0.00914848	0.904111	0.987081
ENSMUSG00000007815	Rhoa	-0.106631	0.208862	0.785589
ENSMUSG00000007817	Zmiz1	0.0904849	0.570291	0.913539
ENSMUSG00000007827	Ankrd26	0.054287	0.606984	0.922945
ENSMUSG00000007833	Aldh16a1	0.0240738	0.837663	0.972234
ENSMUSG00000007836	Hnrnpa0	0.0242006	0.853846	0.976915
ENSMUSG00000007837	Prrg2	0.0877976	0.594661	0.920737
ENSMUSG00000007850	Hnrnph1	-0.0590492	0.626608	0.927431
ENSMUSG00000007867	Ift43	-0.120018	0.220694	0.792999
ENSMUSG00000007872	Id3	-0.000803624	0.996193	0.998846
ENSMUSG00000007880	Arid1a	0.143943	0.0753514	0.700775
ENSMUSG00000007888	Crlf1	0.207999	0.637158	0.931314
ENSMUSG00000007891	Ctsd	0.0152021	0.845596	0.974714
ENSMUSG00000007892	Rplp1	-0.105019	0.469021	0.887042
ENSMUSG00000007908	Hmgcll1	-0.758225	0.327773	0.841643
ENSMUSG00000007950	Abhd8	0.0112565	0.940824	0.993522
ENSMUSG00000007987	Ift22	-0.0133467	0.913923	0.9895
ENSMUSG00000007989	Fzd3	-0.42085	0.0540532	0.685046
ENSMUSG00000008035	Mid1ip1	0.00850548	0.965908	0.9954
ENSMUSG00000008036	Ap2s1	0.0466928	0.687989	0.945036
ENSMUSG00000008090	Fgfrl1	0.477059	0.00105974	0.21047
ENSMUSG00000008129	4930432K21Rik	0.502184	0.203523	0.781028
ENSMUSG00000008136	Fhl2	-0.0179491	0.917958	0.990793
ENSMUSG00000008140	Emc10	0.147962	0.118904	0.724201
ENSMUSG00000008153	Clstn3	0.487254	0.636267	0.931314
ENSMUSG00000008167	Fbxw9	0.227289	0.0490046	0.682395
ENSMUSG00000008200	Fnbp4	-0.176091	0.110236	0.714977
ENSMUSG00000008206	Cers4	0.0884644	0.746133	0.955976
ENSMUSG00000008226	Scrn3	-0.100041	0.426057	0.869097
ENSMUSG00000008301	Phax	0.0252311	0.767267	0.958046
ENSMUSG00000008305	Tle1	0.0929191	0.703356	0.95088
ENSMUSG00000008307	1700109H08Rik	-0.242392	0.44817	0.87914
ENSMUSG00000008318	Relt	-0.227627	0.561279	0.911178
ENSMUSG00000008333	Snrpb2	-0.139849	0.415894	0.866755
ENSMUSG00000008348	Ubc	-0.00215925	0.98497	0.997495
ENSMUSG00000008373	Prpf31	-0.00740824	0.919052	0.991224
ENSMUSG00000008384	Sertad1	0.0832288	0.571283	0.913728
ENSMUSG00000008393	Carhsp1	0.0259237	0.837402	0.972234
ENSMUSG00000008398	Elk3	-0.0942643	0.225888	0.795957
ENSMUSG00000008429	Herpud2	0.00476327	0.953915	0.994679
ENSMUSG00000008435	Rdh13	-0.118723	0.281681	0.825554
ENSMUSG00000008450	Nutf2	-0.0634908	0.519734	0.902522
ENSMUSG00000008475	Arpc5	-0.184102	0.0707178	0.696898
ENSMUSG00000008489	Elavl2	0.710076	0.410909	0.864444
ENSMUSG00000008496	Pou2f2	-0.587267	0.377739	0.859056
ENSMUSG00000008540	Mgst1	0.00397741	0.987653	0.997793
ENSMUSG00000008575	Nfib	0.157312	0.717519	0.952371
ENSMUSG00000008604	Ubqln4	0.055119	0.557388	0.909859
ENSMUSG00000008668	Rps18	-0.0299585	0.74206	0.955976
ENSMUSG00000008682	Rpl10	-0.0149995	0.878555	0.981152
ENSMUSG00000008683	Rps15a	-0.211249	0.217152	0.790007
ENSMUSG00000008690	Ncaph2	0.0177227	0.868005	0.979329
ENSMUSG00000008730	Hipk1	0.0363523	0.64684	0.934489
ENSMUSG00000008734	Gprc5b	0.326079	0.0448248	0.670293
ENSMUSG00000008763	Man1a2	0.00708346	0.957337	0.994792
ENSMUSG00000008822	Acyp1	0.0503017	0.725143	0.953218
ENSMUSG00000008855	Hdac5	0.125271	0.436001	0.874624
ENSMUSG00000008859	Rala	-0.0799512	0.30575	0.83758
ENSMUSG00000008892	Vdac3	-0.129312	0.184172	0.770571
ENSMUSG00000008932	Slc1a7	-0.477707	0.330884	0.842976
ENSMUSG00000008958	Vps72	0.170978	0.0729063	0.699223
ENSMUSG00000008976	Gabpa	-0.0220053	0.797096	0.964277
ENSMUSG00000009013	Dynll1	-0.0370855	0.713009	0.950914
ENSMUSG00000009030	Pdcl	-0.0508689	0.466113	0.884832
ENSMUSG00000009035	Tmem184b	0.0606082	0.630304	0.928782
ENSMUSG00000009073	Nf2	-0.0150481	0.875771	0.980882
ENSMUSG00000009076	Zmat5	0.242187	0.313159	0.83758
ENSMUSG00000009079	Ewsr1	0.0662394	0.40205	0.864444
ENSMUSG00000009090	Ap1b1	0.086376	0.253923	0.812484
ENSMUSG00000009092	Derl3	-0.10641	0.855852	0.9775
ENSMUSG00000009097	Tbx1	-0.937506	0.108775	0.714217
ENSMUSG00000009108	Gnat2	-0.211308	0.678614	0.943314
ENSMUSG00000009112	Bcl2l13	0.112648	0.191039	0.776037
ENSMUSG00000009145	Dqx1	-0.377046	0.603505	0.922437
ENSMUSG00000009185	Ccl8	-0.935028	0.00900298	0.481166
ENSMUSG00000009207	Lnpk	-0.236983	0.0254744	0.59765
ENSMUSG00000009281	Rarres2	-0.997156	0.343599	0.850037
ENSMUSG00000009291	Pttg1ip	0.031741	0.724234	0.953218
ENSMUSG00000009293	Ube2g2	-0.120129	0.316682	0.839432
ENSMUSG00000009376	Met	0.0808027	0.909516	0.988036
ENSMUSG00000009378	Slc16a12	1.83801	0.0358449	0.632972
ENSMUSG00000009394	Syn2	-0.680856	0.391387	0.862972
ENSMUSG00000009406	Elk1	0.130967	0.244771	0.807029
ENSMUSG00000009418	Nav1	-0.0372575	0.844951	0.974325
ENSMUSG00000009470	Tnpo1	-0.0389183	0.610534	0.92388
ENSMUSG00000009535	Rnmt	-0.201683	0.0380818	0.644866
ENSMUSG00000009549	Srp14	-0.0499142	0.561057	0.911136
ENSMUSG00000009555	Cdk9	0.00480948	0.943601	0.993522
ENSMUSG00000009563	Tor2a	0.0831554	0.363969	0.857025
ENSMUSG00000009566	Fpgs	-0.0185993	0.892061	0.984592
ENSMUSG00000009569	Mrtfb	0.135372	0.131772	0.735986
ENSMUSG00000009575	Cbx5	-0.0018	0.989534	0.997971
ENSMUSG00000009585	Apobec3	-0.429946	0.254354	0.812484
ENSMUSG00000009614	Sardh	0.289627	0.0177232	0.569087
ENSMUSG00000009621	Vav2	0.1158	0.73775	0.954998
ENSMUSG00000009628	Tex15	-0.479816	0.336509	0.845442
ENSMUSG00000009630	Ppp2cb	0.079361	0.294311	0.832031
ENSMUSG00000009633	G0s2	0.573947	0.248987	0.808098
ENSMUSG00000009640	Dmap1	0.0178385	0.919542	0.991244
ENSMUSG00000009647	Mcu	-0.0537996	0.568076	0.913539
ENSMUSG00000009654	Oit3	0.999239	0.16881	0.758458
ENSMUSG00000009681	Bcr	0.00977673	0.912561	0.98925
ENSMUSG00000009687	Fxyd5	0.166955	0.539005	0.906657
ENSMUSG00000009731	Kcnd1	0.110892	0.474876	0.889001
ENSMUSG00000009733	Tfcp2	0.176655	0.0892922	0.70913
ENSMUSG00000009739	Pou6f1	0.138367	0.504689	0.897815
ENSMUSG00000009741	Ubp1	-0.0101273	0.873024	0.980303
ENSMUSG00000009772	Nuak2	-0.0766797	0.871561	0.979859
ENSMUSG00000009828	Ick	0.318184	0.00914127	0.483315
ENSMUSG00000009863	Sdhb	-0.118226	0.154882	0.749994
ENSMUSG00000009876	Cox4i2	-0.0525692	0.819559	0.967962
ENSMUSG00000009894	Snap47	-0.0184615	0.78742	0.962165
ENSMUSG00000009905	Kdsr	-0.0821057	0.382587	0.85932
ENSMUSG00000009907	Vps4b	-0.0801525	0.319855	0.840052
ENSMUSG00000009927	Rps25	-0.131567	0.367392	0.857025
ENSMUSG00000009941	Nxf2	-0.139307	0.816652	0.967769
ENSMUSG00000009995	Taz	0.0533497	0.571449	0.913728
ENSMUSG00000010021	Kif19a	-0.7763	0.329235	0.84217
ENSMUSG00000010025	Aldh3a2	-0.0240133	0.746521	0.955976
ENSMUSG00000010045	Tmem115	0.0656288	0.533053	0.905996
ENSMUSG00000010047	Hyal2	0.0710648	0.38623	0.861043
ENSMUSG00000010048	Ifrd2	-0.12338	0.301231	0.836787
ENSMUSG00000010051	Hyal1	0.100858	0.458127	0.88331
ENSMUSG00000010054	Tusc2	0.00960233	0.92601	0.99285
ENSMUSG00000010057	Nprl2	0.103784	0.419164	0.867505
ENSMUSG00000010067	Rassf1	-0.197368	0.0691531	0.695957
ENSMUSG00000010095	Slc3a2	0.162909	0.0540063	0.685046
ENSMUSG00000010097	Nxf1	0.0912201	0.281786	0.825554
ENSMUSG00000010110	Stx5a	0.0768884	0.271725	0.824026
ENSMUSG00000010154	Spire2	0.20551	0.511524	0.899174
ENSMUSG00000010175	Prox1	-0.194619	0.666771	0.940825
ENSMUSG00000010205	Raver1	0.120605	0.192411	0.77631
ENSMUSG00000010277	2610507B11Rik	0.0871068	0.253386	0.812484
ENSMUSG00000010290	AI597479	-0.0322398	0.719792	0.952753
ENSMUSG00000010307	Tmem86a	0.173971	0.273541	0.824026
ENSMUSG00000010311	Optc	-0.00308388	0.993113	0.998519
ENSMUSG00000010358	Ifi35	-0.350288	0.120867	0.725944
ENSMUSG00000010362	Rdm1	0.204252	0.46386	0.883823
ENSMUSG00000010376	Nedd8	-0.0699816	0.376278	0.859056
ENSMUSG00000010392	Gosr1	-0.0730394	0.329753	0.842436
ENSMUSG00000010406	Mrpl52	-0.2375	0.364395	0.857025
ENSMUSG00000010453	Kansl3	-0.0265311	0.715771	0.951968
ENSMUSG00000010461	Eya4	0.176056	0.78445	0.961668
ENSMUSG00000010476	Ebf3	0.563444	0.122393	0.725944
ENSMUSG00000010517	Faf1	-0.0602687	0.424628	0.868862
ENSMUSG00000010538	Tsacc	0.327602	0.394254	0.864444
ENSMUSG00000010554	Mettl16	0.0311897	0.666057	0.940825
ENSMUSG00000010601	Apol7a	-0.186135	0.684298	0.94464
ENSMUSG00000010607	Pigyl	0.0405359	0.828662	0.969999
ENSMUSG00000010608	Rbm25	-0.111525	0.279561	0.82555
ENSMUSG00000010609	Psen2	0.159217	0.223897	0.795957
ENSMUSG00000010651	Acaa1b	-0.532428	0.103515	0.714217
ENSMUSG00000010660	Plcd1	-0.0897442	0.388043	0.861858
ENSMUSG00000010663	Fads1	-0.0828036	0.664974	0.940825
ENSMUSG00000010721	Lmbr1	0.0329365	0.774259	0.959229
ENSMUSG00000010751	Tnfrsf22	-0.129776	0.23441	0.801693
ENSMUSG00000010755	Cars	-0.0665695	0.462927	0.883685
ENSMUSG00000010797	Wnt2	-0.243307	0.80804	0.965968
ENSMUSG00000010830	Kdelr3	-0.0465772	0.665554	0.940825
ENSMUSG00000010911	Apip	-0.0447688	0.679499	0.943314
ENSMUSG00000010914	Pdhx	0.0647202	0.559469	0.910949
ENSMUSG00000010936	Vac14	0.00702519	0.955672	0.994679
ENSMUSG00000011008	Mcoln2	-0.645391	0.315391	0.838904
ENSMUSG00000011096	Akt1s1	0.0894751	0.711981	0.950914
ENSMUSG00000011114	Tbrg1	-0.00482064	0.944637	0.993522
ENSMUSG00000011148	Adssl1	-0.0488593	0.853651	0.976887
ENSMUSG00000011158	Brf1	-0.0367639	0.731782	0.953271
ENSMUSG00000011171	Vipr2	-0.223505	0.815437	0.967542
ENSMUSG00000011179	Odc1	-0.17111	0.0973405	0.71322
ENSMUSG00000011254	Thg1l	-0.0713734	0.60368	0.922437
ENSMUSG00000011256	Adam19	0.0613989	0.622088	0.926995
ENSMUSG00000011257	Pabpc4	0.0191808	0.808591	0.965968
ENSMUSG00000011263	Exoc3l2	-1.01402	0.516013	0.901255
ENSMUSG00000011267	Zfp296	-0.97843	0.0175479	0.567616
ENSMUSG00000011306	Sugp1	0.0833106	0.348979	0.85267
ENSMUSG00000011382	Dhdh	-0.144749	0.556012	0.909748
ENSMUSG00000011427	Zfp790	0.260487	0.0378151	0.644373
ENSMUSG00000011463	Cpb1	2.34708	0.0858723	0.706252
ENSMUSG00000011589	Fsd1	0.394924	0.114024	0.719906
ENSMUSG00000011658	Fuz	0.234806	0.126598	0.730907
ENSMUSG00000011751	Sptbn4	-0.465615	0.376835	0.859056
ENSMUSG00000011752	Pgam1	-0.276915	0.0297383	0.620109
ENSMUSG00000011831	Evi5	0.0390417	0.592493	0.920023
ENSMUSG00000011832	Evi5l	0.196048	0.0822955	0.705491
ENSMUSG00000011837	Snapc2	0.00781242	0.942296	0.993522
ENSMUSG00000011877	Git1	0.144808	0.172056	0.762885
ENSMUSG00000011884	Gltp	0.362615	0.00162984	0.257052
ENSMUSG00000011958	Bnip2	-0.0138759	0.844568	0.974325
ENSMUSG00000011960	Ccnt1	-0.0183339	0.773655	0.959213
ENSMUSG00000012017	Scarf2	0.107641	0.622837	0.927023
ENSMUSG00000012076	Brms1l	-0.025847	0.823562	0.968983
ENSMUSG00000012114	Med15	0.130232	0.134379	0.739183
ENSMUSG00000012117	Dhdds	-0.195833	0.0227076	0.586146
ENSMUSG00000012126	Ubxn11	0.863175	0.0227614	0.586146
ENSMUSG00000012296	Tjap1	0.137285	0.251764	0.811159
ENSMUSG00000012396	Nanog	1.17167	0.0698211	0.696782
ENSMUSG00000012405	Rpl15	-0.00929936	0.923929	0.992471
ENSMUSG00000012422	Tmem167	-0.156755	0.281434	0.825554
ENSMUSG00000012428	Steap4	0.0806696	0.950584	0.994423
ENSMUSG00000012429	Mplkip	-0.104565	0.453668	0.881115
ENSMUSG00000012443	Kif11	-0.22178	0.375798	0.859056
ENSMUSG00000012483	Rpa3	0.00647839	0.965817	0.9954
ENSMUSG00000012519	Mlkl	-0.283155	0.12931	0.733259
ENSMUSG00000012535	Tnpo3	0.0738053	0.336598	0.845442
ENSMUSG00000012609	Ttll5	0.0890913	0.457808	0.883064
ENSMUSG00000012640	Zfp715	-0.2465	0.0162457	0.548018
ENSMUSG00000012819	Cdh23	-0.227234	0.508856	0.898539
ENSMUSG00000012848	Rps5	0.0361146	0.656476	0.937796
ENSMUSG00000012889	Podnl1	0.124781	0.589236	0.91968
ENSMUSG00000013033	Adgrl1	0.112865	0.122328	0.725944
ENSMUSG00000013076	Amotl1	-0.0438822	0.548186	0.907597
ENSMUSG00000013089	Etv5	-0.0170321	0.866304	0.979203
ENSMUSG00000013150	Gfod2	0.486222	0.0448009	0.670293
ENSMUSG00000013155	Enkd1	0.171331	0.314135	0.83758
ENSMUSG00000013160	Atp6v0d1	-0.059835	0.578515	0.915759
ENSMUSG00000013236	Ptprs	0.333777	0.0286907	0.614578
ENSMUSG00000013275	Slc41a1	0.175339	0.0510557	0.685046
ENSMUSG00000013367	Iglon5	0.00795112	0.98517	0.997572
ENSMUSG00000013415	Igf2bp1	-0.325935	0.380809	0.859223
ENSMUSG00000013419	Zfp651	0.213431	0.0760197	0.700775
ENSMUSG00000013465	Nelfb	0.0521809	0.492297	0.892922
ENSMUSG00000013495	Tmem175	0.197545	0.0589842	0.690231
ENSMUSG00000013523	Bcas1	0.316108	0.731849	0.953271
ENSMUSG00000013539	Tango2	0.0732647	0.554738	0.909748
ENSMUSG00000013584	Aldh1a2	-0.19698	0.759505	0.956952
ENSMUSG00000013593	Ndufs2	0.0898788	0.206737	0.783264
ENSMUSG00000013622	Atraid	0.161204	0.199477	0.779198
ENSMUSG00000013629	Cad	0.146209	0.057294	0.686827
ENSMUSG00000013646	Sh3bp5l	0.192032	0.099882	0.71322
ENSMUSG00000013662	Atad1	-0.101683	0.234948	0.801693
ENSMUSG00000013663	Pten	-0.0160054	0.818277	0.967962
ENSMUSG00000013698	Pea15a	-0.120739	0.241777	0.804772
ENSMUSG00000013701	Timm23	-0.110008	0.353768	0.854681
ENSMUSG00000013707	Tnfaip8l2	0.145206	0.875778	0.980882
ENSMUSG00000013736	Trnt1	-0.123225	0.12221	0.725944
ENSMUSG00000013787	Ehmt2	0.186087	0.0350176	0.630773
ENSMUSG00000013822	Elof1	0.0625195	0.573582	0.91461
ENSMUSG00000013833	Med16	0.219138	0.0975883	0.71322
ENSMUSG00000013846	St3gal1	0.165456	0.617018	0.925835
ENSMUSG00000013858	Tmem259	0.0807043	0.631133	0.929085
ENSMUSG00000013878	Rnf170	0.0459917	0.604764	0.922437
ENSMUSG00000013921	Clip3	-0.103882	0.180551	0.769506
ENSMUSG00000013973	Dedd	-0.0719744	0.407353	0.864444
ENSMUSG00000013997	Nit1	-0.084801	0.359719	0.855092
ENSMUSG00000014039	Prdm15	-0.00587712	0.952761	0.99467
ENSMUSG00000014074	Rnf168	-0.125515	0.203681	0.781404
ENSMUSG00000014075	Tctex1d2	0.052385	0.778431	0.960176
ENSMUSG00000014077	Chp1	0.0352563	0.692557	0.946654
ENSMUSG00000014158	Trpv4	-0.76086	0.059401	0.690231
ENSMUSG00000014164	Klhl3	-0.25361	0.323656	0.840885
ENSMUSG00000014177	Tvp23b	-0.577172	0.000316959	0.102051
ENSMUSG00000014195	Dnajc7	-0.181712	0.0282329	0.613668
ENSMUSG00000014226	Cacybp	-0.121379	0.305773	0.83758
ENSMUSG00000014232	Cluap1	0.153164	0.28589	0.827489
ENSMUSG00000014243	Zswim7	-0.125949	0.450026	0.880084
ENSMUSG00000014245	Pigl	-0.0127713	0.932736	0.993522
ENSMUSG00000014294	Ndufa2	-0.0380828	0.694144	0.947482
ENSMUSG00000014301	Pam16	-0.0712548	0.630432	0.928782
ENSMUSG00000014303	Glis2	0.280733	0.0156743	0.542429
ENSMUSG00000014313	Cox6c	-0.171542	0.17085	0.760503
ENSMUSG00000014329	Bicc1	0.310538	0.0623139	0.690471
ENSMUSG00000014349	Ube2z	0.00979618	0.878427	0.981152
ENSMUSG00000014353	Tmem87b	0.153622	0.0997186	0.71322
ENSMUSG00000014355	Anapc1	0.138591	0.0970389	0.71322
ENSMUSG00000014361	Mertk	-0.211025	0.539421	0.906657
ENSMUSG00000014402	Tsg101	-0.0647029	0.47773	0.889001
ENSMUSG00000014418	Hps5	0.00905044	0.919169	0.991224
ENSMUSG00000014426	Map3k4	0.0767429	0.438011	0.875014
ENSMUSG00000014444	Piezo1	0.158606	0.338352	0.846422
ENSMUSG00000014470	Rnf166	0.00415396	0.962602	0.995256
ENSMUSG00000014496	Ankrd28	0.131643	0.235083	0.801693
ENSMUSG00000014498	Ankrd52	0.0592919	0.64024	0.932424
ENSMUSG00000014504	Srp19	-0.141308	0.247421	0.807926
ENSMUSG00000014547	Wdfy2	0.00786135	0.933131	0.993522
ENSMUSG00000014550	Rbsn	0.0960392	0.327699	0.841643
ENSMUSG00000014551	Mrps25	-0.0569865	0.622703	0.927023
ENSMUSG00000014554	Dguok	0.00600905	0.948876	0.994264
ENSMUSG00000014592	Camta1	-0.334377	0.0853872	0.705689
ENSMUSG00000014599	Csf1	-0.114956	0.657507	0.93862
ENSMUSG00000014601	Strip1	0.103617	0.195747	0.778679
ENSMUSG00000014602	Kif1a	-0.296774	0.465515	0.884678
ENSMUSG00000014603	Alx3	-1.35927	0.0729282	0.699223
ENSMUSG00000014606	Slc25a11	0.0719863	0.425205	0.869097
ENSMUSG00000014633	Cmc2	0.10151	0.442961	0.876388
ENSMUSG00000014668	Chfr	0.168159	0.180238	0.769506
ENSMUSG00000014704	Hoxa2	0.372499	0.475558	0.889001
ENSMUSG00000014748	Tex261	0.0383295	0.550519	0.908051
ENSMUSG00000014763	Fam120b	0.0322229	0.640765	0.932595
ENSMUSG00000014767	Tbp	-0.0316783	0.738061	0.954998
ENSMUSG00000014769	Psmb1	-0.129682	0.185003	0.772023
ENSMUSG00000014771	Pdcd2	-0.134566	0.402438	0.864444
ENSMUSG00000014773	Dll1	-0.317686	0.460008	0.883631
ENSMUSG00000014776	Nol3	-0.0915011	0.502181	0.896514
ENSMUSG00000014778	Fhod1	0.0183258	0.880152	0.981152
ENSMUSG00000014782	Plekhg4	0.927914	0.0434973	0.670293
ENSMUSG00000014786	Slc9a5	-0.134276	0.53169	0.905642
ENSMUSG00000014791	Elmo3	0.252172	0.454902	0.881857
ENSMUSG00000014813	Stc1	-0.477952	0.0703086	0.696898
ENSMUSG00000014837	4931428F04Rik	0.14394	0.359332	0.855092
ENSMUSG00000014846	Tppp3	-0.0470938	0.860227	0.978149
ENSMUSG00000014850	Msh3	0.0602082	0.684833	0.94464
ENSMUSG00000014856	Tmem208	-0.189574	0.189954	0.775976
ENSMUSG00000014859	E2f4	-0.0283564	0.765381	0.958046
ENSMUSG00000014867	Surf4	0.00061053	0.992713	0.998519
ENSMUSG00000014873	Surf2	0.0135514	0.887352	0.983645
ENSMUSG00000014905	Dnajb9	0.0390421	0.725509	0.953218
ENSMUSG00000014907	Naf1	0.0777091	0.472762	0.888576
ENSMUSG00000014932	Yes1	-0.0821141	0.443977	0.877114
ENSMUSG00000014956	Ppp1cb	-0.0016981	0.98291	0.997291
ENSMUSG00000014959	Gorasp2	0.0129127	0.888061	0.983843
ENSMUSG00000014980	Tsen15	0.00567821	0.970079	0.995598
ENSMUSG00000015002	Efr3a	0.0183953	0.808508	0.965968
ENSMUSG00000015013	Trappc2l	-0.136005	0.259474	0.816286
ENSMUSG00000015016	Acsf3	-0.0072922	0.951438	0.994463
ENSMUSG00000015023	Ddx19a	0.0270313	0.723537	0.953218
ENSMUSG00000015027	Galns	0.0830056	0.354176	0.854681
ENSMUSG00000015053	Gata2	-0.446585	0.0776109	0.700775
ENSMUSG00000015083	C8g	1.02037	0.0521525	0.685046
ENSMUSG00000015085	Entpd2	0.064072	0.748703	0.955976
ENSMUSG00000015087	Rabl6	0.0573145	0.482157	0.889725
ENSMUSG00000015092	Edf1	-0.0141141	0.900174	0.986396
ENSMUSG00000015094	Npdc1	0.111246	0.231895	0.800191
ENSMUSG00000015095	Fbxw5	0.163531	0.0674738	0.694827
ENSMUSG00000015112	Slc25a13	-0.226196	0.18248	0.769881
ENSMUSG00000015120	Ube2i	-0.0536486	0.462661	0.883631
ENSMUSG00000015126	Tsr3	-0.0047673	0.974248	0.996056
ENSMUSG00000015127	Unkl	-0.0480615	0.682368	0.943822
ENSMUSG00000015133	Lrrk1	0.0768903	0.437552	0.875014
ENSMUSG00000015134	Aldh1a3	0.116939	0.908555	0.98776
ENSMUSG00000015143	Actn1	-0.0322635	0.81785	0.967962
ENSMUSG00000015149	Sirt2	-0.0940765	0.330827	0.842976
ENSMUSG00000015165	Hnrnpl	0.11567	0.258637	0.81497
ENSMUSG00000015176	Nolc1	-0.0784363	0.329196	0.84217
ENSMUSG00000015189	Casd1	-0.00452059	0.95765	0.994792
ENSMUSG00000015202	Cnksr3	0.287663	0.53593	0.906604
ENSMUSG00000015214	Mtmr1	-0.14049	0.285893	0.827489
ENSMUSG00000015217	Hmgb3	-0.139993	0.70672	0.950914
ENSMUSG00000015222	Map2	-0.650488	0.227243	0.795957
ENSMUSG00000015224	Cyp2j9	-0.264276	0.231629	0.800134
ENSMUSG00000015243	Abca1	-0.0822123	0.757207	0.956919
ENSMUSG00000015247	Nipsnap3b	-0.0433729	0.595042	0.920737
ENSMUSG00000015289	Lage3	0.033715	0.75123	0.956019
ENSMUSG00000015290	Ubl4a	-0.0153988	0.888003	0.983843
ENSMUSG00000015291	Gdi1	-0.0071714	0.916911	0.99027
ENSMUSG00000015305	Sash1	0.133603	0.500101	0.895504
ENSMUSG00000015312	Gadd45b	0.0564254	0.622113	0.926995
ENSMUSG00000015335	Zdhhc12	0.000214296	0.998998	0.999633
ENSMUSG00000015337	Endog	0.398608	0.29915	0.835246
ENSMUSG00000015340	Cybb	-0.530088	0.606755	0.922945
ENSMUSG00000015341	Golga7	-0.0501386	0.653959	0.936381
ENSMUSG00000015342	Xk	-0.285602	0.222971	0.795957
ENSMUSG00000015354	Pcolce2	-0.200423	0.69572	0.947711
ENSMUSG00000015355	Cd48	-1.43664	0.319408	0.840052
ENSMUSG00000015357	Clpx	-0.0239033	0.834932	0.97177
ENSMUSG00000015363	Trabd	-0.0592182	0.508668	0.898532
ENSMUSG00000015377	Dennd6b	-0.0523062	0.850771	0.976059
ENSMUSG00000015451	C4a	0.669071	0.336875	0.845442
ENSMUSG00000015452	Ager	-0.216089	0.589587	0.91968
ENSMUSG00000015461	Atf6b	0.125243	0.295292	0.832958
ENSMUSG00000015467	Egfl8	-0.31243	0.538831	0.906657
ENSMUSG00000015468	Notch4	-0.263367	0.651032	0.935657
ENSMUSG00000015474	Ppt2	0.132686	0.2517	0.811117
ENSMUSG00000015476	Prrt1	0.967086	0.135624	0.740279
ENSMUSG00000015478	Rnf5	-0.0240268	0.876485	0.980882
ENSMUSG00000015488	Cacfd1	0.0535555	0.517968	0.901667
ENSMUSG00000015501	Hivep2	0.0252752	0.891221	0.984592
ENSMUSG00000015522	Arnt	0.0848227	0.249615	0.808446
ENSMUSG00000015533	Itga2	-0.681791	0.0265851	0.604914
ENSMUSG00000015536	Mocs2	-0.177255	0.128258	0.732434
ENSMUSG00000015542	Nat9	0.252477	0.135906	0.740375
ENSMUSG00000015568	Lpl	0.63162	0.311902	0.83758
ENSMUSG00000015575	Atp6v0e	-0.185958	0.125923	0.730072
ENSMUSG00000015597	Zfp318	-0.0380841	0.681829	0.943696
ENSMUSG00000015599	Ttbk1	-0.181868	0.847952	0.975753
ENSMUSG00000015605	Srf	0.0482935	0.657337	0.938518
ENSMUSG00000015619	Gata3	-0.304158	0.740081	0.955129
ENSMUSG00000015647	Lama5	0.857346	0.113143	0.719546
ENSMUSG00000015652	Steap1	-0.307115	0.0776305	0.700775
ENSMUSG00000015653	Steap2	-0.247227	0.0462562	0.675251
ENSMUSG00000015656	Hspa8	-0.0248538	0.799918	0.964856
ENSMUSG00000015659	Serac1	-0.0235113	0.889986	0.984
ENSMUSG00000015668	Pdzd11	-0.0841013	0.346448	0.850758
ENSMUSG00000015671	Psma2	-0.159039	0.083895	0.705689
ENSMUSG00000015672	Mrpl32	-0.0991302	0.484797	0.890435
ENSMUSG00000015697	Setdb1	0.0616046	0.457184	0.882672
ENSMUSG00000015702	Anxa9	0.095033	0.724928	0.953218
ENSMUSG00000015709	Arnt2	-0.167692	0.308515	0.83758
ENSMUSG00000015711	Prune1	0.0449131	0.523919	0.902675
ENSMUSG00000015714	Cers2	-0.0455842	0.466022	0.884802
ENSMUSG00000015733	Capza2	-0.132864	0.166397	0.758458
ENSMUSG00000015745	Plekho1	-0.0663562	0.729668	0.953271
ENSMUSG00000015747	Vps45	-0.0286663	0.750011	0.955976
ENSMUSG00000015748	Prpf3	-0.101789	0.242256	0.805202
ENSMUSG00000015749	Anp32e	-0.135486	0.24848	0.808098
ENSMUSG00000015750	Aph1a	0.126953	0.0970406	0.71322
ENSMUSG00000015755	Tab2	0.0311214	0.695663	0.947711
ENSMUSG00000015757	Ppil4	0.0551836	0.601587	0.921985
ENSMUSG00000015759	Cnih1	-0.2946	0.0126358	0.515119
ENSMUSG00000015766	Eps8	-0.272486	0.0976247	0.71322
ENSMUSG00000015776	Med22	0.0505793	0.484619	0.890435
ENSMUSG00000015790	Surf1	0.0777469	0.528331	0.904273
ENSMUSG00000015804	Med28	-0.0684971	0.589819	0.91968
ENSMUSG00000015806	Qdpr	-0.25625	0.0152728	0.538214
ENSMUSG00000015829	Tnr	-0.532551	0.419407	0.867505
ENSMUSG00000015837	Sqstm1	-0.0276985	0.847346	0.975567
ENSMUSG00000015839	Nfe2l2	-0.0725393	0.31706	0.839582
ENSMUSG00000015846	Rxra	0.361654	0.00587837	0.430236
ENSMUSG00000015850	Adamtsl4	0.590482	0.106333	0.714217
ENSMUSG00000015852	Fcrls	-1.3712	0.227364	0.795957
ENSMUSG00000015854	Cd5l	-0.300473	0.83892	0.972699
ENSMUSG00000015869	Prpsap1	0.0292756	0.710049	0.950914
ENSMUSG00000015880	Ncapg	-0.174996	0.591154	0.920023
ENSMUSG00000015882	Lcorl	0.0149569	0.875921	0.980882
ENSMUSG00000015889	Lta4h	-0.0820275	0.336878	0.845442
ENSMUSG00000015932	Dstn	-0.275443	0.0156936	0.542429
ENSMUSG00000015937	H2afy	-0.0998558	0.216294	0.789534
ENSMUSG00000015942	Gtf2ird2	0.127837	0.460204	0.883631
ENSMUSG00000015943	Bola1	0.339458	0.22483	0.795957
ENSMUSG00000015944	Castor2	0.263581	0.0388038	0.646098
ENSMUSG00000015950	Ncf1	-0.402629	0.609854	0.92388
ENSMUSG00000015957	Wnt11	0.0469438	0.913834	0.9895
ENSMUSG00000015961	Adss	-0.103578	0.285765	0.827489
ENSMUSG00000015968	Cacna1d	0.629385	0.560167	0.911003
ENSMUSG00000015971	Actr8	-0.0351333	0.731354	0.953271
ENSMUSG00000015980	Lrrc27	-0.332457	0.0401312	0.654757
ENSMUSG00000015981	Stk32c	0.303566	0.659574	0.939487
ENSMUSG00000015994	Fnta	0.0136969	0.861769	0.978361
ENSMUSG00000016018	Mtrex	-0.729524	4.28704e-05	0.0324374
ENSMUSG00000016024	Lbp	0.177103	0.763131	0.957754
ENSMUSG00000016087	Fli1	-0.25811	0.346774	0.850785
ENSMUSG00000016128	Stard13	-0.212161	0.257283	0.813773
ENSMUSG00000016181	Diexf	0.0591063	0.707221	0.950914
ENSMUSG00000016194	Hsd11b1	-0.388479	0.180864	0.769506
ENSMUSG00000016200	Syt14	-0.335016	0.437006	0.875014
ENSMUSG00000016206	H2-M3	0.248254	0.220187	0.792802
ENSMUSG00000016239	Lonrf3	0.423176	0.253087	0.812484
ENSMUSG00000016252	Atp5e	-0.0202575	0.865623	0.97893
ENSMUSG00000016253	Nelfcd	0.104226	0.470224	0.887542
ENSMUSG00000016256	Ctsz	0.0246822	0.805699	0.965479
ENSMUSG00000016257	Prelid3b	-0.166908	0.0645149	0.691722
ENSMUSG00000016262	Sertad4	-0.010752	0.938446	0.993522
ENSMUSG00000016308	Ube2a	0.00454448	0.971141	0.99589
ENSMUSG00000016319	Slc25a5	-0.0948059	0.322582	0.840468
ENSMUSG00000016344	Ppdpf	0.300082	0.0308607	0.626283
ENSMUSG00000016349	Eef1a2	-0.248701	0.318776	0.840052
ENSMUSG00000016356	Col20a1	-0.109049	0.809015	0.966084
ENSMUSG00000016382	Pls3	-0.112257	0.41693	0.867352
ENSMUSG00000016409	Nkap	-0.149097	0.126801	0.730907
ENSMUSG00000016427	Ndufa1	-0.126763	0.297156	0.834466
ENSMUSG00000016477	E2f3	-0.13612	0.104326	0.714217
ENSMUSG00000016481	Cr1l	-0.00937172	0.920285	0.991248
ENSMUSG00000016487	Ppfibp1	-0.169284	0.0538489	0.685046
ENSMUSG00000016493	Cd46	-0.434229	0.276933	0.82528
ENSMUSG00000016494	Cd34	-0.2205	0.838544	0.972368
ENSMUSG00000016495	Plgrkt	-0.237863	0.0376938	0.644373
ENSMUSG00000016496	Cd274	-0.23799	0.312664	0.83758
ENSMUSG00000016503	Gtf3a	0.0640637	0.545767	0.907424
ENSMUSG00000016510	Mtif3	0.000798308	0.99577	0.998846
ENSMUSG00000016520	Lnx2	0.0541746	0.720215	0.952773
ENSMUSG00000016526	Dyrk3	-0.330489	0.181359	0.769506
ENSMUSG00000016528	Mapkapk2	0.0597086	0.79026	0.962735
ENSMUSG00000016534	Lamp2	0.032175	0.76754	0.958046
ENSMUSG00000016541	Atxn10	0.0303754	0.640588	0.932424
ENSMUSG00000016552	Foxred2	0.27097	0.108923	0.714217
ENSMUSG00000016554	Eif3d	-0.0557965	0.372363	0.858071
ENSMUSG00000016559	H3f3b	0.0648596	0.451257	0.880547
ENSMUSG00000016619	Nup50	0.0359897	0.670477	0.94161
ENSMUSG00000016637	Ift27	0.258324	0.0556438	0.685046
ENSMUSG00000016664	Pacsin2	0.0420562	0.605995	0.922945
ENSMUSG00000016756	Cmah	-0.272373	0.499918	0.895504
ENSMUSG00000016757	Ttll12	-0.0631662	0.444958	0.877954
ENSMUSG00000016763	Scube1	0.192837	0.65488	0.936721
ENSMUSG00000016831	Tox4	-0.171206	0.0306268	0.626283
ENSMUSG00000016833	Mrps18c	-0.0562496	0.618607	0.925948
ENSMUSG00000016918	Sulf1	0.021265	0.868253	0.979329
ENSMUSG00000016921	Srsf6	0.0189534	0.810873	0.966485
ENSMUSG00000016933	Plcg1	0.156447	0.17669	0.767967
ENSMUSG00000016940	Kctd2	0.0218631	0.808646	0.965968
ENSMUSG00000016946	Kctd5	0.0186481	0.840329	0.972929
ENSMUSG00000016984	Etaa1	-0.157867	0.366324	0.857025
ENSMUSG00000016995	Matn4	0.942626	0.0851225	0.705689
ENSMUSG00000017002	Slpi	-0.386598	0.642982	0.933082
ENSMUSG00000017009	Sdc4	-0.00160936	0.992264	0.998519
ENSMUSG00000017057	Il13ra1	-0.212351	0.40549	0.864444
ENSMUSG00000017119	Nbr1	0.0593275	0.37907	0.859223
ENSMUSG00000017132	Cyth1	0.0415489	0.721514	0.952883
ENSMUSG00000017144	Rnd3	-0.0355942	0.64649	0.934335
ENSMUSG00000017146	Brca1	-0.0928635	0.758187	0.956919
ENSMUSG00000017167	Cntnap1	0.324725	0.396532	0.864444
ENSMUSG00000017176	Nt5c3b	-0.0108034	0.950644	0.994423
ENSMUSG00000017188	Coa3	-0.0131983	0.880704	0.981527
ENSMUSG00000017210	Med24	0.168337	0.0609923	0.690231
ENSMUSG00000017221	Psmd3	0.000273435	0.996681	0.998916
ENSMUSG00000017264	Exosc10	-0.0544136	0.467498	0.886353
ENSMUSG00000017286	Glod4	0.0352669	0.75897	0.956919
ENSMUSG00000017288	Vps53	-0.0381812	0.700268	0.949429
ENSMUSG00000017291	Taok1	-0.103121	0.186977	0.77251
ENSMUSG00000017299	Dnttip1	0.00341842	0.972163	0.996051
ENSMUSG00000017307	Acot8	0.0491109	0.781905	0.961156
ENSMUSG00000017314	Mpp2	-0.23742	0.123002	0.725944
ENSMUSG00000017344	Vtn	2.31264	0.0813673	0.705491
ENSMUSG00000017376	Nlk	-0.178633	0.316719	0.839432
ENSMUSG00000017386	Traf4	0.190106	0.129042	0.733259
ENSMUSG00000017390	Aldoc	-0.0823398	0.866869	0.979261
ENSMUSG00000017400	Stac2	0.175675	0.674741	0.942289
ENSMUSG00000017404	Rpl19	-0.0605752	0.444379	0.877468
ENSMUSG00000017405	Nek8	0.0514505	0.674994	0.942289
ENSMUSG00000017412	Cacnb4	0.274523	0.490634	0.892922
ENSMUSG00000017417	Plxdc1	1.0652	0.131311	0.735986
ENSMUSG00000017418	Arl5b	0.00425517	0.977582	0.996163
ENSMUSG00000017421	Zfp207	-0.0385334	0.58458	0.918196
ENSMUSG00000017428	Psmd11	-0.147132	0.0506617	0.685046
ENSMUSG00000017446	C1qtnf1	0.530019	0.022143	0.586083
ENSMUSG00000017466	Timp2	0.187063	0.174055	0.764407
ENSMUSG00000017478	Zc3h18	0.100347	0.162554	0.756029
ENSMUSG00000017485	Top2b	-0.0545656	0.497397	0.895504
ENSMUSG00000017491	Rarb	-0.866872	0.148093	0.748663
ENSMUSG00000017493	Igfbp4	0.696622	0.0936371	0.71322
ENSMUSG00000017499	Cdc6	-0.0338907	0.893202	0.984817
ENSMUSG00000017548	Suz12	-0.227288	0.0496313	0.684164
ENSMUSG00000017550	Atad5	-0.103303	0.624528	0.927431
ENSMUSG00000017561	Crlf3	-0.116718	0.278312	0.82528
ENSMUSG00000017607	Tns4	-0.264574	0.706443	0.950914
ENSMUSG00000017615	Tnfaip1	-0.0313346	0.661972	0.940089
ENSMUSG00000017631	Abr	0.194195	0.0869933	0.70771
ENSMUSG00000017652	Cd40	-1.11659	0.0508894	0.685046
ENSMUSG00000017664	Slc35c2	0.0294981	0.710056	0.950914
ENSMUSG00000017667	Zfp334	0.0930598	0.406919	0.864444
ENSMUSG00000017670	Elmo2	-0.0066066	0.956687	0.994792
ENSMUSG00000017677	Wsb1	-0.0212437	0.854069	0.976989
ENSMUSG00000017679	Ttpal	0.00214971	0.977648	0.996163
ENSMUSG00000017686	Rhot1	-0.0868097	0.285073	0.827127
ENSMUSG00000017692	Rhbdl3	0.566436	0.0488285	0.682395
ENSMUSG00000017697	Ada	0.198192	0.622972	0.927023
ENSMUSG00000017707	Serinc3	-0.0700633	0.374132	0.859056
ENSMUSG00000017713	Tha1	0.262117	0.316157	0.839328
ENSMUSG00000017715	Pgs1	-0.0807482	0.350016	0.853006
ENSMUSG00000017716	Birc5	-0.125502	0.666731	0.940825
ENSMUSG00000017718	Afmid	-0.00560403	0.985748	0.997645
ENSMUSG00000017721	Pigt	0.211574	0.072406	0.699223
ENSMUSG00000017724	Etv4	-0.531541	0.0145598	0.531362
ENSMUSG00000017734	Dbndd2	0.138524	0.418726	0.867492
ENSMUSG00000017737	Mmp9	-2.56239	0.0112872	0.500182
ENSMUSG00000017740	Slc12a5	0.233726	0.433873	0.873602
ENSMUSG00000017747	Ghdc	0.15583	0.0922411	0.712319
ENSMUSG00000017754	Pltp	0.592884	0.0729259	0.699223
ENSMUSG00000017756	Slc12a7	-0.0524065	0.743669	0.955976
ENSMUSG00000017760	Ctsa	0.0964378	0.228353	0.795957
ENSMUSG00000017764	Zswim1	0.0924785	0.591923	0.920023
ENSMUSG00000017765	Slc12a4	0.0752094	0.477677	0.889001
ENSMUSG00000017774	Myo1c	-0.00122028	0.993421	0.998519
ENSMUSG00000017776	Crk	-0.106132	0.191262	0.776037
ENSMUSG00000017778	Cox7c	-0.118056	0.202363	0.779904
ENSMUSG00000017781	Pitpna	-0.124825	0.244089	0.806404
ENSMUSG00000017801	Mlx	-0.123786	0.187743	0.77251
ENSMUSG00000017802	Retreg3	0.0989277	0.376845	0.859056
ENSMUSG00000017817	Jph2	0.264184	0.181808	0.769506
ENSMUSG00000017830	Dhx58	-0.486276	0.174113	0.764451
ENSMUSG00000017831	Rab5a	-0.104881	0.190904	0.776037
ENSMUSG00000017837	Nkiras2	0.00680493	0.949894	0.994264
ENSMUSG00000017843	Ppp2r5c	0.0194967	0.797373	0.964277
ENSMUSG00000017858	Ift52	0.0490235	0.63803	0.931314
ENSMUSG00000017861	Mybl2	0.217056	0.366289	0.857025
ENSMUSG00000017897	Eya2	0.672481	0.280597	0.825554
ENSMUSG00000017929	B4galt5	-0.213937	0.00972746	0.491014
ENSMUSG00000017943	Gdap1l1	-0.362897	0.379928	0.859223
ENSMUSG00000017969	Ptgis	-0.330453	0.350207	0.853006
ENSMUSG00000017999	Ddx27	-0.211806	0.0487643	0.682395
ENSMUSG00000018001	Cyth3	0.0153997	0.920648	0.991248
ENSMUSG00000018008	Cyth4	-0.539977	0.568358	0.913539
ENSMUSG00000018012	Rac3	-0.206938	0.324988	0.841189
ENSMUSG00000018040	Rrp7a	-0.0157273	0.843544	0.974004
ENSMUSG00000018042	Cyb5r3	0.0514823	0.66562	0.940825
ENSMUSG00000018068	Ints2	0.0149465	0.834621	0.97167
ENSMUSG00000018076	Med13l	0.371423	0.0465068	0.675251
ENSMUSG00000018102	Hist1h2bc	-0.0579556	0.779306	0.960322
ENSMUSG00000018143	Mafk	-0.154098	0.554177	0.909748
ENSMUSG00000018160	Med1	0.0795218	0.40311	0.864444
ENSMUSG00000018166	Erbb3	-0.254198	0.602736	0.922287
ENSMUSG00000018167	Stard3	0.00425873	0.978403	0.996444
ENSMUSG00000018171	Vmp1	-0.0690817	0.456396	0.882401
ENSMUSG00000018189	Uchl5	-0.212942	0.198098	0.779128
ENSMUSG00000018196	Glrx2	-0.145583	0.131681	0.735986
ENSMUSG00000018199	Trove2	-0.224397	0.0105687	0.492477
ENSMUSG00000018209	Stk4	-0.0603467	0.585683	0.918196
ENSMUSG00000018217	Pmp22	0.386565	0.0270187	0.608386
ENSMUSG00000018238	Gdf9	1.1616	0.0936731	0.71322
ENSMUSG00000018239	Zcchc10	-0.160078	0.360317	0.855181
ENSMUSG00000018263	Tbx5	-0.893583	0.0203103	0.584661
ENSMUSG00000018286	Psmb6	0.00196725	0.977284	0.99615
ENSMUSG00000018287	Spag7	-0.129451	0.116347	0.720941
ENSMUSG00000018293	Pfn1	0.0625888	0.456731	0.882469
ENSMUSG00000018322	Tomm34	-0.0154271	0.893861	0.9849
ENSMUSG00000018326	Ywhab	-0.0135375	0.824884	0.969131
ENSMUSG00000018334	Ksr1	0.415817	0.0574758	0.686827
ENSMUSG00000018339	Gpx3	0.144712	0.319207	0.840052
ENSMUSG00000018340	Anxa6	-0.0545658	0.554894	0.909748
ENSMUSG00000018347	Zkscan6	-0.0222503	0.846906	0.975525
ENSMUSG00000018362	Kpna2	-0.134434	0.264559	0.819385
ENSMUSG00000018363	Smurf2	0.0354949	0.670603	0.94161
ENSMUSG00000018372	Cep95	-0.0709087	0.678295	0.943314
ENSMUSG00000018377	Vezf1	-0.0582124	0.452828	0.88087
ENSMUSG00000018378	Cuedc1	-0.00262993	0.976829	0.99615
ENSMUSG00000018379	Srsf1	-0.0238439	0.839842	0.972929
ENSMUSG00000018381	Abi3	0.588306	0.323568	0.840885
ENSMUSG00000018387	Shroom1	-0.288792	0.414238	0.86581
ENSMUSG00000018395	Kif3a	0.0542363	0.534474	0.906445
ENSMUSG00000018398	2021-09-08	0.230825	0.0194791	0.58074
ENSMUSG00000018401	Mtmr4	-0.0527562	0.674964	0.942289
ENSMUSG00000018405	Mrm1	0.0157488	0.915505	0.989967
ENSMUSG00000018411	Mapt	0.572421	0.14166	0.743762
ENSMUSG00000018412	Kansl1	0.0769002	0.290463	0.829096
ENSMUSG00000018415	Gid4	0.022737	0.837826	0.972234
ENSMUSG00000018417	Myo1b	0.0560896	0.665464	0.940825
ENSMUSG00000018425	Dhx40	-0.127568	0.164864	0.758458
ENSMUSG00000018427	Ypel2	0.310512	0.0754771	0.700775
ENSMUSG00000018428	Akap1	0.259652	0.0536594	0.685046
ENSMUSG00000018433	Nol11	-0.0186726	0.813866	0.966962
ENSMUSG00000018442	Derl2	-0.153763	0.0650914	0.69181
ENSMUSG00000018446	C1qbp	-0.174049	0.0351378	0.630773
ENSMUSG00000018449	Rpain	0.0450357	0.798479	0.964277
ENSMUSG00000018451	6330403K07Rik	0.887621	0.0878252	0.7084
ENSMUSG00000018470	Kcnab3	-0.546547	0.148322	0.748663
ENSMUSG00000018474	Chd3	0.133315	0.166947	0.758458
ENSMUSG00000018476	Kdm6b	0.171304	0.0817143	0.705491
ENSMUSG00000018481	Appbp2	-0.0158082	0.853091	0.976704
ENSMUSG00000018500	Adora2b	-0.184267	0.540169	0.906657
ENSMUSG00000018501	Ncor1	0.119354	0.174019	0.764407
ENSMUSG00000018507	Trpv2	0.317938	0.410848	0.864444
ENSMUSG00000018509	Cenpv	0.105503	0.758391	0.956919
ENSMUSG00000018537	Pcgf2	0.172703	0.0706809	0.696898
ENSMUSG00000018541	Cwc25	0.0652387	0.52856	0.904376
ENSMUSG00000018547	Pip4k2b	0.0179497	0.877914	0.981117
ENSMUSG00000018548	Trim37	0.104976	0.40964	0.864444
ENSMUSG00000018559	Ctdnep1	0.157312	0.0583279	0.687919
ENSMUSG00000018565	Elp5	-0.0327726	0.641887	0.93293
ENSMUSG00000018566	Slc2a4	0.10477	0.771112	0.958275
ENSMUSG00000018567	Gabarap	0.0151964	0.832238	0.970843
ENSMUSG00000018570	2810408A11Rik	0.383986	0.313157	0.83758
ENSMUSG00000018572	Phf23	0.00816964	0.904921	0.987081
ENSMUSG00000018574	Acadvl	-0.0593399	0.52275	0.902522
ENSMUSG00000018583	G3bp1	-0.100003	0.158119	0.751945
ENSMUSG00000018585	Atox1	0.0618076	0.67881	0.943314
ENSMUSG00000018593	Sparc	0.463481	0.00341051	0.343589
ENSMUSG00000018599	Mief2	0.118839	0.351296	0.853047
ENSMUSG00000018604	Tbx3	-0.285767	0.649484	0.935469
ENSMUSG00000018648	Dusp14	-0.0867129	0.515074	0.900977
ENSMUSG00000018651	Tada2a	-0.0480881	0.614816	0.925501
ENSMUSG00000018654	Ikzf1	0.0878232	0.920619	0.991248
ENSMUSG00000018659	Pnpo	0.0137644	0.943979	0.993522
ENSMUSG00000018661	Cog1	0.0234992	0.758789	0.956919
ENSMUSG00000018666	Cbx1	0.0193531	0.86436	0.97883
ENSMUSG00000018669	Cdk5rap3	0.0652009	0.466248	0.884914
ENSMUSG00000018672	Copz2	0.00840852	0.939055	0.993522
ENSMUSG00000018677	Slc25a39	0.0535493	0.733721	0.954148
ENSMUSG00000018678	Sp2	0.362436	0.0106585	0.49271
ENSMUSG00000018697	Aatf	-0.172409	0.0840888	0.705689
ENSMUSG00000018707	Dync1h1	0.103598	0.206964	0.783264
ENSMUSG00000018733	Pex12	0.0547365	0.732718	0.953505
ENSMUSG00000018736	Ndel1	-0.0335491	0.797267	0.964277
ENSMUSG00000018740	Slc25a35	0.361582	0.104855	0.714217
ENSMUSG00000018750	Zbtb4	0.143327	0.107007	0.714217
ENSMUSG00000018752	Tnfsfm13	0.061838	0.76717	0.958046
ENSMUSG00000018761	Mpdu1	-0.128317	0.203208	0.780555
ENSMUSG00000018765	Fxr2	-0.0136946	0.888258	0.983883
ENSMUSG00000018770	Atp5g3	-0.0158668	0.848527	0.975882
ENSMUSG00000018774	Cd68	-0.274096	0.756417	0.956919
ENSMUSG00000018796	Acsl1	0.123527	0.597709	0.92154
ENSMUSG00000018800	Abca5	-0.0827078	0.655672	0.936999
ENSMUSG00000018809	Smyd4	0.005872	0.976537	0.99615
ENSMUSG00000018819	Lsp1	0.153023	0.282556	0.825714
ENSMUSG00000018820	Zfyve27	-0.00614798	0.961511	0.995256
ENSMUSG00000018821	Avpi1	-0.120861	0.632214	0.929905
ENSMUSG00000018830	Myh11	0.452558	0.228296	0.795957
ENSMUSG00000018841	Rad51d	0.120912	0.322309	0.840468
ENSMUSG00000018845	Unc45b	0.214649	0.796459	0.964059
ENSMUSG00000018846	Pank3	-0.0410425	0.595322	0.920737
ENSMUSG00000018848	Rars	-0.129031	0.142451	0.744723
ENSMUSG00000018849	Wwc1	0.070053	0.841156	0.973197
ENSMUSG00000018858	Mrpl58	-0.0110743	0.924639	0.99285
ENSMUSG00000018861	Fdxr	0.168568	0.261933	0.817813
ENSMUSG00000018865	Sult4a1	-0.146548	0.8136	0.966953
ENSMUSG00000018882	Mrpl45	-0.0418803	0.675178	0.942289
ENSMUSG00000018899	Irf1	0.0464533	0.666568	0.940825
ENSMUSG00000018900	Slc22a5	0.23158	0.125516	0.730072
ENSMUSG00000018906	P4ha2	-0.190067	0.387808	0.861858
ENSMUSG00000018909	Arrb1	0.233936	0.146891	0.747558
ENSMUSG00000018920	Cxcl16	-0.303127	0.104176	0.714217
ENSMUSG00000018921	Pelp1	0.070405	0.517496	0.901528
ENSMUSG00000018923	Med11	0.0183092	0.864183	0.978746
ENSMUSG00000018927	Ccl6	-1.49474	0.186732	0.77251
ENSMUSG00000018930	Ccl4	-0.459083	0.54706	0.907597
ENSMUSG00000018931	Natd1	0.142301	0.117847	0.723038
ENSMUSG00000018932	Map2k3	-0.130718	0.167396	0.758458
ENSMUSG00000018965	Ywhah	-0.159863	0.102075	0.71322
ENSMUSG00000018974	Sart3	0.111338	0.178247	0.769146
ENSMUSG00000018983	E2f2	-0.0564222	0.819172	0.967962
ENSMUSG00000018986	Slfn3	0.0714987	0.871761	0.979947
ENSMUSG00000018995	Nars2	0.0896142	0.570713	0.913539
ENSMUSG00000018999	Slc35b4	0.0203671	0.788656	0.962304
ENSMUSG00000019027	Dnah1	1.04809	0.140899	0.743442
ENSMUSG00000019039	Dalrd3	-0.120524	0.445971	0.87824
ENSMUSG00000019054	Fis1	-0.0407274	0.710896	0.950914
ENSMUSG00000019055	Plod1	0.136234	0.301929	0.836859
ENSMUSG00000019066	Rab3d	0.136582	0.324548	0.841013
ENSMUSG00000019080	Mfsd3	-0.104511	0.47612	0.889001
ENSMUSG00000019082	Slc25a22	-0.0244644	0.895286	0.98522
ENSMUSG00000019087	Atp6ap1	-0.0324173	0.766832	0.958046
ENSMUSG00000019088	Dnase1l1	0.189274	0.29322	0.831408
ENSMUSG00000019122	Ccl9	0.915365	0.152507	0.748832
ENSMUSG00000019124	Scrn1	-0.0277287	0.940838	0.993522
ENSMUSG00000019132	BC005537	0.0073195	0.927662	0.99285
ENSMUSG00000019139	Isyna1	0.153849	0.304709	0.83758
ENSMUSG00000019143	Hars2	0.151551	0.14293	0.744726
ENSMUSG00000019158	Tmem160	0.131923	0.4916	0.892922
ENSMUSG00000019173	Rab5c	0.00521948	0.941928	0.993522
ENSMUSG00000019179	Mdh2	-0.0228339	0.796984	0.964277
ENSMUSG00000019188	H13	-0.0924033	0.523155	0.902522
ENSMUSG00000019189	Rnf145	0.00372806	0.973372	0.996051
ENSMUSG00000019194	Scn1b	0.342868	0.0831334	0.705689
ENSMUSG00000019210	Atp6v1e1	-0.215184	0.0439806	0.670293
ENSMUSG00000019214	Chtf18	-0.0504211	0.712442	0.950914
ENSMUSG00000019230	Lhx9	-0.384384	0.41803	0.867492
ENSMUSG00000019254	Ppp1r12c	0.0866872	0.500384	0.895504
ENSMUSG00000019256	Ahr	-0.0408629	0.924924	0.99285
ENSMUSG00000019261	Map1s	0.145626	0.549188	0.907597
ENSMUSG00000019278	Dpep1	0.175489	0.541465	0.906687
ENSMUSG00000019295	Tmem129	0.0275059	0.741436	0.955976
ENSMUSG00000019297	Nop9	-0.0345483	0.641429	0.932654
ENSMUSG00000019301	Hsd17b1	0.467597	0.31765	0.839911
ENSMUSG00000019302	Atp6v0a1	-0.0130325	0.95363	0.994679
ENSMUSG00000019303	Psmc3ip	0.123369	0.607295	0.922945
ENSMUSG00000019320	Noxo1	0.667388	0.177517	0.767967
ENSMUSG00000019326	Aoc3	0.552304	0.00860188	0.476041
ENSMUSG00000019338	Zfp687	0.0783226	0.421632	0.867775
ENSMUSG00000019359	Gdpd2	0.919692	0.0718905	0.698371
ENSMUSG00000019362	D8Ertd738e	-0.0341657	0.761144	0.957235
ENSMUSG00000019370	Calm3	0.045228	0.538297	0.906657
ENSMUSG00000019373	Cops3	-0.051341	0.502281	0.896514
ENSMUSG00000019428	Fkbp8	0.0749038	0.415115	0.86639
ENSMUSG00000019432	Ddx39b	0.104319	0.248417	0.808098
ENSMUSG00000019433	Gipc1	0.0158042	0.927747	0.99285
ENSMUSG00000019437	Tlcd1	-0.206622	0.273084	0.824026
ENSMUSG00000019461	Plscr3	0.144224	0.0882708	0.708943
ENSMUSG00000019464	Ptger1	0.280838	0.394822	0.864444
ENSMUSG00000019467	Arhgef25	0.262753	0.0245887	0.593042
ENSMUSG00000019470	Xab2	0.0495757	0.617727	0.925835
ENSMUSG00000019471	Cdc37	-0.0125203	0.864591	0.978863
ENSMUSG00000019478	Rab4a	0.0578849	0.725807	0.953218
ENSMUSG00000019487	Trip10	0.123964	0.150596	0.748832
ENSMUSG00000019494	Cops6	-0.0243469	0.770216	0.958251
ENSMUSG00000019505	Ubb	0.662587	0.00951185	0.491014
ENSMUSG00000019518	Ap4m1	0.215075	0.066991	0.693938
ENSMUSG00000019528	Gyg	-0.266552	0.0198791	0.584385
ENSMUSG00000019539	Rcn3	0.226158	0.0403901	0.655434
ENSMUSG00000019558	Slc6a8	-0.0485308	0.650191	0.935571
ENSMUSG00000019564	Arid3a	-0.162127	0.127633	0.731359
ENSMUSG00000019577	Pdk4	-0.25491	0.600945	0.921759
ENSMUSG00000019578	Ubxn6	0.0979173	0.507637	0.898092
ENSMUSG00000019579	Mydgf	-0.00769642	0.931939	0.993446
ENSMUSG00000019590	Cyb561	0.143606	0.700661	0.949429
ENSMUSG00000019647	Sema6a	0.234628	0.57208	0.913817
ENSMUSG00000019659	Ccdc12	0.108185	0.288402	0.828355
ENSMUSG00000019689	Fmc1	0.291122	0.406085	0.864444
ENSMUSG00000019699	Akt3	-0.0139231	0.902683	0.986808
ENSMUSG00000019710	Mrpl24	-0.00557783	0.949015	0.994264
ENSMUSG00000019715	Gle1	0.121479	0.154197	0.748832
ENSMUSG00000019718	L3hypdh	-0.0597265	0.730097	0.953271
ENSMUSG00000019726	Lyst	0.0545329	0.63192	0.929818
ENSMUSG00000019731	Slc35e1	0.0134513	0.856967	0.977606
ENSMUSG00000019732	Calr3	0.112535	0.661501	0.940089
ENSMUSG00000019734	Tmc4	-0.338878	0.105529	0.714217
ENSMUSG00000019738	Polr2i	0.116945	0.324678	0.841013
ENSMUSG00000019761	Krt10	0.25141	0.460673	0.883631
ENSMUSG00000019763	Rmnd1	-0.102594	0.312991	0.83758
ENSMUSG00000019768	Esr1	0.439	0.23391	0.801471
ENSMUSG00000019772	Vip	1.6937	0.110244	0.714977
ENSMUSG00000019773	Fbxo5	0.0137461	0.962382	0.995256
ENSMUSG00000019774	Mtrf1l	-0.249443	0.0855635	0.705689
ENSMUSG00000019775	Rgs17	-0.0660494	0.748963	0.955976
ENSMUSG00000019777	Hdac2	0.0423988	0.76151	0.957297
ENSMUSG00000019779	Frk	-0.00525726	0.979947	0.997053
ENSMUSG00000019782	Rwdd1	-0.134062	0.185922	0.77251
ENSMUSG00000019789	Hey2	0.265749	0.804932	0.965479
ENSMUSG00000019790	Stxbp5	-0.124651	0.333165	0.844036
ENSMUSG00000019791	Hint3	0.0460445	0.795882	0.964059
ENSMUSG00000019792	Trmt11	-0.146744	0.32064	0.840205
ENSMUSG00000019794	Katna1	-0.0956541	0.216432	0.789534
ENSMUSG00000019795	Pcmt1	-0.0263994	0.691991	0.946653
ENSMUSG00000019796	Lrp11	-0.131973	0.627465	0.927504
ENSMUSG00000019797	1700021F05Rik	-0.30586	0.0183495	0.5788
ENSMUSG00000019802	Sec63	-0.218987	0.0161601	0.548018
ENSMUSG00000019804	Snx3	-0.085509	0.393634	0.864216
ENSMUSG00000019806	Aig1	-0.344586	0.143188	0.744726
ENSMUSG00000019808	Adat2	0.168405	0.499996	0.895504
ENSMUSG00000019809	Pex3	0.0894629	0.287964	0.828301
ENSMUSG00000019810	Fuca2	0.0962887	0.209993	0.788001
ENSMUSG00000019813	Cep57l1	0.0970488	0.588194	0.919634
ENSMUSG00000019814	Ltv1	-0.0924876	0.27642	0.82528
ENSMUSG00000019817	Plagl1	0.24048	0.574573	0.914645
ENSMUSG00000019818	Cd164	-0.0704896	0.290703	0.829129
ENSMUSG00000019820	Utrn	0.025712	0.770289	0.958251
ENSMUSG00000019822	Smpd2	0.0670637	0.5341	0.906445
ENSMUSG00000019823	Mical1	0.154995	0.346171	0.850707
ENSMUSG00000019826	Zbtb24	0.0233248	0.820192	0.968039
ENSMUSG00000019831	Wasf1	0.599451	0.0158855	0.543647
ENSMUSG00000019832	Rab32	-0.0127908	0.924646	0.99285
ENSMUSG00000019837	Gtf3c6	-0.0854743	0.321212	0.840205
ENSMUSG00000019838	Slc16a10	0.254073	0.468022	0.886608
ENSMUSG00000019841	Rev3l	0.232837	0.217286	0.790235
ENSMUSG00000019842	Traf3ip2	-0.0761202	0.514545	0.900314
ENSMUSG00000019843	Fyn	0.0783695	0.690637	0.946361
ENSMUSG00000019845	Tube1	0.0553665	0.903051	0.986808
ENSMUSG00000019846	Lama4	0.240776	0.0635475	0.691275
ENSMUSG00000019849	Prep	0.0890362	0.248399	0.808098
ENSMUSG00000019850	Tnfaip3	-0.333936	0.41119	0.864455
ENSMUSG00000019851	Perp	-0.311939	0.405267	0.864444
ENSMUSG00000019852	Arfgef3	-0.186428	0.775098	0.959449
ENSMUSG00000019853	Hebp2	-0.0685992	0.611078	0.924171
ENSMUSG00000019854	Reps1	0.0278805	0.746926	0.955976
ENSMUSG00000019856	Fam184a	-0.108915	0.875657	0.980882
ENSMUSG00000019857	Asf1a	-0.0548792	0.706334	0.950914
ENSMUSG00000019861	Gopc	-0.119248	0.107133	0.714217
ENSMUSG00000019863	Qrsl1	0.0653257	0.649977	0.935571
ENSMUSG00000019864	Rtn4ip1	0.0493377	0.744147	0.955976
ENSMUSG00000019866	Crybg1	-0.82176	0.331839	0.842976
ENSMUSG00000019868	Vta1	-0.150783	0.0656121	0.69181
ENSMUSG00000019872	Smpdl3a	-0.0677058	0.628932	0.928017
ENSMUSG00000019873	Reep3	0.071414	0.529282	0.904657
ENSMUSG00000019874	Fabp7	0.88138	0.0901684	0.709657
ENSMUSG00000019877	Serinc1	-0.0660446	0.346985	0.850845
ENSMUSG00000019878	Hsf2	-0.270089	0.0450308	0.670293
ENSMUSG00000019880	Rspo3	0.163057	0.502528	0.896514
ENSMUSG00000019883	Echdc1	-0.102445	0.414278	0.86581
ENSMUSG00000019889	Ptprk	-0.534191	0.081193	0.705491
ENSMUSG00000019891	Dcbld1	0.100213	0.626396	0.927431
ENSMUSG00000019894	Slc6a15	-0.333772	0.208625	0.785564
ENSMUSG00000019897	Ccdc59	-0.0845459	0.426148	0.869097
ENSMUSG00000019899	Lama2	0.164803	0.628591	0.92789
ENSMUSG00000019907	Ppp1r12a	0.0509251	0.6068	0.922945
ENSMUSG00000019913	Sim1	-2.35068	0.0135209	0.527087
ENSMUSG00000019916	P4ha1	-0.152484	0.247225	0.807926
ENSMUSG00000019917	2021-09-10	-0.00201087	0.988765	0.997971
ENSMUSG00000019920	Lims1	-0.183405	0.0244984	0.593042
ENSMUSG00000019923	Zwint	-0.30611	0.00578021	0.430236
ENSMUSG00000019927	Ube2d1	0.00419969	0.964182	0.995366
ENSMUSG00000019929	Dcn	-0.194448	0.788102	0.962165
ENSMUSG00000019936	Epyc	-1.55852	0.0267015	0.60585
ENSMUSG00000019942	Cdk1	-0.182612	0.324325	0.841013
ENSMUSG00000019943	Atp2b1	0.0117381	0.851934	0.976569
ENSMUSG00000019944	Rhobtb1	0.215355	0.492137	0.892922
ENSMUSG00000019947	Arid5b	0.117885	0.480548	0.889725
ENSMUSG00000019948	Actr6	-0.140415	0.473992	0.889001
ENSMUSG00000019951	Uhrf1bp1l	-0.106658	0.356995	0.854737
ENSMUSG00000019952	Poc1b	0.308945	0.145194	0.745262
ENSMUSG00000019960	Dusp6	-0.543757	0.00743428	0.453012
ENSMUSG00000019961	Tmpo	-0.0690171	0.791608	0.962831
ENSMUSG00000019966	Kitl	0.469199	0.000475258	0.141583
ENSMUSG00000019969	Psen1	0.0208925	0.76372	0.957913
ENSMUSG00000019970	Sgk1	-0.115301	0.434523	0.873884
ENSMUSG00000019971	Cep290	-0.0928585	0.310143	0.83758
ENSMUSG00000019975	Ikbip	0.0788702	0.284979	0.827127
ENSMUSG00000019977	Hbs1l	-0.0239752	0.74895	0.955976
ENSMUSG00000019978	Epb41l2	0.0547575	0.674657	0.942289
ENSMUSG00000019979	Apaf1	0.0409256	0.596357	0.920737
ENSMUSG00000019984	Med23	0.107211	0.250366	0.809279
ENSMUSG00000019986	Ahi1	-0.0824859	0.442504	0.876239
ENSMUSG00000019988	Nedd1	-0.124094	0.28929	0.828888
ENSMUSG00000019989	Enpp3	0.745899	0.0461685	0.675251
ENSMUSG00000019990	Pde7b	0.169609	0.310359	0.83758
ENSMUSG00000019992	Mtfr2	0.20764	0.380677	0.859223
ENSMUSG00000019996	Map7	-0.279291	0.539495	0.906657
ENSMUSG00000019997	Ccn2	-0.674376	0.190847	0.776037
ENSMUSG00000019998	Stx7	-0.0998244	0.350004	0.853006
ENSMUSG00000020000	Moxd1	-0.334797	0.426392	0.869097
ENSMUSG00000020003	Pex7	-0.299421	0.0298868	0.621979
ENSMUSG00000020007	Il20ra	-0.628996	0.290352	0.829096
ENSMUSG00000020009	Ifngr1	-0.0660418	0.465099	0.884508
ENSMUSG00000020015	Cdk17	-0.256686	0.047828	0.680894
ENSMUSG00000020018	Snrpf	-0.139474	0.383267	0.85932
ENSMUSG00000020019	Ntn4	-0.0781159	0.870552	0.979787
ENSMUSG00000020021	Fgd6	-0.0166037	0.951701	0.994563
ENSMUSG00000020022	Ndufa12	-0.0803925	0.44797	0.87914
ENSMUSG00000020023	Tmcc3	-0.0238291	0.934824	0.993522
ENSMUSG00000020024	Cep83	-0.0374522	0.760679	0.957212
ENSMUSG00000020027	Socs2	0.260862	0.099487	0.71322
ENSMUSG00000020029	Nudt4	0.0752248	0.410488	0.864444
ENSMUSG00000020032	Nuak1	-0.323892	0.0629436	0.690663
ENSMUSG00000020034	Tcp11l2	0.0121064	0.948809	0.994264
ENSMUSG00000020038	Cry1	0.0597119	0.620619	0.926666
ENSMUSG00000020042	Btbd11	0.00895257	0.97025	0.995625
ENSMUSG00000020044	Timp3	-0.157498	0.616359	0.925826
ENSMUSG00000020048	Hsp90b1	-0.0794057	0.525718	0.90333
ENSMUSG00000020053	Igf1	0.265086	0.328985	0.84217
ENSMUSG00000020056	Washc3	-0.116975	0.160412	0.754986
ENSMUSG00000020057	Dram1	-0.0742177	0.726161	0.953218
ENSMUSG00000020059	Sycp3	-0.591751	0.573311	0.914421
ENSMUSG00000020062	Slc5a8	0.0187246	0.976906	0.99615
ENSMUSG00000020063	Sirt1	0.0396611	0.75814	0.956919
ENSMUSG00000020064	Herc4	-0.0759528	0.398793	0.864444
ENSMUSG00000020069	Hnrnph3	-0.0151913	0.921903	0.991602
ENSMUSG00000020070	Rufy2	-0.019217	0.877208	0.980996
ENSMUSG00000020072	Pbld2	-0.131214	0.658262	0.938865
ENSMUSG00000020074	Ccar1	-0.0333354	0.699182	0.948936
ENSMUSG00000020075	Ddx21	-0.177675	0.0227609	0.586146
ENSMUSG00000020076	Ddx50	-0.0716579	0.355383	0.854681
ENSMUSG00000020077	Srgn	-0.165557	0.782309	0.961156
ENSMUSG00000020078	Vps26a	-0.101312	0.135721	0.740279
ENSMUSG00000020079	Supv3l1	0.0929072	0.302292	0.837289
ENSMUSG00000020083	Fam241b	-0.372586	0.361682	0.856061
ENSMUSG00000020085	Aifm2	0.00679466	0.955687	0.994679
ENSMUSG00000020086	H2afy2	0.06955	0.832657	0.970843
ENSMUSG00000020087	Tysnd1	0.0586909	0.704851	0.950883
ENSMUSG00000020088	Sar1a	-0.0296947	0.673939	0.942289
ENSMUSG00000020089	Ppa1	-0.137624	0.126103	0.730072
ENSMUSG00000020091	Eif4ebp2	0.142183	0.198406	0.779128
ENSMUSG00000020092	Pald1	0.063657	0.695232	0.947711
ENSMUSG00000020097	Sgpl1	-0.209709	0.0401895	0.655044
ENSMUSG00000020098	Pcbd1	-0.0371657	0.863397	0.978484
ENSMUSG00000020099	Unc5b	-0.0525804	0.930582	0.992987
ENSMUSG00000020100	Slc29a3	0.168288	0.0285845	0.614578
ENSMUSG00000020101	Vsir	-0.194398	0.377937	0.859056
ENSMUSG00000020102	Slc16a7	-0.354903	0.245435	0.807417
ENSMUSG00000020105	Lrig3	0.304686	0.0163394	0.548018
ENSMUSG00000020107	Anapc16	0.066649	0.429845	0.87216
ENSMUSG00000020108	Ddit4	0.165445	0.45832	0.88331
ENSMUSG00000020109	Dnajb12	0.105049	0.322515	0.840468
ENSMUSG00000020111	Micu1	0.077889	0.349086	0.85267
ENSMUSG00000020114	Cand1	-0.0332077	0.648498	0.935136
ENSMUSG00000020115	Tbk1	-0.00555852	0.940564	0.993522
ENSMUSG00000020116	Pno1	-0.196869	0.240342	0.803249
ENSMUSG00000020120	Plek	-0.43425	0.458656	0.883318
ENSMUSG00000020121	Srgap1	0.473721	0.104189	0.714217
ENSMUSG00000020122	Egfr	-0.00173966	0.989975	0.99804
ENSMUSG00000020123	Avpr1a	-0.277421	0.305336	0.83758
ENSMUSG00000020124	Usp15	-0.0828547	0.239414	0.803249
ENSMUSG00000020128	Vps54	-0.0965445	0.311601	0.83758
ENSMUSG00000020130	Tbc1d15	-0.0115997	0.889064	0.983883
ENSMUSG00000020131	Pcsk4	-0.365522	0.343707	0.850037
ENSMUSG00000020132	Rab21	-0.139481	0.313325	0.83758
ENSMUSG00000020133	2310011J03Rik	0.0455927	0.754675	0.956885
ENSMUSG00000020134	Peli1	-0.0154258	0.879805	0.981152
ENSMUSG00000020135	Apc2	0.225386	0.407317	0.864444
ENSMUSG00000020137	Thap2	0.027593	0.807476	0.965968
ENSMUSG00000020140	Lgr5	1.56218	0.00358207	0.349241
ENSMUSG00000020142	Slc1a4	0.361974	0.00829214	0.471362
ENSMUSG00000020143	Dock2	-0.821323	0.420667	0.867644
ENSMUSG00000020149	Rab1a	-0.127266	0.112783	0.719546
ENSMUSG00000020150	Gamt	0.0476885	0.791503	0.962831
ENSMUSG00000020151	Ptprr	0.486313	0.378225	0.859056
ENSMUSG00000020152	Actr2	-0.114928	0.180646	0.769506
ENSMUSG00000020153	Ndufs7	0.157892	0.323332	0.840885
ENSMUSG00000020154	Ptprb	0.754898	0.506929	0.898059
ENSMUSG00000020155	Kcnmb1	1.14637	0.416754	0.867352
ENSMUSG00000020156	Mum1	0.0655044	0.491856	0.892922
ENSMUSG00000020160	Meis1	-0.173867	0.595758	0.920737
ENSMUSG00000020163	Uqcr11	-0.0861985	0.490362	0.892922
ENSMUSG00000020166	Cnot2	-0.0990285	0.235811	0.801693
ENSMUSG00000020167	Tcf3	0.240404	0.0512427	0.685046
ENSMUSG00000020170	Frs2	-0.0619151	0.537609	0.906604
ENSMUSG00000020171	Yeats4	-0.196869	0.208769	0.785564
ENSMUSG00000020173	Cobl	0.415241	0.55939	0.910913
ENSMUSG00000020175	Rab36	0.115759	0.434539	0.873884
ENSMUSG00000020176	Grb10	0.355768	0.195146	0.778471
ENSMUSG00000020178	Adora2a	0.898893	0.0483408	0.682395
ENSMUSG00000020180	Snrpd3	-0.107827	0.195759	0.778679
ENSMUSG00000020181	Nav3	0.079661	0.796976	0.964277
ENSMUSG00000020182	Ddc	0.333286	0.492373	0.892922
ENSMUSG00000020183	Cpm	0.222362	0.633013	0.930235
ENSMUSG00000020184	Mdm2	-0.227348	0.206776	0.783264
ENSMUSG00000020185	E2f7	-0.029447	0.911832	0.988986
ENSMUSG00000020186	Csrp2	0.407101	0.175855	0.767967
ENSMUSG00000020189	Osbpl8	-0.12878	0.211633	0.788741
ENSMUSG00000020190	Mknk2	0.139196	0.105766	0.714217
ENSMUSG00000020193	Zpbp	-0.169647	0.747739	0.955976
ENSMUSG00000020196	Cabin1	0.227095	0.0326026	0.627349
ENSMUSG00000020198	Ap3d1	0.0296382	0.668406	0.94115
ENSMUSG00000020205	Phlda1	-0.104954	0.585576	0.918196
ENSMUSG00000020211	Sf3a2	0.0905062	0.378084	0.859056
ENSMUSG00000020212	Mdm1	0.354825	0.0681569	0.69516
ENSMUSG00000020219	Timm13	-0.00376419	0.976026	0.99615
ENSMUSG00000020220	Vps13d	0.156385	0.115068	0.720941
ENSMUSG00000020224	Llph	-0.218464	0.0796927	0.70524
ENSMUSG00000020225	Tmbim4	-0.0866588	0.473363	0.889001
ENSMUSG00000020227	Irak3	0.0357219	0.859255	0.978149
ENSMUSG00000020228	Helb	-0.0576633	0.725542	0.953218
ENSMUSG00000020230	Prmt2	0.0512559	0.548845	0.907597
ENSMUSG00000020231	Dip2a	0.197733	0.129551	0.733488
ENSMUSG00000020232	Hmg20b	0.125317	0.404933	0.864444
ENSMUSG00000020235	Fzr1	0.0802737	0.398984	0.864444
ENSMUSG00000020238	Ncln	0.100509	0.37116	0.857362
ENSMUSG00000020241	Col6a2	0.38149	0.00183877	0.266489
ENSMUSG00000020246	Hcfc2	-0.0216227	0.805021	0.965479
ENSMUSG00000020248	Nfyb	-0.032052	0.790637	0.962831
ENSMUSG00000020250	Txnrd1	-0.0856031	0.488866	0.892922
ENSMUSG00000020251	Glt8d2	0.836213	0.0414115	0.65961
ENSMUSG00000020253	Ppm1m	0.135143	0.205983	0.783264
ENSMUSG00000020255	D10Wsu102e	-0.169851	0.127259	0.731359
ENSMUSG00000020256	Aldh1l2	0.231825	0.0856284	0.705689
ENSMUSG00000020257	Wdr82	0.145495	0.238794	0.803249
ENSMUSG00000020258	Glyctk	-0.207597	0.422122	0.867775
ENSMUSG00000020260	Pofut2	0.102891	0.161513	0.755824
ENSMUSG00000020261	Slc36a1	0.130661	0.424459	0.868818
ENSMUSG00000020262	Adarb1	0.179596	0.0816442	0.705491
ENSMUSG00000020263	Appl2	0.20565	0.0734506	0.699585
ENSMUSG00000020264	Slc36a2	2.2884	0.115754	0.720941
ENSMUSG00000020265	Sumo3	0.0640705	0.483691	0.890212
ENSMUSG00000020267	Hint1	-0.160404	0.321016	0.840205
ENSMUSG00000020268	Lyrm7	1.80419	0.000670946	0.166054
ENSMUSG00000020271	Fbxw11	-0.117419	0.0905921	0.710194
ENSMUSG00000020272	Stk10	-0.0417171	0.879562	0.981152
ENSMUSG00000020273	Papolg	-0.117062	0.32554	0.841189
ENSMUSG00000020275	Rel	-0.00593878	0.968844	0.995525
ENSMUSG00000020277	Pfkl	0.0429496	0.642495	0.933082
ENSMUSG00000020280	Pus10	-0.0435268	0.755261	0.956919
ENSMUSG00000020282	Rhbdf1	0.157708	0.250939	0.809963
ENSMUSG00000020283	Pex13	-0.12095	0.148306	0.748663
ENSMUSG00000020284	1810043G02Rik	0.0251455	0.843111	0.973873
ENSMUSG00000020287	Mpg	0.158096	0.0811479	0.705491
ENSMUSG00000020288	Ahsa2	-0.168277	0.150376	0.748663
ENSMUSG00000020289	Nprl3	0.0798051	0.33524	0.844505
ENSMUSG00000020290	Xpo1	-0.104823	0.404901	0.864444
ENSMUSG00000020300	Cpeb4	-0.122881	0.264333	0.819385
ENSMUSG00000020303	Stc2	-0.0134248	0.948329	0.994264
ENSMUSG00000020305	Asb3	0.116016	0.48215	0.889725
ENSMUSG00000020307	Cdc34	-0.0979082	0.430003	0.87216
ENSMUSG00000020308	Tpgs1	0.222792	0.436108	0.874624
ENSMUSG00000020309	Chac2	-0.0780153	0.646392	0.934335
ENSMUSG00000020311	Erlec1	0.00358759	0.97333	0.996051
ENSMUSG00000020312	Shc2	0.110617	0.358503	0.854821
ENSMUSG00000020315	Sptbn1	0.0883334	0.389295	0.862064
ENSMUSG00000020319	Wdpcp	0.24559	0.206663	0.783264
ENSMUSG00000020321	Mdh1	-0.0353824	0.653359	0.936249
ENSMUSG00000020325	Fstl3	-0.232628	0.323641	0.840885
ENSMUSG00000020326	Ccng1	-0.166081	0.197398	0.779128
ENSMUSG00000020328	Nudcd2	-0.0378112	0.686846	0.94464
ENSMUSG00000020329	Polrmt	0.174902	0.216767	0.789766
ENSMUSG00000020330	Hmmr	-0.196069	0.410802	0.864444
ENSMUSG00000020331	Hcn2	0.0581543	0.83376	0.970956
ENSMUSG00000020333	Acsl6	-0.729299	0.0640466	0.691275
ENSMUSG00000020334	Slc22a4	-0.2479	0.357569	0.854821
ENSMUSG00000020335	Zfp354b	0.0960965	0.747236	0.955976
ENSMUSG00000020340	Cyfip2	-0.152342	0.798398	0.964277
ENSMUSG00000020346	Mgat1	0.0838363	0.31832	0.840052
ENSMUSG00000020349	Ppp2ca	-0.0641036	0.41458	0.866037
ENSMUSG00000020354	Sgcd	0.523426	0.00348886	0.346452
ENSMUSG00000020357	Flt4	-0.617475	0.212449	0.788741
ENSMUSG00000020358	Hnrnpab	-0.092443	0.325122	0.841189
ENSMUSG00000020359	Phykpl	-0.231534	0.217318	0.790235
ENSMUSG00000020361	Hspa4	-0.235703	0.0148486	0.534931
ENSMUSG00000020362	Cnot6	-0.0197147	0.85095	0.976059
ENSMUSG00000020363	Gfpt2	0.024054	0.902892	0.986808
ENSMUSG00000020364	Zfp354a	-0.0352414	0.870293	0.979787
ENSMUSG00000020366	Mapk9	-0.111602	0.15909	0.753017
ENSMUSG00000020368	Canx	-0.0882952	0.283418	0.826268
ENSMUSG00000020372	Rack1	-0.0103225	0.908624	0.98776
ENSMUSG00000020375	Rufy1	-0.0353518	0.776596	0.959532
ENSMUSG00000020376	Rnf130	-0.0377054	0.765854	0.958046
ENSMUSG00000020377	Ltc4s	0.269125	0.671719	0.941765
ENSMUSG00000020380	Rad50	0.00106433	0.98842	0.997928
ENSMUSG00000020381	Mrnip	0.0931647	0.734243	0.954178
ENSMUSG00000020385	Clk4	0.0331457	0.740683	0.955523
ENSMUSG00000020386	Sar1b	-0.193477	0.0609294	0.690231
ENSMUSG00000020387	Jade2	0.425261	0.0843654	0.705689
ENSMUSG00000020388	Pdlim4	-0.171574	0.559812	0.911003
ENSMUSG00000020389	Cdkl3	-0.0233776	0.897042	0.985705
ENSMUSG00000020390	Ube2b	-0.120196	0.165435	0.758458
ENSMUSG00000020392	Cdkn2aipnl	-0.00745529	0.950027	0.994264
ENSMUSG00000020393	Kremen1	-0.0733351	0.40801	0.864444
ENSMUSG00000020397	Med7	-0.123543	0.204316	0.782416
ENSMUSG00000020399	Havcr2	-1.16344	0.00149817	0.256394
ENSMUSG00000020400	Tnip1	-0.177607	0.252752	0.812229
ENSMUSG00000020402	Vdac1	-0.120795	0.132315	0.736525
ENSMUSG00000020407	Upp1	-0.55246	0.268776	0.822828
ENSMUSG00000020409	Slu7	-0.0366878	0.627753	0.927504
ENSMUSG00000020411	Nipal4	0.443433	0.16675	0.758458
ENSMUSG00000020412	Ascc2	0.158646	0.143163	0.744726
ENSMUSG00000020413	Hus1	-0.0379993	0.707506	0.950914
ENSMUSG00000020415	Pttg1	0.773062	0.0140152	0.528017
ENSMUSG00000020420	Zfp607a	0.155582	0.467618	0.886353
ENSMUSG00000020422	Tns3	0.00385272	0.962235	0.995256
ENSMUSG00000020423	Btg2	-0.312273	0.0410286	0.658709
ENSMUSG00000020424	Castor1	0.0116698	0.935589	0.993522
ENSMUSG00000020427	Igfbp3	0.412717	0.163915	0.756684
ENSMUSG00000020430	Pes1	0.0258608	0.68502	0.94464
ENSMUSG00000020431	Adcy1	-0.423683	0.0562973	0.685046
ENSMUSG00000020432	Tcn2	0.160344	0.06255	0.690663
ENSMUSG00000020434	4921536K21Rik	0.24306	0.638086	0.931314
ENSMUSG00000020435	Osbp2	-0.242366	0.430217	0.87216
ENSMUSG00000020437	Myo1g	-0.533068	0.718718	0.952643
ENSMUSG00000020439	Smtn	0.0615148	0.784104	0.961668
ENSMUSG00000020440	Arf5	0.0550475	0.618362	0.925948
ENSMUSG00000020441	2310033P09Rik	-0.0805546	0.526184	0.90333
ENSMUSG00000020444	Guk1	-0.0498435	0.575078	0.914645
ENSMUSG00000020448	Rnf185	-0.036532	0.660719	0.940089
ENSMUSG00000020451	Limk2	-0.262248	0.0965713	0.71322
ENSMUSG00000020453	Patz1	0.147239	0.130577	0.735502
ENSMUSG00000020454	Eif4enif1	-0.0244288	0.71215	0.950914
ENSMUSG00000020455	Trim11	0.134508	0.339884	0.846843
[truncated: 14,088 more rows]

## Sheet: Day 3
Ensid_gene	Gene	Log2fc (DKO/WT)	Pvalue	Fdr
ENSMUSG00000000001	Gnai3	-0.0459388	0.517078	0.859
ENSMUSG00000000028	Cdc45	-0.171072	0.284852	0.728143
ENSMUSG00000000031	H19	0.104684	0.848534	0.967629
ENSMUSG00000000037	Scml2	-0.347345	0.1719	0.626634
ENSMUSG00000000056	Narf	0.222546	0.0437211	0.412908
ENSMUSG00000000058	Cav2	1.0332	0.00430189	0.177484
ENSMUSG00000000078	Klf6	-0.417652	0.0102941	0.246996
ENSMUSG00000000085	Scmh1	-0.0623953	0.839481	0.965183
ENSMUSG00000000088	Cox5a	0.386655	0.0102145	0.246187
ENSMUSG00000000093	Tbx2	-0.279905	0.632677	0.905356
ENSMUSG00000000094	Tbx4	-0.236703	0.776211	0.949249
ENSMUSG00000000120	Ngfr	-0.573722	0.281222	0.725872
ENSMUSG00000000126	Wnt9a	-0.706748	0.0735432	0.490294
ENSMUSG00000000127	Fer	-0.0232309	0.781672	0.949493
ENSMUSG00000000131	Xpo6	0.0694379	0.375616	0.790237
ENSMUSG00000000134	Tfe3	-0.133764	0.159682	0.615779
ENSMUSG00000000142	Axin2	-0.356878	0.183916	0.640921
ENSMUSG00000000148	Brat1	0.0851747	0.372111	0.788081
ENSMUSG00000000149	Gna12	0.0185706	0.884171	0.974996
ENSMUSG00000000154	Slc22a18	-0.638958	0.286691	0.728143
ENSMUSG00000000167	Pih1d2	0.0552623	0.904673	0.979874
ENSMUSG00000000168	Dlat	0.82713	0.00457134	0.180625
ENSMUSG00000000171	Sdhd	0.468735	0.00838474	0.228445
ENSMUSG00000000182	Fgf23	-0.87597	0.0417733	0.404662
ENSMUSG00000000184	Ccnd2	-0.000868254	0.992485	0.999147
ENSMUSG00000000194	Gpr107	0.0240703	0.770689	0.947103
ENSMUSG00000000223	Drp2	-0.142457	0.755381	0.944581
ENSMUSG00000000253	Gmpr	0.033827	0.88044	0.974995
ENSMUSG00000000266	Mid2	-0.0673241	0.726934	0.93715
ENSMUSG00000000275	Trim25	-0.0576795	0.604918	0.895549
ENSMUSG00000000276	Dgke	0.0561037	0.654957	0.911973
ENSMUSG00000000278	Scpep1	-0.201027	0.345578	0.769656
ENSMUSG00000000282	Mnt	0.0211156	0.797787	0.953774
ENSMUSG00000000290	Itgb2	0.38086	0.617508	0.899944
ENSMUSG00000000295	Hddc2	0.0309666	0.778852	0.949493
ENSMUSG00000000296	Tpd52l1	0.134607	0.602996	0.894773
ENSMUSG00000000301	Pemt	0.597159	0.121896	0.571938
ENSMUSG00000000317	Bcl6b	-1.58519	0.015862	0.285337
ENSMUSG00000000325	Arvcf	0.229498	0.481036	0.846021
ENSMUSG00000000326	Comt	-0.0408933	0.571434	0.882378
ENSMUSG00000000339	Rtca	0.0322121	0.776534	0.949249
ENSMUSG00000000340	Dbt	0.653125	0.00877501	0.233955
ENSMUSG00000000346	Dazap2	-0.0239059	0.743405	0.941675
ENSMUSG00000000355	Mcts1	0.0649714	0.551475	0.87253
ENSMUSG00000000359	Rem1	-0.290236	0.648948	0.910763
ENSMUSG00000000365	Rnf17	-1.60302	0.00990084	0.243068
ENSMUSG00000000374	Trappc10	0.0306615	0.679511	0.922351
ENSMUSG00000000378	Ccm2	-0.0861134	0.274246	0.720342
ENSMUSG00000000384	Tbrg4	0.296884	0.0281449	0.352942
ENSMUSG00000000386	Mx1	-1.17344	0.371567	0.787627
ENSMUSG00000000392	Fap	-0.296213	0.512969	0.856333
ENSMUSG00000000399	Ndufa9	0.500934	0.00209331	0.140634
ENSMUSG00000000402	Egfl6	-0.929512	0.216716	0.673345
ENSMUSG00000000416	Cttnbp2	-0.750128	0.0833159	0.511244
ENSMUSG00000000420	Galnt1	-0.0329461	0.718486	0.933873
ENSMUSG00000000439	Mkrn2	0.082183	0.479268	0.845757
ENSMUSG00000000440	Pparg	0.994042	0.00396168	0.175454
ENSMUSG00000000441	Raf1	0.118098	0.100319	0.536764
ENSMUSG00000000486	2022-09-01	-0.0595617	0.824478	0.961487
ENSMUSG00000000489	Pdgfb	-0.802587	0.60704	0.895549
ENSMUSG00000000530	Acvrl1	-0.317323	0.167694	0.624097
ENSMUSG00000000531	Grasp	0.125724	0.459596	0.835717
ENSMUSG00000000532	Acvr1b	-0.0339566	0.659311	0.91391
ENSMUSG00000000538	Tom1l2	-0.0112864	0.922167	0.98424
ENSMUSG00000000552	Zfp385a	-0.0665748	0.608625	0.896291
ENSMUSG00000000555	Itga5	-0.308161	0.461372	0.836362
ENSMUSG00000000561	Wdr77	0.151076	0.178118	0.633363
ENSMUSG00000000563	Atp5f1	0.230771	0.0708685	0.484263
ENSMUSG00000000567	Sox9	0.156617	0.506461	0.854327
ENSMUSG00000000568	Hnrnpd	-0.16111	0.300981	0.73908
ENSMUSG00000000579	Dynlt1c	0.601496	0.009006	0.238022
ENSMUSG00000000581	C1d	-0.047071	0.658693	0.913532
ENSMUSG00000000594	Gm2a	0.00718449	0.961648	0.993549
ENSMUSG00000000600	Krit1	-0.0521382	0.616811	0.899888
ENSMUSG00000000605	Clcn4	-0.0652052	0.359823	0.779644
ENSMUSG00000000627	Sema4f	-0.649776	0.131234	0.585649
ENSMUSG00000000628	Hk2	-0.0513569	0.890535	0.976477
ENSMUSG00000000631	Myo18a	-0.251546	0.190721	0.649669
ENSMUSG00000000682	Cd52	0.207614	0.873996	0.973355
ENSMUSG00000000686	Abhd15	1.12825	0.00130885	0.117038
ENSMUSG00000000690	Hoxb6	-0.168114	0.407517	0.806704
ENSMUSG00000000693	Loxl3	-0.582683	0.197619	0.654412
ENSMUSG00000000708	Kat2b	0.135048	0.422021	0.81649
ENSMUSG00000000711	Rab5b	-0.0128652	0.884987	0.975308
ENSMUSG00000000730	Dnmt3l	0.247842	0.51226	0.856077
ENSMUSG00000000732	Icosl	-0.201269	0.244994	0.699529
ENSMUSG00000000738	Spg7	-0.0175632	0.85926	0.96941
ENSMUSG00000000739	Sult5a1	0.588576	0.0481061	0.424039
ENSMUSG00000000740	Rpl13	0.0977125	0.351893	0.774807
ENSMUSG00000000743	Chmp1a	-0.043014	0.576425	0.885126
ENSMUSG00000000751	Rpa1	-0.192768	0.0260782	0.344328
ENSMUSG00000000753	Serpinf1	-0.215521	0.450752	0.831738
ENSMUSG00000000759	Tubgcp3	-0.057018	0.498583	0.853055
ENSMUSG00000000776	Polr3d	-0.141346	0.358071	0.778755
ENSMUSG00000000782	Tcf7	-0.379409	0.447776	0.831266
ENSMUSG00000000787	Ddx3x	0.0785878	0.671892	0.918841
ENSMUSG00000000792	Slc5a5	0.0185501	0.970798	0.994751
ENSMUSG00000000794	Kcnn3	-0.897236	0.194996	0.652752
ENSMUSG00000000804	Usp32	-0.0544321	0.428602	0.821049
ENSMUSG00000000811	Txnrd3	0.18512	0.238707	0.692501
ENSMUSG00000000823	Zfp512b	-0.0764314	0.454919	0.833702
ENSMUSG00000000826	Dnajc5	0.0419577	0.627048	0.903062
ENSMUSG00000000827	Tpd52l2	0.00229338	0.973875	0.994751
ENSMUSG00000000838	Fmr1	-0.111947	0.617356	0.899888
ENSMUSG00000000876	Pxmp4	0.653144	0.00159504	0.127315
ENSMUSG00000000881	Dlg3	-0.12771	0.576522	0.885126
ENSMUSG00000000884	Gnb1l	-0.144677	0.635666	0.906377
ENSMUSG00000000901	Mmp11	-0.119587	0.747659	0.943005
ENSMUSG00000000902	Smarcb1	-0.0372756	0.623679	0.901867
ENSMUSG00000000915	Hip1r	-0.167055	0.499829	0.853055
ENSMUSG00000000916	Nsun5	0.233194	0.20329	0.659574
ENSMUSG00000000934	Top1mt	-0.155914	0.215086	0.672053
ENSMUSG00000000938	Hoxa10	0.0281239	0.963877	0.99397
ENSMUSG00000000942	Hoxa4	0.390437	0.27626	0.722322
ENSMUSG00000000948	Gm38393	0.0722455	0.723571	0.936512
ENSMUSG00000000957	Mmp14	-0.229752	0.123222	0.573943
ENSMUSG00000000958	Slc7a7	-0.158699	0.486042	0.849043
ENSMUSG00000000959	Oxa1l	0.502535	0.0107457	0.250105
ENSMUSG00000000976	Heatr6	0.100351	0.232785	0.686723
ENSMUSG00000001016	Ilf2	-0.0364155	0.680008	0.922474
ENSMUSG00000001017	Chtop	0.0156525	0.825501	0.961732
ENSMUSG00000001018	Snapin	-0.0613934	0.459726	0.835717
ENSMUSG00000001020	S100a4	0.301636	0.512266	0.856077
ENSMUSG00000001025	S100a6	-0.410734	0.0803532	0.505275
ENSMUSG00000001034	Mapk7	-0.0721368	0.475106	0.844342
ENSMUSG00000001036	Epn2	-0.43399	0.0107692	0.250105
ENSMUSG00000001039	B9d1	-0.189681	0.290871	0.730582
ENSMUSG00000001052	Sec24b	0.0747752	0.488098	0.850116
ENSMUSG00000001053	N4bp3	-0.715148	0.125171	0.57596
ENSMUSG00000001054	Rmnd5b	0.144308	0.178568	0.633968
ENSMUSG00000001056	Nhp2	0.314612	0.0118204	0.257851
ENSMUSG00000001062	Vps9d1	-0.0242052	0.887992	0.97584
ENSMUSG00000001065	Zfp276	0.12049	0.346481	0.77033
ENSMUSG00000001082	Mfsd10	0.0895477	0.56768	0.880143
ENSMUSG00000001089	Luzp1	-0.23794	0.0248663	0.337586
ENSMUSG00000001098	Kctd10	-0.247389	0.2448	0.699465
ENSMUSG00000001100	Poldip2	0.217664	0.0966512	0.533282
ENSMUSG00000001105	Ift20	-0.0316332	0.780977	0.949493
ENSMUSG00000001119	Col6a1	0.095954	0.619852	0.900726
ENSMUSG00000001120	Pcbp3	0.00838338	0.963148	0.99397
ENSMUSG00000001123	Lgals9	0.046543	0.792519	0.95215
ENSMUSG00000001127	Araf	-0.0889264	0.312537	0.746855
ENSMUSG00000001128	Cfp	-0.232243	0.748619	0.943063
ENSMUSG00000001131	Timp1	-0.473373	0.126501	0.577727
ENSMUSG00000001134	Uxt	0.0872293	0.520151	0.860223
ENSMUSG00000001138	Cnnm3	0.13091	0.26592	0.715426
ENSMUSG00000001143	Lman2l	0.00811603	0.929611	0.985594
ENSMUSG00000001150	Mcm3ap	0.0792886	0.3341	0.762478
ENSMUSG00000001151	Pcnt	0.0336394	0.802737	0.954311
ENSMUSG00000001156	Mxd1	0.0297825	0.782056	0.949493
ENSMUSG00000001157	Gmcl1	0.105335	0.218132	0.673345
ENSMUSG00000001158	Snrnp27	-0.0220837	0.818718	0.959885
ENSMUSG00000001166	Oas1c	-0.542094	0.286153	0.728143
ENSMUSG00000001173	Ocrl	-0.155177	0.060983	0.457776
ENSMUSG00000001175	Calm1	-0.0138108	0.862117	0.970051
ENSMUSG00000001211	Agpat3	0.309238	0.0175155	0.29559
ENSMUSG00000001227	Sema6b	-0.322138	0.261165	0.712319
ENSMUSG00000001228	Uhrf1	-0.14391	0.368531	0.785179
ENSMUSG00000001229	Dpp9	0.0785599	0.423066	0.817009
ENSMUSG00000001240	Ramp2	0.629136	0.157083	0.612446
ENSMUSG00000001248	Gramd1a	-0.111812	0.447086	0.831266
ENSMUSG00000001270	Ckb	-0.485254	0.45936	0.835717
ENSMUSG00000001280	Sp1	-0.0515462	0.496943	0.853055
ENSMUSG00000001281	Itgb7	-0.748627	0.212727	0.669906
ENSMUSG00000001285	Myg1	0.0934904	0.344261	0.768494
ENSMUSG00000001288	Rarg	-0.114072	0.6503	0.910763
ENSMUSG00000001289	Pfdn5	-0.00933439	0.918404	0.983404
ENSMUSG00000001300	Efnb2	-0.429912	0.0436321	0.412908
ENSMUSG00000001305	Rrp15	0.00735975	0.949605	0.991109
ENSMUSG00000001313	Rnd2	-0.141168	0.418219	0.815144
ENSMUSG00000001323	Srr	0.0512389	0.653187	0.911363
ENSMUSG00000001333	Sync	0.662845	0.217678	0.673345
ENSMUSG00000001334	Fndc5	0.659654	0.526605	0.861885
ENSMUSG00000001348	Acp5	-0.0851919	0.86034	0.969442
ENSMUSG00000001349	Cnn1	-0.773652	0.104649	0.542547
ENSMUSG00000001366	Fbxo9	0.130177	0.180832	0.637066
ENSMUSG00000001376	Vps50	0.106866	0.272116	0.718942
ENSMUSG00000001380	Hars	0.0949408	0.176595	0.631517
ENSMUSG00000001383	Zmat2	-0.0283543	0.724905	0.936846
ENSMUSG00000001403	Ube2c	-0.300903	0.034761	0.382901
ENSMUSG00000001415	Smg5	0.00605675	0.942285	0.989554
ENSMUSG00000001416	Cct3	0.127431	0.2048	0.660149
ENSMUSG00000001418	Glmp	-0.0807782	0.500181	0.853222
ENSMUSG00000001419	Mef2d	-0.0194194	0.790106	0.951121
ENSMUSG00000001420	Tmem79	-0.358828	0.191985	0.650488
ENSMUSG00000001424	Snd1	0.0682169	0.460124	0.835717
ENSMUSG00000001435	Col18a1	-0.0330448	0.915756	0.982497
ENSMUSG00000001436	Slc19a1	0.376188	0.0197851	0.30611
ENSMUSG00000001440	Kpnb1	-0.0431119	0.587782	0.888592
ENSMUSG00000001441	Npepps	-0.210491	0.0843667	0.51246
ENSMUSG00000001445	Mrpl10	0.230496	0.022922	0.327005
ENSMUSG00000001467	Cyp51	0.416127	0.0970111	0.534116
ENSMUSG00000001472	Tcf25	-0.0965781	0.316878	0.748911
ENSMUSG00000001473	Tubb6	-0.185051	0.101993	0.53755
ENSMUSG00000001482	Def8	0.218287	0.0908408	0.524906
ENSMUSG00000001497	Pax9	-0.315572	0.731198	0.937954
ENSMUSG00000001504	Irx2	-0.463951	0.0691745	0.478558
ENSMUSG00000001506	Col1a1	-0.104039	0.512606	0.856219
ENSMUSG00000001507	Itga3	-0.0475426	0.891292	0.976674
ENSMUSG00000001510	Dlx3	0.626463	0.309268	0.745572
ENSMUSG00000001517	Foxm1	-0.25732	0.0236949	0.328874
ENSMUSG00000001518	Itfg2	0.0308247	0.809529	0.957094
ENSMUSG00000001520	Nrip2	1.54744	0.0399273	0.399736
ENSMUSG00000001521	Tulp3	-0.16348	0.0589607	0.453808
ENSMUSG00000001524	Gtf2h4	0.0940423	0.405652	0.805658
ENSMUSG00000001525	Tubb5	-0.156642	0.158192	0.613825
ENSMUSG00000001542	Ell2	0.00916145	0.904699	0.979874
ENSMUSG00000001552	Jup	-0.43411	0.165884	0.623067
ENSMUSG00000001555	Fkbp10	-0.100407	0.498906	0.853055
ENSMUSG00000001558	Klhl10	-0.238429	0.555596	0.874116
ENSMUSG00000001569	Nom1	0.0789038	0.470394	0.841426
ENSMUSG00000001576	Ergic1	-0.124513	0.15955	0.615769
ENSMUSG00000001604	Tcea3	-0.213844	0.620651	0.901218
ENSMUSG00000001627	Ifrd1	-0.0921943	0.476391	0.844988
ENSMUSG00000001630	Stk38l	-0.220638	0.161771	0.61927
ENSMUSG00000001632	Brpf1	0.0451505	0.578482	0.885735
ENSMUSG00000001642	Akr1b3	0.0319666	0.734469	0.938852
ENSMUSG00000001655	Hoxc13	-0.0646598	0.89641	0.977459
ENSMUSG00000001656	Hoxc11	0.125894	0.791606	0.951635
ENSMUSG00000001657	Hoxc8	-0.296003	0.234392	0.687714
ENSMUSG00000001661	Hoxc6	-0.127512	0.572485	0.882936
ENSMUSG00000001663	Gstt1	0.131955	0.785572	0.94995
ENSMUSG00000001665	Gstt3	-0.105641	0.47933	0.845757
ENSMUSG00000001666	Ddt	0.315206	0.0167852	0.291402
ENSMUSG00000001674	Ddx18	0.0730084	0.315059	0.747967
ENSMUSG00000001687	Ubl3	0.189149	0.0574478	0.449508
ENSMUSG00000001700	Gramd3	0.0738093	0.606183	0.895549
ENSMUSG00000001707	Eef1e1	0.078157	0.36919	0.785542
ENSMUSG00000001729	Akt1	-0.160828	0.099461	0.53618
ENSMUSG00000001739	Cldn15	0.287495	0.26646	0.715852
ENSMUSG00000001741	Il16	-0.00758589	0.980442	0.995865
ENSMUSG00000001750	Tcirg1	-0.205125	0.116763	0.566
ENSMUSG00000001751	Naglu	0.0918942	0.70739	0.930842
ENSMUSG00000001755	Coasy	0.393759	0.00468323	0.181818
ENSMUSG00000001761	Smo	-0.0227495	0.740456	0.941062
ENSMUSG00000001767	Crnkl1	0.0209094	0.832658	0.963919
ENSMUSG00000001768	Rin2	0.617941	0.0573051	0.449271
ENSMUSG00000001773	Folh1	0.361209	0.502208	0.853775
ENSMUSG00000001774	Chordc1	-0.0501594	0.449296	0.831738
ENSMUSG00000001783	Rtcb	-0.0503905	0.516037	0.858027
ENSMUSG00000001785	Pwp1	0.101406	0.280511	0.725771
ENSMUSG00000001786	Fbxo7	-0.111623	0.511676	0.856077
ENSMUSG00000001794	Capns1	0.0360681	0.617097	0.899888
ENSMUSG00000001802	Lrp3	0.733446	0.0132971	0.270966
ENSMUSG00000001829	Clpb	0.203206	0.096552	0.533282
ENSMUSG00000001833	2022-09-07	-0.0693059	0.400776	0.803326
ENSMUSG00000001844	Zdhhc4	0.0461888	0.663955	0.915871
ENSMUSG00000001847	Rac1	-0.0827755	0.298208	0.737038
ENSMUSG00000001855	Nup214	0.223375	0.0174383	0.294948
ENSMUSG00000001864	Aif1l	-0.340048	0.234462	0.687714
ENSMUSG00000001870	Ltbp1	-0.353297	0.680885	0.922718
ENSMUSG00000001891	Ugp2	-0.0379694	0.551221	0.87253
ENSMUSG00000001909	Trmt1	0.156209	0.053165	0.441672
ENSMUSG00000001910	Nacc1	-0.00910483	0.915196	0.982219
ENSMUSG00000001911	Nfix	-0.0229304	0.784264	0.94995
ENSMUSG00000001918	Slc1a5	0.0857622	0.622025	0.901564
ENSMUSG00000001924	Uba1	0.0285584	0.704676	0.929542
ENSMUSG00000001930	Vwf	-0.420206	0.485509	0.848969
ENSMUSG00000001942	Siae	0.412637	0.00960402	0.240121
ENSMUSG00000001946	Esam	0.222652	0.752743	0.944147
ENSMUSG00000001948	Spa17	0.505677	0.488447	0.850247
ENSMUSG00000001962	Fam50a	-0.187574	0.196283	0.654103
ENSMUSG00000001964	Emd	-0.250718	0.0390149	0.397251
ENSMUSG00000001983	Taco1	0.561173	0.00942184	0.239451
ENSMUSG00000001985	Grik3	-0.530984	0.196686	0.65441
ENSMUSG00000001986	Gria3	-0.0545907	0.773636	0.947816
ENSMUSG00000001995	Sipa1l2	-0.321933	0.0416612	0.404243
ENSMUSG00000001998	Ap4e1	-0.0778671	0.629677	0.904244
ENSMUSG00000001999	Blvra	0.185626	0.197923	0.65443
ENSMUSG00000002006	Pdzd4	-0.325288	0.0812132	0.506876
ENSMUSG00000002010	Idh3g	0.382934	0.00937078	0.238917
ENSMUSG00000002012	Pnck	-0.241242	0.811544	0.958329
ENSMUSG00000002014	Ssr4	0.126977	0.223575	0.678723
ENSMUSG00000002015	Bcap31	0.1616	0.05798	0.451422
ENSMUSG00000002017	Fam98a	0.0572403	0.456867	0.835468
ENSMUSG00000002020	Ltbp2	-0.536211	0.506796	0.854327
ENSMUSG00000002028	Kmt2a	-0.144805	0.0990847	0.536056
ENSMUSG00000002031	Ift46	-0.0453041	0.573829	0.883721
ENSMUSG00000002032	Tmem25	0.26883	0.692216	0.925598
ENSMUSG00000002043	Trappc6a	0.410898	0.0245331	0.335937
ENSMUSG00000002052	Supt6	0.0316808	0.667348	0.916953
ENSMUSG00000002055	Spag5	-0.329622	0.0111584	0.252329
ENSMUSG00000002058	Unc119	0.147661	0.397711	0.802359
ENSMUSG00000002059	Rab34	0.0304161	0.812942	0.958447
ENSMUSG00000002064	Sdf2	-0.0147435	0.852871	0.968222
ENSMUSG00000002068	Ccne1	0.00912746	0.956506	0.992581
ENSMUSG00000002083	Bbc3	-0.243685	0.156165	0.611506
ENSMUSG00000002102	Psmc3	-0.0129388	0.836214	0.964565
ENSMUSG00000002103	Acp2	0.108827	0.180192	0.635994
ENSMUSG00000002105	Slc39a13	-0.142412	0.271164	0.718581
ENSMUSG00000002107	Celf2	0.238157	0.0725602	0.48816
ENSMUSG00000002108	Nr1h3	0.649696	0.00083491	0.0972499
ENSMUSG00000002109	Ddb2	-0.092221	0.595748	0.892807
ENSMUSG00000002111	Spi1	0.0516195	0.946121	0.991109
ENSMUSG00000002129	Sf3a1	-0.0160037	0.836063	0.964487
ENSMUSG00000002147	Stat6	0.0224778	0.769083	0.946399
ENSMUSG00000002205	Vrk3	-0.0753399	0.382801	0.793815
ENSMUSG00000002210	Smg9	-0.62622	0.00763637	0.217853
ENSMUSG00000002221	Paxip1	0.108864	0.413795	0.811547
ENSMUSG00000002222	Rmnd5a	0.129511	0.165312	0.622231
ENSMUSG00000002227	Mov10	-0.101448	0.497572	0.853055
ENSMUSG00000002228	Ppm1j	-1.24377	0.0190326	0.301871
ENSMUSG00000002233	Rhoc	-0.439581	0.0238342	0.32997
ENSMUSG00000002249	Tead3	-0.163679	0.0946049	0.52943
ENSMUSG00000002250	Ppard	-0.0764126	0.380826	0.792824
ENSMUSG00000002257	Def6	-0.413466	0.0758437	0.495762
ENSMUSG00000002265	Peg3	0.30631	0.601592	0.894468
ENSMUSG00000002266	Zim1	-0.0857002	0.926327	0.984956
ENSMUSG00000002274	Metrn	-0.250817	0.0635924	0.463609
ENSMUSG00000002279	Lmf1	0.292659	0.00870239	0.233238
ENSMUSG00000002280	Narfl	0.290108	0.0236208	0.328332
ENSMUSG00000002289	Angptl4	0.453287	0.150173	0.602853
ENSMUSG00000002297	Dbf4	-0.384626	0.00247849	0.149195
ENSMUSG00000002307	Daxx	0.0451969	0.665583	0.916208
ENSMUSG00000002308	Cd320	0.134637	0.218694	0.673345
ENSMUSG00000002319	Ipo4	0.0614436	0.44817	0.831266
ENSMUSG00000002320	Tm9sf1	0.0633546	0.374789	0.78938
ENSMUSG00000002325	Irf9	-0.44812	0.0950052	0.529551
ENSMUSG00000002326	Gmpr2	-0.0159515	0.841117	0.965183
ENSMUSG00000002329	Mdp1	-0.119423	0.241609	0.696432
ENSMUSG00000002332	Dhrs1	-0.0348115	0.747743	0.943005
ENSMUSG00000002342	Tmem161a	0.0290209	0.732175	0.938269
ENSMUSG00000002343	Armc6	0.344401	0.0374194	0.391548
ENSMUSG00000002345	Borcs8	0.163383	0.102151	0.53755
ENSMUSG00000002346	Slc25a42	0.421518	0.00666599	0.207721
ENSMUSG00000002365	Snx9	-0.223951	0.0231499	0.327812
ENSMUSG00000002372	Ranbp3	-0.0222607	0.829141	0.962637
ENSMUSG00000002379	Ndufa11	0.281581	0.00987564	0.242825
ENSMUSG00000002393	Nr2f6	-0.0689834	0.567613	0.880143
ENSMUSG00000002395	Use1	-0.0663875	0.393621	0.800289
ENSMUSG00000002396	Ocel1	0.076863	0.627422	0.903231
ENSMUSG00000002409	Dyrk1b	0.348086	0.0791617	0.503336
ENSMUSG00000002413	Braf	-0.0874388	0.313134	0.747568
ENSMUSG00000002416	Ndufb2	0.231077	0.162003	0.619443
ENSMUSG00000002428	Hltf	-0.0484971	0.57818	0.885699
ENSMUSG00000002455	Prpf6	0.069224	0.31722	0.748963
ENSMUSG00000002458	Rgs19	-0.0776487	0.532558	0.864734
ENSMUSG00000002475	Abhd3	0.413994	0.242149	0.696847
ENSMUSG00000002477	Snrpd1	-0.134964	0.231795	0.686354
ENSMUSG00000002486	Tchp	-0.0820278	0.601655	0.894468
ENSMUSG00000002489	Tiam1	-0.58984	0.0216253	0.317385
ENSMUSG00000002496	Tsc2	0.00783293	0.954089	0.992233
ENSMUSG00000002504	Slc9a3r2	-0.207108	0.206911	0.661706
ENSMUSG00000002524	Puf60	-0.0435344	0.572975	0.883337
ENSMUSG00000002546	Golga2	-0.0696066	0.537857	0.86675
ENSMUSG00000002550	Uck1	0.583022	0.0019217	0.137497
ENSMUSG00000002578	Ikzf4	-0.338986	0.476324	0.844988
ENSMUSG00000002580	Mien1	-0.127097	0.37598	0.790584
ENSMUSG00000002602	Axl	-0.330713	0.0918681	0.52589
ENSMUSG00000002603	Tgfb1	-0.379201	0.0793197	0.503336
ENSMUSG00000002608	Ccdc97	-0.0271529	0.743926	0.941703
ENSMUSG00000002617	Zfp40	0.155141	0.256938	0.708954
ENSMUSG00000002625	Akap8l	0.0637221	0.651722	0.910763
ENSMUSG00000002635	Pdcd2l	-0.00369707	0.977937	0.995559
ENSMUSG00000002658	Gtf2f1	0.026488	0.737965	0.939852
ENSMUSG00000002660	Clpp	0.175897	0.170188	0.625653
ENSMUSG00000002661	Alkbh7	0.297222	0.367647	0.784855
ENSMUSG00000002679	Med6	0.151981	0.249543	0.703215
ENSMUSG00000002688	Prkd1	0.0122776	0.947421	0.991109
ENSMUSG00000002699	Lcp2	1.10556	0.283457	0.726486
ENSMUSG00000002718	Cse1l	0.025928	0.827518	0.962204
ENSMUSG00000002728	Naa20	0.0581962	0.697309	0.927049
ENSMUSG00000002731	Prkra	-0.00531748	0.949676	0.991109
ENSMUSG00000002732	Fkbp7	0.0245137	0.786489	0.94995
ENSMUSG00000002733	Plekha3	-0.108282	0.181945	0.638432
ENSMUSG00000002741	Ykt6	0.0508766	0.551278	0.87253
ENSMUSG00000002748	Baz1b	-0.118266	0.187752	0.646349
ENSMUSG00000002763	Pex6	0.264904	0.0772299	0.499588
ENSMUSG00000002767	Mrpl2	0.120814	0.225257	0.680574
ENSMUSG00000002768	Mea1	-0.109553	0.253401	0.706553
ENSMUSG00000002771	Grin2d	-0.0906482	0.749296	0.943138
ENSMUSG00000002778	Kdelr1	-0.0442195	0.556417	0.875148
ENSMUSG00000002781	Tmem143	0.377898	0.00526013	0.191185
ENSMUSG00000002797	Ggct	-0.330256	0.0965108	0.533282
ENSMUSG00000002799	Jag2	0.957782	0.134085	0.589161
ENSMUSG00000002803	Btbd6	0.0997245	0.478365	0.84527
ENSMUSG00000002804	Nudt14	-0.0584987	0.748816	0.943118
ENSMUSG00000002808	Epdr1	-0.0856643	0.778388	0.949249
ENSMUSG00000002812	Flii	-0.0522688	0.557397	0.87606
ENSMUSG00000002814	Top3a	-0.0414311	0.763244	0.945567
ENSMUSG00000002820	Atg4d	0.303165	0.0607789	0.457758
ENSMUSG00000002825	Qtrt1	-0.0710778	0.55187	0.872543
ENSMUSG00000002831	Plin4	1.68708	0.00171527	0.12974
ENSMUSG00000002833	Hdgfl2	-0.0908424	0.329743	0.759299
ENSMUSG00000002835	Chaf1a	-0.124846	0.285698	0.728143
ENSMUSG00000002844	Adprh	-0.173477	0.123649	0.573943
ENSMUSG00000002845	Tmem39a	0.0862358	0.409401	0.808923
ENSMUSG00000002846	Timmdc1	0.0570968	0.504152	0.854181
ENSMUSG00000002847	Pla1a	-0.0814105	0.81742	0.959283
ENSMUSG00000002870	Mcm2	-0.070174	0.659496	0.914007
ENSMUSG00000002871	Tpra1	-0.0511265	0.66168	0.914673
ENSMUSG00000002881	Nab1	-0.112549	0.237091	0.691079
ENSMUSG00000002885	Adgre5	-0.386528	0.0720777	0.487184
ENSMUSG00000002897	Il17ra	0.0474526	0.854486	0.968451
ENSMUSG00000002900	Lamb1	0.113093	0.437981	0.826671
ENSMUSG00000002908	Kcnn1	0.192211	0.394964	0.800792
ENSMUSG00000002910	Arrdc2	0.19338	0.208368	0.664202
ENSMUSG00000002944	Cd36	1.98088	0.0158088	0.285277
ENSMUSG00000002948	Map2k7	-0.173812	0.123241	0.573943
ENSMUSG00000002949	Timm44	0.300621	0.0191955	0.302985
ENSMUSG00000002957	Ap2a2	0.0460224	0.612062	0.898121
ENSMUSG00000002963	Pnkp	-0.100546	0.392584	0.799974
ENSMUSG00000002968	Med25	0.105866	0.280045	0.725771
ENSMUSG00000002980	Bcam	-0.649844	0.29296	0.73205
ENSMUSG00000002981	Clptm1	-0.0196324	0.764995	0.945592
ENSMUSG00000002983	Relb	-0.13316	0.521595	0.860359
ENSMUSG00000002984	Tomm40	0.42279	0.00690898	0.210625
ENSMUSG00000002985	Apoe	4.68332	4.44024e-08	0.000235096
ENSMUSG00000002992	Apoc2	2.10397	0.08064	0.505956
ENSMUSG00000002996	Hbp1	0.0537167	0.50494	0.854327
ENSMUSG00000002997	Prkar2b	1.35433	0.0079294	0.221744
ENSMUSG00000003031	Cdkn1b	0.126915	0.581884	0.886263
ENSMUSG00000003032	Klf4	-0.295715	0.282492	0.726042
ENSMUSG00000003033	Ap1m1	-0.0451385	0.726203	0.936846
ENSMUSG00000003037	Rab8a	-0.109594	0.130156	0.584176
ENSMUSG00000003038	Hmgn2	-11.001	0.000130089	0.0537575
ENSMUSG00000003039	Fam32a	0.165447	0.120908	0.571591
ENSMUSG00000003062	Stard3nl	-0.228561	0.0964765	0.533282
ENSMUSG00000003068	Stk11	0.00248352	0.978054	0.995559
ENSMUSG00000003070	Efna2	0.0984845	0.701188	0.928274
ENSMUSG00000003072	Atp5d	0.29851	0.0219657	0.319008
ENSMUSG00000003099	Ppp5c	0.0827571	0.32814	0.758134
ENSMUSG00000003119	Cdk12	0.0407696	0.645232	0.910449
ENSMUSG00000003123	Lipe	1.73055	0.0032376	0.165622
ENSMUSG00000003131	Pafah1b2	-0.0525951	0.495686	0.852542
ENSMUSG00000003134	Tbc1d8	-0.0534844	0.794209	0.952667
ENSMUSG00000003135	Cnot11	-0.168757	0.117381	0.566601
ENSMUSG00000003153	Slc2a3	-0.539868	0.0573659	0.449309
ENSMUSG00000003154	Foxj2	-0.183965	0.110372	0.549961
ENSMUSG00000003161	Sri	0.0136618	0.905726	0.979999
ENSMUSG00000003166	Dgcr2	0.0636861	0.407764	0.806993
ENSMUSG00000003184	Irf3	0.126383	0.298777	0.737207
ENSMUSG00000003190	Bcl2l12	-0.152895	0.327868	0.758038
ENSMUSG00000003198	Zfp959	0.0966218	0.517109	0.859
ENSMUSG00000003199	Mpnd	-0.0406822	0.588536	0.888743
ENSMUSG00000003200	Sh3gl1	-0.0515354	0.688212	0.924335
ENSMUSG00000003208	Yju2	0.0364031	0.793298	0.952542
ENSMUSG00000003226	Ranbp2	0.0670102	0.422998	0.817009
ENSMUSG00000003228	Grk5	-0.252916	0.162522	0.619443
ENSMUSG00000003233	Dvl3	-0.144533	0.304464	0.74145
ENSMUSG00000003234	Abcf3	0.096142	0.167065	0.623544
ENSMUSG00000003235	Eif2b5	0.041161	0.5399	0.867554
ENSMUSG00000003269	Cyth2	-0.135235	0.133271	0.588178
ENSMUSG00000003273	Car11	-0.53476	0.0587756	0.453808
ENSMUSG00000003279	Dlgap1	0.426559	0.369428	0.785752
ENSMUSG00000003282	Plag1	-0.217768	0.124953	0.575792
ENSMUSG00000003299	Mrpl4	0.288742	0.0346177	0.381588
ENSMUSG00000003308	Keap1	-0.0256178	0.765974	0.945919
ENSMUSG00000003316	Glg1	-0.0152977	0.859788	0.969415
ENSMUSG00000003344	Btbd2	0.0995079	0.318374	0.750527
ENSMUSG00000003345	Csnk1g2	-0.206651	0.0477062	0.421918
ENSMUSG00000003346	Abhd17a	0.0567022	0.558685	0.876546
ENSMUSG00000003348	Mob3a	-0.227798	0.0267809	0.347181
ENSMUSG00000003352	Cacnb3	-0.299221	0.028053	0.352942
ENSMUSG00000003354	Ccdc65	0.0973124	0.806031	0.956323
ENSMUSG00000003355	Fkbp11	-0.117627	0.64525	0.910449
ENSMUSG00000003360	Ddx23	0.0607445	0.340444	0.76512
ENSMUSG00000003363	Pld3	-0.156404	0.155233	0.610931
ENSMUSG00000003378	Grik5	-0.0507358	0.867863	0.971267
ENSMUSG00000003380	Rabac1	0.134871	0.192977	0.651489
ENSMUSG00000003382	Etv3	0.749944	0.00066976	0.0926092
ENSMUSG00000003402	Prkcsh	0.0176566	0.855174	0.968451
ENSMUSG00000003411	Rab3b	-0.347846	0.675443	0.920211
ENSMUSG00000003420	Fcgrt	0.253137	0.230944	0.686308
ENSMUSG00000003421	Nosip	0.114409	0.272686	0.718942
ENSMUSG00000003423	Pih1d1	-0.115298	0.318805	0.751159
ENSMUSG00000003429	Rps11	0.139124	0.110482	0.549961
ENSMUSG00000003435	Supt5	-0.0555616	0.451732	0.832141
ENSMUSG00000003437	Paf1	-0.121897	0.247589	0.701864
ENSMUSG00000003438	Timm50	0.247093	0.0891082	0.522568
ENSMUSG00000003444	Med29	0.310197	0.0218749	0.318772
ENSMUSG00000003452	Bicd1	-0.385418	0.593988	0.891853
ENSMUSG00000003458	Ncstn	0.10512	0.296684	0.735148
ENSMUSG00000003464	Pex19	0.361587	0.00125171	0.117038
ENSMUSG00000003477	Inmt	-0.606135	0.180096	0.635981
ENSMUSG00000003500	Impdh1	0.100796	0.615278	0.899703
ENSMUSG00000003518	Dusp3	-0.295673	0.0213892	0.316331
ENSMUSG00000003526	Prodh	1.73755	0.060586	0.457758
ENSMUSG00000003527	Ess2	-0.144264	0.126315	0.577468
ENSMUSG00000003528	Slc25a1	0.130871	0.206808	0.661706
ENSMUSG00000003531	Dgcr6	0.205624	0.0864363	0.516093
ENSMUSG00000003534	Ddr1	-0.167478	0.585503	0.888169
ENSMUSG00000003541	Ier3	-0.708497	0.0506244	0.433909
ENSMUSG00000003545	Fosb	-0.141732	0.567633	0.880143
ENSMUSG00000003546	Klc4	0.158571	0.231545	0.686354
ENSMUSG00000003549	Ercc1	0.164778	0.107361	0.548525
ENSMUSG00000003559	As3mt	0.168653	0.593385	0.891544
ENSMUSG00000003573	Homer3	-0.274979	0.194525	0.652552
ENSMUSG00000003575	Crtc1	0.0420171	0.636617	0.906451
ENSMUSG00000003581	Rnf215	-0.0501632	0.630383	0.904436
ENSMUSG00000003585	Sec14l2	-0.643703	0.408259	0.80767
ENSMUSG00000003604	Aven	0.0278725	0.823393	0.961078
ENSMUSG00000003617	Cp	-1.26636	0.000984359	0.101705
ENSMUSG00000003623	Crot	0.176697	0.108462	0.549721
ENSMUSG00000003644	Rps6ka1	0.267855	0.111278	0.551467
ENSMUSG00000003660	Snrnp200	0.199256	0.0372156	0.39061
ENSMUSG00000003662	Ciao1	0.119038	0.098638	0.535954
ENSMUSG00000003665	Has1	0.0405767	0.769368	0.946564
ENSMUSG00000003680	Taf6l	0.160115	0.31484	0.747967
ENSMUSG00000003721	Insig2	-0.015367	0.826077	0.96198
ENSMUSG00000003731	Kpna6	0.132703	0.0813088	0.506876
ENSMUSG00000003746	Man1a	-0.00164258	0.992426	0.999147
ENSMUSG00000003752	Itpkc	-0.0491607	0.646915	0.910512
ENSMUSG00000003762	Coq8b	0.359726	0.0303275	0.361605
ENSMUSG00000003778	Brd8	-0.0539912	0.598847	0.893334
ENSMUSG00000003779	Kif20a	-0.0730053	0.652113	0.910928
ENSMUSG00000003808	Farsa	0.108352	0.216976	0.673345
ENSMUSG00000003809	Gcdh	0.247403	0.1538	0.608458
ENSMUSG00000003810	Mast2	-0.117428	0.324218	0.755226
ENSMUSG00000003812	Dnase2a	-0.0321642	0.837568	0.964971
ENSMUSG00000003813	Rad23a	-0.0233709	0.755582	0.944581
ENSMUSG00000003814	Calr	0.0240707	0.894777	0.976881
ENSMUSG00000003824	Syce2	-0.279709	0.176502	0.631432
ENSMUSG00000003847	Nfat5	-0.189274	0.263684	0.713393
ENSMUSG00000003848	Nob1	0.107487	0.234082	0.687657
ENSMUSG00000003849	Nqo1	-0.0237436	0.919826	0.983675
ENSMUSG00000003863	Ppfia3	0.428422	0.357257	0.778448
ENSMUSG00000003865	Gys1	0.212171	0.292089	0.731632
ENSMUSG00000003868	Ruvbl2	0.0781298	0.507524	0.854327
ENSMUSG00000003873	Bax	-0.127974	0.327274	0.757633
ENSMUSG00000003923	Tfam	0.0149391	0.913765	0.981938
ENSMUSG00000003929	Zfp81	-0.165056	0.245554	0.700208
ENSMUSG00000003934	Efnb3	-0.320897	0.421892	0.816353
ENSMUSG00000003948	Mmd	0.0681898	0.702413	0.928653
ENSMUSG00000003949	Hlf	-0.395193	0.683088	0.923135
ENSMUSG00000003955	Fam162a	-0.215682	0.220637	0.675131
ENSMUSG00000003970	Rpl8	0.114382	0.304813	0.74145
ENSMUSG00000003992	Ssbp2	-0.151085	0.437294	0.826291
ENSMUSG00000004018	Fancl	-0.324481	0.135635	0.591959
ENSMUSG00000004032	Gstm5	0.190991	0.181859	0.638432
ENSMUSG00000004035	Gstm7	0.809245	0.0795726	0.503336
ENSMUSG00000004040	Stat3	0.0506413	0.475115	0.844342
ENSMUSG00000004043	Stat5a	0.290972	0.0254655	0.34077
ENSMUSG00000004044	Cavin1	0.235512	0.217199	0.673345
ENSMUSG00000004054	Map3k11	0.0687766	0.550104	0.87253
ENSMUSG00000004056	Akt2	0.359929	0.000838784	0.0972499
ENSMUSG00000004069	Dnaja3	0.336583	0.00961321	0.240121
ENSMUSG00000004070	Hmox2	-0.0575924	0.631766	0.904974
ENSMUSG00000004071	Cdip1	0.0708216	0.348988	0.772079
ENSMUSG00000004085	Map3k20	-0.0965775	0.373193	0.788595
ENSMUSG00000004096	Cwc15	-0.115843	0.172486	0.626634
ENSMUSG00000004098	Col5a3	0.359603	0.154882	0.610003
ENSMUSG00000004099	Dnmt1	-0.160925	0.193681	0.652472
ENSMUSG00000004100	Ppan	0.310591	0.0606176	0.457758
ENSMUSG00000004105	Angptl2	-0.0833935	0.777976	0.949249
ENSMUSG00000004113	Cacna1b	0.648127	0.0461542	0.417966
ENSMUSG00000004127	Trmt10a	-0.14113	0.201902	0.658023
ENSMUSG00000004151	Etv1	-0.419486	0.117229	0.566601
ENSMUSG00000004187	Kifc2	0.0543006	0.829605	0.9627
ENSMUSG00000004207	Psap	0.0442781	0.801245	0.954084
ENSMUSG00000004221	Ikbkg	-0.0307135	0.730755	0.937889
ENSMUSG00000004233	Wars2	-0.118311	0.26973	0.717434
ENSMUSG00000004263	Atn1	-0.108492	0.283043	0.72631
ENSMUSG00000004264	Phb2	0.247911	0.0507941	0.434621
ENSMUSG00000004266	Ptpn6	0.241636	0.689956	0.924583
ENSMUSG00000004267	Eno2	-0.490968	0.0734056	0.490294
ENSMUSG00000004268	Emg1	0.141635	0.27026	0.718102
ENSMUSG00000004270	Lpcat3	0.236101	0.0553537	0.44472
ENSMUSG00000004285	Atp6v1f	-0.108911	0.281686	0.72593
ENSMUSG00000004317	Clcn5	-0.327751	0.0159388	0.285746
ENSMUSG00000004319	Clcn3	0.112715	0.399867	0.80292
ENSMUSG00000004328	Hif3a	1.11726	0.130397	0.584296
ENSMUSG00000004347	Pde1c	-0.61256	0.477036	0.84513
ENSMUSG00000004356	Utp20	0.097114	0.345595	0.769656
ENSMUSG00000004360	9330159F19Rik	1.34062	0.00456861	0.180625
ENSMUSG00000004364	Cul3	-0.0153207	0.819376	0.959948
ENSMUSG00000004371	Il11	-0.144757	0.808881	0.957041
ENSMUSG00000004383	Large1	-0.238627	0.226613	0.681729
ENSMUSG00000004393	Ddx56	0.242153	0.0297111	0.358066
ENSMUSG00000004394	Tmed4	0.0200549	0.811584	0.958329
ENSMUSG00000004446	Bid	0.0325843	0.86607	0.971022
ENSMUSG00000004451	Ralb	-0.15464	0.25963	0.711444
ENSMUSG00000004455	Ppp1cc	-0.0467315	0.699864	0.927977
ENSMUSG00000004460	Dnajb11	-0.0369255	0.663194	0.915303
ENSMUSG00000004462	Tbccd1	0.191743	0.0644874	0.466873
ENSMUSG00000004473	Clec11a	0.0648562	0.850716	0.968075
ENSMUSG00000004500	Zfp324	-0.0253584	0.847715	0.967529
ENSMUSG00000004508	Gab2	-0.490357	0.0812403	0.506876
ENSMUSG00000004530	Coro1c	-0.142374	0.242725	0.697537
ENSMUSG00000004535	Tax1bp1	0.0419758	0.597428	0.893207
ENSMUSG00000004558	Ndrg2	-0.0423224	0.874874	0.973355
ENSMUSG00000004561	Mettl17	0.38606	0.0355563	0.385838
ENSMUSG00000004562	Arhgef40	-0.419827	0.0556055	0.44472
ENSMUSG00000004565	Pnpla6	-0.039053	0.758334	0.944989
ENSMUSG00000004567	Mcoln1	0.00781196	0.95825	0.993057
ENSMUSG00000004568	Arhgef18	0.0475176	0.53428	0.865331
ENSMUSG00000004591	Pkn2	-0.0625611	0.402643	0.804475
ENSMUSG00000004609	Cd33	0.0159058	0.972942	0.994751
ENSMUSG00000004610	Etfb	0.535669	0.0141052	0.275898
ENSMUSG00000004626	Stxbp2	0.675972	0.0101451	0.245646
ENSMUSG00000004631	Sgce	0.292063	0.0589377	0.453808
ENSMUSG00000004637	Wwox	-0.0508135	0.756886	0.944627
ENSMUSG00000004642	Slbp	-0.173103	0.248392	0.701864
ENSMUSG00000004655	Aqp1	0.063886	0.901877	0.979271
ENSMUSG00000004661	Arid3b	-0.0279301	0.929009	0.985594
ENSMUSG00000004665	Cnn2	-0.563439	0.0378728	0.392714
ENSMUSG00000004667	Polr2e	0.0451924	0.587432	0.888592
ENSMUSG00000004677	Myo9b	-0.217515	0.109461	0.549866
ENSMUSG00000004698	Hdac9	-0.13187	0.838514	0.965164
ENSMUSG00000004730	Adgre1	0.666888	0.403532	0.804795
ENSMUSG00000004748	Mtfp1	1.45352	0.00528943	0.191185
ENSMUSG00000004768	Rab23	-0.190931	0.0788695	0.503336
ENSMUSG00000004771	Rab11a	-0.22781	0.0312414	0.36735
ENSMUSG00000004788	Eif2b2	-0.0243618	0.847089	0.967302
ENSMUSG00000004789	Dlst	0.491789	0.00576181	0.197243
ENSMUSG00000004791	Pgf	-0.184333	0.806898	0.956589
ENSMUSG00000004798	Ulk2	-0.0331452	0.688645	0.924391
ENSMUSG00000004815	Dgkq	0.2479	0.132957	0.588178
ENSMUSG00000004843	Chmp2b	-0.218724	0.175524	0.630417
ENSMUSG00000004846	Plod3	0.0387514	0.817825	0.959473
ENSMUSG00000004849	Ap1s1	-0.0874168	0.335404	0.762885
ENSMUSG00000004864	Mapk13	-0.196455	0.523323	0.860465
ENSMUSG00000004865	Srpk1	-0.0740115	0.48476	0.848758
ENSMUSG00000004872	Pax3	-0.258862	0.501242	0.853775
ENSMUSG00000004880	Lbr	-0.136932	0.207322	0.662064
ENSMUSG00000004885	Crabp2	-0.20986	0.636327	0.906377
ENSMUSG00000004891	Nes	-0.697065	0.14377	0.596298
ENSMUSG00000004892	Bcan	0.493776	0.381233	0.792824
ENSMUSG00000004895	Prcc	0.0558702	0.506975	0.854327
ENSMUSG00000004896	Rrnad1	0.0808275	0.599237	0.893334
ENSMUSG00000004897	Hdgf	-0.0150531	0.846284	0.96673
ENSMUSG00000004929	Thop1	0.315642	0.0130762	0.270447
ENSMUSG00000004931	Apba3	0.146	0.12097	0.571591
ENSMUSG00000004934	Pias4	0.0760433	0.45093	0.831738
ENSMUSG00000004936	Map2k1	-0.291514	0.14422	0.596298
ENSMUSG00000004937	Sgta	0.213626	0.0217735	0.317585
ENSMUSG00000004945	Tmem242	0.106008	0.218688	0.673345
ENSMUSG00000004947	Dtx2	0.141153	0.25015	0.704002
ENSMUSG00000004951	Hspb1	0.123821	0.71205	0.932003
ENSMUSG00000004952	Rasa4	-0.147171	0.632878	0.905359
ENSMUSG00000004961	Syt5	0.571816	0.398501	0.80292
ENSMUSG00000004980	Hnrnpa2b1	0.0173494	0.901401	0.979133
ENSMUSG00000004994	Ccdc130	-0.225501	0.182478	0.638715
ENSMUSG00000004996	Mri1	0.0715083	0.443132	0.828521
ENSMUSG00000005034	Prkacb	-0.0937624	0.173618	0.627889
ENSMUSG00000005043	Sgsh	-0.0500494	0.557777	0.876119
ENSMUSG00000005045	Chd5	0.21034	0.705288	0.92977
ENSMUSG00000005054	Cstb	-0.160889	0.14398	0.596298
ENSMUSG00000005057	Sh2b2	0.850435	0.000719056	0.0951938
ENSMUSG00000005069	Pex5	0.268147	0.0195582	0.30611
ENSMUSG00000005078	Jkamp	0.0167277	0.875444	0.973518
ENSMUSG00000005087	Cd44	-0.528134	0.0459429	0.417792
ENSMUSG00000005102	Eif2ak4	-0.0327561	0.78675	0.94995
ENSMUSG00000005103	Wdr1	-0.270044	0.0327139	0.373028
ENSMUSG00000005107	Slc2a9	0.205245	0.463574	0.837516
ENSMUSG00000005124	Ccn4	-0.44202	0.000966641	0.101705
ENSMUSG00000005125	Ndrg1	-0.130522	0.615631	0.899773
ENSMUSG00000005131	4930550C14Rik	0.0861677	0.760212	0.945493
ENSMUSG00000005142	Man2b1	0.0850299	0.280258	0.725771
ENSMUSG00000005148	Klf5	-0.231729	0.687179	0.923957
ENSMUSG00000005150	Wdr83	0.238376	0.0900636	0.524062
ENSMUSG00000005161	Prdx2	-0.139102	0.188284	0.646497
ENSMUSG00000005198	Polr2a	0.253909	0.0250488	0.337714
ENSMUSG00000005204	Senp3	-0.0316041	0.698709	0.927486
ENSMUSG00000005225	Plekha8	0.0170642	0.891382	0.976674
ENSMUSG00000005233	Spc25	-0.267461	0.0771461	0.499547
ENSMUSG00000005262	Ufd1	0.0587755	0.464219	0.837841
ENSMUSG00000005267	Zfp287	-0.0647546	0.704764	0.929542
ENSMUSG00000005268	Prlr	0.577329	0.184425	0.64143
ENSMUSG00000005299	Letm1	0.550495	0.000449151	0.0820036
ENSMUSG00000005312	Ubqln1	0.362892	0.00514456	0.188721
ENSMUSG00000005338	Cadm3	-0.779033	0.20172	0.658023
ENSMUSG00000005354	Txn2	0.19414	0.0540695	0.441722
ENSMUSG00000005357	Slc1a6	-0.55253	0.313986	0.747714
ENSMUSG00000005360	Slc1a3	0.963732	0.0042179	0.176236
ENSMUSG00000005362	Crbn	0.11684	0.183355	0.639749
ENSMUSG00000005370	Msh6	-0.122098	0.120567	0.571092
ENSMUSG00000005371	Fbxo11	-0.121245	0.182862	0.638987
ENSMUSG00000005373	Mlxipl	1.43282	0.0135357	0.271809
ENSMUSG00000005374	Tbl2	0.149644	0.268358	0.7171
ENSMUSG00000005378	Bud23	0.0113774	0.906655	0.979999
ENSMUSG00000005397	Nid1	-0.296029	0.0552039	0.444593
ENSMUSG00000005410	Mcm5	-0.101021	0.359185	0.779301
ENSMUSG00000005413	Hmox1	-0.365329	0.0906945	0.524806
ENSMUSG00000005417	Mprip	-0.179178	0.208814	0.664557
ENSMUSG00000005442	Cic	-0.12613	0.171506	0.626634
ENSMUSG00000005447	Pafah1b3	-0.0455693	0.853911	0.968451
ENSMUSG00000005465	Il27ra	-0.437676	0.289496	0.730021
ENSMUSG00000005469	Prkaca	0.0387774	0.633022	0.905359
ENSMUSG00000005470	Asf1b	-0.0180941	0.912305	0.98144
ENSMUSG00000005481	Ddx39	-0.0119929	0.89723	0.977812
ENSMUSG00000005483	Dnajb1	-0.0820442	0.36951	0.785794
ENSMUSG00000005501	Usp40	0.140511	0.100472	0.536764
ENSMUSG00000005505	Kbtbd4	0.138434	0.140216	0.593805
ENSMUSG00000005506	Celf1	-0.106677	0.160323	0.616605
ENSMUSG00000005510	Ndufs3	0.369964	0.0235769	0.328332
ENSMUSG00000005514	Por	-0.0500583	0.567498	0.880143
ENSMUSG00000005533	Igf1r	-0.247556	0.169261	0.625013
ENSMUSG00000005534	Insr	0.362217	0.00298895	0.160372
ENSMUSG00000005566	Trim28	0.0270594	0.772393	0.947424
ENSMUSG00000005575	Ube2m	-0.0348924	0.72965	0.937683
ENSMUSG00000005580	Adcy9	0.00810334	0.942955	0.989639
ENSMUSG00000005583	Mef2c	-0.223183	0.282983	0.726271
ENSMUSG00000005609	Ctr9	-0.016664	0.789576	0.951005
ENSMUSG00000005610	Eif4g2	0.00963099	0.92743	0.985362
ENSMUSG00000005611	Mrvi1	-0.587783	0.090247	0.524062
ENSMUSG00000005615	Pcyt1a	0.0337668	0.597839	0.893256
ENSMUSG00000005621	Zfp592	0.0552094	0.436199	0.825718
ENSMUSG00000005625	Psmd4	0.00935899	0.896362	0.977459
ENSMUSG00000005656	Snx6	-0.0982802	0.32217	0.75351
ENSMUSG00000005667	Mthfd2	-0.295606	0.0369152	0.39016
ENSMUSG00000005672	Kit	1.04883	0.408938	0.808516
ENSMUSG00000005674	Tomm40l	0.194247	0.161308	0.618742
ENSMUSG00000005681	Apoa2	-0.714445	0.19386	0.652472
ENSMUSG00000005682	Pan2	0.0192733	0.871925	0.973337
ENSMUSG00000005683	Cs	0.540852	0.00489183	0.184207
ENSMUSG00000005686	Ampd3	-0.274136	0.563426	0.878827
ENSMUSG00000005687	Bcas2	-0.0425623	0.568385	0.880631
ENSMUSG00000005698	Ctcf	-0.0158061	0.812798	0.958447
ENSMUSG00000005699	Pard6a	0.0922827	0.618292	0.90004
ENSMUSG00000005718	Tfap4	0.3248	0.274799	0.720639
ENSMUSG00000005732	Ranbp1	-0.132926	0.147311	0.600599
ENSMUSG00000005774	Rfx5	0.00382158	0.964481	0.99397
ENSMUSG00000005779	Psmb4	0.00563826	0.947502	0.991109
ENSMUSG00000005800	Mmp8	-1.16669	0.269063	0.717274
ENSMUSG00000005802	Slc30a4	-0.0561226	0.495572	0.852505
ENSMUSG00000005803	Sqor	-0.0689613	0.792834	0.952384
ENSMUSG00000005804	Bloc1s6	0.000148577	0.998744	0.999793
ENSMUSG00000005813	Metap1	-0.0494235	0.538499	0.866765
ENSMUSG00000005823	Gpr108	0.0196609	0.753611	0.944199
ENSMUSG00000005836	Gata6	-0.406597	0.178531	0.633968
ENSMUSG00000005846	Rsl1d1	0.0738896	0.438092	0.826671
ENSMUSG00000005871	Apc	-0.0855078	0.453191	0.832721
ENSMUSG00000005873	Reep5	0.0191653	0.850015	0.968075
ENSMUSG00000005881	Ergic3	-0.00915167	0.899611	0.978795
ENSMUSG00000005882	Uqcc1	0.268532	0.0211116	0.313106
ENSMUSG00000005886	Ncoa2	0.0207392	0.791147	0.951635
ENSMUSG00000005893	Nr2c2	-0.0122449	0.873304	0.973355
ENSMUSG00000005897	Nr2c1	0.248965	0.04837	0.425051
ENSMUSG00000005899	Smpd4	0.18935	0.049874	0.431716
ENSMUSG00000005907	Pex1	0.0753688	0.471356	0.8419
ENSMUSG00000005936	Kctd20	-0.0637437	0.40126	0.80367
ENSMUSG00000005949	Ctns	0.0067636	0.968279	0.994751
ENSMUSG00000005950	P2rx5	-0.240993	0.721535	0.935199
ENSMUSG00000005951	Shpk	0.382551	0.043962	0.412981
ENSMUSG00000005958	Ephb3	-0.320864	0.0404532	0.402039
ENSMUSG00000005968	Tuft1	-0.387755	0.362953	0.782458
ENSMUSG00000005973	Rcn1	-0.0942985	0.35475	0.775703
ENSMUSG00000005981	Trap1	0.32529	0.0275804	0.349636
ENSMUSG00000005982	Naa60	0.0173213	0.850783	0.968075
ENSMUSG00000005983	1700037C18Rik	-0.0994017	0.707764	0.93091
ENSMUSG00000005986	Ankrd13d	-0.110775	0.802773	0.954311
ENSMUSG00000006005	Tpr	-0.0804362	0.311858	0.746158
ENSMUSG00000006010	Odr4	0.0142787	0.841107	0.965183
ENSMUSG00000006014	Prg4	0.307814	0.196507	0.654103
ENSMUSG00000006019	Dhx34	-0.588371	0.00152338	0.123881
ENSMUSG00000006021	Kptn	0.0346056	0.816687	0.959283
ENSMUSG00000006024	Napa	0.0791043	0.521336	0.860265
ENSMUSG00000006050	Sra1	0.00172125	0.98337	0.996672
ENSMUSG00000006057	Atp5g1	0.426834	0.00220021	0.140634
ENSMUSG00000006058	Snf8	-0.0108891	0.907628	0.979999
ENSMUSG00000006095	Tbcb	-0.208391	0.132568	0.588157
ENSMUSG00000006127	Inpp5k	0.1061	0.307696	0.743667
ENSMUSG00000006134	Crkl	0.0401814	0.62024	0.900868
ENSMUSG00000006154	Eps8l1	1.05	0.230329	0.685341
ENSMUSG00000006169	Clint1	-0.0743545	0.298397	0.737128
ENSMUSG00000006179	Prss16	-0.502886	0.226942	0.681923
ENSMUSG00000006191	Cdkal1	0.263353	0.0975112	0.534646
ENSMUSG00000006205	Htra1	-0.225989	0.19327	0.652001
ENSMUSG00000006215	Zbtb17	-0.160311	0.149322	0.602256
ENSMUSG00000006219	Fblim1	-0.584453	0.00484202	0.184207
ENSMUSG00000006221	Hspb7	0.263008	0.605616	0.895549
ENSMUSG00000006241	Ccdc159	0.177286	0.34875	0.772062
ENSMUSG00000006262	Mob1b	-0.0794025	0.481101	0.846021
ENSMUSG00000006273	Atp6v1b2	0.012981	0.890473	0.976477
ENSMUSG00000006276	Eps15l1	-0.0881334	0.333	0.761676
ENSMUSG00000006281	Tep1	0.123407	0.090972	0.524906
ENSMUSG00000006288	Ttc5	-0.0967643	0.298812	0.737207
ENSMUSG00000006289	Osgep	-0.123504	0.289126	0.730021
ENSMUSG00000006299	Aamp	0.0759916	0.354301	0.775641
ENSMUSG00000006301	Tmbim1	-0.0886343	0.503378	0.853995
ENSMUSG00000006304	Arpc2	-0.286807	0.0123593	0.263352
ENSMUSG00000006307	Kmt2b	0.0798017	0.290114	0.730582
ENSMUSG00000006315	Tmem147	0.516657	0.00628437	0.200847
ENSMUSG00000006333	Rps9	0.0225073	0.779223	0.949493
ENSMUSG00000006335	Tfpt	0.0274365	0.876168	0.973571
ENSMUSG00000006342	Susd2	1.10734	0.016785	0.291402
ENSMUSG00000006344	Ggt5	0.618518	0.00403618	0.175454
ENSMUSG00000006356	Crip2	-0.0835104	0.744576	0.941703
ENSMUSG00000006360	Crip1	0.129328	0.558038	0.876119
ENSMUSG00000006369	Fbln1	0.0781205	0.494703	0.852072
ENSMUSG00000006373	Pgrmc1	-0.13128	0.458418	0.835717
ENSMUSG00000006378	Gcat	-0.190467	0.525483	0.861505
ENSMUSG00000006386	Tek	-0.244162	0.638435	0.907377
ENSMUSG00000006390	Elovl1	0.10058	0.48682	0.849653
ENSMUSG00000006392	Med8	0.174818	0.162807	0.619443
ENSMUSG00000006395	Hyi	0.0398742	0.793582	0.952542
ENSMUSG00000006398	Cdc20	0.0231601	0.785593	0.94995
ENSMUSG00000006403	Adamts4	0.343532	0.198353	0.65471
ENSMUSG00000006412	Pfdn2	-0.086454	0.282851	0.726156
ENSMUSG00000006418	Rnf114	-0.164365	0.16708	0.623544
ENSMUSG00000006423	C330007P06Rik	0.107805	0.221135	0.675873
ENSMUSG00000006435	Neurl1a	-0.575324	0.117394	0.566601
ENSMUSG00000006442	Srm	0.0981609	0.475332	0.844443
ENSMUSG00000006445	Epha2	-0.525248	0.121787	0.571938
ENSMUSG00000006456	Rbm14	0.0285008	0.828581	0.962425
ENSMUSG00000006457	Actn3	0.391468	0.391367	0.798869
ENSMUSG00000006462	A530013C23Rik	-0.29537	0.322011	0.75351
ENSMUSG00000006463	Zdhhc24	-0.0315293	0.821028	0.960257
ENSMUSG00000006464	Bbs1	0.000371309	0.997666	0.999793
ENSMUSG00000006471	Ndor1	0.174929	0.0768211	0.498255
ENSMUSG00000006476	Nsmf	-0.0039663	0.975276	0.995071
ENSMUSG00000006494	Pdk1	-0.100784	0.538193	0.866765
ENSMUSG00000006498	Ptbp1	-0.000497157	0.995973	0.999623
ENSMUSG00000006517	Mvd	0.194768	0.0853815	0.514464
ENSMUSG00000006519	Cyba	-0.297112	0.100856	0.53686
ENSMUSG00000006526	Tmem110	-0.0414628	0.762978	0.945567
ENSMUSG00000006527	Sfmbt1	0.181925	0.119323	0.568315
ENSMUSG00000006567	Atp7b	-0.598084	0.225907	0.681012
ENSMUSG00000006576	Slc4a3	-0.070181	0.732764	0.938269
ENSMUSG00000006585	Cdt1	0.0370961	0.861092	0.969729
ENSMUSG00000006586	Runx1t1	-0.106671	0.660799	0.914456
ENSMUSG00000006589	Aprt	0.0434378	0.597169	0.893207
ENSMUSG00000006599	Gtf2h1	0.0460692	0.606902	0.895549
ENSMUSG00000006611	Hfe	0.235627	0.186646	0.645198
ENSMUSG00000006638	Abhd1	-0.495287	0.300507	0.738362
ENSMUSG00000006641	Slc5a6	1.21471	0.00155389	0.12529
ENSMUSG00000006651	Aplp1	-0.452225	0.182817	0.638987
ENSMUSG00000006673	Qrich1	0.0455962	0.520052	0.860223
ENSMUSG00000006675	P4htm	0.165472	0.642649	0.909342
ENSMUSG00000006676	Usp19	0.0852328	0.306674	0.743152
ENSMUSG00000006678	Pola1	-0.0882608	0.673965	0.919336
ENSMUSG00000006699	Cdc42	-0.015113	0.84175	0.965343
ENSMUSG00000006705	Pknox1	-0.0846183	0.307693	0.743667
ENSMUSG00000006715	Gmnn	-0.166301	0.290791	0.730582
ENSMUSG00000006717	Acot13	0.0947822	0.384571	0.794542
ENSMUSG00000006720	Zfp184	0.0429221	0.863632	0.970393
ENSMUSG00000006728	Cdk4	-0.0237623	0.782777	0.949493
ENSMUSG00000006731	B4galnt1	-0.239179	0.0255834	0.341772
ENSMUSG00000006732	Mettl1	-0.138284	0.320201	0.75262
ENSMUSG00000006736	Tspan31	-0.0643677	0.371204	0.787105
ENSMUSG00000006740	Kif5b	-0.0967798	0.313183	0.747568
ENSMUSG00000006763	Saal1	-0.0234163	0.849713	0.968075
ENSMUSG00000006782	Cnp	-0.216091	0.358408	0.778786
ENSMUSG00000006784	Ttc25	0.556375	0.336495	0.763422
ENSMUSG00000006800	Sulf2	0.244884	0.163608	0.620073
ENSMUSG00000006818	Sod2	0.240778	0.317779	0.749904
ENSMUSG00000006850	Tmco6	0.0642571	0.709229	0.931179
ENSMUSG00000006906	Stambp	-0.0200154	0.885042	0.975308
ENSMUSG00000006920	Ezh1	-0.0194294	0.898999	0.978453
ENSMUSG00000006931	P3h4	-0.116463	0.383114	0.793815
ENSMUSG00000006932	Ctnnb1	-0.0953273	0.238636	0.692454
ENSMUSG00000006941	Eif1b	-0.0281778	0.738994	0.940559
ENSMUSG00000006958	Chrd	-0.28959	0.0905928	0.524559
ENSMUSG00000006998	Psmd2	0.126832	0.175607	0.630417
ENSMUSG00000007029	Vars	0.0325219	0.816172	0.959283
ENSMUSG00000007035	Msh5	-0.333539	0.394686	0.800683
ENSMUSG00000007036	Abhd16a	-0.0522071	0.59847	0.893334
ENSMUSG00000007038	Neu1	-0.121346	0.277285	0.723692
ENSMUSG00000007039	Ddah2	-0.344674	0.149909	0.602765
ENSMUSG00000007041	Clic1	-0.250568	0.0330711	0.37468
ENSMUSG00000007050	Lsm2	-0.250694	0.122725	0.573681
ENSMUSG00000007080	Pole	0.0626884	0.606213	0.895549
ENSMUSG00000007097	Atp1a2	2.02336	0.000419258	0.0820036
ENSMUSG00000007207	Stx1a	-0.141306	0.411648	0.810027
ENSMUSG00000007216	Zfp775	-0.310281	0.0720622	0.487184
ENSMUSG00000007338	Mrpl49	0.0309758	0.769889	0.946818
ENSMUSG00000007379	Dennd2c	-0.0799161	0.58365	0.887148
ENSMUSG00000007411	Mark3	0.012045	0.8701	0.972903
ENSMUSG00000007415	Gatad1	-0.0143536	0.826651	0.962155
ENSMUSG00000007440	Pcdha11	1.12432	0.320907	0.752873
ENSMUSG00000007458	M6pr	-0.000943028	0.989955	0.998568
ENSMUSG00000007476	Lrrc8a	-0.0286977	0.741868	0.94144
ENSMUSG00000007480	Mc5r	2.31695	0.00533356	0.191316
ENSMUSG00000007564	Ppp2r1a	0.0776038	0.362783	0.782286
ENSMUSG00000007570	Fance	-0.115039	0.301834	0.739744
ENSMUSG00000007589	Tinf2	-0.12283	0.184178	0.641413
ENSMUSG00000007594	Hapln4	0.324576	0.175742	0.630449
ENSMUSG00000007603	Dus3l	0.100829	0.340257	0.76512
ENSMUSG00000007610	Gtpbp3	0.201445	0.127593	0.579356
ENSMUSG00000007613	Tgfbr1	-0.145453	0.548733	0.871956
ENSMUSG00000007617	Homer1	-0.14897	0.20934	0.665439
ENSMUSG00000007646	Rad51c	-0.182666	0.390527	0.798047
ENSMUSG00000007653	Gabrb2	0.307845	0.81905	0.959948
ENSMUSG00000007655	Cav1	0.961225	3.30891e-05	0.0228516
ENSMUSG00000007656	Arpp19	0.0504291	0.464066	0.837841
ENSMUSG00000007659	Bcl2l1	-0.395597	0.0150506	0.28149
ENSMUSG00000007670	Khsrp	-0.0977701	0.341927	0.766387
ENSMUSG00000007682	Dio2	0.0698779	0.766403	0.945919
ENSMUSG00000007721	Ccdc124	-0.0104384	0.894092	0.976782
ENSMUSG00000007739	Cct4	-0.0414812	0.605872	0.895549
ENSMUSG00000007777	0610009B22Rik	0.0202295	0.837477	0.964971
ENSMUSG00000007783	Cpt1c	-0.153602	0.346595	0.77033
ENSMUSG00000007805	Twist2	-0.505741	0.0315165	0.36735
ENSMUSG00000007812	Zfp655	0.0913356	0.169825	0.625653
ENSMUSG00000007815	Rhoa	-0.130692	0.113944	0.55761
ENSMUSG00000007817	Zmiz1	-0.0469899	0.777881	0.949249
ENSMUSG00000007827	Ankrd26	-0.0166431	0.899103	0.978453
ENSMUSG00000007833	Aldh16a1	0.130054	0.21856	0.673345
ENSMUSG00000007836	Hnrnpa0	-0.150001	0.158436	0.614475
ENSMUSG00000007837	Prrg2	0.0406526	0.803902	0.954705
ENSMUSG00000007850	Hnrnph1	-0.103314	0.384141	0.794483
ENSMUSG00000007867	Ift43	0.00400904	0.982252	0.996302
ENSMUSG00000007872	Id3	-0.120879	0.595538	0.892807
ENSMUSG00000007880	Arid1a	-0.0186906	0.791671	0.951635
ENSMUSG00000007888	Crlf1	-0.0848284	0.812714	0.958447
ENSMUSG00000007891	Ctsd	0.0739438	0.584545	0.887828
ENSMUSG00000007892	Rplp1	0.0384716	0.713907	0.932618
ENSMUSG00000007908	Hmgcll1	-0.365042	0.625118	0.90206
ENSMUSG00000007950	Abhd8	-0.320013	0.0172911	0.29485
ENSMUSG00000007987	Ift22	0.0845116	0.42049	0.815672
ENSMUSG00000007989	Fzd3	-0.534195	0.00306267	0.160861
ENSMUSG00000008035	Mid1ip1	-0.137939	0.765357	0.945702
ENSMUSG00000008036	Ap2s1	0.0985189	0.257014	0.708954
ENSMUSG00000008090	Fgfrl1	0.733345	3.23936e-05	0.0228516
ENSMUSG00000008129	4930432K21Rik	-1.07708	0.0646388	0.467131
ENSMUSG00000008136	Fhl2	-0.429791	0.0974078	0.534558
ENSMUSG00000008140	Emc10	0.0366714	0.698558	0.927363
ENSMUSG00000008153	Clstn3	1.85741	0.0110439	0.252208
ENSMUSG00000008167	Fbxw9	0.0849225	0.636353	0.906377
ENSMUSG00000008200	Fnbp4	-0.0189328	0.857069	0.96905
ENSMUSG00000008206	Cers4	0.162205	0.688622	0.924391
ENSMUSG00000008226	Scrn3	-0.0913377	0.283458	0.726486
ENSMUSG00000008301	Phax	-0.0535474	0.484212	0.848171
ENSMUSG00000008305	Tle1	0.314175	0.0778968	0.501171
ENSMUSG00000008307	1700109H08Rik	0.0634712	0.875946	0.973571
ENSMUSG00000008318	Relt	-0.148975	0.735114	0.938852
ENSMUSG00000008333	Snrpb2	-0.0936009	0.256865	0.708954
ENSMUSG00000008348	Ubc	-0.0728758	0.586474	0.888322
ENSMUSG00000008373	Prpf31	0.156088	0.0995126	0.53618
ENSMUSG00000008384	Sertad1	-0.193497	0.176774	0.631709
ENSMUSG00000008393	Carhsp1	-0.197155	0.109845	0.549961
ENSMUSG00000008398	Elk3	-0.434489	0.100141	0.536764
ENSMUSG00000008429	Herpud2	-0.112012	0.194766	0.652694
ENSMUSG00000008435	Rdh13	0.28255	0.0145584	0.278275
ENSMUSG00000008450	Nutf2	-0.041699	0.593815	0.891828
ENSMUSG00000008475	Arpc5	-0.0951629	0.286376	0.728143
ENSMUSG00000008489	Elavl2	-0.23048	0.70383	0.929235
ENSMUSG00000008540	Mgst1	0.410511	0.00338665	0.167953
ENSMUSG00000008575	Nfib	0.221881	0.494089	0.852072
ENSMUSG00000008604	Ubqln4	-0.00417673	0.95645	0.992581
ENSMUSG00000008668	Rps18	0.0869356	0.310394	0.745572
ENSMUSG00000008682	Rpl10	0.0115773	0.905709	0.979999
ENSMUSG00000008683	Rps15a	-0.0179597	0.858342	0.969295
ENSMUSG00000008690	Ncaph2	-0.0623348	0.414866	0.813044
ENSMUSG00000008730	Hipk1	0.021981	0.874916	0.973355
ENSMUSG00000008734	Gprc5b	0.210426	0.028155	0.352942
ENSMUSG00000008763	Man1a2	0.142594	0.679253	0.922159
ENSMUSG00000008822	Acyp1	-0.00294064	0.982011	0.996293
ENSMUSG00000008855	Hdac5	-0.116856	0.546034	0.870542
ENSMUSG00000008859	Rala	-0.291804	0.0548658	0.444593
ENSMUSG00000008892	Vdac3	0.0483907	0.565802	0.87985
ENSMUSG00000008932	Slc1a7	-2.22909	0.0498652	0.431716
ENSMUSG00000008958	Vps72	-0.179316	0.140561	0.594356
ENSMUSG00000008976	Gabpa	-0.0229534	0.721608	0.935217
ENSMUSG00000009013	Dynll1	-0.0768956	0.29082	0.730582
ENSMUSG00000009030	Pdcl	-0.160646	0.0427268	0.408347
ENSMUSG00000009035	Tmem184b	-0.241324	0.133336	0.588178
ENSMUSG00000009073	Nf2	0.0284632	0.707772	0.93091
ENSMUSG00000009076	Zmat5	0.168401	0.349195	0.772079
ENSMUSG00000009079	Ewsr1	-0.0100005	0.91449	0.981964
ENSMUSG00000009090	Ap1b1	0.196559	0.0540271	0.441722
ENSMUSG00000009092	Derl3	-0.395728	0.584361	0.88773
ENSMUSG00000009097	Tbx1	-0.787394	0.255778	0.708227
ENSMUSG00000009108	Gnat2	-0.719933	0.162659	0.619443
ENSMUSG00000009112	Bcl2l13	0.577907	0.00472947	0.182337
ENSMUSG00000009145	Dqx1	-0.33907	0.417071	0.814452
ENSMUSG00000009185	Ccl8	-1.27996	0.0115942	0.256852
ENSMUSG00000009207	Lnpk	0.0774936	0.358147	0.778755
ENSMUSG00000009281	Rarres2	-0.531083	0.307011	0.743152
ENSMUSG00000009291	Pttg1ip	-0.113949	0.256403	0.708666
ENSMUSG00000009293	Ube2g2	0.0173182	0.813188	0.958638
ENSMUSG00000009376	Met	0.120571	0.742631	0.941527
ENSMUSG00000009378	Slc16a12	1.0642	0.0357652	0.385916
ENSMUSG00000009394	Syn2	0.525743	0.283643	0.726676
ENSMUSG00000009406	Elk1	-0.121911	0.489638	0.850849
ENSMUSG00000009418	Nav1	-0.12303	0.66893	0.918107
ENSMUSG00000009470	Tnpo1	0.0596663	0.407513	0.806704
ENSMUSG00000009535	Rnmt	0.00226803	0.977093	0.995521
ENSMUSG00000009549	Srp14	-0.0923834	0.285783	0.728143
ENSMUSG00000009555	Cdk9	0.0226649	0.747343	0.942816
ENSMUSG00000009563	Tor2a	0.0678124	0.469079	0.840908
ENSMUSG00000009566	Fpgs	-0.00836016	0.93199	0.986718
ENSMUSG00000009569	Mrtfb	-0.0834363	0.501991	0.853775
ENSMUSG00000009575	Cbx5	-0.0457409	0.743549	0.941675
ENSMUSG00000009585	Apobec3	-0.474331	0.188377	0.646677
ENSMUSG00000009614	Sardh	0.201234	0.100376	0.536764
ENSMUSG00000009621	Vav2	0.021581	0.936405	0.988178
ENSMUSG00000009628	Tex15	-0.837666	0.0470455	0.420051
ENSMUSG00000009630	Ppp2cb	-0.0370036	0.757415	0.944627
ENSMUSG00000009633	G0s2	1.38356	0.0369183	0.39016
ENSMUSG00000009640	Dmap1	0.114518	0.385011	0.794542
ENSMUSG00000009647	Mcu	-0.244138	0.0501482	0.432753
ENSMUSG00000009681	Bcr	-0.205501	0.125866	0.57715
ENSMUSG00000009687	Fxyd5	0.209776	0.599634	0.893433
ENSMUSG00000009731	Kcnd1	-0.209495	0.487482	0.84987
ENSMUSG00000009733	Tfcp2	0.001074	0.990426	0.998725
ENSMUSG00000009739	Pou6f1	-0.306474	0.147519	0.600963
ENSMUSG00000009741	Ubp1	-0.0170475	0.805997	0.956323
ENSMUSG00000009772	Nuak2	-0.414135	0.479507	0.845757
ENSMUSG00000009828	Ick	0.0646314	0.589353	0.889096
ENSMUSG00000009863	Sdhb	0.346042	0.0140846	0.275898
ENSMUSG00000009876	Cox4i2	-0.0696653	0.853482	0.96834
ENSMUSG00000009894	Snap47	-0.136638	0.169194	0.625013
ENSMUSG00000009905	Kdsr	-0.271356	0.115353	0.561528
ENSMUSG00000009907	Vps4b	0.000913983	0.992158	0.999097
ENSMUSG00000009927	Rps25	0.0682831	0.530732	0.863833
ENSMUSG00000009941	Nxf2	1.08231	0.022765	0.325926
ENSMUSG00000009995	Taz	0.229834	0.0433989	0.411368
ENSMUSG00000010025	Aldh3a2	-0.14571	0.173903	0.628307
ENSMUSG00000010045	Tmem115	0.0176541	0.826811	0.962189
ENSMUSG00000010047	Hyal2	0.0578135	0.652743	0.911247
ENSMUSG00000010048	Ifrd2	0.316621	0.0586328	0.453808
ENSMUSG00000010051	Hyal1	-0.424732	0.0456794	0.417412
ENSMUSG00000010054	Tusc2	0.11183	0.25262	0.70595
ENSMUSG00000010057	Nprl2	0.0672559	0.483474	0.847838
ENSMUSG00000010067	Rassf1	-0.319521	0.0183847	0.300265
ENSMUSG00000010095	Slc3a2	-0.00251791	0.9762	0.995457
ENSMUSG00000010097	Nxf1	-0.0375565	0.683131	0.923135
ENSMUSG00000010110	Stx5a	-0.0416959	0.591633	0.890639
ENSMUSG00000010154	Spire2	0.48154	0.217929	0.673345
ENSMUSG00000010175	Prox1	-0.702568	0.0691328	0.478558
ENSMUSG00000010205	Raver1	0.0287345	0.76145	0.945516
ENSMUSG00000010277	2610507B11Rik	0.148315	0.177954	0.633338
ENSMUSG00000010290	AI597479	-0.0330807	0.772259	0.947424
ENSMUSG00000010307	Tmem86a	1.05883	0.000770501	0.0959581
ENSMUSG00000010311	Optc	0.529208	0.378951	0.792824
ENSMUSG00000010358	Ifi35	-0.061567	0.676163	0.920481
ENSMUSG00000010362	Rdm1	0.299569	0.267537	0.716581
ENSMUSG00000010376	Nedd8	0.0481017	0.547019	0.870955
ENSMUSG00000010392	Gosr1	0.0723197	0.330126	0.75952
ENSMUSG00000010406	Mrpl52	-0.409095	0.0350475	0.384457
ENSMUSG00000010453	Kansl3	0.00923049	0.914212	0.981964
ENSMUSG00000010461	Eya4	-0.563487	0.41715	0.814506
ENSMUSG00000010476	Ebf3	0.160003	0.667943	0.91731
ENSMUSG00000010517	Faf1	0.018163	0.844157	0.965695
ENSMUSG00000010538	Tsacc	-0.00690092	0.983099	0.996596
ENSMUSG00000010554	Mettl16	0.11017	0.231298	0.686354
ENSMUSG00000010607	Pigyl	-0.0246197	0.887201	0.97569
ENSMUSG00000010608	Rbm25	-0.100974	0.245737	0.700208
ENSMUSG00000010609	Psen2	0.150284	0.105962	0.546831
ENSMUSG00000010651	Acaa1b	0.228243	0.586924	0.888322
ENSMUSG00000010660	Plcd1	-0.280113	0.150046	0.602853
ENSMUSG00000010663	Fads1	-0.197703	0.0382067	0.393309
ENSMUSG00000010721	Lmbr1	0.0622494	0.643504	0.909525
ENSMUSG00000010751	Tnfrsf22	-0.102846	0.653228	0.911363
ENSMUSG00000010755	Cars	-0.0861006	0.299659	0.737494
ENSMUSG00000010797	Wnt2	0.00290681	0.997612	0.999793
ENSMUSG00000010803	Gabra1	-0.480066	0.589588	0.889112
ENSMUSG00000010830	Kdelr3	-0.218399	0.399241	0.80292
ENSMUSG00000010911	Apip	0.0120401	0.913113	0.981803
ENSMUSG00000010914	Pdhx	0.913056	0.000761092	0.0959581
ENSMUSG00000010936	Vac14	0.100683	0.329551	0.758967
ENSMUSG00000011008	Mcoln2	-0.299738	0.587272	0.888572
ENSMUSG00000011096	Akt1s1	0.0377348	0.676451	0.920525
ENSMUSG00000011114	Tbrg1	-0.0526816	0.59747	0.893207
ENSMUSG00000011148	Adssl1	-0.789482	0.115641	0.562364
ENSMUSG00000011158	Brf1	-0.0388091	0.637996	0.907165
ENSMUSG00000011171	Vipr2	-0.353427	0.777647	0.949249
ENSMUSG00000011179	Odc1	-0.215896	0.0844373	0.512549
ENSMUSG00000011254	Thg1l	0.0723668	0.555545	0.874116
ENSMUSG00000011256	Adam19	-0.215469	0.516774	0.858893
ENSMUSG00000011257	Pabpc4	0.0222194	0.781067	0.949493
ENSMUSG00000011267	Zfp296	-0.906599	0.0298795	0.359031
ENSMUSG00000011305	Plin5	2.29088	0.0363717	0.387851
ENSMUSG00000011306	Sugp1	-0.0562886	0.494501	0.852072
ENSMUSG00000011382	Dhdh	0.294439	0.244001	0.69911
ENSMUSG00000011427	Zfp790	0.221656	0.0555292	0.44472
ENSMUSG00000011589	Fsd1	0.112667	0.8219	0.960607
ENSMUSG00000011658	Fuz	0.124432	0.52467	0.861081
ENSMUSG00000011751	Sptbn4	-1.314	0.0656993	0.470712
ENSMUSG00000011752	Pgam1	-0.0727846	0.5169	0.858922
ENSMUSG00000011831	Evi5	0.0727675	0.299392	0.737281
ENSMUSG00000011832	Evi5l	0.0781499	0.449873	0.831738
ENSMUSG00000011837	Snapc2	-0.201165	0.121099	0.571591
ENSMUSG00000011877	Git1	-0.144471	0.308543	0.744704
ENSMUSG00000011884	Gltp	0.151846	0.154011	0.608795
ENSMUSG00000011958	Bnip2	-0.104516	0.286685	0.728143
ENSMUSG00000011960	Ccnt1	-0.0158478	0.851525	0.968088
ENSMUSG00000012017	Scarf2	-0.347528	0.0469279	0.419709
ENSMUSG00000012076	Brms1l	0.0239745	0.842969	0.965651
ENSMUSG00000012114	Med15	-0.0121293	0.894564	0.976814
ENSMUSG00000012117	Dhdds	-0.2496	0.0128985	0.268637
ENSMUSG00000012126	Ubxn11	1.39522	0.00706655	0.212733
ENSMUSG00000012296	Tjap1	-0.0246371	0.780596	0.949493
ENSMUSG00000012405	Rpl15	0.11704	0.193445	0.652236
ENSMUSG00000012422	Tmem167	0.0701961	0.454431	0.833702
ENSMUSG00000012428	Steap4	0.666324	0.165566	0.622598
ENSMUSG00000012429	Mplkip	0.0164922	0.916278	0.982791
ENSMUSG00000012443	Kif11	-0.203628	0.357138	0.778448
ENSMUSG00000012483	Rpa3	0.00614723	0.966069	0.994558
ENSMUSG00000012519	Mlkl	-0.029774	0.825923	0.961942
ENSMUSG00000012535	Tnpo3	0.0611489	0.41934	0.81542
ENSMUSG00000012609	Ttll5	0.13874	0.290141	0.730582
ENSMUSG00000012640	Zfp715	0.040634	0.670007	0.918166
ENSMUSG00000012705	Retn	2.11576	0.00228649	0.142987
ENSMUSG00000012848	Rps5	0.201967	0.045145	0.416716
ENSMUSG00000012889	Podnl1	-0.395469	0.494604	0.852072
ENSMUSG00000013033	Adgrl1	-0.150677	0.11139	0.551706
ENSMUSG00000013076	Amotl1	-0.385949	0.0137	0.273381
ENSMUSG00000013089	Etv5	-0.339864	0.0464965	0.419154
ENSMUSG00000013150	Gfod2	0.0530527	0.768623	0.946399
ENSMUSG00000013155	Enkd1	0.0458947	0.80285	0.954311
ENSMUSG00000013160	Atp6v0d1	-0.147355	0.220923	0.675744
ENSMUSG00000013236	Ptprs	0.0494314	0.791029	0.951583
ENSMUSG00000013275	Slc41a1	-0.0798167	0.266782	0.715927
ENSMUSG00000013367	Iglon5	-0.30522	0.224471	0.679595
ENSMUSG00000013415	Igf2bp1	-0.283293	0.228723	0.684032
ENSMUSG00000013419	Zfp651	-0.253364	0.123513	0.573943
ENSMUSG00000013465	Nelfb	0.0521164	0.474108	0.843874
ENSMUSG00000013483	Card14	0.283925	0.67539	0.920211
ENSMUSG00000013495	Tmem175	0.0452238	0.670215	0.918166
ENSMUSG00000013539	Tango2	0.0152304	0.848362	0.967629
ENSMUSG00000013584	Aldh1a2	-0.588725	0.565845	0.87985
ENSMUSG00000013593	Ndufs2	0.411989	0.00187578	0.136606
ENSMUSG00000013622	Atraid	0.0811339	0.477906	0.845132
ENSMUSG00000013629	Cad	0.201207	0.0619024	0.460254
ENSMUSG00000013646	Sh3bp5l	0.263436	0.0415319	0.404106
ENSMUSG00000013662	Atad1	-0.123041	0.124228	0.574452
ENSMUSG00000013663	Pten	0.131201	0.100153	0.536764
ENSMUSG00000013698	Pea15a	-0.460543	0.018907	0.30176
ENSMUSG00000013701	Timm23	0.298598	0.0539583	0.441722
ENSMUSG00000013736	Trnt1	0.14507	0.178192	0.633452
ENSMUSG00000013787	Ehmt2	-0.00853298	0.912611	0.98144
ENSMUSG00000013822	Elof1	0.152732	0.100916	0.537002
ENSMUSG00000013833	Med16	0.0886789	0.333889	0.762215
ENSMUSG00000013846	St3gal1	0.203558	0.357487	0.778548
ENSMUSG00000013858	Tmem259	0.0504354	0.535279	0.865607
ENSMUSG00000013878	Rnf170	0.118984	0.154282	0.609197
ENSMUSG00000013921	Clip3	-0.392104	0.0243749	0.334634
ENSMUSG00000013973	Dedd	-0.0665902	0.524824	0.861189
ENSMUSG00000013997	Nit1	-0.0312208	0.78405	0.94995
ENSMUSG00000014039	Prdm15	-0.0058397	0.956525	0.992581
ENSMUSG00000014074	Rnf168	-0.00501474	0.971651	0.994751
ENSMUSG00000014075	Tctex1d2	-0.026875	0.83561	0.964354
ENSMUSG00000014077	Chp1	0.404178	0.0021638	0.140634
ENSMUSG00000014158	Trpv4	-1.01047	0.0196375	0.30611
ENSMUSG00000014164	Klhl3	0.028275	0.937892	0.988221
ENSMUSG00000014177	Tvp23b	-0.602893	0.00088755	0.0992806
ENSMUSG00000014195	Dnajc7	-0.111358	0.148208	0.60208
ENSMUSG00000014226	Cacybp	-0.0685597	0.651184	0.910763
ENSMUSG00000014232	Cluap1	0.0563045	0.631841	0.904974
ENSMUSG00000014243	Zswim7	-0.16107	0.285578	0.728143
ENSMUSG00000014245	Pigl	0.4083	0.0910391	0.524906
ENSMUSG00000014294	Ndufa2	0.138525	0.135379	0.591831
ENSMUSG00000014301	Pam16	0.0500209	0.689879	0.924583
ENSMUSG00000014303	Glis2	-0.15526	0.279052	0.725296
ENSMUSG00000014313	Cox6c	0.122219	0.373714	0.788813
ENSMUSG00000014329	Bicc1	-0.101919	0.543811	0.86884
ENSMUSG00000014349	Ube2z	-0.119552	0.175836	0.630586
ENSMUSG00000014353	Tmem87b	-0.0190007	0.81115	0.958075
ENSMUSG00000014355	Anapc1	0.121764	0.160544	0.616855
ENSMUSG00000014361	Mertk	0.121276	0.646555	0.910501
ENSMUSG00000014402	Tsg101	-0.052452	0.471715	0.842257
ENSMUSG00000014418	Hps5	0.0250456	0.697228	0.927049
ENSMUSG00000014426	Map3k4	0.00582678	0.953246	0.992233
ENSMUSG00000014444	Piezo1	0.0297513	0.874299	0.973355
ENSMUSG00000014470	Rnf166	-0.00534428	0.95837	0.993057
ENSMUSG00000014496	Ankrd28	0.172454	0.263139	0.713316
ENSMUSG00000014498	Ankrd52	-0.0301344	0.802631	0.954311
ENSMUSG00000014503	Pkd2l2	0.804171	0.199043	0.654984
ENSMUSG00000014504	Srp19	-0.0227973	0.796319	0.95374
ENSMUSG00000014547	Wdfy2	0.147063	0.238456	0.692186
ENSMUSG00000014550	Rbsn	0.0574648	0.480289	0.846021
ENSMUSG00000014551	Mrps25	0.120198	0.110358	0.549961
ENSMUSG00000014554	Dguok	-0.0848002	0.379953	0.792824
ENSMUSG00000014592	Camta1	-0.0963027	0.691507	0.925258
ENSMUSG00000014599	Csf1	-0.368497	0.438922	0.826671
ENSMUSG00000014601	Strip1	-0.00561057	0.956405	0.992581
ENSMUSG00000014602	Kif1a	-0.908736	0.207521	0.662565
ENSMUSG00000014603	Alx3	-2.22495	0.0234611	0.328025
ENSMUSG00000014606	Slc25a11	0.248487	0.0288809	0.356883
ENSMUSG00000014633	Cmc2	0.0311834	0.774905	0.9486
ENSMUSG00000014668	Chfr	0.0409957	0.702685	0.928658
ENSMUSG00000014704	Hoxa2	0.134936	0.715654	0.933135
ENSMUSG00000014748	Tex261	-0.016758	0.817317	0.959283
ENSMUSG00000014763	Fam120b	-0.0423645	0.6375	0.907065
ENSMUSG00000014767	Tbp	0.0909675	0.358963	0.779249
ENSMUSG00000014769	Psmb1	0.025198	0.709859	0.931179
ENSMUSG00000014771	Pdcd2	-0.130548	0.32721	0.757633
ENSMUSG00000014776	Nol3	0.100194	0.573668	0.883721
ENSMUSG00000014778	Fhod1	0.242952	0.0704316	0.483047
ENSMUSG00000014782	Plekhg4	0.681691	0.167537	0.623951
ENSMUSG00000014786	Slc9a5	0.0138667	0.944625	0.990587
ENSMUSG00000014791	Elmo3	-0.448152	0.216052	0.673293
ENSMUSG00000014813	Stc1	-0.205102	0.398111	0.802487
ENSMUSG00000014837	4931428F04Rik	-0.149559	0.507718	0.854327
ENSMUSG00000014846	Tppp3	0.0206286	0.951212	0.991744
ENSMUSG00000014850	Msh3	0.362538	0.0703021	0.482575
ENSMUSG00000014856	Tmem208	0.131174	0.223293	0.678505
ENSMUSG00000014859	E2f4	-0.0175134	0.827915	0.962204
ENSMUSG00000014867	Surf4	-0.011118	0.924219	0.984933
ENSMUSG00000014873	Surf2	-0.148677	0.162608	0.619443
ENSMUSG00000014905	Dnajb9	0.432219	0.00798953	0.222302
ENSMUSG00000014907	Naf1	0.094822	0.589245	0.889096
ENSMUSG00000014932	Yes1	0.0396973	0.743087	0.941675
ENSMUSG00000014956	Ppp1cb	0.0432195	0.561736	0.878506
ENSMUSG00000014959	Gorasp2	-0.0788099	0.436444	0.825984
ENSMUSG00000014980	Tsen15	-0.212757	0.253025	0.706334
ENSMUSG00000015002	Efr3a	0.228524	0.0154082	0.283091
ENSMUSG00000015013	Trappc2l	0.0220224	0.874703	0.973355
ENSMUSG00000015016	Acsf3	0.62294	0.000995601	0.101705
ENSMUSG00000015023	Ddx19a	0.0830369	0.393239	0.800179
ENSMUSG00000015027	Galns	-0.0270907	0.835772	0.964408
ENSMUSG00000015053	Gata2	-0.561398	0.0853462	0.514464
ENSMUSG00000015083	C8g	0.939604	0.060201	0.456872
ENSMUSG00000015085	Entpd2	-0.171559	0.498579	0.853055
ENSMUSG00000015087	Rabl6	0.0578328	0.491412	0.851479
ENSMUSG00000015092	Edf1	0.116169	0.13046	0.584296
ENSMUSG00000015094	Npdc1	-0.189389	0.136471	0.592916
ENSMUSG00000015095	Fbxw5	0.258191	0.00668897	0.207721
ENSMUSG00000015112	Slc25a13	-0.401459	0.0937909	0.528476
ENSMUSG00000015120	Ube2i	-0.178222	0.0268576	0.347323
ENSMUSG00000015126	Tsr3	-0.0522929	0.661704	0.914673
ENSMUSG00000015127	Unkl	0.0226893	0.811641	0.958329
ENSMUSG00000015133	Lrrk1	-0.0974651	0.395973	0.80122
ENSMUSG00000015134	Aldh1a3	-0.291846	0.537821	0.86675
ENSMUSG00000015143	Actn1	-0.437706	0.0943264	0.529428
ENSMUSG00000015149	Sirt2	-0.267029	0.0204022	0.310303
ENSMUSG00000015165	Hnrnpl	-0.00334731	0.971473	0.994751
ENSMUSG00000015176	Nolc1	0.208749	0.133204	0.588178
ENSMUSG00000015189	Casd1	-0.0289414	0.823702	0.961078
ENSMUSG00000015202	Cnksr3	-0.129416	0.662616	0.915303
ENSMUSG00000015214	Mtmr1	0.167561	0.240844	0.695687
ENSMUSG00000015217	Hmgb3	0.172345	0.402435	0.804475
ENSMUSG00000015222	Map2	-0.496368	0.0423153	0.407355
ENSMUSG00000015224	Cyp2j9	-0.36842	0.233199	0.687179
ENSMUSG00000015243	Abca1	0.2363	0.265756	0.715413
ENSMUSG00000015247	Nipsnap3b	-0.152395	0.168828	0.625013
ENSMUSG00000015289	Lage3	0.158143	0.179886	0.635664
ENSMUSG00000015290	Ubl4a	0.0399037	0.664786	0.91591
ENSMUSG00000015291	Gdi1	-0.183417	0.1194	0.568338
ENSMUSG00000015305	Sash1	-0.0599418	0.805592	0.956121
ENSMUSG00000015312	Gadd45b	0.1733	0.414303	0.812242
ENSMUSG00000015335	Zdhhc12	0.0389519	0.786422	0.94995
ENSMUSG00000015337	Endog	0.613453	0.01656	0.290587
ENSMUSG00000015340	Cybb	0.793681	0.268619	0.717274
ENSMUSG00000015341	Golga7	-0.167652	0.269445	0.717274
ENSMUSG00000015342	Xk	-0.283623	0.442136	0.827515
ENSMUSG00000015354	Pcolce2	0.384666	0.460134	0.835717
ENSMUSG00000015357	Clpx	0.219271	0.153086	0.606729
ENSMUSG00000015363	Trabd	0.0725625	0.420118	0.815672
ENSMUSG00000015377	Dennd6b	0.217181	0.37992	0.792824
ENSMUSG00000015451	C4a	0.263313	0.514892	0.857449
ENSMUSG00000015452	Ager	-0.397094	0.287166	0.72853
ENSMUSG00000015461	Atf6b	0.115826	0.144104	0.596298
ENSMUSG00000015467	Egfl8	-0.345038	0.563284	0.878827
ENSMUSG00000015468	Notch4	-0.411018	0.452367	0.832178
ENSMUSG00000015474	Ppt2	0.386904	0.0151453	0.281619
ENSMUSG00000015476	Prrt1	0.548017	0.153012	0.606729
ENSMUSG00000015478	Rnf5	0.0416127	0.611491	0.897808
ENSMUSG00000015488	Cacfd1	-0.0158024	0.885891	0.975406
ENSMUSG00000015501	Hivep2	-0.118322	0.326812	0.757452
ENSMUSG00000015522	Arnt	-0.0319569	0.663907	0.915871
ENSMUSG00000015533	Itga2	-0.454735	0.00701633	0.212281
ENSMUSG00000015536	Mocs2	0.133017	0.139202	0.593805
ENSMUSG00000015542	Nat9	0.0223065	0.878254	0.974204
ENSMUSG00000015568	Lpl	1.18174	0.0664938	0.472859
ENSMUSG00000015575	Atp6v0e	-0.0267839	0.773745	0.947876
ENSMUSG00000015597	Zfp318	-0.0691523	0.490032	0.850869
ENSMUSG00000015599	Ttbk1	0.0657808	0.944982	0.990765
ENSMUSG00000015605	Srf	-0.0226326	0.828964	0.96263
ENSMUSG00000015619	Gata3	-0.575565	0.515883	0.857913
ENSMUSG00000015647	Lama5	0.475273	0.306702	0.743152
ENSMUSG00000015652	Steap1	-0.139184	0.269051	0.717274
ENSMUSG00000015653	Steap2	-0.303051	0.0630995	0.462943
ENSMUSG00000015656	Hspa8	-0.0285694	0.761458	0.945516
ENSMUSG00000015659	Serac1	0.0675026	0.684426	0.923411
ENSMUSG00000015668	Pdzd11	-0.0300674	0.667373	0.916953
ENSMUSG00000015671	Psma2	0.051113	0.478411	0.84527
ENSMUSG00000015672	Mrpl32	0.141756	0.216784	0.673345
ENSMUSG00000015697	Setdb1	0.13186	0.244927	0.699465
ENSMUSG00000015702	Anxa9	0.180394	0.560037	0.877482
ENSMUSG00000015709	Arnt2	-0.684651	0.164076	0.620669
ENSMUSG00000015711	Prune1	0.15185	0.174893	0.629931
ENSMUSG00000015714	Cers2	-0.0777859	0.260797	0.712319
ENSMUSG00000015733	Capza2	-0.0794061	0.286178	0.728143
ENSMUSG00000015745	Plekho1	-0.219269	0.56257	0.878827
ENSMUSG00000015747	Vps45	0.14543	0.199415	0.654984
ENSMUSG00000015748	Prpf3	-0.129174	0.256739	0.708954
ENSMUSG00000015749	Anp32e	-0.110289	0.20431	0.660149
ENSMUSG00000015750	Aph1a	0.10288	0.156884	0.611946
ENSMUSG00000015755	Tab2	-0.1348	0.0696373	0.480331
ENSMUSG00000015757	Ppil4	0.0911949	0.426724	0.819897
ENSMUSG00000015759	Cnih1	-0.191806	0.0455891	0.417412
ENSMUSG00000015766	Eps8	-0.166362	0.609787	0.897171
ENSMUSG00000015776	Med22	0.131173	0.0954277	0.530362
ENSMUSG00000015790	Surf1	0.284623	0.0144065	0.277305
ENSMUSG00000015804	Med28	0.0866212	0.365747	0.784855
ENSMUSG00000015806	Qdpr	0.246449	0.073024	0.489415
ENSMUSG00000015829	Tnr	0.128	0.883775	0.974996
ENSMUSG00000015837	Sqstm1	-0.124617	0.24672	0.700962
ENSMUSG00000015839	Nfe2l2	-0.14862	0.127326	0.578999
ENSMUSG00000015846	Rxra	0.350117	0.00239966	0.146939
ENSMUSG00000015850	Adamtsl4	0.127348	0.725184	0.936846
ENSMUSG00000015869	Prpsap1	0.0742844	0.423164	0.817009
ENSMUSG00000015880	Ncapg	-0.179666	0.278665	0.724913
ENSMUSG00000015882	Lcorl	0.0659652	0.599409	0.893334
ENSMUSG00000015889	Lta4h	-0.072406	0.281752	0.72593
ENSMUSG00000015932	Dstn	-0.305466	0.0487427	0.426985
ENSMUSG00000015937	H2afy	-0.169048	0.0547862	0.444509
ENSMUSG00000015942	Gtf2ird2	-0.219431	0.137949	0.593805
ENSMUSG00000015943	Bola1	0.446223	0.162846	0.619443
ENSMUSG00000015944	Castor2	-0.0420295	0.642963	0.909342
ENSMUSG00000015950	Ncf1	0.427025	0.579574	0.885829
ENSMUSG00000015957	Wnt11	0.091621	0.872009	0.973337
ENSMUSG00000015961	Adss	-0.117186	0.282321	0.72593
ENSMUSG00000015968	Cacna1d	0.489131	0.406585	0.805896
ENSMUSG00000015971	Actr8	-0.0310477	0.731092	0.937951
ENSMUSG00000015980	Lrrc27	-0.0711732	0.7596	0.945349
ENSMUSG00000015981	Stk32c	-1.23966	0.0623731	0.46145
ENSMUSG00000015994	Fnta	-0.125616	0.206352	0.661359
ENSMUSG00000016018	Mtrex	-0.324853	0.00623934	0.200844
ENSMUSG00000016024	Lbp	-0.126026	0.709672	0.931179
ENSMUSG00000016087	Fli1	-0.393778	0.196898	0.654412
ENSMUSG00000016128	Stard13	-0.469054	0.183284	0.639727
ENSMUSG00000016150	Tenm1	0.37438	0.696164	0.927017
ENSMUSG00000016181	Diexf	-0.0074885	0.953596	0.992233
ENSMUSG00000016194	Hsd11b1	-0.713725	0.0530717	0.441356
ENSMUSG00000016200	Syt14	-0.211576	0.606064	0.895549
ENSMUSG00000016206	H2-M3	0.597236	0.00500704	0.184958
ENSMUSG00000016239	Lonrf3	0.0361245	0.858476	0.969295
ENSMUSG00000016252	Atp5e	0.169846	0.0918354	0.52589
ENSMUSG00000016253	Nelfcd	0.19323	0.061817	0.460254
ENSMUSG00000016256	Ctsz	-0.0396796	0.563233	0.878827
ENSMUSG00000016257	Prelid3b	0.107082	0.322923	0.754044
ENSMUSG00000016262	Sertad4	-0.546501	0.00924713	0.238917
ENSMUSG00000016308	Ube2a	0.0603919	0.483641	0.847952
ENSMUSG00000016319	Slc25a5	0.522187	0.0271592	0.348103
ENSMUSG00000016344	Ppdpf	0.285487	0.102091	0.53755
ENSMUSG00000016349	Eef1a2	-0.984829	0.272027	0.718942
ENSMUSG00000016356	Col20a1	-0.00995034	0.977158	0.995521
ENSMUSG00000016382	Pls3	-0.257298	0.024604	0.336035
ENSMUSG00000016409	Nkap	-0.0927818	0.449833	0.831738
ENSMUSG00000016427	Ndufa1	0.0710259	0.450695	0.831738
ENSMUSG00000016477	E2f3	-0.162156	0.203722	0.660149
ENSMUSG00000016481	Cr1l	0.110215	0.239493	0.6938
ENSMUSG00000016487	Ppfibp1	-0.243323	0.0733222	0.490172
ENSMUSG00000016493	Cd46	-0.170164	0.647436	0.910642
ENSMUSG00000016494	Cd34	-0.847117	0.40515	0.805658
ENSMUSG00000016495	Plgrkt	0.0677991	0.521742	0.860359
ENSMUSG00000016496	Cd274	0.0679547	0.776753	0.949249
ENSMUSG00000016503	Gtf3a	0.24299	0.0527733	0.44127
ENSMUSG00000016510	Mtif3	0.348812	0.0342678	0.379575
ENSMUSG00000016520	Lnx2	0.165458	0.384596	0.794542
ENSMUSG00000016526	Dyrk3	-0.0584923	0.840582	0.965183
ENSMUSG00000016528	Mapkapk2	0.00545253	0.973292	0.994751
ENSMUSG00000016534	Lamp2	0.0176001	0.881791	0.974996
ENSMUSG00000016541	Atxn10	0.00524447	0.949679	0.991109
ENSMUSG00000016552	Foxred2	-0.00114155	0.991905	0.998949
ENSMUSG00000016554	Eif3d	-0.00742545	0.916044	0.982674
ENSMUSG00000016559	H3f3b	-0.013554	0.896421	0.977459
ENSMUSG00000016619	Nup50	-0.0467435	0.543269	0.86884
ENSMUSG00000016624	Phf21b	-0.132896	0.675801	0.920414
ENSMUSG00000016637	Ift27	0.0591368	0.517636	0.859031
ENSMUSG00000016664	Pacsin2	-0.166852	0.0752982	0.49423
ENSMUSG00000016756	Cmah	-0.801936	0.0300362	0.360048
ENSMUSG00000016757	Ttll12	-0.0142986	0.871512	0.973337
ENSMUSG00000016763	Scube1	0.406427	0.71833	0.933864
ENSMUSG00000016831	Tox4	-0.0185755	0.784975	0.94995
ENSMUSG00000016833	Mrps18c	0.209081	0.125251	0.57596
ENSMUSG00000016918	Sulf1	-0.406986	0.0450726	0.416716
ENSMUSG00000016921	Srsf6	-0.00808869	0.921088	0.984031
ENSMUSG00000016933	Plcg1	-0.050071	0.487421	0.849857
ENSMUSG00000016940	Kctd2	-0.0149998	0.91709	0.982999
ENSMUSG00000016946	Kctd5	-0.135229	0.0876617	0.519753
ENSMUSG00000016984	Etaa1	-0.0876666	0.646332	0.910501
ENSMUSG00000016995	Matn4	-0.711731	0.460524	0.835995
ENSMUSG00000017002	Slpi	0.33596	0.698396	0.927261
ENSMUSG00000017009	Sdc4	-0.0101771	0.937174	0.988221
ENSMUSG00000017057	Il13ra1	-0.0190795	0.924583	0.984933
ENSMUSG00000017119	Nbr1	0.0830523	0.261178	0.712319
ENSMUSG00000017132	Cyth1	0.818329	0.00347715	0.169043
ENSMUSG00000017144	Rnd3	-0.203498	0.14913	0.602256
ENSMUSG00000017146	Brca1	-0.0359316	0.815625	0.959283
ENSMUSG00000017167	Cntnap1	0.307933	0.678515	0.921472
ENSMUSG00000017176	Nt5c3b	0.135328	0.438957	0.826671
ENSMUSG00000017188	Coa3	0.193001	0.153882	0.608478
ENSMUSG00000017210	Med24	0.117487	0.187935	0.646497
ENSMUSG00000017221	Psmd3	0.0782813	0.340576	0.76512
ENSMUSG00000017264	Exosc10	0.000145548	0.999006	0.999793
ENSMUSG00000017286	Glod4	-0.0427282	0.666132	0.916231
ENSMUSG00000017288	Vps53	0.0611281	0.446436	0.830933
ENSMUSG00000017291	Taok1	0.0144404	0.834911	0.964348
ENSMUSG00000017299	Dnttip1	-0.0598199	0.602342	0.894749
ENSMUSG00000017307	Acot8	0.077418	0.656669	0.912423
ENSMUSG00000017314	Mpp2	-0.537282	0.0379392	0.392714
ENSMUSG00000017344	Vtn	0.161018	0.811203	0.958075
ENSMUSG00000017376	Nlk	-0.178605	0.229275	0.684422
ENSMUSG00000017386	Traf4	0.188285	0.191814	0.650332
ENSMUSG00000017390	Aldoc	0.0869892	0.840824	0.965183
ENSMUSG00000017400	Stac2	0.0536176	0.91719	0.983039
ENSMUSG00000017404	Rpl19	0.0206075	0.807596	0.95666
ENSMUSG00000017405	Nek8	-0.185867	0.257887	0.71042
ENSMUSG00000017412	Cacnb4	0.173393	0.714432	0.932723
ENSMUSG00000017417	Plxdc1	-0.727045	0.345209	0.76937
ENSMUSG00000017418	Arl5b	-0.301486	0.019976	0.30685
ENSMUSG00000017421	Zfp207	0.0275463	0.744559	0.941703
ENSMUSG00000017428	Psmd11	0.0360796	0.640567	0.908534
ENSMUSG00000017446	C1qtnf1	0.370505	0.142873	0.596278
ENSMUSG00000017466	Timp2	-0.119892	0.619536	0.900587
ENSMUSG00000017478	Zc3h18	-0.0231352	0.759574	0.945349
ENSMUSG00000017485	Top2b	-0.0556521	0.567258	0.880143
ENSMUSG00000017491	Rarb	-0.824563	0.0700613	0.481623
ENSMUSG00000017493	Igfbp4	0.226637	0.479962	0.845858
ENSMUSG00000017499	Cdc6	-0.102496	0.582282	0.886273
ENSMUSG00000017548	Suz12	-0.109986	0.201326	0.657248
ENSMUSG00000017550	Atad5	-0.0838129	0.527796	0.862589
ENSMUSG00000017561	Crlf3	0.113952	0.530559	0.863641
ENSMUSG00000017607	Tns4	-0.637809	0.312126	0.746547
ENSMUSG00000017615	Tnfaip1	-0.162052	0.0684875	0.477441
ENSMUSG00000017631	Abr	-0.0693332	0.695472	0.926837
ENSMUSG00000017664	Slc35c2	-0.128231	0.306476	0.743152
ENSMUSG00000017667	Zfp334	-0.101712	0.205441	0.660546
ENSMUSG00000017670	Elmo2	-0.25014	0.0308831	0.36538
ENSMUSG00000017677	Wsb1	-0.178772	0.033403	0.375024
ENSMUSG00000017679	Ttpal	-0.0119149	0.893868	0.976782
ENSMUSG00000017686	Rhot1	0.152664	0.0641254	0.465312
ENSMUSG00000017692	Rhbdl3	0.629973	0.0117797	0.257851
ENSMUSG00000017697	Ada	0.112077	0.819307	0.959948
ENSMUSG00000017707	Serinc3	-0.136071	0.225839	0.681012
ENSMUSG00000017713	Tha1	0.511638	0.0740592	0.49045
ENSMUSG00000017715	Pgs1	-0.110283	0.268393	0.7171
ENSMUSG00000017716	Birc5	-0.248742	0.123664	0.573943
ENSMUSG00000017718	Afmid	0.0739222	0.794793	0.952697
ENSMUSG00000017721	Pigt	0.139001	0.411694	0.810027
ENSMUSG00000017724	Etv4	-1.01717	0.0108551	0.250705
ENSMUSG00000017734	Dbndd2	0.0791443	0.808164	0.956762
ENSMUSG00000017737	Mmp9	-1.01039	0.353377	0.775076
ENSMUSG00000017740	Slc12a5	-0.397647	0.279076	0.725296
ENSMUSG00000017747	Ghdc	-0.0125785	0.906747	0.979999
ENSMUSG00000017754	Pltp	-0.197368	0.594606	0.89219
ENSMUSG00000017756	Slc12a7	0.118	0.488984	0.850537
ENSMUSG00000017760	Ctsa	0.0236914	0.820423	0.960257
ENSMUSG00000017764	Zswim1	-0.046737	0.707407	0.930842
ENSMUSG00000017765	Slc12a4	-0.185384	0.192818	0.651362
ENSMUSG00000017767	Spata25	-1.01567	0.542837	0.86884
ENSMUSG00000017774	Myo1c	-0.0599376	0.532793	0.864838
ENSMUSG00000017776	Crk	-0.125521	0.152514	0.605783
ENSMUSG00000017778	Cox7c	0.275257	0.021675	0.317385
ENSMUSG00000017781	Pitpna	-0.155234	0.135987	0.591959
ENSMUSG00000017801	Mlx	0.325504	0.0260054	0.344328
ENSMUSG00000017802	Retreg3	0.0362823	0.64079	0.908534
ENSMUSG00000017817	Jph2	-0.404554	0.143302	0.596278
ENSMUSG00000017830	Dhx58	-0.189659	0.533134	0.864838
ENSMUSG00000017831	Rab5a	-0.122405	0.120644	0.571092
ENSMUSG00000017837	Nkiras2	0.147382	0.184656	0.641712
ENSMUSG00000017843	Ppp2r5c	-0.0752968	0.299565	0.737491
ENSMUSG00000017858	Ift52	0.203813	0.0837515	0.511314
ENSMUSG00000017861	Mybl2	-0.222252	0.27753	0.723946
ENSMUSG00000017897	Eya2	0.685238	0.384336	0.794542
ENSMUSG00000017929	B4galt5	-0.20835	0.490787	0.850869
ENSMUSG00000017969	Ptgis	-0.731527	0.0574358	0.449508
ENSMUSG00000017999	Ddx27	0.0305527	0.745208	0.942052
ENSMUSG00000018001	Cyth3	-0.122234	0.487277	0.849738
ENSMUSG00000018008	Cyth4	1.34463	0.233281	0.687179
ENSMUSG00000018012	Rac3	-0.488032	0.152001	0.605261
ENSMUSG00000018040	Rrp7a	-0.0867881	0.479336	0.845757
ENSMUSG00000018042	Cyb5r3	-0.153824	0.430183	0.822067
ENSMUSG00000018068	Ints2	0.0999323	0.166487	0.62312
ENSMUSG00000018076	Med13l	0.148391	0.145946	0.598557
ENSMUSG00000018102	Hist1h2bc	-0.055323	0.68732	0.923957
ENSMUSG00000018143	Mafk	-0.248772	0.265282	0.715181
ENSMUSG00000018160	Med1	0.0410543	0.623536	0.901867
ENSMUSG00000018166	Erbb3	-0.440724	0.31439	0.747967
ENSMUSG00000018167	Stard3	-0.0703021	0.640676	0.908534
ENSMUSG00000018171	Vmp1	0.058285	0.541564	0.868558
ENSMUSG00000018189	Uchl5	-0.09695	0.521773	0.860359
ENSMUSG00000018196	Glrx2	0.0698299	0.532716	0.864838
ENSMUSG00000018199	Trove2	-0.116058	0.149361	0.602256
ENSMUSG00000018209	Stk4	-0.0522439	0.566942	0.880143
ENSMUSG00000018217	Pmp22	-0.125408	0.369185	0.785542
ENSMUSG00000018238	Gdf9	0.149988	0.634498	0.905985
ENSMUSG00000018239	Zcchc10	-0.0132506	0.923656	0.98482
ENSMUSG00000018263	Tbx5	-0.352732	0.236343	0.690588
ENSMUSG00000018286	Psmb6	0.0472043	0.587616	0.888592
ENSMUSG00000018287	Spag7	-0.120699	0.216161	0.673345
ENSMUSG00000018293	Pfn1	-0.0978599	0.338665	0.764438
ENSMUSG00000018322	Tomm34	-0.0686407	0.572078	0.882479
ENSMUSG00000018326	Ywhab	0.276084	0.013503	0.271496
ENSMUSG00000018334	Ksr1	0.272911	0.0678671	0.47636
ENSMUSG00000018339	Gpx3	0.44708	0.127552	0.579356
ENSMUSG00000018340	Anxa6	-0.217183	0.0224244	0.322927
ENSMUSG00000018347	Zkscan6	-0.0628593	0.681389	0.922929
ENSMUSG00000018362	Kpna2	-0.0171657	0.872696	0.973355
ENSMUSG00000018363	Smurf2	-0.0504691	0.60528	0.895549
ENSMUSG00000018372	Cep95	-0.0607367	0.68378	0.923163
ENSMUSG00000018377	Vezf1	-0.221278	0.0380006	0.392714
ENSMUSG00000018378	Cuedc1	-0.273548	0.110774	0.549961
ENSMUSG00000018379	Srsf1	0.0204577	0.879385	0.97466
ENSMUSG00000018387	Shroom1	-1.09524	0.0317466	0.367908
ENSMUSG00000018395	Kif3a	0.0918759	0.335628	0.762885
ENSMUSG00000018398	2022-09-08	0.0415212	0.583999	0.887424
ENSMUSG00000018401	Mtmr4	0.00954794	0.909284	0.980587
ENSMUSG00000018405	Mrm1	-0.0508151	0.695414	0.926837
ENSMUSG00000018411	Mapt	0.181202	0.775771	0.949145
ENSMUSG00000018412	Kansl1	-0.101959	0.31371	0.747714
ENSMUSG00000018415	Gid4	0.0489327	0.501515	0.853775
ENSMUSG00000018417	Myo1b	-0.113069	0.403016	0.804614
ENSMUSG00000018425	Dhx40	-0.0314908	0.712993	0.93222
ENSMUSG00000018427	Ypel2	-0.129238	0.38762	0.795677
ENSMUSG00000018428	Akap1	0.140036	0.0851959	0.514464
ENSMUSG00000018433	Nol11	0.139785	0.219517	0.673548
ENSMUSG00000018442	Derl2	-0.148223	0.0606742	0.457758
ENSMUSG00000018446	C1qbp	0.223981	0.0609211	0.457766
ENSMUSG00000018449	Rpain	-0.144202	0.328758	0.758679
ENSMUSG00000018451	6330403K07Rik	0.46143	0.320672	0.752627
ENSMUSG00000018470	Kcnab3	-0.350838	0.263063	0.713316
ENSMUSG00000018474	Chd3	0.0238755	0.836051	0.964487
ENSMUSG00000018476	Kdm6b	0.0572063	0.512632	0.856219
ENSMUSG00000018481	Appbp2	0.180309	0.217921	0.673345
ENSMUSG00000018500	Adora2b	-0.698794	0.000837933	0.0972499
ENSMUSG00000018501	Ncor1	0.124319	0.189198	0.648059
ENSMUSG00000018507	Trpv2	0.384764	0.379561	0.792824
ENSMUSG00000018509	Cenpv	0.555501	0.0270329	0.348023
ENSMUSG00000018537	Pcgf2	-0.187739	0.0758302	0.495762
ENSMUSG00000018541	Cwc25	-0.0451507	0.628371	0.903916
ENSMUSG00000018547	Pip4k2b	-0.121062	0.0935104	0.528476
ENSMUSG00000018548	Trim37	0.0737686	0.50689	0.854327
ENSMUSG00000018559	Ctdnep1	0.0510657	0.514306	0.857213
ENSMUSG00000018565	Elp5	0.139778	0.130587	0.584341
ENSMUSG00000018566	Slc2a4	1.84881	0.0163148	0.289363
ENSMUSG00000018567	Gabarap	-0.105763	0.280922	0.725853
ENSMUSG00000018570	2810408A11Rik	-0.115703	0.7823	0.949493
ENSMUSG00000018572	Phf23	-0.115925	0.212772	0.669906
ENSMUSG00000018574	Acadvl	0.58673	0.00251222	0.149195
ENSMUSG00000018583	G3bp1	0.0150829	0.850104	0.968075
ENSMUSG00000018585	Atox1	0.145728	0.226997	0.681923
ENSMUSG00000018593	Sparc	0.425794	0.0122108	0.262458
ENSMUSG00000018599	Mief2	0.115935	0.334241	0.762581
ENSMUSG00000018604	Tbx3	-0.237494	0.4928	0.85156
ENSMUSG00000018648	Dusp14	-0.0209301	0.903995	0.979874
ENSMUSG00000018651	Tada2a	-0.0415169	0.667522	0.916953
ENSMUSG00000018654	Ikzf1	0.640438	0.232222	0.686638
ENSMUSG00000018659	Pnpo	0.626675	0.00211099	0.140634
ENSMUSG00000018661	Cog1	-0.0538739	0.649217	0.910763
ENSMUSG00000018666	Cbx1	-0.0991222	0.306643	0.743152
ENSMUSG00000018669	Cdk5rap3	0.123894	0.191363	0.650332
ENSMUSG00000018672	Copz2	-0.222354	0.171827	0.626634
ENSMUSG00000018677	Slc25a39	0.291412	0.031878	0.368255
ENSMUSG00000018678	Sp2	-0.12657	0.523536	0.860465
ENSMUSG00000018697	Aatf	-0.170642	0.065403	0.470179
ENSMUSG00000018707	Dync1h1	-0.00345096	0.96887	0.994751
ENSMUSG00000018733	Pex12	0.213922	0.126832	0.578302
ENSMUSG00000018736	Ndel1	-0.188444	0.0901101	0.524062
ENSMUSG00000018740	Slc25a35	0.312552	0.20608	0.661138
ENSMUSG00000018750	Zbtb4	-0.206458	0.201926	0.658023
ENSMUSG00000018752	Tnfsfm13	-0.143103	0.52118	0.860265
ENSMUSG00000018761	Mpdu1	0.329613	0.019017	0.301871
ENSMUSG00000018765	Fxr2	-0.10375	0.333574	0.761935
ENSMUSG00000018770	Atp5g3	0.420127	0.00911282	0.238917
ENSMUSG00000018774	Cd68	-0.182912	0.706552	0.93077
ENSMUSG00000018796	Acsl1	1.95082	0.00598517	0.199516
ENSMUSG00000018800	Abca5	-0.138216	0.491475	0.851479
ENSMUSG00000018809	Smyd4	0.0105945	0.952295	0.991885
ENSMUSG00000018819	Lsp1	-0.269476	0.0133677	0.270966
ENSMUSG00000018820	Zfyve27	0.117513	0.171502	0.626634
ENSMUSG00000018821	Avpi1	-0.120162	0.476596	0.844988
ENSMUSG00000018830	Myh11	-0.526521	0.377021	0.791139
ENSMUSG00000018841	Rad51d	0.106022	0.255764	0.708227
ENSMUSG00000018845	Unc45b	-0.453626	0.244501	0.699379
ENSMUSG00000018846	Pank3	0.770471	0.0258485	0.342969
ENSMUSG00000018848	Rars	-0.0449976	0.64412	0.909683
ENSMUSG00000018849	Wwc1	-0.373004	0.395332	0.800792
ENSMUSG00000018858	Mrpl58	0.0208103	0.864696	0.970393
ENSMUSG00000018861	Fdxr	0.311965	0.0901444	0.524062
ENSMUSG00000018865	Sult4a1	-0.147331	0.73739	0.939571
ENSMUSG00000018882	Mrpl45	0.10984	0.202148	0.658309
ENSMUSG00000018899	Irf1	-0.0427809	0.709654	0.931179
ENSMUSG00000018900	Slc22a5	0.0822862	0.641349	0.908759
ENSMUSG00000018906	P4ha2	-0.255781	0.472071	0.842513
ENSMUSG00000018909	Arrb1	0.29281	0.42751	0.820412
ENSMUSG00000018920	Cxcl16	-0.206624	0.516232	0.858262
ENSMUSG00000018921	Pelp1	0.0557534	0.635969	0.906377
ENSMUSG00000018923	Med11	0.151745	0.390244	0.798036
ENSMUSG00000018927	Ccl6	0.149296	0.828557	0.962425
ENSMUSG00000018931	Natd1	0.110136	0.333218	0.761777
ENSMUSG00000018932	Map2k3	0.0151429	0.810345	0.957559
ENSMUSG00000018965	Ywhah	-0.233746	0.0181952	0.299683
ENSMUSG00000018974	Sart3	-0.090508	0.362273	0.781665
ENSMUSG00000018983	E2f2	0.470016	0.225939	0.681012
ENSMUSG00000018986	Slfn3	0.60021	0.249561	0.703215
ENSMUSG00000018995	Nars2	0.249253	0.0327414	0.373073
ENSMUSG00000018999	Slc35b4	0.116224	0.12469	0.57558
ENSMUSG00000019027	Dnah1	0.857119	0.274116	0.720342
ENSMUSG00000019039	Dalrd3	-0.0253061	0.781905	0.949493
ENSMUSG00000019054	Fis1	0.0717153	0.402091	0.804475
ENSMUSG00000019055	Plod1	0.0281571	0.842833	0.965635
ENSMUSG00000019066	Rab3d	0.20299	0.469426	0.841006
ENSMUSG00000019080	Mfsd3	0.144081	0.199576	0.655107
ENSMUSG00000019082	Slc25a22	0.284655	0.0122992	0.263352
ENSMUSG00000019087	Atp6ap1	0.0653638	0.456451	0.834889
ENSMUSG00000019088	Dnase1l1	0.272645	0.0856993	0.514464
ENSMUSG00000019122	Ccl9	0.929701	0.0795801	0.503336
ENSMUSG00000019124	Scrn1	-0.239239	0.664223	0.915872
ENSMUSG00000019132	BC005537	0.0148685	0.892654	0.976674
ENSMUSG00000019139	Isyna1	0.361706	0.0470719	0.420051
ENSMUSG00000019143	Hars2	0.15819	0.213253	0.670271
ENSMUSG00000019158	Tmem160	0.22814	0.182144	0.638432
ENSMUSG00000019173	Rab5c	-0.0194382	0.809191	0.957094
ENSMUSG00000019179	Mdh2	0.307431	0.0227762	0.325926
ENSMUSG00000019188	H13	-0.163911	0.239626	0.693888
ENSMUSG00000019189	Rnf145	-0.201843	0.080177	0.504769
ENSMUSG00000019194	Scn1b	-0.0374878	0.866454	0.971022
ENSMUSG00000019210	Atp6v1e1	0.0429498	0.627941	0.903616
ENSMUSG00000019214	Chtf18	0.0574764	0.666184	0.916231
ENSMUSG00000019230	Lhx9	-0.266131	0.655737	0.912272
ENSMUSG00000019254	Ppp1r12c	-0.102784	0.303959	0.741072
ENSMUSG00000019256	Ahr	-0.305641	0.52243	0.86038
ENSMUSG00000019261	Map1s	-0.0979809	0.379837	0.792824
ENSMUSG00000019278	Dpep1	0.113223	0.55379	0.873438
ENSMUSG00000019295	Tmem129	0.00343476	0.970205	0.994751
ENSMUSG00000019297	Nop9	0.0344352	0.618144	0.90004
ENSMUSG00000019302	Atp6v0a1	-0.0927079	0.685578	0.923573
ENSMUSG00000019303	Psmc3ip	-0.117487	0.510422	0.854986
ENSMUSG00000019320	Noxo1	0.430685	0.307127	0.74332
ENSMUSG00000019326	Aoc3	0.628828	0.00125844	0.117038
ENSMUSG00000019338	Zfp687	-0.0403979	0.6704	0.918223
ENSMUSG00000019359	Gdpd2	0.277844	0.5861	0.888298
ENSMUSG00000019362	D8Ertd738e	0.133426	0.12558	0.57684
ENSMUSG00000019370	Calm3	-0.135458	0.0855409	0.514464
ENSMUSG00000019373	Cops3	0.139527	0.173633	0.627889
ENSMUSG00000019428	Fkbp8	0.0131411	0.864132	0.970393
ENSMUSG00000019432	Ddx39b	0.0295885	0.799745	0.953829
ENSMUSG00000019433	Gipc1	-0.163229	0.118306	0.567098
ENSMUSG00000019437	Tlcd1	0.212914	0.191228	0.650282
ENSMUSG00000019461	Plscr3	0.00339845	0.985589	0.997439
ENSMUSG00000019464	Ptger1	-0.0704949	0.734287	0.938781
ENSMUSG00000019467	Arhgef25	-0.11909	0.290016	0.730582
ENSMUSG00000019470	Xab2	0.174223	0.0339988	0.377732
ENSMUSG00000019471	Cdc37	-0.0815188	0.303517	0.741072
ENSMUSG00000019478	Rab4a	-0.158609	0.391098	0.798689
ENSMUSG00000019487	Trip10	-0.0848972	0.384863	0.794542
ENSMUSG00000019494	Cops6	0.0849518	0.241357	0.696154
ENSMUSG00000019505	Ubb	0.389934	0.0830478	0.510895
ENSMUSG00000019518	Ap4m1	0.11605	0.334179	0.762548
ENSMUSG00000019528	Gyg	0.835291	0.011791	0.257851
ENSMUSG00000019539	Rcn3	-0.0806624	0.555917	0.874449
ENSMUSG00000019558	Slc6a8	-0.283113	0.259952	0.711444
ENSMUSG00000019564	Arid3a	0.0942584	0.425114	0.818744
ENSMUSG00000019577	Pdk4	0.265656	0.443594	0.828751
ENSMUSG00000019578	Ubxn6	0.000707864	0.994217	0.99944
ENSMUSG00000019579	Mydgf	0.156732	0.244887	0.699465
ENSMUSG00000019590	Cyb561	-0.00269866	0.99568	0.999588
ENSMUSG00000019647	Sema6a	-0.657548	0.0305874	0.363661
ENSMUSG00000019659	Ccdc12	-0.0103828	0.928866	0.985594
ENSMUSG00000019689	Fmc1	0.609478	0.123633	0.573943
ENSMUSG00000019699	Akt3	-0.108359	0.578354	0.885724
ENSMUSG00000019710	Mrpl24	0.0611622	0.499108	0.853055
ENSMUSG00000019715	Gle1	0.0445256	0.604823	0.895549
ENSMUSG00000019718	L3hypdh	0.342171	0.0397819	0.399736
ENSMUSG00000019726	Lyst	0.145532	0.182158	0.638432
ENSMUSG00000019731	Slc35e1	-0.0454771	0.641974	0.909139
ENSMUSG00000019732	Calr3	-0.0970515	0.743195	0.941675
ENSMUSG00000019734	Tmc4	-0.0649602	0.798088	0.953774
ENSMUSG00000019738	Polr2i	0.107423	0.421223	0.81614
ENSMUSG00000019761	Krt10	0.0310592	0.925478	0.984933
ENSMUSG00000019763	Rmnd1	0.000588835	0.995837	0.999588
ENSMUSG00000019768	Esr1	0.727178	0.175479	0.630417
ENSMUSG00000019772	Vip	0.933306	0.396342	0.801752
ENSMUSG00000019773	Fbxo5	-0.414712	0.0355091	0.385838
ENSMUSG00000019774	Mtrf1l	0.16524	0.372837	0.788588
ENSMUSG00000019775	Rgs17	-0.315504	0.446329	0.830833
ENSMUSG00000019777	Hdac2	-0.0599737	0.521326	0.860265
ENSMUSG00000019779	Frk	-0.337439	0.435012	0.825015
ENSMUSG00000019782	Rwdd1	-0.141528	0.150354	0.603198
ENSMUSG00000019789	Hey2	0.100583	0.915249	0.982219
ENSMUSG00000019790	Stxbp5	0.0801395	0.457241	0.835563
ENSMUSG00000019791	Hint3	0.187048	0.359427	0.779312
ENSMUSG00000019792	Trmt11	0.114392	0.363016	0.782487
ENSMUSG00000019794	Katna1	0.109557	0.344128	0.76839
ENSMUSG00000019795	Pcmt1	-0.0935664	0.295509	0.734219
ENSMUSG00000019796	Lrp11	-0.0184385	0.939086	0.988564
ENSMUSG00000019797	1700021F05Rik	0.346084	0.0267673	0.347181
ENSMUSG00000019802	Sec63	-0.123423	0.141392	0.595972
ENSMUSG00000019804	Snx3	-0.105554	0.266448	0.715852
ENSMUSG00000019806	Aig1	-0.131766	0.563525	0.878827
ENSMUSG00000019808	Adat2	0.6149	0.0167317	0.291402
ENSMUSG00000019809	Pex3	0.447166	0.0165292	0.290432
ENSMUSG00000019810	Fuca2	0.0673038	0.499514	0.853055
ENSMUSG00000019813	Cep57l1	0.0392572	0.85135	0.968088
ENSMUSG00000019814	Ltv1	-0.0243236	0.864701	0.970393
ENSMUSG00000019817	Plagl1	-0.958133	0.144734	0.596434
ENSMUSG00000019818	Cd164	0.095459	0.355277	0.776128
ENSMUSG00000019820	Utrn	-0.0434703	0.618199	0.90004
ENSMUSG00000019822	Smpd2	0.0565234	0.615359	0.899703
ENSMUSG00000019823	Mical1	-0.196428	0.415343	0.813398
ENSMUSG00000019826	Zbtb24	-0.115915	0.30282	0.74083
ENSMUSG00000019831	Wasf1	0.125452	0.413893	0.811633
ENSMUSG00000019832	Rab32	-0.0340025	0.870677	0.973246
ENSMUSG00000019837	Gtf3c6	-0.0272903	0.785854	0.94995
ENSMUSG00000019838	Slc16a10	1.25997	0.0195819	0.30611
ENSMUSG00000019841	Rev3l	0.256245	0.229148	0.684372
ENSMUSG00000019842	Traf3ip2	-0.0283949	0.821549	0.960453
ENSMUSG00000019843	Fyn	-0.133914	0.474344	0.844059
ENSMUSG00000019845	Tube1	-0.360013	0.0737599	0.490294
ENSMUSG00000019846	Lama4	-0.0570782	0.652477	0.911054
ENSMUSG00000019849	Prep	0.0303844	0.717941	0.933461
ENSMUSG00000019850	Tnfaip3	-0.297202	0.18861	0.647339
ENSMUSG00000019851	Perp	-1.05078	0.0783952	0.502717
ENSMUSG00000019853	Hebp2	-0.317795	0.373803	0.788813
ENSMUSG00000019854	Reps1	-0.112155	0.231358	0.686354
ENSMUSG00000019857	Asf1a	0.0681831	0.608445	0.896156
ENSMUSG00000019861	Gopc	-0.145602	0.247872	0.701864
ENSMUSG00000019863	Qrsl1	0.0649012	0.719883	0.934364
ENSMUSG00000019864	Rtn4ip1	0.675699	0.00552413	0.194102
ENSMUSG00000019866	Crybg1	-0.200055	0.837765	0.964971
ENSMUSG00000019868	Vta1	0.12225	0.316544	0.748911
ENSMUSG00000019872	Smpdl3a	-0.177166	0.510655	0.854986
ENSMUSG00000019873	Reep3	0.0864039	0.535309	0.865607
ENSMUSG00000019874	Fabp7	-0.41472	0.690679	0.925089
ENSMUSG00000019877	Serinc1	-0.0402606	0.611746	0.897808
ENSMUSG00000019878	Hsf2	-0.0622053	0.55911	0.876925
ENSMUSG00000019880	Rspo3	-0.302137	0.429518	0.821531
ENSMUSG00000019883	Echdc1	1.14656	0.0045407	0.180465
ENSMUSG00000019889	Ptprk	-0.442253	0.0357594	0.385916
ENSMUSG00000019891	Dcbld1	0.242561	0.0999253	0.536764
ENSMUSG00000019894	Slc6a15	-0.152313	0.795148	0.953001
ENSMUSG00000019897	Ccdc59	-0.0208282	0.866114	0.971022
ENSMUSG00000019899	Lama2	0.00819899	0.97925	0.995589
ENSMUSG00000019906	Lin7a	-0.210711	0.725297	0.936846
ENSMUSG00000019907	Ppp1r12a	-0.137159	0.15042	0.603198
ENSMUSG00000019913	Sim1	-1.49926	0.0512103	0.435918
ENSMUSG00000019916	P4ha1	-0.130233	0.376352	0.791139
ENSMUSG00000019917	2022-09-10	0.0753818	0.440183	0.827049
ENSMUSG00000019920	Lims1	-0.225743	0.0625175	0.461659
ENSMUSG00000019923	Zwint	-0.13275	0.135353	0.591831
ENSMUSG00000019927	Ube2d1	-0.0278478	0.757242	0.944627
ENSMUSG00000019929	Dcn	-0.592744	0.254814	0.707388
ENSMUSG00000019932	Kera	-0.160599	0.816287	0.959283
ENSMUSG00000019936	Epyc	-2.46462	0.0516793	0.437814
ENSMUSG00000019942	Cdk1	-0.205027	0.15801	0.613652
ENSMUSG00000019943	Atp2b1	-0.0153987	0.843424	0.965695
ENSMUSG00000019944	Rhobtb1	0.295933	0.190661	0.649663
ENSMUSG00000019947	Arid5b	-0.0365799	0.793763	0.952542
ENSMUSG00000019948	Actr6	0.129033	0.342782	0.76755
ENSMUSG00000019951	Uhrf1bp1l	0.0504157	0.514528	0.857449
ENSMUSG00000019952	Poc1b	-0.198264	0.226761	0.681923
ENSMUSG00000019960	Dusp6	-0.524391	0.0155577	0.284045
ENSMUSG00000019961	Tmpo	-0.136682	0.359996	0.779787
ENSMUSG00000019966	Kitl	0.203072	0.306152	0.743099
ENSMUSG00000019969	Psen1	-0.0388852	0.657929	0.912871
ENSMUSG00000019970	Sgk1	-0.0386606	0.901283	0.979133
ENSMUSG00000019971	Cep290	0.0619804	0.448727	0.831301
ENSMUSG00000019975	Ikbip	-0.0135634	0.888713	0.975984
ENSMUSG00000019977	Hbs1l	0.0174826	0.786938	0.94995
ENSMUSG00000019978	Epb41l2	-0.0865174	0.662144	0.915042
ENSMUSG00000019979	Apaf1	-0.10664	0.181421	0.637824
ENSMUSG00000019984	Med23	0.161652	0.0560506	0.445362
ENSMUSG00000019986	Ahi1	-0.201917	0.267316	0.716512
ENSMUSG00000019988	Nedd1	-0.0700372	0.428855	0.821197
ENSMUSG00000019989	Enpp3	0.39087	0.263619	0.713393
ENSMUSG00000019990	Pde7b	-0.0932375	0.694125	0.926123
ENSMUSG00000019992	Mtfr2	-0.0352162	0.835644	0.964354
ENSMUSG00000019996	Map7	0.311925	0.646008	0.910501
ENSMUSG00000019997	Ccn2	-1.31948	0.199358	0.654984
ENSMUSG00000019998	Stx7	-0.224285	0.115736	0.562394
ENSMUSG00000020000	Moxd1	-0.921489	0.00756871	0.217853
ENSMUSG00000020003	Pex7	-0.0672997	0.533525	0.864904
ENSMUSG00000020007	Il20ra	-0.511261	0.14925	0.602256
ENSMUSG00000020009	Ifngr1	0.290218	0.0646996	0.467131
ENSMUSG00000020015	Cdk17	-0.18724	0.326633	0.757452
ENSMUSG00000020018	Snrpf	-0.0370738	0.799404	0.953774
ENSMUSG00000020019	Ntn4	-0.17387	0.766951	0.945919
ENSMUSG00000020021	Fgd6	-0.087512	0.736552	0.939121
ENSMUSG00000020022	Ndufa12	0.318401	0.0330614	0.37468
ENSMUSG00000020023	Tmcc3	0.586983	0.0260736	0.344328
ENSMUSG00000020024	Cep83	-0.0679986	0.523264	0.860465
ENSMUSG00000020027	Socs2	-0.0649047	0.537807	0.86675
ENSMUSG00000020029	Nudt4	-0.0576724	0.744498	0.941703
ENSMUSG00000020032	Nuak1	-0.50269	0.0217504	0.317585
ENSMUSG00000020034	Tcp11l2	0.0320019	0.763333	0.945567
ENSMUSG00000020038	Cry1	-0.0460829	0.781595	0.949493
ENSMUSG00000020042	Btbd11	-0.0907885	0.667471	0.916953
ENSMUSG00000020044	Timp3	-0.776461	0.310146	0.745572
ENSMUSG00000020048	Hsp90b1	-0.025927	0.858312	0.969295
ENSMUSG00000020051	Pah	0.944797	0.215816	0.673198
ENSMUSG00000020053	Igf1	0.324005	0.182264	0.638432
ENSMUSG00000020056	Washc3	0.0911565	0.379884	0.792824
ENSMUSG00000020057	Dram1	0.304572	0.18821	0.646497
ENSMUSG00000020062	Slc5a8	0.252444	0.674569	0.920046
ENSMUSG00000020063	Sirt1	0.257482	0.121161	0.571591
ENSMUSG00000020064	Herc4	0.0440562	0.630772	0.904632
ENSMUSG00000020069	Hnrnph3	-0.250319	0.025128	0.337714
ENSMUSG00000020070	Rufy2	-0.107873	0.463459	0.837516
ENSMUSG00000020072	Pbld2	0.380709	0.423825	0.81759
ENSMUSG00000020074	Ccar1	0.00233322	0.974861	0.994948
ENSMUSG00000020075	Ddx21	0.0315196	0.722404	0.935935
ENSMUSG00000020076	Ddx50	-0.0964659	0.265056	0.714996
ENSMUSG00000020077	Srgn	-0.183422	0.65193	0.910763
ENSMUSG00000020078	Vps26a	-0.104442	0.352973	0.775076
ENSMUSG00000020079	Supv3l1	0.333957	0.0126723	0.266606
ENSMUSG00000020083	Fam241b	0.199962	0.728902	0.937502
ENSMUSG00000020085	Aifm2	1.08731	0.000161486	0.0562831
ENSMUSG00000020086	H2afy2	0.0324036	0.825381	0.961686
ENSMUSG00000020087	Tysnd1	0.608945	0.00067632	0.0926092
ENSMUSG00000020088	Sar1a	-0.0441255	0.619746	0.900726
ENSMUSG00000020089	Ppa1	1.23977	0.00225533	0.142095
ENSMUSG00000020091	Eif4ebp2	0.151392	0.139634	0.593805
ENSMUSG00000020092	Pald1	0.167084	0.421522	0.816191
ENSMUSG00000020097	Sgpl1	-0.15074	0.391367	0.798869
ENSMUSG00000020098	Pcbd1	0.240293	0.662946	0.915303
ENSMUSG00000020099	Unc5b	-0.50925	0.550982	0.87253
ENSMUSG00000020100	Slc29a3	-0.0772899	0.53332	0.864855
ENSMUSG00000020101	Vsir	-0.391454	0.279372	0.725771
ENSMUSG00000020102	Slc16a7	0.101528	0.749963	0.943333
ENSMUSG00000020105	Lrig3	0.12368	0.284108	0.727397
ENSMUSG00000020107	Anapc16	0.122921	0.134512	0.589567
ENSMUSG00000020108	Ddit4	0.265059	0.152043	0.605277
ENSMUSG00000020109	Dnajb12	-0.105171	0.378298	0.792322
ENSMUSG00000020111	Micu1	-0.104043	0.1739	0.628307
ENSMUSG00000020114	Cand1	0.0158532	0.824766	0.96149
ENSMUSG00000020115	Tbk1	0.05225	0.5674	0.880143
ENSMUSG00000020116	Pno1	0.0134573	0.895154	0.976973
ENSMUSG00000020120	Plek	-0.365854	0.386959	0.795641
ENSMUSG00000020121	Srgap1	-0.211489	0.554366	0.873775
ENSMUSG00000020122	Egfr	-0.0674525	0.503508	0.853995
ENSMUSG00000020123	Avpr1a	-0.670146	0.261962	0.712746
ENSMUSG00000020124	Usp15	0.0909869	0.343419	0.768253
ENSMUSG00000020128	Vps54	0.16716	0.172428	0.626634
ENSMUSG00000020130	Tbc1d15	0.0133204	0.847525	0.967444
ENSMUSG00000020131	Pcsk4	1.12741	0.07392	0.490364
ENSMUSG00000020132	Rab21	-0.334756	0.0708787	0.484263
ENSMUSG00000020133	2310011J03Rik	0.0423196	0.71317	0.932261
ENSMUSG00000020134	Peli1	-0.22311	0.0895891	0.523174
ENSMUSG00000020135	Apc2	-0.442687	0.22217	0.677342
ENSMUSG00000020137	Thap2	0.0646728	0.519494	0.860127
ENSMUSG00000020140	Lgr5	-0.143688	0.808519	0.956854
ENSMUSG00000020142	Slc1a4	0.288377	0.00946518	0.239653
ENSMUSG00000020143	Dock2	-0.246595	0.667424	0.916953
ENSMUSG00000020149	Rab1a	-0.127875	0.0978207	0.535234
ENSMUSG00000020150	Gamt	-0.0503542	0.799122	0.953774
ENSMUSG00000020152	Actr2	-0.106246	0.18997	0.648642
ENSMUSG00000020153	Ndufs7	0.421664	0.0440031	0.413088
ENSMUSG00000020154	Ptprb	-0.565718	0.696161	0.927017
ENSMUSG00000020156	Mum1	0.0961166	0.426561	0.819782
ENSMUSG00000020160	Meis1	-0.320307	0.447991	0.831266
ENSMUSG00000020163	Uqcr11	0.435417	0.0048735	0.184207
ENSMUSG00000020166	Cnot2	-0.0123105	0.868628	0.971777
ENSMUSG00000020167	Tcf3	-0.0308725	0.735893	0.939021
ENSMUSG00000020170	Frs2	-0.11027	0.332689	0.761555
ENSMUSG00000020171	Yeats4	-0.12131	0.284862	0.728143
ENSMUSG00000020173	Cobl	-0.104764	0.903051	0.97947
ENSMUSG00000020175	Rab36	0.0135946	0.955111	0.992233
ENSMUSG00000020176	Grb10	0.216934	0.458167	0.835634
ENSMUSG00000020178	Adora2a	0.328807	0.712889	0.93222
ENSMUSG00000020180	Snrpd3	0.0139273	0.86944	0.97248
ENSMUSG00000020181	Nav3	0.363367	0.23673	0.690719
ENSMUSG00000020182	Ddc	-0.336181	0.582119	0.886263
ENSMUSG00000020183	Cpm	-0.682952	0.118831	0.568245
ENSMUSG00000020184	Mdm2	-0.444821	0.054444	0.4428
ENSMUSG00000020185	E2f7	-0.205331	0.381112	0.792824
ENSMUSG00000020186	Csrp2	0.0862484	0.80809	0.95676
ENSMUSG00000020189	Osbpl8	-0.00237818	0.97913	0.995589
ENSMUSG00000020190	Mknk2	0.740146	0.00104481	0.102972
ENSMUSG00000020193	Zpbp	0.274392	0.571871	0.882386
ENSMUSG00000020196	Cabin1	0.186553	0.0716066	0.485322
ENSMUSG00000020198	Ap3d1	-0.0301086	0.728919	0.937502
ENSMUSG00000020205	Phlda1	-0.0527521	0.722743	0.935935
ENSMUSG00000020211	Sf3a2	0.0480198	0.680541	0.922694
ENSMUSG00000020212	Mdm1	-0.0458539	0.76639	0.945919
ENSMUSG00000020219	Timm13	0.182759	0.0601755	0.456872
ENSMUSG00000020220	Vps13d	0.130895	0.0929635	0.526717
ENSMUSG00000020224	Llph	-0.25338	0.0105399	0.248711
ENSMUSG00000020225	Tmbim4	0.0268445	0.81491	0.959283
ENSMUSG00000020227	Irak3	-0.108198	0.427409	0.820369
ENSMUSG00000020228	Helb	0.129605	0.405951	0.805658
ENSMUSG00000020230	Prmt2	-0.112658	0.545239	0.869886
ENSMUSG00000020231	Dip2a	-0.00475689	0.96053	0.993183
ENSMUSG00000020232	Hmg20b	-0.0992822	0.507818	0.854327
ENSMUSG00000020235	Fzr1	0.0588508	0.595738	0.892807
ENSMUSG00000020238	Ncln	0.0817385	0.41632	0.813486
ENSMUSG00000020241	Col6a2	0.255189	0.279713	0.725771
ENSMUSG00000020246	Hcfc2	-0.0881082	0.369618	0.785794
ENSMUSG00000020248	Nfyb	-0.163467	0.173127	0.627599
ENSMUSG00000020250	Txnrd1	-0.153053	0.261	0.712319
ENSMUSG00000020251	Glt8d2	0.15304	0.600306	0.893635
ENSMUSG00000020253	Ppm1m	0.0965445	0.311098	0.745586
ENSMUSG00000020255	D10Wsu102e	0.0587827	0.477041	0.84513
ENSMUSG00000020256	Aldh1l2	-0.134784	0.557952	0.876119
ENSMUSG00000020257	Wdr82	0.0369033	0.720603	0.93483
ENSMUSG00000020258	Glyctk	0.231499	0.457235	0.835563
ENSMUSG00000020260	Pofut2	-0.021791	0.855195	0.968451
ENSMUSG00000020261	Slc36a1	0.0607134	0.749897	0.943325
ENSMUSG00000020262	Adarb1	0.113704	0.624045	0.901877
ENSMUSG00000020263	Appl2	-0.126516	0.306194	0.743099
ENSMUSG00000020264	Slc36a2	2.0432	0.00802542	0.222302
ENSMUSG00000020265	Sumo3	0.048807	0.517284	0.859031
ENSMUSG00000020267	Hint1	-0.0408519	0.730708	0.937889
ENSMUSG00000020268	Lyrm7	1.73153	0.000145528	0.0537575
ENSMUSG00000020271	Fbxw11	-0.167311	0.10077	0.536764
ENSMUSG00000020272	Stk10	-0.35658	0.281491	0.72593
ENSMUSG00000020273	Papolg	-0.157963	0.12614	0.57728
ENSMUSG00000020275	Rel	-0.120504	0.493636	0.851767
ENSMUSG00000020277	Pfkl	-0.0225699	0.894002	0.976782
ENSMUSG00000020280	Pus10	0.528819	0.00370214	0.1703
ENSMUSG00000020282	Rhbdf1	0.031456	0.777157	0.949249
ENSMUSG00000020283	Pex13	0.391353	0.01108	0.252208
ENSMUSG00000020284	1810043G02Rik	0.0042631	0.983278	0.996671
ENSMUSG00000020287	Mpg	-0.00112118	0.990754	0.998866
ENSMUSG00000020288	Ahsa2	-0.181627	0.0458966	0.417792
ENSMUSG00000020289	Nprl3	0.035819	0.728468	0.937454
ENSMUSG00000020290	Xpo1	-0.0311555	0.763083	0.945567
ENSMUSG00000020300	Cpeb4	0.185396	0.0330172	0.374604
ENSMUSG00000020303	Stc2	-0.569881	0.0296522	0.358066
ENSMUSG00000020305	Asb3	0.209381	0.23353	0.687179
ENSMUSG00000020307	Cdc34	-0.0291723	0.744391	0.941703
ENSMUSG00000020308	Tpgs1	0.0492666	0.860644	0.969605
ENSMUSG00000020309	Chac2	0.279044	0.0832057	0.511244
ENSMUSG00000020311	Erlec1	0.0208981	0.820745	0.960257
ENSMUSG00000020312	Shc2	-0.17455	0.128112	0.580247
ENSMUSG00000020315	Sptbn1	-0.417824	0.103277	0.541023
ENSMUSG00000020319	Wdpcp	0.199354	0.198532	0.65471
ENSMUSG00000020321	Mdh1	0.703224	0.00343646	0.167953
ENSMUSG00000020325	Fstl3	-0.517605	0.127961	0.579912
ENSMUSG00000020326	Ccng1	-0.186462	0.328187	0.758134
ENSMUSG00000020328	Nudcd2	0.164702	0.141207	0.595972
ENSMUSG00000020329	Polrmt	0.296488	0.0146693	0.279033
ENSMUSG00000020330	Hmmr	-0.139685	0.368174	0.784872
ENSMUSG00000020331	Hcn2	0.0757982	0.661249	0.914562
ENSMUSG00000020333	Acsl6	-1.15173	0.108127	0.548719
ENSMUSG00000020334	Slc22a4	-0.100597	0.782516	0.949493
ENSMUSG00000020335	Zfp354b	0.0433505	0.884271	0.974996
ENSMUSG00000020340	Cyfip2	-0.669591	0.239785	0.693895
ENSMUSG00000020346	Mgat1	-0.0303175	0.733516	0.938551
ENSMUSG00000020349	Ppp2ca	0.0476049	0.580026	0.886134
ENSMUSG00000020354	Sgcd	0.403823	0.0884844	0.5224
ENSMUSG00000020357	Flt4	-0.648829	0.0363226	0.387851
ENSMUSG00000020358	Hnrnpab	-0.0225623	0.799291	0.953774
ENSMUSG00000020359	Phykpl	-0.0854592	0.688695	0.924391
ENSMUSG00000020361	Hspa4	-0.0330655	0.638461	0.907377
ENSMUSG00000020362	Cnot6	0.00786026	0.933782	0.987496
ENSMUSG00000020363	Gfpt2	0.0730823	0.651191	0.910763
ENSMUSG00000020364	Zfp354a	0.340709	0.0984508	0.535912
ENSMUSG00000020366	Mapk9	-0.142791	0.132635	0.588157
ENSMUSG00000020368	Canx	-0.0703671	0.489758	0.850849
ENSMUSG00000020372	Rack1	0.137064	0.133347	0.588178
ENSMUSG00000020375	Rufy1	-0.0252896	0.909277	0.980587
ENSMUSG00000020376	Rnf130	-0.137411	0.23843	0.692186
ENSMUSG00000020377	Ltc4s	1.52562	0.00373108	0.1703
ENSMUSG00000020380	Rad50	-0.0448411	0.639227	0.907687
ENSMUSG00000020381	Mrnip	0.111117	0.548878	0.872012
ENSMUSG00000020385	Clk4	0.00584972	0.96065	0.993183
ENSMUSG00000020386	Sar1b	0.0581448	0.41332	0.811215
ENSMUSG00000020387	Jade2	0.139905	0.488557	0.850251
ENSMUSG00000020388	Pdlim4	-0.364119	0.349389	0.772185
ENSMUSG00000020389	Cdkl3	0.116285	0.613173	0.898739
ENSMUSG00000020390	Ube2b	-0.151607	0.0661675	0.471725
ENSMUSG00000020392	Cdkn2aipnl	-0.0688393	0.701451	0.928333
ENSMUSG00000020393	Kremen1	-0.126069	0.197716	0.654412
ENSMUSG00000020397	Med7	-0.171237	0.0790921	0.503336
ENSMUSG00000020399	Havcr2	-1.32004	0.0368382	0.39016
ENSMUSG00000020400	Tnip1	-0.388883	0.0093296	0.238917
ENSMUSG00000020402	Vdac1	-0.0908264	0.335816	0.762885
ENSMUSG00000020407	Upp1	-0.844948	0.27966	0.725771
ENSMUSG00000020409	Slu7	0.0253474	0.72237	0.935935
ENSMUSG00000020411	Nipal4	-0.280901	0.343888	0.768263
ENSMUSG00000020412	Ascc2	-0.0434707	0.724674	0.936821
ENSMUSG00000020413	Hus1	0.105027	0.480421	0.846021
ENSMUSG00000020415	Pttg1	-0.138499	0.247187	0.701629
ENSMUSG00000020420	Zfp607a	-0.0405875	0.790062	0.951121
ENSMUSG00000020422	Tns3	-0.381168	0.143208	0.596278
ENSMUSG00000020423	Btg2	-0.475351	0.00257574	0.149195
ENSMUSG00000020424	Castor1	-0.0947651	0.739968	0.940894
ENSMUSG00000020427	Igfbp3	-0.602323	0.0459771	0.417792
ENSMUSG00000020430	Pes1	0.186834	0.0312791	0.36735
ENSMUSG00000020431	Adcy1	-0.925068	0.110795	0.549961
ENSMUSG00000020432	Tcn2	-0.0408367	0.86014	0.969442
ENSMUSG00000020434	4921536K21Rik	0.235936	0.653334	0.911431
ENSMUSG00000020435	Osbp2	0.0695973	0.866902	0.971038
ENSMUSG00000020439	Smtn	-0.37077	0.0247962	0.337419
ENSMUSG00000020440	Arf5	-0.038008	0.713223	0.932261
ENSMUSG00000020441	2310033P09Rik	-0.129138	0.289902	0.730457
ENSMUSG00000020444	Guk1	0.335249	0.0246795	0.336488
ENSMUSG00000020448	Rnf185	0.179293	0.0557632	0.444971
ENSMUSG00000020451	Limk2	-0.296784	0.130842	0.584943
ENSMUSG00000020453	Patz1	-0.0314801	0.768085	0.946399
ENSMUSG00000020454	Eif4enif1	-0.0970743	0.208206	0.663953
ENSMUSG00000020455	Trim11	-0.0694646	0.580709	0.886263
ENSMUSG00000020456	Ogdh	0.549095	0.00623905	0.200844
ENSMUSG00000020457	Drg1	0.0124031	0.861911	0.970051
ENSMUSG00000020458	Rtn4	-0.135966	0.268604	0.717274
ENSMUSG00000020459	Mtif2	0.0948316	0.384437	0.794542
ENSMUSG00000020460	Rps27a	-0.0371892	0.68657	0.923957
ENSMUSG00000020462	Cfap36	-0.241929	0.133461	0.588178
ENSMUSG00000020463	Ppp4r3b	0.115344	0.132741	0.588178
ENSMUSG00000020464	Pnpt1	0.223505	0.23319	0.687179
ENSMUSG00000020467	Efemp1	0.474316	0.271744	0.718942
ENSMUSG00000020471	Pold2	0.14346	0.242661	0.697506
ENSMUSG00000020472	Zkscan17	-0.0442192	0.563593	0.878827
ENSMUSG00000020473	Aebp1	-0.443253	0.0671557	0.475048
ENSMUSG00000020474	Polm	-0.14684	0.623416	0.901867
ENSMUSG00000020476	Dbnl	-0.246426	0.0668597	0.473946
ENSMUSG00000020477	Mrps24	0.191945	0.112479	0.55443
ENSMUSG00000020482	Ccdc117	0.0785844	0.402534	0.804475
ENSMUSG00000020483	Dynll2	-0.097811	0.403255	0.804737
ENSMUSG00000020484	Xbp1	0.134092	0.2224	0.677654
ENSMUSG00000020485	Supt4a	0.100907	0.278418	0.724906
ENSMUSG00000020486	2022-09-04	-0.982613	0.0497765	0.431716
ENSMUSG00000020491	2810021J22Rik	0.0433706	0.747359	0.942816
ENSMUSG00000020492	Ska2	-0.221461	0.068579	0.477441
ENSMUSG00000020493	Prr11	-0.214621	0.176881	0.631709
ENSMUSG00000020495	Smg8	0.216218	0.0375109	0.391731
ENSMUSG00000020496	Rnf187	-0.0744771	0.294481	0.732965
ENSMUSG00000020513	Tubd1	0.334104	0.0537834	0.441722
ENSMUSG00000020514	Mrpl22	0.0930015	0.501649	0.853775
ENSMUSG00000020515	Cnot8	-0.0651949	0.52692	0.862223
ENSMUSG00000020516	Rps6kb1	0.260173	0.267504	0.716581
ENSMUSG00000020519	Sap30l	-0.287314	0.0233969	0.328025
[truncated: 13,885 more rows]

## Sheet: Day 6
Ensid_gene	Gene	Log2fc (DKO/WT)	Pvalue	Fdr
ENSMUSG00000000001	Gnai3	-0.251166	0.00751111	0.0404924
ENSMUSG00000000028	Cdc45	-0.185193	0.169943	0.308122
ENSMUSG00000000031	H19	-1.14257	0.000269379	0.00790712
ENSMUSG00000000037	Scml2	-0.499445	0.16092	0.297403
ENSMUSG00000000056	Narf	0.465482	0.000389117	0.00904473
ENSMUSG00000000058	Cav2	0.284712	0.00387167	0.0277087
ENSMUSG00000000078	Klf6	-0.458447	0.0140171	0.0586777
ENSMUSG00000000085	Scmh1	0.0608164	0.657119	0.77111
ENSMUSG00000000088	Cox5a	0.569685	0.00106786	0.0141786
ENSMUSG00000000093	Tbx2	-0.0104427	0.978852	0.989156
ENSMUSG00000000094	Tbx4	0.299918	0.422882	0.574189
ENSMUSG00000000120	Ngfr	-1.82691	4.67109e-05	0.00479588
ENSMUSG00000000126	Wnt9a	0.665123	0.0182322	0.0691026
ENSMUSG00000000127	Fer	0.089374	0.36811	0.522011
ENSMUSG00000000131	Xpo6	-0.129728	0.0834393	0.188817
ENSMUSG00000000134	Tfe3	-0.220392	0.049632	0.132523
ENSMUSG00000000142	Axin2	-0.344557	0.345027	0.499772
ENSMUSG00000000148	Brat1	0.0941477	0.409389	0.562541
ENSMUSG00000000149	Gna12	-0.0299077	0.775927	0.856547
ENSMUSG00000000154	Slc22a18	-0.231862	0.616417	0.741483
ENSMUSG00000000167	Pih1d2	0.272066	0.337526	0.492887
ENSMUSG00000000168	Dlat	0.577737	0.000820966	0.0126826
ENSMUSG00000000171	Sdhd	0.539345	0.000298512	0.00820557
ENSMUSG00000000182	Fgf23	2.158	0.00786397	0.0415005
ENSMUSG00000000184	Ccnd2	0.0119081	0.908608	0.94485
ENSMUSG00000000194	Gpr107	-0.218381	0.0144443	0.0597593
ENSMUSG00000000223	Drp2	-0.338859	0.438515	0.588177
ENSMUSG00000000244	Tspan32	-1.12898	0.0776638	0.179728
ENSMUSG00000000253	Gmpr	0.0696957	0.726649	0.821202
ENSMUSG00000000266	Mid2	0.324743	0.027303	0.0892801
ENSMUSG00000000275	Trim25	-0.68661	0.000228071	0.0072863
ENSMUSG00000000276	Dgke	0.168564	0.23049	0.379128
ENSMUSG00000000278	Scpep1	-0.236134	0.020983	0.0755808
ENSMUSG00000000282	Mnt	-0.0269719	0.789299	0.865908
ENSMUSG00000000290	Itgb2	-1.11408	0.0109988	0.0508124
ENSMUSG00000000295	Hddc2	0.356479	0.03004	0.0951907
ENSMUSG00000000296	Tpd52l1	0.783973	0.0341919	0.103452
ENSMUSG00000000301	Pemt	0.286231	0.260077	0.413111
ENSMUSG00000000318	Clec10a	1.08368	0.122391	0.246742
ENSMUSG00000000325	Arvcf	0.0401568	0.818775	0.885485
ENSMUSG00000000326	Comt	0.277568	0.0284372	0.091962
ENSMUSG00000000339	Rtca	0.0814261	0.383539	0.537408
ENSMUSG00000000340	Dbt	0.391719	0.00416479	0.0287178
ENSMUSG00000000346	Dazap2	-0.161693	0.0989787	0.212306
ENSMUSG00000000355	Mcts1	0.175514	0.0731438	0.172903
ENSMUSG00000000359	Rem1	-0.554955	0.23622	0.385513
ENSMUSG00000000365	Rnf17	-0.513845	0.0988095	0.212033
ENSMUSG00000000374	Trappc10	0.107051	0.185078	0.325871
ENSMUSG00000000378	Ccm2	-0.00644908	0.938759	0.964348
ENSMUSG00000000384	Tbrg4	0.273094	0.0248573	0.0842879
ENSMUSG00000000386	Mx1	-3.01417	0.183453	0.324097
ENSMUSG00000000392	Fap	-1.48948	3.96297e-05	0.00479588
ENSMUSG00000000399	Ndufa9	0.613431	0.000160268	0.00632662
ENSMUSG00000000402	Egfl6	-0.0593722	0.918852	0.950634
ENSMUSG00000000416	Cttnbp2	-0.598852	0.221855	0.369153
ENSMUSG00000000420	Galnt1	-0.225904	0.0114299	0.0519431
ENSMUSG00000000439	Mkrn2	0.491373	0.00108443	0.0142471
ENSMUSG00000000440	Pparg	0.42347	0.00348693	0.0261778
ENSMUSG00000000441	Raf1	0.0893715	0.246094	0.397242
ENSMUSG00000000486	2022-09-01	0.192692	0.463473	0.610889
ENSMUSG00000000530	Acvrl1	-0.706465	0.0069656	0.0386625
ENSMUSG00000000531	Grasp	-0.293064	0.204471	0.349508
ENSMUSG00000000532	Acvr1b	-0.391357	0.00371157	0.0271299
ENSMUSG00000000538	Tom1l2	0.228795	0.0102969	0.0487772
ENSMUSG00000000552	Zfp385a	-0.149892	0.145275	0.277134
ENSMUSG00000000555	Itga5	-0.686352	6.2022e-05	0.00510965
ENSMUSG00000000561	Wdr77	0.192752	0.0277422	0.0902317
ENSMUSG00000000563	Atp5f1	0.388819	0.00259472	0.0221509
ENSMUSG00000000567	Sox9	0.21493	0.350189	0.504555
ENSMUSG00000000568	Hnrnpd	-0.163469	0.0848606	0.19121
ENSMUSG00000000579	Dynlt1c	-0.112239	0.491548	0.636109
ENSMUSG00000000581	C1d	0.0187003	0.794257	0.869643
ENSMUSG00000000594	Gm2a	0.0331111	0.672102	0.781305
ENSMUSG00000000600	Krit1	-0.142168	0.176909	0.315871
ENSMUSG00000000605	Clcn4	0.02844	0.670544	0.780209
ENSMUSG00000000627	Sema4f	-1.99719	0.00088121	0.01308
ENSMUSG00000000628	Hk2	1.00268	3.06491e-05	0.00448684
ENSMUSG00000000631	Myo18a	-0.101956	0.354262	0.508881
ENSMUSG00000000682	Cd52	-0.797823	0.010731	0.0500253
ENSMUSG00000000686	Abhd15	0.253563	0.0809297	0.184953
ENSMUSG00000000690	Hoxb6	0.34259	0.129477	0.255944
ENSMUSG00000000693	Loxl3	-0.864817	0.00111664	0.0144064
ENSMUSG00000000708	Kat2b	0.0271369	0.767087	0.850797
ENSMUSG00000000711	Rab5b	0.152197	0.0466874	0.127386
ENSMUSG00000000730	Dnmt3l	-0.376791	0.394386	0.548261
ENSMUSG00000000732	Icosl	-0.0368373	0.802878	0.874629
ENSMUSG00000000738	Spg7	0.049107	0.645996	0.762839
ENSMUSG00000000739	Sult5a1	0.0402615	0.818233	0.885212
ENSMUSG00000000740	Rpl13	-0.339361	0.00249555	0.0217486
ENSMUSG00000000743	Chmp1a	0.0458551	0.570268	0.703267
ENSMUSG00000000751	Rpa1	-0.00208328	0.980449	0.989745
ENSMUSG00000000753	Serpinf1	-0.320917	0.0202358	0.0738472
ENSMUSG00000000759	Tubgcp3	0.0633695	0.459231	0.607313
ENSMUSG00000000776	Polr3d	0.0513261	0.704928	0.805141
ENSMUSG00000000787	Ddx3x	-0.0216124	0.875127	0.922517
ENSMUSG00000000804	Usp32	-0.0192947	0.812153	0.880888
ENSMUSG00000000805	Car4	0.424274	0.414456	0.566798
ENSMUSG00000000811	Txnrd3	0.671385	0.000708154	0.0117113
ENSMUSG00000000823	Zfp512b	-0.159868	0.166974	0.304781
ENSMUSG00000000826	Dnajc5	0.0239721	0.718652	0.815309
ENSMUSG00000000827	Tpd52l2	0.0742861	0.287723	0.442941
ENSMUSG00000000838	Fmr1	-0.743336	9.12199e-05	0.0055112
ENSMUSG00000000876	Pxmp4	0.24619	0.136164	0.264898
ENSMUSG00000000881	Dlg3	-0.0543207	0.739498	0.830483
ENSMUSG00000000884	Gnb1l	0.79214	0.05698	0.145753
ENSMUSG00000000901	Mmp11	0.552072	0.0184437	0.0695923
ENSMUSG00000000902	Smarcb1	0.0814089	0.303199	0.458685
ENSMUSG00000000915	Hip1r	0.796268	0.000831532	0.012706
ENSMUSG00000000916	Nsun5	0.173789	0.212881	0.359046
ENSMUSG00000000934	Top1mt	0.393317	0.0208101	0.0752169
ENSMUSG00000000938	Hoxa10	-0.095722	0.697121	0.799282
ENSMUSG00000000942	Hoxa4	0.387974	0.135604	0.264147
ENSMUSG00000000948	Gm38393	0.0322376	0.869582	0.919402
ENSMUSG00000000957	Mmp14	-0.704874	0.000204005	0.00697974
ENSMUSG00000000958	Slc7a7	0.650465	0.189763	0.331552
ENSMUSG00000000959	Oxa1l	0.616126	0.000288849	0.00808026
ENSMUSG00000000976	Heatr6	0.0145435	0.864108	0.915585
ENSMUSG00000000982	Ccl3	-0.85807	0.0454851	0.125051
ENSMUSG00000001016	Ilf2	0.0105702	0.902234	0.941051
ENSMUSG00000001017	Chtop	-0.0666042	0.366764	0.520603
ENSMUSG00000001018	Snapin	0.0143625	0.871453	0.920357
ENSMUSG00000001020	S100a4	-1.13475	0.00435415	0.0294369
ENSMUSG00000001025	S100a6	-1.08287	0.00143189	0.0161187
ENSMUSG00000001034	Mapk7	-0.111379	0.457017	0.605104
ENSMUSG00000001036	Epn2	-0.449822	0.00420665	0.0288757
ENSMUSG00000001039	B9d1	-0.412584	0.0810363	0.185057
ENSMUSG00000001052	Sec24b	0.0972919	0.179814	0.319523
ENSMUSG00000001053	N4bp3	0.51394	0.124594	0.249494
ENSMUSG00000001054	Rmnd5b	0.0337671	0.727137	0.821632
ENSMUSG00000001056	Nhp2	0.197968	0.156739	0.291944
ENSMUSG00000001062	Vps9d1	-0.147671	0.350564	0.504808
ENSMUSG00000001065	Zfp276	-0.141194	0.314604	0.470182
ENSMUSG00000001082	Mfsd10	0.0843561	0.467156	0.614308
ENSMUSG00000001089	Luzp1	-0.0329153	0.734455	0.826294
ENSMUSG00000001098	Kctd10	-0.369488	0.026716	0.0880415
ENSMUSG00000001100	Poldip2	0.302818	0.00563521	0.0341903
ENSMUSG00000001105	Ift20	0.0703369	0.540868	0.6796
ENSMUSG00000001119	Col6a1	-0.50028	0.000473872	0.00999857
ENSMUSG00000001120	Pcbp3	0.226979	0.21146	0.357668
ENSMUSG00000001123	Lgals9	-0.834	0.000808622	0.0125242
ENSMUSG00000001127	Araf	0.100964	0.187282	0.328574
ENSMUSG00000001128	Cfp	-1.22444	0.000632354	0.0110108
ENSMUSG00000001131	Timp1	-1.07476	0.00220172	0.0204273
ENSMUSG00000001134	Uxt	0.43868	0.00386077	0.0276873
ENSMUSG00000001138	Cnnm3	0.0147849	0.891189	0.933303
ENSMUSG00000001143	Lman2l	0.206899	0.0516292	0.136302
ENSMUSG00000001150	Mcm3ap	0.111037	0.172114	0.31046
ENSMUSG00000001151	Pcnt	-0.217093	0.0448227	0.123762
ENSMUSG00000001156	Mxd1	0.240641	0.0308665	0.0968156
ENSMUSG00000001157	Gmcl1	0.00613221	0.942983	0.967177
ENSMUSG00000001158	Snrnp27	0.197251	0.0315022	0.0981019
ENSMUSG00000001166	Oas1c	-0.583293	0.0603243	0.151775
ENSMUSG00000001173	Ocrl	-0.121739	0.277306	0.432584
ENSMUSG00000001175	Calm1	-0.292978	0.00462553	0.0305601
ENSMUSG00000001211	Agpat3	0.573453	0.000538259	0.0104176
ENSMUSG00000001227	Sema6b	-0.0301917	0.904295	0.942231
ENSMUSG00000001228	Uhrf1	-0.447968	0.0157483	0.0630635
ENSMUSG00000001229	Dpp9	-0.0880247	0.342344	0.497796
ENSMUSG00000001240	Ramp2	-0.0452015	0.761098	0.846375
ENSMUSG00000001247	Lsr	0.281895	0.632831	0.754144
ENSMUSG00000001248	Gramd1a	-0.131218	0.24846	0.400203
ENSMUSG00000001270	Ckb	0.36589	0.0667766	0.162642
ENSMUSG00000001280	Sp1	-0.00219395	0.981166	0.989834
ENSMUSG00000001285	Myg1	0.166244	0.157648	0.293243
ENSMUSG00000001288	Rarg	0.0410615	0.778556	0.858231
ENSMUSG00000001289	Pfdn5	0.0145914	0.856692	0.911025
ENSMUSG00000001300	Efnb2	-0.287241	0.0528113	0.138439
ENSMUSG00000001305	Rrp15	-0.0644376	0.503147	0.646284
ENSMUSG00000001313	Rnd2	-0.103731	0.541308	0.679873
ENSMUSG00000001323	Srr	0.402553	0.00128185	0.0152709
ENSMUSG00000001334	Fndc5	0.892886	0.0360087	0.106889
ENSMUSG00000001348	Acp5	0.0910304	0.8416	0.901587
ENSMUSG00000001349	Cnn1	-1.86697	0.0578172	0.147372
ENSMUSG00000001366	Fbxo9	0.290228	0.012925	0.0559361
ENSMUSG00000001376	Vps50	0.101566	0.172902	0.311199
ENSMUSG00000001380	Hars	0.0845847	0.311133	0.466917
ENSMUSG00000001383	Zmat2	-0.0584924	0.423165	0.574419
ENSMUSG00000001403	Ube2c	-1.14499	0.00153631	0.0167193
ENSMUSG00000001415	Smg5	0.031122	0.713603	0.811578
ENSMUSG00000001416	Cct3	-0.0137558	0.868297	0.918554
ENSMUSG00000001418	Glmp	-0.337587	0.0113975	0.0518669
ENSMUSG00000001419	Mef2d	-0.0247193	0.743808	0.833786
ENSMUSG00000001420	Tmem79	1.30213	0.000832931	0.0127068
ENSMUSG00000001424	Snd1	-0.195027	0.0294192	0.094098
ENSMUSG00000001435	Col18a1	-1.06836	1.82472e-05	0.00391287
ENSMUSG00000001436	Slc19a1	0.169034	0.0902037	0.199354
ENSMUSG00000001440	Kpnb1	-0.0672899	0.455972	0.604298
ENSMUSG00000001441	Npepps	0.00836206	0.901734	0.940851
ENSMUSG00000001445	Mrpl10	0.371589	0.00793108	0.0417119
ENSMUSG00000001467	Cyp51	0.731805	0.00112127	0.0144064
ENSMUSG00000001472	Tcf25	-0.0165413	0.850425	0.907649
ENSMUSG00000001473	Tubb6	-0.534461	0.000775722	0.0122641
ENSMUSG00000001482	Def8	0.409036	0.000769922	0.0122082
ENSMUSG00000001504	Irx2	0.194004	0.137143	0.266153
ENSMUSG00000001506	Col1a1	-1.67609	7.59493e-08	0.00016519
ENSMUSG00000001507	Itga3	0.781075	0.0215481	0.0769213
ENSMUSG00000001510	Dlx3	-0.780568	0.0377655	0.110531
ENSMUSG00000001517	Foxm1	-0.779311	0.00502794	0.0319359
ENSMUSG00000001518	Itfg2	0.240889	0.0641814	0.158409
ENSMUSG00000001520	Nrip2	1.55871	0.00124903	0.0150209
ENSMUSG00000001521	Tulp3	-0.279357	0.0398229	0.114613
ENSMUSG00000001524	Gtf2h4	0.270655	0.0490426	0.131457
ENSMUSG00000001525	Tubb5	-0.371921	0.00594186	0.0353655
ENSMUSG00000001542	Ell2	0.196677	0.0319408	0.0991232
ENSMUSG00000001552	Jup	0.179732	0.313193	0.468589
ENSMUSG00000001555	Fkbp10	-0.973772	7.23339e-05	0.00516657
ENSMUSG00000001558	Klhl10	0.94255	0.0764778	0.178066
ENSMUSG00000001569	Nom1	-0.083834	0.293715	0.449469
ENSMUSG00000001576	Ergic1	0.0439084	0.550357	0.687213
ENSMUSG00000001604	Tcea3	-0.0811016	0.83832	0.898833
ENSMUSG00000001627	Ifrd1	0.292445	0.0183728	0.0693936
ENSMUSG00000001630	Stk38l	0.000140932	0.999115	0.999575
ENSMUSG00000001632	Brpf1	0.0242936	0.829656	0.892939
ENSMUSG00000001642	Akr1b3	-0.150973	0.106742	0.223864
ENSMUSG00000001655	Hoxc13	0.101146	0.788207	0.86496
ENSMUSG00000001656	Hoxc11	-0.615751	0.11257	0.232831
ENSMUSG00000001657	Hoxc8	0.473672	0.000405429	0.00914468
ENSMUSG00000001661	Hoxc6	0.0124421	0.889946	0.932964
ENSMUSG00000001663	Gstt1	-0.234418	0.413521	0.566135
ENSMUSG00000001665	Gstt3	-0.366618	0.0259417	0.0864398
ENSMUSG00000001666	Ddt	0.801347	0.000296148	0.0081682
ENSMUSG00000001674	Ddx18	0.112521	0.173601	0.311978
ENSMUSG00000001687	Ubl3	0.192657	0.0497968	0.132707
ENSMUSG00000001700	Gramd3	0.214139	0.0420604	0.118895
ENSMUSG00000001707	Eef1e1	0.0440187	0.66246	0.775127
ENSMUSG00000001729	Akt1	-0.190291	0.0265912	0.0877856
ENSMUSG00000001739	Cldn15	-1.17745	0.000615085	0.0109366
ENSMUSG00000001741	Il16	-0.2863	0.161286	0.297806
ENSMUSG00000001750	Tcirg1	-0.662438	0.00219215	0.0204006
ENSMUSG00000001751	Naglu	-0.625647	6.48147e-05	0.00516657
ENSMUSG00000001755	Coasy	0.528471	0.000863946	0.012921
ENSMUSG00000001761	Smo	-0.0503621	0.543113	0.681409
ENSMUSG00000001763	Tspan33	1.35013	0.0195302	0.072031
ENSMUSG00000001767	Crnkl1	-0.118236	0.142722	0.273567
ENSMUSG00000001768	Rin2	-0.0375256	0.704624	0.804915
ENSMUSG00000001773	Folh1	-1.91529	0.00161132	0.0171795
ENSMUSG00000001774	Chordc1	-0.099598	0.19236	0.33463
ENSMUSG00000001783	Rtcb	0.121597	0.130168	0.257011
ENSMUSG00000001785	Pwp1	0.0971077	0.226233	0.374107
ENSMUSG00000001786	Fbxo7	0.13192	0.22714	0.37528
ENSMUSG00000001794	Capns1	0.0613989	0.463666	0.611037
ENSMUSG00000001802	Lrp3	0.0701832	0.63897	0.758721
ENSMUSG00000001829	Clpb	0.665511	0.00012919	0.00609263
ENSMUSG00000001833	2022-09-07	-0.325242	0.00457269	0.0303617
ENSMUSG00000001844	Zdhhc4	0.0942884	0.366612	0.520499
ENSMUSG00000001847	Rac1	-0.194089	0.0227459	0.079773
ENSMUSG00000001855	Nup214	-0.0522673	0.449642	0.598356
ENSMUSG00000001864	Aif1l	-2.35244	0.0295973	0.0944298
ENSMUSG00000001870	Ltbp1	-1.09817	0.00642735	0.0368574
ENSMUSG00000001891	Ugp2	0.357157	0.00233847	0.0211152
ENSMUSG00000001909	Trmt1	-0.0158634	0.856944	0.911038
ENSMUSG00000001910	Nacc1	-0.084209	0.344337	0.499504
ENSMUSG00000001911	Nfix	-0.353071	0.00873046	0.0440574
ENSMUSG00000001918	Slc1a5	-0.220474	0.132336	0.260057
ENSMUSG00000001924	Uba1	-0.00871215	0.906294	0.943481
ENSMUSG00000001942	Siae	0.0947375	0.324095	0.480428
ENSMUSG00000001946	Esam	-0.699957	0.4101	0.56325
ENSMUSG00000001948	Spa17	0.246895	0.503375	0.646523
ENSMUSG00000001962	Fam50a	0.151435	0.145987	0.27804
ENSMUSG00000001964	Emd	0.00394266	0.962519	0.98029
ENSMUSG00000001983	Taco1	0.686567	0.000128713	0.00609263
ENSMUSG00000001985	Grik3	-0.873742	0.131315	0.258637
ENSMUSG00000001986	Gria3	-1.15262	0.00153172	0.0167052
ENSMUSG00000001995	Sipa1l2	-0.446033	0.00302275	0.0242346
ENSMUSG00000001998	Ap4e1	-0.223359	0.0931555	0.203427
ENSMUSG00000001999	Blvra	-0.0882756	0.516897	0.658778
ENSMUSG00000002006	Pdzd4	-0.0625922	0.755031	0.84141
ENSMUSG00000002010	Idh3g	0.658241	0.000273795	0.00790712
ENSMUSG00000002014	Ssr4	-0.361104	0.00472736	0.0309832
ENSMUSG00000002015	Bcap31	0.158827	0.176278	0.315128
ENSMUSG00000002017	Fam98a	-0.157245	0.142914	0.273783
ENSMUSG00000002020	Ltbp2	-0.0666619	0.800716	0.873591
ENSMUSG00000002028	Kmt2a	-0.339719	0.0160766	0.0638411
ENSMUSG00000002031	Ift46	-0.102548	0.230825	0.379404
ENSMUSG00000002032	Tmem25	1.70234	0.00751337	0.0404924
ENSMUSG00000002043	Trappc6a	0.119096	0.424058	0.575016
ENSMUSG00000002052	Supt6	-0.0158292	0.825109	0.890121
ENSMUSG00000002055	Spag5	-0.852986	0.000257753	0.00774514
ENSMUSG00000002058	Unc119	0.383217	0.0274133	0.0894855
ENSMUSG00000002059	Rab34	0.305077	0.00227205	0.0207262
ENSMUSG00000002064	Sdf2	-0.137491	0.136363	0.265048
ENSMUSG00000002068	Ccne1	0.0492138	0.683551	0.79033
ENSMUSG00000002076	Hsf2bp	1.08634	0.0231451	0.0804898
ENSMUSG00000002083	Bbc3	0.42463	0.0685438	0.165691
ENSMUSG00000002102	Psmc3	-0.0148302	0.837015	0.897813
ENSMUSG00000002103	Acp2	-0.134182	0.109443	0.228193
ENSMUSG00000002105	Slc39a13	-0.0363655	0.69285	0.795962
ENSMUSG00000002107	Celf2	0.0450393	0.581456	0.713131
ENSMUSG00000002108	Nr1h3	0.442297	0.0141229	0.0589285
ENSMUSG00000002109	Ddb2	0.366388	0.0586254	0.148762
ENSMUSG00000002111	Spi1	-1.18744	0.00592285	0.0353009
ENSMUSG00000002129	Sf3a1	-0.165266	0.0480945	0.129839
ENSMUSG00000002147	Stat6	-0.119419	0.257877	0.410817
ENSMUSG00000002205	Vrk3	-0.0811708	0.302469	0.45799
ENSMUSG00000002210	Smg9	-0.271791	0.0881196	0.196268
ENSMUSG00000002221	Paxip1	-0.0650715	0.425047	0.575844
ENSMUSG00000002222	Rmnd5a	0.144851	0.276245	0.431403
ENSMUSG00000002227	Mov10	-0.590124	0.00592322	0.0353009
ENSMUSG00000002233	Rhoc	-0.0594807	0.504888	0.648029
ENSMUSG00000002249	Tead3	-0.332071	0.0274187	0.0894855
ENSMUSG00000002250	Ppard	0.254352	0.0287174	0.0925731
ENSMUSG00000002257	Def6	-0.623132	0.0254258	0.0853742
ENSMUSG00000002265	Peg3	-0.33038	0.225059	0.37265
ENSMUSG00000002266	Zim1	-0.109365	0.809166	0.879214
ENSMUSG00000002274	Metrn	0.102937	0.640334	0.759807
ENSMUSG00000002279	Lmf1	0.368918	0.00913873	0.0451115
ENSMUSG00000002280	Narfl	0.380016	0.00326631	0.0252999
ENSMUSG00000002289	Angptl4	0.296583	0.0161511	0.0640033
ENSMUSG00000002297	Dbf4	-0.47927	0.0440067	0.122259
ENSMUSG00000002307	Daxx	-0.175791	0.118206	0.240162
ENSMUSG00000002308	Cd320	-0.00990428	0.93106	0.959092
ENSMUSG00000002319	Ipo4	-0.06929	0.441938	0.591153
ENSMUSG00000002320	Tm9sf1	-0.252226	0.00524188	0.0326569
ENSMUSG00000002325	Irf9	-0.699046	0.0105611	0.0495966
ENSMUSG00000002326	Gmpr2	0.00614914	0.94841	0.970856
ENSMUSG00000002329	Mdp1	0.0925091	0.309297	0.464907
ENSMUSG00000002332	Dhrs1	-0.00977345	0.919845	0.951273
ENSMUSG00000002341	Ncan	2.71739	0.000127629	0.00609263
ENSMUSG00000002342	Tmem161a	0.170854	0.0410992	0.116916
ENSMUSG00000002343	Armc6	0.11348	0.356212	0.510911
ENSMUSG00000002345	Borcs8	0.220883	0.127026	0.252378
ENSMUSG00000002346	Slc25a42	0.7461	0.000138609	0.00618132
ENSMUSG00000002365	Snx9	-0.0786794	0.299658	0.455282
ENSMUSG00000002372	Ranbp3	-0.104955	0.229385	0.377772
ENSMUSG00000002379	Ndufa11	0.466563	0.00893143	0.0444539
ENSMUSG00000002393	Nr2f6	0.0556444	0.697847	0.799874
ENSMUSG00000002395	Use1	0.0357278	0.722271	0.818198
ENSMUSG00000002396	Ocel1	0.325112	0.0142728	0.0593563
ENSMUSG00000002409	Dyrk1b	0.255552	0.0430195	0.120799
ENSMUSG00000002413	Braf	0.0601671	0.637909	0.758112
ENSMUSG00000002416	Ndufb2	0.345069	0.0160149	0.0636958
ENSMUSG00000002428	Hltf	0.0788529	0.479939	0.62566
ENSMUSG00000002455	Prpf6	0.0500886	0.494869	0.638506
ENSMUSG00000002458	Rgs19	-0.323239	0.0121575	0.0539439
ENSMUSG00000002475	Abhd3	0.346065	0.0698345	0.167385
ENSMUSG00000002477	Snrpd1	-0.0495887	0.618998	0.743589
ENSMUSG00000002486	Tchp	-0.0565225	0.70088	0.802504
ENSMUSG00000002489	Tiam1	-0.288646	0.140882	0.271104
ENSMUSG00000002496	Tsc2	0.0317438	0.6443	0.761783
ENSMUSG00000002504	Slc9a3r2	-0.18907	0.294805	0.450417
ENSMUSG00000002524	Puf60	-0.0439115	0.605638	0.732452
ENSMUSG00000002546	Golga2	0.194523	0.024603	0.0837799
ENSMUSG00000002550	Uck1	0.669922	0.000368388	0.00891686
ENSMUSG00000002578	Ikzf4	0.171005	0.665462	0.777087
ENSMUSG00000002580	Mien1	0.3424	0.010366	0.0489828
ENSMUSG00000002602	Axl	-0.397948	0.0189736	0.0707716
ENSMUSG00000002603	Tgfb1	-0.844238	0.00294087	0.0238168
ENSMUSG00000002608	Ccdc97	-0.042312	0.596598	0.725611
ENSMUSG00000002617	Zfp40	-0.335968	0.0300159	0.0951907
ENSMUSG00000002625	Akap8l	-0.0712103	0.71124	0.80998
ENSMUSG00000002635	Pdcd2l	0.419332	0.0176344	0.0677988
ENSMUSG00000002658	Gtf2f1	0.0502596	0.584031	0.715529
ENSMUSG00000002660	Clpp	0.475184	0.00184022	0.018384
ENSMUSG00000002661	Alkbh7	0.467216	0.014828	0.0606431
ENSMUSG00000002668	Dennd1c	-1.20374	0.039622	0.114165
ENSMUSG00000002679	Med6	0.0530359	0.580567	0.712316
ENSMUSG00000002688	Prkd1	-0.310408	0.0413616	0.117487
ENSMUSG00000002699	Lcp2	-1.19611	0.00854061	0.0435352
ENSMUSG00000002718	Cse1l	-0.137764	0.129328	0.255716
ENSMUSG00000002728	Naa20	0.0894439	0.344112	0.499295
ENSMUSG00000002731	Prkra	0.377515	0.00487075	0.031516
ENSMUSG00000002732	Fkbp7	-0.386164	0.0297448	0.0946697
ENSMUSG00000002733	Plekha3	-0.0743114	0.352516	0.506947
ENSMUSG00000002741	Ykt6	0.113736	0.13352	0.261459
ENSMUSG00000002748	Baz1b	-0.117092	0.218601	0.365536
ENSMUSG00000002763	Pex6	0.556271	0.00122533	0.0149239
ENSMUSG00000002767	Mrpl2	0.478157	0.00021754	0.00716894
ENSMUSG00000002768	Mea1	0.210511	0.0653669	0.16035
ENSMUSG00000002769	Gnmt	2.56144	0.000474152	0.00999857
ENSMUSG00000002771	Grin2d	-0.079933	0.83758	0.898292
ENSMUSG00000002778	Kdelr1	-0.0973205	0.178021	0.317076
ENSMUSG00000002781	Tmem143	0.775578	0.000427521	0.00939421
ENSMUSG00000002797	Ggct	0.0147418	0.89519	0.936012
ENSMUSG00000002799	Jag2	-0.0237883	0.95111	0.972835
ENSMUSG00000002803	Btbd6	0.335526	0.0202715	0.0739067
ENSMUSG00000002804	Nudt14	0.302848	0.12325	0.247883
ENSMUSG00000002808	Epdr1	-0.165057	0.312535	0.468018
ENSMUSG00000002812	Flii	0.0507851	0.507742	0.650595
ENSMUSG00000002814	Top3a	-0.105085	0.469874	0.616251
ENSMUSG00000002820	Atg4d	0.334799	0.0108826	0.0505241
ENSMUSG00000002825	Qtrt1	0.23404	0.124315	0.249203
ENSMUSG00000002831	Plin4	0.769793	0.000113764	0.00595382
ENSMUSG00000002833	Hdgfl2	0.0379373	0.641829	0.760403
ENSMUSG00000002835	Chaf1a	-0.582152	0.00665815	0.0376841
ENSMUSG00000002844	Adprh	-0.38263	0.000581103	0.010711
ENSMUSG00000002845	Tmem39a	-0.291989	0.049088	0.131532
ENSMUSG00000002846	Timmdc1	0.261706	0.017342	0.0670471
ENSMUSG00000002847	Pla1a	-0.8505	0.00130962	0.0154686
ENSMUSG00000002870	Mcm2	-0.406586	0.00642457	0.0368553
ENSMUSG00000002871	Tpra1	-0.116702	0.292311	0.448136
ENSMUSG00000002881	Nab1	-0.05928	0.434289	0.584103
ENSMUSG00000002885	Adgre5	0.15892	0.14632	0.278431
ENSMUSG00000002897	Il17ra	-0.555914	0.000335437	0.00859717
ENSMUSG00000002900	Lamb1	-0.0778658	0.438441	0.588144
ENSMUSG00000002908	Kcnn1	0.867715	0.00138734	0.0159923
ENSMUSG00000002910	Arrdc2	0.306664	0.0667693	0.162642
ENSMUSG00000002944	Cd36	0.367971	0.00144986	0.0161953
ENSMUSG00000002948	Map2k7	-0.0369922	0.637584	0.75787
ENSMUSG00000002949	Timm44	0.507136	0.000294338	0.00813302
ENSMUSG00000002957	Ap2a2	-0.29192	0.134211	0.262373
ENSMUSG00000002963	Pnkp	0.0802176	0.423898	0.575009
ENSMUSG00000002968	Med25	0.059353	0.466505	0.613641
ENSMUSG00000002980	Bcam	-0.701689	0.058069	0.147868
ENSMUSG00000002981	Clptm1	-0.0892893	0.312675	0.468182
ENSMUSG00000002983	Relb	0.0993605	0.602047	0.729849
ENSMUSG00000002984	Tomm40	0.482984	0.00248862	0.0217048
ENSMUSG00000002985	Apoe	1.30735	0.00612164	0.0359576
ENSMUSG00000002992	Apoc2	-2.21499	0.00073441	0.011871
ENSMUSG00000002996	Hbp1	0.113465	0.175371	0.314046
ENSMUSG00000002997	Prkar2b	0.289273	0.00532212	0.032972
ENSMUSG00000003031	Cdkn1b	-0.141301	0.334308	0.490067
ENSMUSG00000003032	Klf4	-0.899648	0.000361728	0.00885132
ENSMUSG00000003033	Ap1m1	0.141739	0.173793	0.312213
ENSMUSG00000003037	Rab8a	-0.0227639	0.769784	0.852423
ENSMUSG00000003038	Hmgn2	-11.6472	5.92316e-08	0.00016519
ENSMUSG00000003039	Fam32a	-0.0683046	0.348276	0.502744
ENSMUSG00000003062	Stard3nl	-0.243253	0.0173878	0.0671391
ENSMUSG00000003068	Stk11	0.1614	0.101885	0.216768
ENSMUSG00000003070	Efna2	0.517215	0.0878486	0.196027
ENSMUSG00000003072	Atp5d	0.480342	0.00376584	0.0273507
ENSMUSG00000003099	Ppp5c	0.126478	0.166216	0.304339
ENSMUSG00000003119	Cdk12	-0.0155641	0.876115	0.923104
ENSMUSG00000003123	Lipe	0.591176	0.000593793	0.0108399
ENSMUSG00000003131	Pafah1b2	-0.148763	0.103804	0.219572
ENSMUSG00000003134	Tbc1d8	1.06034	0.00087003	0.0129619
ENSMUSG00000003135	Cnot11	0.0493979	0.559646	0.694086
ENSMUSG00000003153	Slc2a3	0.218506	0.105448	0.221993
ENSMUSG00000003154	Foxj2	-0.0209757	0.816538	0.88407
ENSMUSG00000003161	Sri	-0.132541	0.115331	0.23655
ENSMUSG00000003166	Dgcr2	-0.139828	0.0697196	0.167215
ENSMUSG00000003184	Irf3	0.0832918	0.390403	0.544777
ENSMUSG00000003190	Bcl2l12	0.302103	0.0666349	0.162505
ENSMUSG00000003198	Zfp959	0.0194982	0.896725	0.937101
ENSMUSG00000003199	Mpnd	0.111434	0.259625	0.412609
ENSMUSG00000003200	Sh3gl1	-0.36634	0.00707601	0.0391346
ENSMUSG00000003206	Ebi3	-0.508335	0.123539	0.248269
ENSMUSG00000003208	Yju2	0.22794	0.203523	0.348357
ENSMUSG00000003226	Ranbp2	0.00447884	0.970094	0.984397
ENSMUSG00000003228	Grk5	-0.15338	0.0930972	0.203358
ENSMUSG00000003233	Dvl3	-0.0288422	0.708254	0.807788
ENSMUSG00000003234	Abcf3	0.243364	0.00802465	0.0420424
ENSMUSG00000003235	Eif2b5	0.347121	0.00136091	0.015853
ENSMUSG00000003269	Cyth2	0.151437	0.152189	0.286058
ENSMUSG00000003273	Car11	0.884402	0.00073128	0.011871
ENSMUSG00000003279	Dlgap1	0.361675	0.362021	0.516325
ENSMUSG00000003282	Plag1	-0.281346	0.313355	0.468702
ENSMUSG00000003283	Hck	-0.796538	0.0258238	0.0861831
ENSMUSG00000003299	Mrpl4	0.35445	0.0125314	0.0547776
ENSMUSG00000003308	Keap1	0.0665368	0.386592	0.541129
ENSMUSG00000003316	Glg1	-0.288837	0.0279857	0.0908296
ENSMUSG00000003344	Btbd2	0.109553	0.258105	0.410964
ENSMUSG00000003345	Csnk1g2	-0.0391057	0.633201	0.75446
ENSMUSG00000003346	Abhd17a	0.11205	0.425843	0.57641
ENSMUSG00000003348	Mob3a	-0.157541	0.240162	0.390607
ENSMUSG00000003352	Cacnb3	-0.690134	0.00407732	0.0283795
ENSMUSG00000003354	Ccdc65	1.20849	0.0449618	0.124012
ENSMUSG00000003355	Fkbp11	-0.500321	0.0356629	0.106318
ENSMUSG00000003360	Ddx23	0.018507	0.801837	0.873904
ENSMUSG00000003363	Pld3	-0.445072	0.00304839	0.0243503
ENSMUSG00000003378	Grik5	0.479921	0.0150104	0.0611063
ENSMUSG00000003380	Rabac1	0.0925222	0.398052	0.551943
ENSMUSG00000003382	Etv3	0.215706	0.0188608	0.0704947
ENSMUSG00000003402	Prkcsh	-0.191423	0.0326133	0.100392
ENSMUSG00000003420	Fcgrt	-0.185683	0.258562	0.411385
ENSMUSG00000003421	Nosip	0.139499	0.185421	0.326324
ENSMUSG00000003423	Pih1d1	0.240441	0.103618	0.219322
ENSMUSG00000003429	Rps11	-0.161989	0.0558525	0.143762
ENSMUSG00000003435	Supt5	-0.0987287	0.184983	0.32578
ENSMUSG00000003437	Paf1	-0.0581608	0.411789	0.564462
ENSMUSG00000003438	Timm50	0.236646	0.0532844	0.139343
ENSMUSG00000003444	Med29	0.204922	0.0686656	0.16581
ENSMUSG00000003452	Bicd1	-0.600663	0.0527773	0.138426
ENSMUSG00000003458	Ncstn	-0.493535	0.000662077	0.0112262
ENSMUSG00000003464	Pex19	0.386004	0.00273249	0.0228207
ENSMUSG00000003477	Inmt	0.176888	0.672954	0.781937
ENSMUSG00000003500	Impdh1	0.877756	0.000598349	0.0108858
ENSMUSG00000003518	Dusp3	0.101081	0.267943	0.421953
ENSMUSG00000003526	Prodh	1.78661	4.00337e-05	0.00479588
ENSMUSG00000003527	Ess2	0.0678941	0.528097	0.668804
ENSMUSG00000003528	Slc25a1	0.498689	0.00254202	0.0219152
ENSMUSG00000003531	Dgcr6	0.614683	0.000156131	0.00632662
ENSMUSG00000003534	Ddr1	0.0102383	0.924116	0.954145
ENSMUSG00000003541	Ier3	0.239919	0.219375	0.366387
ENSMUSG00000003545	Fosb	-0.194987	0.618191	0.742912
ENSMUSG00000003546	Klc4	0.117513	0.311859	0.467338
ENSMUSG00000003549	Ercc1	-0.0567234	0.728366	0.822364
ENSMUSG00000003559	As3mt	0.00517869	0.980391	0.989745
ENSMUSG00000003573	Homer3	-0.276532	0.0293464	0.0939641
ENSMUSG00000003575	Crtc1	-0.305682	0.0181992	0.0689946
ENSMUSG00000003581	Rnf215	-0.182121	0.15444	0.289361
ENSMUSG00000003604	Aven	0.610886	0.0017864	0.0180595
ENSMUSG00000003617	Cp	0.410092	0.0255757	0.0857248
ENSMUSG00000003623	Crot	0.412447	0.000234355	0.00739264
ENSMUSG00000003644	Rps6ka1	0.00678066	0.970942	0.984849
ENSMUSG00000003660	Snrnp200	0.187886	0.0365515	0.107995
ENSMUSG00000003662	Ciao1	0.21701	0.0322423	0.099634
ENSMUSG00000003665	Has1	-0.930537	0.0168871	0.0659416
ENSMUSG00000003680	Taf6l	0.247088	0.102628	0.217863
ENSMUSG00000003721	Insig2	0.344355	0.0212347	0.0761778
ENSMUSG00000003731	Kpna6	0.189761	0.0287957	0.0927468
ENSMUSG00000003746	Man1a	-0.666101	3.6646e-05	0.00479588
ENSMUSG00000003752	Itpkc	0.415426	0.00575348	0.0346506
ENSMUSG00000003762	Coq8b	0.953083	1.7954e-05	0.00390499
ENSMUSG00000003778	Brd8	-0.185843	0.0389949	0.112935
ENSMUSG00000003779	Kif20a	-0.971694	0.00158966	0.0170494
ENSMUSG00000003808	Farsa	-0.0266282	0.777738	0.857938
ENSMUSG00000003809	Gcdh	0.46812	0.00214881	0.0202198
ENSMUSG00000003810	Mast2	0.153433	0.0619867	0.154655
ENSMUSG00000003812	Dnase2a	-0.551323	0.0251452	0.0848861
ENSMUSG00000003813	Rad23a	0.205594	0.0460817	0.126299
ENSMUSG00000003814	Calr	-0.547122	0.000293657	0.00812895
ENSMUSG00000003824	Syce2	0.21293	0.414746	0.567036
ENSMUSG00000003847	Nfat5	-0.425785	0.0108429	0.0504377
ENSMUSG00000003848	Nob1	-0.0402897	0.63952	0.759126
ENSMUSG00000003849	Nqo1	-0.443025	0.163273	0.300295
ENSMUSG00000003863	Ppfia3	0.887597	0.0789726	0.181872
ENSMUSG00000003865	Gys1	0.584157	0.000374436	0.00897763
ENSMUSG00000003868	Ruvbl2	0.16669	0.128401	0.254545
ENSMUSG00000003873	Bax	-0.272116	0.0124789	0.0545953
ENSMUSG00000003923	Tfam	0.231843	0.0248052	0.084193
ENSMUSG00000003929	Zfp81	-0.0916766	0.644147	0.761719
ENSMUSG00000003934	Efnb3	0.163052	0.599962	0.728453
ENSMUSG00000003948	Mmd	-0.407697	0.0211388	0.0759559
ENSMUSG00000003949	Hlf	-0.429685	0.259805	0.412809
ENSMUSG00000003955	Fam162a	0.233825	0.0749379	0.175862
ENSMUSG00000003970	Rpl8	-0.151033	0.112807	0.233228
ENSMUSG00000003992	Ssbp2	0.0339683	0.745579	0.834788
ENSMUSG00000004018	Fancl	-0.558566	0.00375606	0.0273094
ENSMUSG00000004032	Gstm5	-0.027737	0.806489	0.877308
ENSMUSG00000004035	Gstm7	0.476098	0.278483	0.433439
ENSMUSG00000004040	Stat3	-0.0277727	0.721611	0.817693
ENSMUSG00000004043	Stat5a	0.595485	0.000302891	0.00824957
ENSMUSG00000004044	Cavin1	0.115355	0.274287	0.42923
ENSMUSG00000004054	Map3k11	-0.355348	0.121025	0.244733
ENSMUSG00000004056	Akt2	0.606967	7.37938e-05	0.00516657
ENSMUSG00000004069	Dnaja3	0.650201	0.000272833	0.00790712
ENSMUSG00000004070	Hmox2	0.160595	0.110795	0.230098
ENSMUSG00000004071	Cdip1	0.254514	0.00747203	0.0404022
ENSMUSG00000004085	Map3k20	0.422698	0.00543548	0.0334229
ENSMUSG00000004096	Cwc15	0.17185	0.0593967	0.150019
ENSMUSG00000004098	Col5a3	-0.248899	0.0306562	0.0963346
ENSMUSG00000004099	Dnmt1	-0.505632	0.000433485	0.00946002
ENSMUSG00000004100	Ppan	-0.0150499	0.86632	0.917163
ENSMUSG00000004105	Angptl2	-0.0415235	0.57213	0.704805
ENSMUSG00000004113	Cacna1b	0.801278	0.0215399	0.0769213
ENSMUSG00000004127	Trmt10a	0.254382	0.0785605	0.18117
ENSMUSG00000004151	Etv1	-1.07645	0.0259461	0.0864398
ENSMUSG00000004187	Kifc2	0.443285	0.0388048	0.112598
ENSMUSG00000004207	Psap	-0.397905	0.00426476	0.0291301
ENSMUSG00000004221	Ikbkg	0.14326	0.092408	0.202172
ENSMUSG00000004233	Wars2	0.367685	0.00395528	0.0279381
ENSMUSG00000004263	Atn1	-0.100033	0.199948	0.34429
ENSMUSG00000004264	Phb2	0.385731	0.00475919	0.0310793
ENSMUSG00000004266	Ptpn6	-0.776241	0.0593254	0.149889
ENSMUSG00000004267	Eno2	-0.647723	0.0454835	0.125051
ENSMUSG00000004268	Emg1	0.0512668	0.485057	0.630897
ENSMUSG00000004270	Lpcat3	0.435271	0.0043096	0.0292676
ENSMUSG00000004285	Atp6v1f	0.0496505	0.610173	0.73624
ENSMUSG00000004317	Clcn5	-0.620261	0.0309044	0.0969144
ENSMUSG00000004319	Clcn3	0.225791	0.0260066	0.0865656
ENSMUSG00000004328	Hif3a	0.340104	0.126398	0.25182
ENSMUSG00000004347	Pde1c	-0.288892	0.506039	0.649107
ENSMUSG00000004356	Utp20	0.222049	0.045176	0.124467
ENSMUSG00000004360	9330159F19Rik	-0.160519	0.676841	0.785196
ENSMUSG00000004364	Cul3	0.0875225	0.377912	0.531904
ENSMUSG00000004371	Il11	-0.279515	0.542241	0.680652
ENSMUSG00000004383	Large1	0.03489	0.767001	0.850765
ENSMUSG00000004393	Ddx56	0.0665704	0.393016	0.547254
ENSMUSG00000004394	Tmed4	-0.029082	0.674198	0.783144
ENSMUSG00000004446	Bid	0.191574	0.0692488	0.166584
ENSMUSG00000004451	Ralb	-0.151544	0.163236	0.300295
ENSMUSG00000004455	Ppp1cc	-0.381543	0.00177012	0.0179548
ENSMUSG00000004460	Dnajb11	-0.199026	0.0368817	0.108633
ENSMUSG00000004462	Tbccd1	0.1303	0.21254	0.35871
ENSMUSG00000004473	Clec11a	0.0315297	0.914711	0.94854
ENSMUSG00000004500	Zfp324	-0.105755	0.50296	0.646154
ENSMUSG00000004508	Gab2	-0.309482	0.0419964	0.11878
ENSMUSG00000004530	Coro1c	-0.442868	0.0122582	0.0541726
ENSMUSG00000004535	Tax1bp1	-0.035408	0.698189	0.800085
ENSMUSG00000004558	Ndrg2	0.0471355	0.636449	0.757064
ENSMUSG00000004561	Mettl17	0.051961	0.64145	0.760403
ENSMUSG00000004562	Arhgef40	-0.241575	0.073298	0.173152
ENSMUSG00000004565	Pnpla6	0.101061	0.255455	0.40794
ENSMUSG00000004567	Mcoln1	-0.00389718	0.959402	0.978097
ENSMUSG00000004568	Arhgef18	0.15172	0.0779507	0.180118
ENSMUSG00000004591	Pkn2	0.108666	0.273406	0.428269
ENSMUSG00000004609	Cd33	-0.468964	0.26655	0.420324
ENSMUSG00000004610	Etfb	0.445559	0.00253905	0.021902
ENSMUSG00000004626	Stxbp2	0.645372	0.000339202	0.00859717
ENSMUSG00000004631	Sgce	0.186111	0.0882147	0.196413
ENSMUSG00000004633	Chn2	1.31576	0.112141	0.232166
ENSMUSG00000004637	Wwox	0.189816	0.105049	0.221498
ENSMUSG00000004642	Slbp	-0.150986	0.0727375	0.172282
ENSMUSG00000004655	Aqp1	-0.740987	0.00414564	0.0286478
ENSMUSG00000004661	Arid3b	-0.19698	0.364448	0.518815
ENSMUSG00000004665	Cnn2	-1.14296	0.0122677	0.0541726
ENSMUSG00000004667	Polr2e	0.172303	0.177985	0.317062
ENSMUSG00000004677	Myo9b	-0.47632	0.000255533	0.00770394
ENSMUSG00000004698	Hdac9	-0.964914	0.0118133	0.0529616
ENSMUSG00000004707	Ly9	-0.497005	0.0908347	0.200226
ENSMUSG00000004730	Adgre1	-0.985416	0.0154175	0.0621965
ENSMUSG00000004748	Mtfp1	0.710824	0.0054829	0.0336195
ENSMUSG00000004768	Rab23	-0.0230804	0.786538	0.863502
ENSMUSG00000004771	Rab11a	-0.233199	0.00758665	0.0406499
ENSMUSG00000004788	Eif2b2	0.159964	0.0819735	0.18661
ENSMUSG00000004789	Dlst	0.535435	0.000392936	0.00905428
ENSMUSG00000004791	Pgf	0.639781	0.0166516	0.0652852
ENSMUSG00000004798	Ulk2	0.0343962	0.732134	0.824835
ENSMUSG00000004815	Dgkq	0.159355	0.112401	0.232609
ENSMUSG00000004837	Grap	-0.406014	0.311537	0.467167
ENSMUSG00000004843	Chmp2b	-0.0219767	0.814029	0.882232
ENSMUSG00000004846	Plod3	-0.514084	0.000828702	0.0127059
ENSMUSG00000004849	Ap1s1	0.102406	0.231294	0.379794
ENSMUSG00000004865	Srpk1	0.298914	0.00461114	0.0305503
ENSMUSG00000004880	Lbr	-0.420332	0.000644078	0.0110678
ENSMUSG00000004891	Nes	-1.7217	6.60226e-05	0.00516657
ENSMUSG00000004895	Prcc	0.0797489	0.386829	0.541361
ENSMUSG00000004896	Rrnad1	-0.126197	0.29579	0.45156
ENSMUSG00000004897	Hdgf	0.018244	0.792322	0.868224
ENSMUSG00000004929	Thop1	0.0234423	0.812089	0.880882
ENSMUSG00000004931	Apba3	0.202643	0.0881193	0.196268
ENSMUSG00000004934	Pias4	0.138389	0.245778	0.396898
ENSMUSG00000004936	Map2k1	-0.0389141	0.602221	0.729934
ENSMUSG00000004937	Sgta	0.192318	0.07667	0.178377
ENSMUSG00000004945	Tmem242	0.344733	0.0051925	0.0324931
ENSMUSG00000004947	Dtx2	0.308697	0.0281456	0.0912515
ENSMUSG00000004951	Hspb1	0.294169	0.0491363	0.131592
ENSMUSG00000004952	Rasa4	-0.144269	0.467814	0.614748
ENSMUSG00000004980	Hnrnpa2b1	-0.0867658	0.265086	0.418878
ENSMUSG00000004994	Ccdc130	0.272971	0.0474483	0.12877
ENSMUSG00000004996	Mri1	-0.167067	0.155349	0.290472
ENSMUSG00000005034	Prkacb	-0.195494	0.0432541	0.121156
ENSMUSG00000005043	Sgsh	-0.35325	0.00874408	0.0440969
ENSMUSG00000005045	Chd5	0.821697	0.0831701	0.188432
ENSMUSG00000005054	Cstb	0.100406	0.354865	0.509652
ENSMUSG00000005057	Sh2b2	0.527568	0.00609052	0.0358301
ENSMUSG00000005069	Pex5	0.350588	0.0102619	0.0486871
ENSMUSG00000005078	Jkamp	0.147602	0.0867171	0.194243
ENSMUSG00000005087	Cd44	-0.475685	0.0187383	0.0702531
ENSMUSG00000005102	Eif2ak4	0.112993	0.251757	0.403547
ENSMUSG00000005103	Wdr1	-0.0949299	0.194766	0.337823
ENSMUSG00000005107	Slc2a9	0.413275	0.0405441	0.115991
ENSMUSG00000005124	Ccn4	-0.697343	0.0564626	0.14479
ENSMUSG00000005125	Ndrg1	0.372978	0.0358242	0.106536
ENSMUSG00000005131	4930550C14Rik	0.302736	0.265295	0.419126
ENSMUSG00000005142	Man2b1	-0.719823	0.000177978	0.00657267
ENSMUSG00000005148	Klf5	0.14084	0.61006	0.736162
ENSMUSG00000005150	Wdr83	0.326732	0.00588434	0.0351882
ENSMUSG00000005161	Prdx2	0.0518135	0.57811	0.710046
ENSMUSG00000005198	Polr2a	-0.19041	0.0378489	0.110685
ENSMUSG00000005204	Senp3	-0.0127484	0.855441	0.910276
ENSMUSG00000005225	Plekha8	0.0984062	0.350103	0.504478
ENSMUSG00000005233	Spc25	-0.26972	0.158001	0.293685
ENSMUSG00000005262	Ufd1	0.269653	0.0082705	0.0427567
ENSMUSG00000005267	Zfp287	-0.242189	0.296164	0.451904
ENSMUSG00000005268	Prlr	0.357577	0.00540463	0.0333139
ENSMUSG00000005299	Letm1	0.612114	0.000181396	0.00661669
ENSMUSG00000005312	Ubqln1	0.149969	0.129093	0.255414
ENSMUSG00000005338	Cadm3	-0.70808	0.0274116	0.0894855
ENSMUSG00000005354	Txn2	0.240359	0.0328401	0.100904
ENSMUSG00000005357	Slc1a6	-0.31444	0.653879	0.768334
ENSMUSG00000005360	Slc1a3	0.328887	0.00173689	0.0178315
ENSMUSG00000005362	Crbn	0.220259	0.0252329	0.0850637
ENSMUSG00000005370	Msh6	-0.0892532	0.330198	0.486352
ENSMUSG00000005371	Fbxo11	0.0320722	0.78021	0.85929
ENSMUSG00000005373	Mlxipl	0.574329	0.000716365	0.0117837
ENSMUSG00000005374	Tbl2	0.0591269	0.49349	0.637863
ENSMUSG00000005378	Bud23	0.097537	0.310965	0.466861
ENSMUSG00000005397	Nid1	-0.481025	0.00131724	0.0154985
ENSMUSG00000005410	Mcm5	-0.748547	0.00136662	0.015887
ENSMUSG00000005413	Hmox1	-0.478257	0.0372509	0.109445
ENSMUSG00000005417	Mprip	0.0647472	0.417569	0.569361
ENSMUSG00000005442	Cic	-0.192262	0.0904009	0.199558
ENSMUSG00000005447	Pafah1b3	0.134021	0.562813	0.696879
ENSMUSG00000005465	Il27ra	-1.02884	0.00307067	0.0244513
ENSMUSG00000005469	Prkaca	0.406868	0.00187268	0.0185622
ENSMUSG00000005470	Asf1b	0.0338312	0.804323	0.875953
ENSMUSG00000005481	Ddx39	-0.0421779	0.692953	0.796002
ENSMUSG00000005483	Dnajb1	0.0203745	0.851241	0.908053
ENSMUSG00000005501	Usp40	0.100401	0.188563	0.330002
ENSMUSG00000005505	Kbtbd4	0.11071	0.302931	0.458416
ENSMUSG00000005506	Celf1	-0.0705911	0.459883	0.607789
ENSMUSG00000005510	Ndufs3	0.502092	0.00102349	0.0139487
ENSMUSG00000005514	Por	0.274532	0.0171504	0.0665843
ENSMUSG00000005533	Igf1r	-0.39168	0.0902365	0.199377
ENSMUSG00000005534	Insr	0.337025	0.0178283	0.0681828
ENSMUSG00000005566	Trim28	-0.258386	0.00826795	0.0427567
ENSMUSG00000005575	Ube2m	0.168748	0.0947067	0.205664
ENSMUSG00000005580	Adcy9	0.741747	0.00125762	0.0151123
ENSMUSG00000005583	Mef2c	-0.612047	0.00137472	0.0158996
ENSMUSG00000005609	Ctr9	0.132121	0.146996	0.279297
ENSMUSG00000005610	Eif4g2	-0.0213168	0.847008	0.905208
ENSMUSG00000005611	Mrvi1	-1.67611	0.121814	0.245873
ENSMUSG00000005615	Pcyt1a	0.119092	0.112029	0.231997
ENSMUSG00000005621	Zfp592	-0.0619045	0.511926	0.65447
ENSMUSG00000005625	Psmd4	0.158075	0.122598	0.247063
ENSMUSG00000005656	Snx6	-0.195741	0.0374879	0.109866
ENSMUSG00000005667	Mthfd2	0.940518	6.71748e-06	0.0024258
ENSMUSG00000005674	Tomm40l	0.423767	0.00453156	0.0302286
ENSMUSG00000005681	Apoa2	0.726519	0.0668421	0.162697
ENSMUSG00000005682	Pan2	0.0835986	0.551987	0.68857
ENSMUSG00000005683	Cs	0.728698	0.000245808	0.00760656
ENSMUSG00000005686	Ampd3	0.409034	0.0092309	0.0454807
ENSMUSG00000005687	Bcas2	0.0115026	0.892547	0.934275
ENSMUSG00000005698	Ctcf	-0.120006	0.213016	0.359235
ENSMUSG00000005699	Pard6a	0.491556	0.00613191	0.0359901
ENSMUSG00000005718	Tfap4	0.275216	0.214734	0.361372
ENSMUSG00000005732	Ranbp1	-0.102577	0.228344	0.376697
ENSMUSG00000005774	Rfx5	-0.221433	0.158533	0.294386
ENSMUSG00000005779	Psmb4	0.0196933	0.797565	0.87171
ENSMUSG00000005800	Mmp8	-3.21865	8.80752e-05	0.0055112
ENSMUSG00000005802	Slc30a4	0.0705974	0.436255	0.585919
ENSMUSG00000005803	Sqor	0.318889	0.0137328	0.0579014
ENSMUSG00000005804	Bloc1s6	0.104606	0.189376	0.331104
ENSMUSG00000005813	Metap1	0.0920729	0.22006	0.367248
ENSMUSG00000005823	Gpr108	0.041919	0.585326	0.716366
ENSMUSG00000005824	Tnfsf14	-1.32271	0.00975764	0.0472069
ENSMUSG00000005836	Gata6	0.360086	0.0247404	0.0840786
ENSMUSG00000005846	Rsl1d1	0.0686082	0.347641	0.502404
ENSMUSG00000005871	Apc	-0.0165664	0.872214	0.92065
ENSMUSG00000005873	Reep5	0.0369167	0.731039	0.824205
ENSMUSG00000005881	Ergic3	-0.378688	0.00808395	0.042208
ENSMUSG00000005882	Uqcc1	0.488048	0.000502402	0.010226
ENSMUSG00000005886	Ncoa2	-0.0697955	0.606694	0.733386
ENSMUSG00000005893	Nr2c2	-0.104493	0.321387	0.477518
ENSMUSG00000005897	Nr2c1	0.193798	0.0595543	0.15039
ENSMUSG00000005899	Smpd4	0.196344	0.0233044	0.0808408
ENSMUSG00000005907	Pex1	0.328178	0.00650418	0.0371024
ENSMUSG00000005936	Kctd20	-0.0548351	0.420837	0.57228
ENSMUSG00000005947	Itgae	1.13824	0.000792712	0.0124167
ENSMUSG00000005949	Ctns	0.0135638	0.875133	0.922517
ENSMUSG00000005950	P2rx5	1.61927	8.76837e-06	0.00261762
ENSMUSG00000005951	Shpk	0.770401	0.000323156	0.00847628
ENSMUSG00000005958	Ephb3	-0.6577	0.00812528	0.0423366
ENSMUSG00000005968	Tuft1	-0.300749	0.309608	0.465283
ENSMUSG00000005973	Rcn1	-0.815797	0.000443809	0.00959801
ENSMUSG00000005981	Trap1	0.426503	0.00133498	0.0156226
ENSMUSG00000005982	Naa60	0.0227287	0.817947	0.885012
ENSMUSG00000005983	1700037C18Rik	0.750719	0.0187932	0.0703556
ENSMUSG00000005986	Ankrd13d	-0.157065	0.557027	0.692305
ENSMUSG00000006005	Tpr	-0.1202	0.305568	0.461352
ENSMUSG00000006010	Odr4	0.0705184	0.368133	0.522011
ENSMUSG00000006014	Prg4	-0.448604	0.0150974	0.0613224
ENSMUSG00000006019	Dhx34	0.0888423	0.456873	0.605017
ENSMUSG00000006021	Kptn	0.568021	0.00137535	0.0158996
ENSMUSG00000006024	Napa	0.185396	0.103808	0.219572
ENSMUSG00000006050	Sra1	0.123747	0.159186	0.295202
ENSMUSG00000006057	Atp5g1	0.136571	0.411471	0.564264
ENSMUSG00000006058	Snf8	0.224702	0.0323803	0.0999702
ENSMUSG00000006095	Tbcb	0.0922794	0.331613	0.487949
ENSMUSG00000006127	Inpp5k	0.105293	0.379297	0.533321
ENSMUSG00000006134	Crkl	-0.0578873	0.40865	0.56198
ENSMUSG00000006154	Eps8l1	1.04557	0.000937525	0.0134405
ENSMUSG00000006169	Clint1	-0.00740545	0.911122	0.946366
ENSMUSG00000006179	Prss16	-1.76965	3.43674e-05	0.00475675
ENSMUSG00000006191	Cdkal1	0.124874	0.369886	0.523667
ENSMUSG00000006205	Htra1	-0.894736	0.000394822	0.00905428
ENSMUSG00000006215	Zbtb17	0.0232598	0.82882	0.892734
ENSMUSG00000006218	Fam131c	3.11949	0.0140261	0.0586993
ENSMUSG00000006219	Fblim1	-0.585851	0.0120268	0.0535404
ENSMUSG00000006221	Hspb7	0.573926	0.0752478	0.176281
ENSMUSG00000006241	Ccdc159	0.280554	0.241356	0.391976
ENSMUSG00000006262	Mob1b	-0.0413089	0.747735	0.836156
ENSMUSG00000006273	Atp6v1b2	0.0573491	0.479738	0.625557
ENSMUSG00000006276	Eps15l1	-0.261165	0.0355376	0.10609
ENSMUSG00000006281	Tep1	0.0746691	0.380513	0.534142
ENSMUSG00000006288	Ttc5	-0.0241997	0.767886	0.851436
ENSMUSG00000006289	Osgep	-0.0538118	0.487561	0.633155
ENSMUSG00000006299	Aamp	0.12229	0.20725	0.352833
ENSMUSG00000006301	Tmbim1	-0.165076	0.0591671	0.149588
ENSMUSG00000006304	Arpc2	-0.353752	0.00164671	0.0173623
ENSMUSG00000006307	Kmt2b	-0.0565988	0.491301	0.635951
ENSMUSG00000006315	Tmem147	0.414779	0.00998433	0.0478324
ENSMUSG00000006333	Rps9	-0.216834	0.0553008	0.142819
ENSMUSG00000006335	Tfpt	0.267704	0.0472182	0.128283
ENSMUSG00000006342	Susd2	-1.02436	0.000618416	0.0109481
ENSMUSG00000006344	Ggt5	-1.34166	1.56511e-06	0.00132382
ENSMUSG00000006356	Crip2	0.623781	0.00201826	0.0194337
ENSMUSG00000006360	Crip1	-0.462076	0.0666622	0.162545
ENSMUSG00000006369	Fbln1	-0.964182	0.000422994	0.00934699
ENSMUSG00000006373	Pgrmc1	0.273609	0.0102112	0.0485679
ENSMUSG00000006378	Gcat	0.504858	0.0327042	0.100631
ENSMUSG00000006386	Tek	0.543346	0.102493	0.217668
ENSMUSG00000006390	Elovl1	0.334871	0.0942685	0.204975
ENSMUSG00000006392	Med8	0.164998	0.155996	0.291247
ENSMUSG00000006395	Hyi	-0.182218	0.363041	0.517537
ENSMUSG00000006398	Cdc20	-1.11234	0.000495937	0.0101624
ENSMUSG00000006403	Adamts4	-0.943994	0.0024035	0.0213887
ENSMUSG00000006411	Nectin4	-1.2161	0.0228297	0.0798671
ENSMUSG00000006412	Pfdn2	-0.00489608	0.947879	0.970443
ENSMUSG00000006418	Rnf114	-0.0231893	0.744747	0.834408
ENSMUSG00000006423	C330007P06Rik	0.320544	0.0016203	0.0172012
ENSMUSG00000006435	Neurl1a	0.411577	0.287823	0.44295
ENSMUSG00000006442	Srm	-0.0847711	0.287404	0.442664
ENSMUSG00000006445	Epha2	-0.352973	0.34484	0.499772
ENSMUSG00000006456	Rbm14	-0.209425	0.0917972	0.201439
ENSMUSG00000006457	Actn3	-1.05044	0.00771194	0.0410396
ENSMUSG00000006462	A530013C23Rik	1.06423	0.00652371	0.0371303
ENSMUSG00000006463	Zdhhc24	-0.204351	0.0737535	0.174039
ENSMUSG00000006464	Bbs1	0.261289	0.0731475	0.172903
ENSMUSG00000006471	Ndor1	-0.123614	0.251764	0.403547
ENSMUSG00000006476	Nsmf	0.168968	0.167153	0.305035
ENSMUSG00000006494	Pdk1	0.341608	0.00622588	0.0363176
ENSMUSG00000006498	Ptbp1	-0.107533	0.138893	0.268526
ENSMUSG00000006517	Mvd	0.520597	0.0245237	0.0836886
ENSMUSG00000006519	Cyba	-0.639208	0.00802087	0.0420424
ENSMUSG00000006526	Tmem110	0.291826	0.0189177	0.0706282
ENSMUSG00000006527	Sfmbt1	0.0647596	0.531225	0.671473
ENSMUSG00000006567	Atp7b	-0.460403	0.312482	0.467985
ENSMUSG00000006575	Rundc3a	0.894243	0.14784	0.280307
ENSMUSG00000006576	Slc4a3	-0.107673	0.491532	0.636109
ENSMUSG00000006585	Cdt1	-0.168811	0.436662	0.586207
ENSMUSG00000006586	Runx1t1	-0.324994	0.339709	0.495125
ENSMUSG00000006587	Snai3	1.87895	0.00602829	0.0356015
ENSMUSG00000006589	Aprt	-0.0973901	0.333776	0.489523
ENSMUSG00000006599	Gtf2h1	0.0197953	0.794387	0.869643
ENSMUSG00000006611	Hfe	-0.188167	0.398781	0.552554
ENSMUSG00000006638	Abhd1	0.387128	0.163635	0.300754
ENSMUSG00000006641	Slc5a6	0.319438	0.0773282	0.179251
ENSMUSG00000006642	Tcf23	-0.786944	0.0831947	0.18846
ENSMUSG00000006651	Aplp1	0.0656617	0.578913	0.710918
ENSMUSG00000006673	Qrich1	-0.123285	0.101474	0.216228
ENSMUSG00000006675	P4htm	0.240362	0.512981	0.655377
ENSMUSG00000006676	Usp19	0.106682	0.161008	0.297478
ENSMUSG00000006678	Pola1	-0.319449	0.0562052	0.144377
ENSMUSG00000006699	Cdc42	-0.262033	0.00453677	0.0302419
ENSMUSG00000006705	Pknox1	0.0590717	0.528	0.668794
ENSMUSG00000006715	Gmnn	0.407595	0.00529467	0.0328758
ENSMUSG00000006717	Acot13	0.737646	0.000560852	0.0105289
ENSMUSG00000006720	Zfp184	-0.161774	0.737647	0.829059
ENSMUSG00000006728	Cdk4	-0.263127	0.0088059	0.0442214
ENSMUSG00000006731	B4galnt1	-0.505455	0.00511324	0.032169
ENSMUSG00000006732	Mettl1	0.235113	0.128885	0.255139
ENSMUSG00000006736	Tspan31	-0.232295	0.0123107	0.0542761
ENSMUSG00000006740	Kif5b	-0.157017	0.342673	0.498015
ENSMUSG00000006763	Saal1	-0.0894137	0.418717	0.570161
ENSMUSG00000006782	Cnp	-1.00285	8.37768e-05	0.00543151
ENSMUSG00000006784	Ttc25	1.21139	0.0184374	0.0695858
ENSMUSG00000006800	Sulf2	-0.147359	0.364365	0.518745
ENSMUSG00000006818	Sod2	0.346564	0.00906317	0.0448446
ENSMUSG00000006850	Tmco6	0.106706	0.537163	0.676475
ENSMUSG00000006906	Stambp	0.0954103	0.247542	0.39896
ENSMUSG00000006920	Ezh1	0.0811977	0.418162	0.569883
ENSMUSG00000006931	P3h4	-0.39737	0.00350055	0.0262283
ENSMUSG00000006932	Ctnnb1	-0.145106	0.0759046	0.177274
ENSMUSG00000006941	Eif1b	-0.092678	0.24148	0.39208
ENSMUSG00000006958	Chrd	0.134409	0.405846	0.559541
ENSMUSG00000006998	Psmd2	0.0793875	0.290777	0.446458
ENSMUSG00000007029	Vars	-0.0166522	0.801195	0.873671
ENSMUSG00000007035	Msh5	-0.209799	0.631084	0.752939
ENSMUSG00000007036	Abhd16a	0.163329	0.0659601	0.161389
ENSMUSG00000007038	Neu1	-0.0931676	0.35067	0.504865
ENSMUSG00000007039	Ddah2	-0.497406	0.163625	0.300754
ENSMUSG00000007041	Clic1	-0.812795	0.000945387	0.0135074
ENSMUSG00000007050	Lsm2	-0.452046	0.0233447	0.0809067
ENSMUSG00000007080	Pole	-0.262526	0.185641	0.326675
ENSMUSG00000007097	Atp1a2	0.382791	0.0153754	0.0620765
ENSMUSG00000007207	Stx1a	-0.761232	0.0178401	0.0682107
ENSMUSG00000007216	Zfp775	0.155078	0.389226	0.543916
ENSMUSG00000007338	Mrpl49	0.129608	0.153949	0.288689
ENSMUSG00000007379	Dennd2c	-0.0950078	0.479694	0.625554
ENSMUSG00000007411	Mark3	-0.0493744	0.489735	0.634841
ENSMUSG00000007415	Gatad1	0.236264	0.0105552	0.0495898
ENSMUSG00000007458	M6pr	-0.19241	0.0370976	0.109079
ENSMUSG00000007476	Lrrc8a	-0.0816066	0.282773	0.437605
ENSMUSG00000007480	Mc5r	0.103761	0.383168	0.537163
ENSMUSG00000007564	Ppp2r1a	0.148514	0.0746809	0.175438
ENSMUSG00000007570	Fance	-0.00896998	0.939593	0.964883
ENSMUSG00000007589	Tinf2	-0.154568	0.253857	0.405984
ENSMUSG00000007594	Hapln4	0.554846	0.054178	0.140932
ENSMUSG00000007603	Dus3l	-0.0166075	0.882808	0.927987
ENSMUSG00000007610	Gtpbp3	0.0257389	0.798523	0.872382
ENSMUSG00000007613	Tgfbr1	-0.358156	0.00268766	0.0226372
ENSMUSG00000007617	Homer1	0.124421	0.288014	0.443154
ENSMUSG00000007646	Rad51c	0.894014	0.0167041	0.065387
ENSMUSG00000007655	Cav1	0.0199131	0.815125	0.883043
ENSMUSG00000007656	Arpp19	-0.00329424	0.963834	0.980907
ENSMUSG00000007659	Bcl2l1	-0.270299	0.016204	0.0641294
ENSMUSG00000007670	Khsrp	-0.147885	0.0639449	0.157994
ENSMUSG00000007682	Dio2	0.0741406	0.665094	0.777087
ENSMUSG00000007721	Ccdc124	0.206694	0.159133	0.295139
ENSMUSG00000007739	Cct4	-0.0411847	0.605687	0.732453
ENSMUSG00000007777	0610009B22Rik	0.149496	0.208821	0.354556
ENSMUSG00000007783	Cpt1c	-0.951553	0.000211888	0.00707051
ENSMUSG00000007805	Twist2	-0.154734	0.317652	0.473307
ENSMUSG00000007812	Zfp655	0.196985	0.0263944	0.0873788
ENSMUSG00000007815	Rhoa	-0.0215288	0.757136	0.843174
ENSMUSG00000007817	Zmiz1	-0.155827	0.125737	0.250769
ENSMUSG00000007827	Ankrd26	0.0756556	0.57059	0.703348
ENSMUSG00000007833	Aldh16a1	-0.0471725	0.727685	0.821956
ENSMUSG00000007836	Hnrnpa0	-0.269808	0.00617748	0.0361461
ENSMUSG00000007837	Prrg2	0.343094	0.0109488	0.050698
ENSMUSG00000007850	Hnrnph1	-0.428519	0.019562	0.0720791
ENSMUSG00000007867	Ift43	0.134889	0.392527	0.546873
ENSMUSG00000007872	Id3	-0.133001	0.338638	0.494131
ENSMUSG00000007880	Arid1a	-0.303629	0.00662136	0.0375492
ENSMUSG00000007888	Crlf1	-0.606198	0.0521312	0.137199
ENSMUSG00000007891	Ctsd	-0.312066	0.010552	0.0495898
ENSMUSG00000007892	Rplp1	-0.281555	0.011692	0.0527127
ENSMUSG00000007950	Abhd8	-0.174824	0.203636	0.348512
ENSMUSG00000007987	Ift22	0.276871	0.0582251	0.148189
ENSMUSG00000007989	Fzd3	0.00177178	0.991242	0.995295
ENSMUSG00000008035	Mid1ip1	0.431079	0.00177614	0.0180038
ENSMUSG00000008036	Ap2s1	-0.145586	0.314218	0.469662
ENSMUSG00000008090	Fgfrl1	0.335401	0.011147	0.0511956
ENSMUSG00000008129	4930432K21Rik	0.720906	0.0611273	0.15317
ENSMUSG00000008136	Fhl2	-1.11367	0.00326822	0.0252999
ENSMUSG00000008140	Emc10	-0.0149686	0.860489	0.913467
ENSMUSG00000008153	Clstn3	0.923246	0.00733298	0.0400304
ENSMUSG00000008167	Fbxw9	0.164012	0.331374	0.487644
ENSMUSG00000008200	Fnbp4	-0.310691	0.0250587	0.0846736
ENSMUSG00000008206	Cers4	0.514037	0.0378525	0.110685
ENSMUSG00000008226	Scrn3	0.283929	0.00690114	0.0384168
ENSMUSG00000008301	Phax	-0.0282239	0.710704	0.809551
ENSMUSG00000008305	Tle1	0.0563437	0.731322	0.824235
ENSMUSG00000008307	1700109H08Rik	-0.113223	0.619143	0.743704
ENSMUSG00000008318	Relt	0.156278	0.443971	0.59322
ENSMUSG00000008333	Snrpb2	-0.0934951	0.309219	0.464907
ENSMUSG00000008348	Ubc	0.118858	0.211917	0.358055
ENSMUSG00000008373	Prpf31	0.00633656	0.926293	0.955799
ENSMUSG00000008384	Sertad1	-0.179271	0.235336	0.384441
ENSMUSG00000008393	Carhsp1	-0.0600247	0.468467	0.615182
ENSMUSG00000008398	Elk3	-0.770167	0.000166676	0.00639613
ENSMUSG00000008429	Herpud2	-0.135038	0.104394	0.220534
ENSMUSG00000008435	Rdh13	0.520387	0.000355655	0.00877404
ENSMUSG00000008450	Nutf2	-0.0271811	0.749876	0.837689
ENSMUSG00000008475	Arpc5	-0.284134	0.0164438	0.0647753
ENSMUSG00000008496	Pou2f2	-0.119562	0.761763	0.846682
ENSMUSG00000008540	Mgst1	0.0368294	0.794593	0.869643
ENSMUSG00000008575	Nfib	0.407385	0.0208174	0.0752169
ENSMUSG00000008604	Ubqln4	0.20727	0.0191622	0.0712964
ENSMUSG00000008668	Rps18	-0.2941	0.00551107	0.0337514
ENSMUSG00000008682	Rpl10	-0.281319	0.0104915	0.0494073
ENSMUSG00000008683	Rps15a	-0.292604	0.00307724	0.0244843
ENSMUSG00000008690	Ncaph2	0.00911068	0.916923	0.949994
ENSMUSG00000008730	Hipk1	0.0950773	0.508	0.650762
ENSMUSG00000008734	Gprc5b	0.249095	0.0107189	0.0500198
ENSMUSG00000008763	Man1a2	-0.497441	0.00785637	0.0414748
ENSMUSG00000008822	Acyp1	0.424083	0.0178167	0.0681684
ENSMUSG00000008845	Cd163	-1.72992	0.0148117	0.0606204
ENSMUSG00000008855	Hdac5	-0.0094397	0.946268	0.96925
ENSMUSG00000008859	Rala	0.0510973	0.530398	0.670819
ENSMUSG00000008892	Vdac3	0.334802	0.00154519	0.016756
ENSMUSG00000008958	Vps72	-0.114913	0.224046	0.371499
ENSMUSG00000008976	Gabpa	0.104783	0.33294	0.488862
ENSMUSG00000009013	Dynll1	-0.17391	0.118962	0.241428
ENSMUSG00000009030	Pdcl	0.066085	0.383194	0.537163
ENSMUSG00000009035	Tmem184b	-0.0622535	0.585799	0.716771
ENSMUSG00000009073	Nf2	0.0845128	0.287759	0.442941
ENSMUSG00000009076	Zmat5	0.309623	0.06951	0.166975
ENSMUSG00000009079	Ewsr1	-0.300465	0.00718494	0.0395627
ENSMUSG00000009090	Ap1b1	-0.4559	0.0728596	0.172491
ENSMUSG00000009092	Derl3	0.888111	0.0255859	0.0857248
ENSMUSG00000009097	Tbx1	1.03865	0.00325541	0.0252999
ENSMUSG00000009112	Bcl2l13	0.385251	0.00339696	0.0258017
ENSMUSG00000009145	Dqx1	0.318932	0.155285	0.290408
ENSMUSG00000009185	Ccl8	-1.777	0.000149384	0.00632662
ENSMUSG00000009207	Lnpk	0.0438949	0.689839	0.79442
ENSMUSG00000009248	Ascl2	-0.459084	0.443422	0.59267
ENSMUSG00000009281	Rarres2	0.268369	0.217034	0.363944
ENSMUSG00000009291	Pttg1ip	-0.033805	0.631952	0.753502
ENSMUSG00000009292	Trpm2	-0.359056	0.150563	0.283598
ENSMUSG00000009293	Ube2g2	0.0902067	0.277063	0.432379
ENSMUSG00000009376	Met	0.439968	0.000992169	0.0138283
ENSMUSG00000009378	Slc16a12	-0.350472	0.237616	0.387087
ENSMUSG00000009394	Syn2	0.68104	0.025524	0.0855766
ENSMUSG00000009406	Elk1	-0.00196562	0.987987	0.993529
ENSMUSG00000009418	Nav1	-0.290619	0.0105884	0.0496329
ENSMUSG00000009470	Tnpo1	0.095645	0.444517	0.593508
ENSMUSG00000009535	Rnmt	-0.0195193	0.850862	0.907868
ENSMUSG00000009549	Srp14	-0.0951881	0.338905	0.494426
ENSMUSG00000009555	Cdk9	-0.0986226	0.28577	0.440815
ENSMUSG00000009563	Tor2a	-0.116633	0.251127	0.403016
ENSMUSG00000009566	Fpgs	-0.0446225	0.728762	0.82249
ENSMUSG00000009569	Mrtfb	-0.155341	0.159411	0.295451
ENSMUSG00000009575	Cbx5	-0.000143018	0.998944	0.999469
ENSMUSG00000009585	Apobec3	-1.11098	0.00061633	0.0109366
ENSMUSG00000009614	Sardh	0.0776931	0.441019	0.590443
ENSMUSG00000009621	Vav2	0.00704517	0.937197	0.963264
ENSMUSG00000009628	Tex15	0.461831	0.414192	0.566734
ENSMUSG00000009630	Ppp2cb	-0.00131884	0.985097	0.992069
ENSMUSG00000009633	G0s2	0.578336	0.000480766	0.0100913
ENSMUSG00000009640	Dmap1	0.301999	0.0310102	0.0971862
ENSMUSG00000009647	Mcu	0.294005	0.0415778	0.117969
ENSMUSG00000009681	Bcr	0.0734899	0.515016	0.657371
ENSMUSG00000009687	Fxyd5	-0.239043	0.149362	0.282139
ENSMUSG00000009731	Kcnd1	-1.23205	0.000161271	0.00632662
ENSMUSG00000009733	Tfcp2	0.0338799	0.78129	0.859579
ENSMUSG00000009739	Pou6f1	0.0187013	0.904033	0.942088
ENSMUSG00000009741	Ubp1	-0.0984233	0.258301	0.411144
ENSMUSG00000009772	Nuak2	-0.712981	0.00940511	0.0460427
ENSMUSG00000009828	Ick	-0.0786892	0.530736	0.671098
ENSMUSG00000009863	Sdhb	0.638927	0.000318408	0.00843089
ENSMUSG00000009876	Cox4i2	0.746147	0.0318603	0.098954
ENSMUSG00000009894	Snap47	0.076937	0.429561	0.579929
ENSMUSG00000009905	Kdsr	-0.241398	0.0295353	0.094311
ENSMUSG00000009907	Vps4b	-0.128735	0.169483	0.307591
ENSMUSG00000009927	Rps25	-0.283355	0.00512495	0.0321895
ENSMUSG00000009995	Taz	0.10941	0.233191	0.382143
ENSMUSG00000010025	Aldh3a2	0.288527	0.00267537	0.022579
ENSMUSG00000010045	Tmem115	0.0165774	0.852465	0.908433
ENSMUSG00000010047	Hyal2	-0.063942	0.54525	0.682999
ENSMUSG00000010048	Ifrd2	0.2113	0.0547644	0.141897
ENSMUSG00000010051	Hyal1	-0.0272007	0.845345	0.903906
ENSMUSG00000010054	Tusc2	0.195496	0.0795698	0.18286
ENSMUSG00000010057	Nprl2	0.179805	0.191012	0.333095
ENSMUSG00000010067	Rassf1	-0.198474	0.130131	0.256972
ENSMUSG00000010095	Slc3a2	0.0442433	0.55818	0.693172
ENSMUSG00000010097	Nxf1	-0.13967	0.36925	0.523106
ENSMUSG00000010110	Stx5a	-0.155948	0.0775348	0.179518
ENSMUSG00000010142	Tnfrsf13b	-1.20572	0.0260893	0.0867647
ENSMUSG00000010154	Spire2	0.0260811	0.960567	0.978798
ENSMUSG00000010175	Prox1	-0.305268	0.713237	0.811405
ENSMUSG00000010205	Raver1	-0.00946692	0.911375	0.946564
ENSMUSG00000010277	2610507B11Rik	0.121552	0.229823	0.378317
ENSMUSG00000010290	AI597479	0.130486	0.130462	0.25749
ENSMUSG00000010307	Tmem86a	0.234553	0.30263	0.458143
ENSMUSG00000010358	Ifi35	-0.285975	0.0685445	0.165691
ENSMUSG00000010362	Rdm1	1.22971	0.000419188	0.00930341
ENSMUSG00000010376	Nedd8	-0.0517882	0.57352	0.705775
ENSMUSG00000010392	Gosr1	0.273773	0.00572768	0.0345868
ENSMUSG00000010406	Mrpl52	-0.230829	0.0595902	0.150424
ENSMUSG00000010453	Kansl3	0.180656	0.0437536	0.121983
ENSMUSG00000010461	Eya4	-0.282198	0.324304	0.480631
ENSMUSG00000010476	Ebf3	0.165764	0.291875	0.447647
ENSMUSG00000010517	Faf1	0.329233	0.00303195	0.0242791
ENSMUSG00000010538	Tsacc	0.629825	0.0483176	0.130316
ENSMUSG00000010554	Mettl16	0.0412523	0.702978	0.803905
ENSMUSG00000010607	Pigyl	0.223782	0.170666	0.308927
ENSMUSG00000010608	Rbm25	-0.287684	0.00974996	0.0471872
ENSMUSG00000010609	Psen2	-0.00599606	0.952913	0.973797
ENSMUSG00000010651	Acaa1b	0.674358	0.0118243	0.0529796
ENSMUSG00000010660	Plcd1	-0.00315257	0.981009	0.989834
ENSMUSG00000010663	Fads1	0.397743	0.00109138	0.0142752
ENSMUSG00000010721	Lmbr1	0.0387402	0.724622	0.819946
ENSMUSG00000010751	Tnfrsf22	0.267765	0.0864853	0.193923
ENSMUSG00000010755	Cars	0.267273	0.00489063	0.0315655
ENSMUSG00000010830	Kdelr3	-0.398595	0.0046675	0.0307764
ENSMUSG00000010911	Apip	0.368781	0.0078251	0.0414246
ENSMUSG00000010914	Pdhx	0.398725	0.00379767	0.0274677
ENSMUSG00000010936	Vac14	0.237548	0.063133	0.156534
ENSMUSG00000011008	Mcoln2	-1.08163	0.0270931	0.0888993
ENSMUSG00000011096	Akt1s1	0.0436053	0.701912	0.803203
ENSMUSG00000011114	Tbrg1	0.033127	0.667349	0.778148
ENSMUSG00000011148	Adssl1	0.221974	0.230544	0.379135
ENSMUSG00000011158	Brf1	-0.133357	0.198497	0.342449
ENSMUSG00000011171	Vipr2	-1.16363	0.0506985	0.134428
ENSMUSG00000011179	Odc1	0.472683	0.000521127	0.0103442
ENSMUSG00000011254	Thg1l	0.152516	0.333473	0.489315
ENSMUSG00000011256	Adam19	-0.57149	0.00152631	0.0166821
ENSMUSG00000011257	Pabpc4	0.409157	0.00106222	0.0141613
ENSMUSG00000011267	Zfp296	-0.803112	0.0716571	0.170463
ENSMUSG00000011305	Plin5	1.16917	4.77134e-05	0.00479588
ENSMUSG00000011306	Sugp1	0.00420249	0.96804	0.983504
ENSMUSG00000011382	Dhdh	0.594137	0.000365725	0.00888064
ENSMUSG00000011427	Zfp790	0.162179	0.133064	0.261104
ENSMUSG00000011658	Fuz	0.0832189	0.423989	0.575016
ENSMUSG00000011752	Pgam1	0.201777	0.0532079	0.139167
ENSMUSG00000011831	Evi5	0.139407	0.167534	0.305292
ENSMUSG00000011832	Evi5l	0.1094	0.217829	0.364765
ENSMUSG00000011837	Snapc2	0.0579301	0.624743	0.748012
ENSMUSG00000011877	Git1	0.0824023	0.393658	0.547696
ENSMUSG00000011884	Gltp	0.0865844	0.616962	0.741845
ENSMUSG00000011958	Bnip2	0.0683605	0.404481	0.558114
ENSMUSG00000011960	Ccnt1	-0.00996132	0.91719	0.950141
ENSMUSG00000012017	Scarf2	-0.928971	0.00370443	0.0271299
ENSMUSG00000012076	Brms1l	-0.119609	0.311676	0.467238
ENSMUSG00000012114	Med15	-0.158971	0.077034	0.178869
ENSMUSG00000012117	Dhdds	-0.149468	0.105583	0.222173
ENSMUSG00000012126	Ubxn11	0.324912	0.31581	0.471392
ENSMUSG00000012296	Tjap1	-0.314102	0.0267125	0.0880415
ENSMUSG00000012405	Rpl15	-0.150805	0.0697176	0.167215
ENSMUSG00000012422	Tmem167	-0.0853704	0.32095	0.477101
ENSMUSG00000012428	Steap4	0.0986341	0.281092	0.43599
ENSMUSG00000012429	Mplkip	-0.198643	0.184182	0.324954
ENSMUSG00000012443	Kif11	-1.22177	0.000481203	0.0100913
ENSMUSG00000012483	Rpa3	-0.0948614	0.428825	0.579263
ENSMUSG00000012519	Mlkl	-0.238318	0.353792	0.508303
ENSMUSG00000012535	Tnpo3	0.0575856	0.408128	0.5617
ENSMUSG00000012609	Ttll5	0.147651	0.186497	0.327722
ENSMUSG00000012640	Zfp715	-0.34108	0.00976508	0.0472129
ENSMUSG00000012705	Retn	0.714616	0.0024431	0.0215256
ENSMUSG00000012848	Rps5	-0.19803	0.026862	0.0884458
ENSMUSG00000013033	Adgrl1	-0.305435	0.0411351	0.116996
ENSMUSG00000013076	Amotl1	0.355934	0.0139315	0.0584428
ENSMUSG00000013089	Etv5	-0.267316	0.02687	0.0884532
ENSMUSG00000013150	Gfod2	-0.00108138	0.993955	0.996429
ENSMUSG00000013155	Enkd1	-0.0546754	0.781118	0.859476
ENSMUSG00000013160	Atp6v0d1	0.0493231	0.568817	0.702274
ENSMUSG00000013236	Ptprs	-0.124736	0.225467	0.373123
ENSMUSG00000013275	Slc41a1	0.250795	0.0113909	0.0518669
ENSMUSG00000013367	Iglon5	0.0105019	0.967483	0.983306
ENSMUSG00000013415	Igf2bp1	-0.937157	0.280636	0.4355
ENSMUSG00000013419	Zfp651	0.215291	0.0928103	0.202907
ENSMUSG00000013465	Nelfb	-0.0370778	0.672718	0.78181
ENSMUSG00000013483	Card14	0.655099	0.281837	0.436918
ENSMUSG00000013495	Tmem175	0.031345	0.734819	0.82657
ENSMUSG00000013539	Tango2	0.282322	0.00729819	0.0399263
ENSMUSG00000013584	Aldh1a2	-1.40188	0.0199059	0.0729206
ENSMUSG00000013593	Ndufs2	0.501646	0.000392262	0.00905428
ENSMUSG00000013622	Atraid	-0.05317	0.517886	0.659762
ENSMUSG00000013629	Cad	-0.195928	0.0478062	0.129441
ENSMUSG00000013646	Sh3bp5l	0.0106438	0.910095	0.945557
ENSMUSG00000013662	Atad1	-0.120012	0.149643	0.282424
ENSMUSG00000013663	Pten	0.10214	0.249444	0.401161
ENSMUSG00000013698	Pea15a	-0.689395	0.000680435	0.0114345
ENSMUSG00000013701	Timm23	0.321921	0.00268172	0.02262
ENSMUSG00000013707	Tnfaip8l2	-1.15995	0.0401183	0.115153
ENSMUSG00000013736	Trnt1	0.129534	0.142925	0.273783
ENSMUSG00000013787	Ehmt2	-0.157659	0.12936	0.255747
ENSMUSG00000013822	Elof1	0.208003	0.0989267	0.212255
ENSMUSG00000013833	Med16	0.1444	0.116545	0.238205
ENSMUSG00000013846	St3gal1	-0.18445	0.103831	0.219577
ENSMUSG00000013858	Tmem259	0.043549	0.617467	0.742205
ENSMUSG00000013878	Rnf170	-0.0668063	0.52864	0.669262
ENSMUSG00000013921	Clip3	-0.647463	0.00146977	0.0163099
ENSMUSG00000013973	Dedd	0.164659	0.13772	0.266767
ENSMUSG00000013997	Nit1	0.232145	0.00831744	0.042841
ENSMUSG00000014039	Prdm15	0.378754	0.0163218	0.0644448
ENSMUSG00000014074	Rnf168	-0.0186632	0.808743	0.879006
ENSMUSG00000014075	Tctex1d2	0.11733	0.438724	0.588406
ENSMUSG00000014077	Chp1	0.23598	0.0241069	0.0826891
ENSMUSG00000014158	Trpv4	-2.23399	0.00165293	0.0174028
ENSMUSG00000014164	Klhl3	0.81204	0.0681687	0.165082
ENSMUSG00000014177	Tvp23b	-0.363071	0.000911321	0.0132774
ENSMUSG00000014195	Dnajc7	0.151576	0.11791	0.239889
ENSMUSG00000014226	Cacybp	0.0198953	0.794901	0.86986
ENSMUSG00000014232	Cluap1	0.148012	0.192094	0.334358
ENSMUSG00000014243	Zswim7	0.412449	0.0232195	0.0806197
ENSMUSG00000014245	Pigl	0.314524	0.0167064	0.065387
ENSMUSG00000014294	Ndufa2	0.33431	0.042686	0.120128
ENSMUSG00000014301	Pam16	0.4503	0.00884332	0.0442311
ENSMUSG00000014303	Glis2	-0.819907	0.00176105	0.0178985
ENSMUSG00000014313	Cox6c	0.481712	0.00112488	0.0144064
ENSMUSG00000014329	Bicc1	-0.724263	0.00201932	0.0194337
ENSMUSG00000014349	Ube2z	-0.163773	0.054246	0.141034
ENSMUSG00000014353	Tmem87b	-0.204423	0.0457812	0.125634
ENSMUSG00000014355	Anapc1	0.13355	0.227089	0.375236
ENSMUSG00000014361	Mertk	-0.829681	0.0311245	0.0974048
ENSMUSG00000014402	Tsg101	0.0665845	0.441418	0.590718
ENSMUSG00000014418	Hps5	-0.174323	0.0391496	0.11321
ENSMUSG00000014426	Map3k4	0.026706	0.784546	0.862166
ENSMUSG00000014444	Piezo1	-0.0928812	0.355221	0.509929
ENSMUSG00000014470	Rnf166	0.325348	0.00321213	0.0251309
ENSMUSG00000014496	Ankrd28	0.315205	0.0139566	0.0584888
ENSMUSG00000014498	Ankrd52	-0.0592835	0.472563	0.618798
ENSMUSG00000014503	Pkd2l2	0.858067	0.029266	0.0938051
ENSMUSG00000014504	Srp19	0.00908726	0.91814	0.950349
ENSMUSG00000014547	Wdfy2	-0.307451	0.0165277	0.0650218
ENSMUSG00000014550	Rbsn	0.0160126	0.875873	0.92304
ENSMUSG00000014551	Mrps25	0.213162	0.0457628	0.125606
ENSMUSG00000014554	Dguok	-0.0409058	0.711535	0.810195
ENSMUSG00000014592	Camta1	0.133503	0.447154	0.596093
ENSMUSG00000014599	Csf1	-0.681445	0.0074002	0.0401669
ENSMUSG00000014601	Strip1	-0.132002	0.160147	0.296406
ENSMUSG00000014602	Kif1a	-0.796153	0.0113988	0.0518669
ENSMUSG00000014606	Slc25a11	0.30674	0.0146582	0.0601538
ENSMUSG00000014633	Cmc2	0.313793	0.0468233	0.12762
ENSMUSG00000014668	Chfr	0.117737	0.125429	0.250478
ENSMUSG00000014704	Hoxa2	0.276316	0.451245	0.599881
ENSMUSG00000014748	Tex261	-0.0290492	0.70615	0.806295
ENSMUSG00000014763	Fam120b	0.0920478	0.268105	0.422077
ENSMUSG00000014767	Tbp	-0.0509032	0.662127	0.774856
ENSMUSG00000014769	Psmb1	0.0131968	0.866122	0.917019
ENSMUSG00000014771	Pdcd2	0.199189	0.215445	0.362288
ENSMUSG00000014776	Nol3	0.133229	0.505596	0.648694
ENSMUSG00000014778	Fhod1	-0.263674	0.0476368	0.129098
ENSMUSG00000014786	Slc9a5	-0.569925	0.0646718	0.159248
ENSMUSG00000014791	Elmo3	0.139476	0.60165	0.729621
ENSMUSG00000014813	Stc1	-0.380308	0.159519	0.295586
ENSMUSG00000014837	4931428F04Rik	0.294233	0.192456	0.334757
ENSMUSG00000014846	Tppp3	0.347895	0.336861	0.492199
ENSMUSG00000014850	Msh3	0.188904	0.0432662	0.121156
ENSMUSG00000014856	Tmem208	0.039959	0.7449	0.834518
ENSMUSG00000014859	E2f4	-0.158083	0.0752833	0.176337
ENSMUSG00000014867	Surf4	-0.164945	0.0870403	0.194795
ENSMUSG00000014873	Surf2	0.166119	0.0911285	0.200583
ENSMUSG00000014905	Dnajb9	0.162622	0.108948	0.227411
ENSMUSG00000014907	Naf1	0.017509	0.904715	0.942476
ENSMUSG00000014932	Yes1	0.188794	0.235483	0.384558
ENSMUSG00000014956	Ppp1cb	0.0760171	0.360458	0.514759
ENSMUSG00000014959	Gorasp2	-0.0840472	0.324388	0.480703
ENSMUSG00000014980	Tsen15	-0.00927049	0.927302	0.956451
ENSMUSG00000015002	Efr3a	0.0336778	0.670052	0.779875
ENSMUSG00000015013	Trappc2l	0.321539	0.0108903	0.050535
ENSMUSG00000015016	Acsf3	0.865462	0.000156334	0.00632662
ENSMUSG00000015023	Ddx19a	0.0785431	0.279184	0.43422
ENSMUSG00000015027	Galns	-0.394252	0.00885632	0.0442816
ENSMUSG00000015053	Gata2	-0.451563	0.457297	0.605358
ENSMUSG00000015083	C8g	1.04595	0.000780416	0.0123
ENSMUSG00000015085	Entpd2	-0.272753	0.132343	0.260057
ENSMUSG00000015087	Rabl6	0.0189812	0.814441	0.882519
ENSMUSG00000015092	Edf1	0.378022	0.0218214	0.0777147
ENSMUSG00000015094	Npdc1	-0.128421	0.270099	0.424294
ENSMUSG00000015095	Fbxw5	0.333685	0.00843574	0.0432147
ENSMUSG00000015112	Slc25a13	-0.4863	0.0692345	0.166584
ENSMUSG00000015120	Ube2i	-0.141955	0.0689798	0.166305
ENSMUSG00000015126	Tsr3	0.13484	0.217075	0.363944
ENSMUSG00000015127	Unkl	-0.00616451	0.959705	0.978284
ENSMUSG00000015133	Lrrk1	-0.565163	0.00771925	0.0410642
ENSMUSG00000015143	Actn1	-0.581525	0.0734562	0.173471
ENSMUSG00000015149	Sirt2	-0.00328054	0.97289	0.986037
ENSMUSG00000015165	Hnrnpl	-0.104108	0.207393	0.352997
ENSMUSG00000015176	Nolc1	0.134641	0.0848749	0.191211
ENSMUSG00000015189	Casd1	-0.0201059	0.825861	0.890572
ENSMUSG00000015202	Cnksr3	0.0732507	0.662835	0.775409
ENSMUSG00000015214	Mtmr1	0.203096	0.0152162	0.0615969
ENSMUSG00000015217	Hmgb3	0.645717	8.44954e-05	0.00545103
ENSMUSG00000015222	Map2	-0.944696	0.0749818	0.175901
ENSMUSG00000015224	Cyp2j9	0.765928	0.0150001	0.0611063
ENSMUSG00000015243	Abca1	0.18442	0.159554	0.295595
ENSMUSG00000015247	Nipsnap3b	0.0597376	0.548032	0.685321
ENSMUSG00000015289	Lage3	0.1869	0.126951	0.252318
ENSMUSG00000015290	Ubl4a	0.227686	0.0314831	0.0980981
ENSMUSG00000015291	Gdi1	-0.0164061	0.829896	0.893051
ENSMUSG00000015305	Sash1	-0.104319	0.391959	0.546332
ENSMUSG00000015312	Gadd45b	-0.0553346	0.664963	0.777041
ENSMUSG00000015335	Zdhhc12	0.0807545	0.652671	0.767434
ENSMUSG00000015337	Endog	0.627853	0.0079749	0.0418682
ENSMUSG00000015340	Cybb	-0.668794	0.0159611	0.0635784
ENSMUSG00000015341	Golga7	-0.147395	0.128742	0.255022
ENSMUSG00000015342	Xk	0.355491	0.432548	0.582637
ENSMUSG00000015354	Pcolce2	0.42863	0.337611	0.492963
ENSMUSG00000015355	Cd48	-0.851815	0.0558252	0.143762
ENSMUSG00000015357	Clpx	0.846815	5.99331e-05	0.00501383
ENSMUSG00000015363	Trabd	0.203332	0.056133	0.144241
ENSMUSG00000015377	Dennd6b	0.565089	0.0120099	0.0534893
ENSMUSG00000015396	Cd83	-0.306383	0.617505	0.742205
ENSMUSG00000015451	C4a	-0.0516984	0.908785	0.944856
ENSMUSG00000015452	Ager	0.764266	0.0834898	0.188875
ENSMUSG00000015461	Atf6b	-0.124399	0.15862	0.294475
ENSMUSG00000015467	Egfl8	-0.20028	0.644273	0.761783
ENSMUSG00000015468	Notch4	0.0444362	0.903637	0.941869
ENSMUSG00000015474	Ppt2	0.33482	0.01825	0.0691358
ENSMUSG00000015476	Prrt1	0.805243	0.0245072	0.0836784
ENSMUSG00000015478	Rnf5	0.113042	0.311386	0.467079
ENSMUSG00000015488	Cacfd1	0.0130886	0.846635	0.904944
ENSMUSG00000015501	Hivep2	0.234703	0.0874507	0.195426
ENSMUSG00000015522	Arnt	-0.208071	0.0375434	0.109986
ENSMUSG00000015533	Itga2	-0.695791	0.0938201	0.204234
ENSMUSG00000015536	Mocs2	0.15693	0.123841	0.248613
ENSMUSG00000015542	Nat9	0.418934	0.0142524	0.0592878
ENSMUSG00000015568	Lpl	0.0905126	0.304345	0.459916
ENSMUSG00000015575	Atp6v0e	0.206643	0.0279109	0.0906837
ENSMUSG00000015597	Zfp318	-0.0249091	0.777929	0.857938
ENSMUSG00000015605	Srf	0.0952774	0.339097	0.494639
ENSMUSG00000015647	Lama5	0.507393	0.0192476	0.0715617
ENSMUSG00000015652	Steap1	-0.556352	0.0404593	0.115832
ENSMUSG00000015653	Steap2	-0.570085	0.0070949	0.0391931
ENSMUSG00000015656	Hspa8	0.0167965	0.850655	0.907775
ENSMUSG00000015659	Serac1	0.422852	0.0184775	0.0696681
ENSMUSG00000015665	Awat1	2.41648	0.0020359	0.0195562
ENSMUSG00000015668	Pdzd11	0.24821	0.0207521	0.0750833
ENSMUSG00000015671	Psma2	0.0571467	0.479813	0.625602
ENSMUSG00000015672	Mrpl32	0.314744	0.0114326	0.0519431
ENSMUSG00000015697	Setdb1	-0.319837	0.0106177	0.0497244
ENSMUSG00000015702	Anxa9	0.546428	0.0543808	0.141211
ENSMUSG00000015709	Arnt2	-0.690056	0.0696959	0.167215
ENSMUSG00000015711	Prune1	0.292665	0.0102377	0.0486174
ENSMUSG00000015714	Cers2	0.16177	0.0639697	0.158004
ENSMUSG00000015733	Capza2	-0.188299	0.0316058	0.0983442
ENSMUSG00000015745	Plekho1	-1.00322	0.0108847	0.0505241
ENSMUSG00000015747	Vps45	0.220121	0.0377898	0.110559
ENSMUSG00000015748	Prpf3	-0.113166	0.245719	0.396847
ENSMUSG00000015749	Anp32e	0.0822752	0.339626	0.495051
ENSMUSG00000015750	Aph1a	-0.069098	0.414128	0.566723
ENSMUSG00000015755	Tab2	-0.0261892	0.844679	0.903716
ENSMUSG00000015757	Ppil4	-0.117794	0.303467	0.458908
ENSMUSG00000015759	Cnih1	-0.35899	0.00346727	0.0260559
ENSMUSG00000015766	Eps8	-0.891228	0.0109932	0.0508124
ENSMUSG00000015776	Med22	0.381879	0.000471275	0.00997937
ENSMUSG00000015790	Surf1	0.391475	0.00409363	0.0284332
ENSMUSG00000015804	Med28	0.0118197	0.894806	0.935738
ENSMUSG00000015806	Qdpr	0.646562	0.000315816	0.00843089
ENSMUSG00000015837	Sqstm1	0.181702	0.0353839	0.10586
ENSMUSG00000015839	Nfe2l2	-0.239333	0.00781048	0.0413639
ENSMUSG00000015843	Rxrg	0.89322	0.0276999	0.0901521
ENSMUSG00000015846	Rxra	-0.0228168	0.781518	0.859579
ENSMUSG00000015850	Adamtsl4	-0.44894	0.029793	0.0947761
ENSMUSG00000015852	Fcrls	-0.939039	0.184623	0.325405
ENSMUSG00000015854	Cd5l	-0.775183	0.0245646	0.0837752
ENSMUSG00000015869	Prpsap1	-0.0152776	0.854496	0.909692
ENSMUSG00000015880	Ncapg	-0.797287	0.00159752	0.0170802
ENSMUSG00000015882	Lcorl	0.170516	0.34877	0.503224
ENSMUSG00000015889	Lta4h	-0.0772781	0.306792	0.462653
ENSMUSG00000015932	Dstn	-0.153385	0.131938	0.259495
ENSMUSG00000015937	H2afy	-0.136265	0.0975965	0.210171
ENSMUSG00000015942	Gtf2ird2	0.00610888	0.965571	0.98201
ENSMUSG00000015943	Bola1	0.315602	0.133313	0.261238
ENSMUSG00000015944	Castor2	-0.267629	0.0189589	0.0707472
ENSMUSG00000015947	Fcgr1	-1.83678	0.00882132	0.0442214
ENSMUSG00000015950	Ncf1	-0.967669	0.0340349	0.103203
ENSMUSG00000015957	Wnt11	1.53156	0.00226926	0.0207255
ENSMUSG00000015961	Adss	0.144505	0.0824209	0.187348
ENSMUSG00000015968	Cacna1d	-1.26088	7.20612e-06	0.00246579
ENSMUSG00000015970	Chdh	2.84866	0.00313165	0.0247685
ENSMUSG00000015971	Actr8	0.25991	0.0208367	0.0752169
ENSMUSG00000015980	Lrrc27	0.67136	0.00591733	0.0353009
ENSMUSG00000015981	Stk32c	0.732105	0.0100473	0.0479833
ENSMUSG00000015994	Fnta	0.0485755	0.537043	0.676469
ENSMUSG00000016018	Mtrex	-0.342361	0.0040652	0.0283465
ENSMUSG00000016024	Lbp	-0.89957	0.00211748	0.0200494
ENSMUSG00000016087	Fli1	-0.970964	0.0421656	0.119104
ENSMUSG00000016128	Stard13	-1.23065	6.42913e-06	0.0023874
ENSMUSG00000016179	Camk1g	0.554998	0.482843	0.628637
ENSMUSG00000016181	Diexf	0.202211	0.0508794	0.134803
ENSMUSG00000016194	Hsd11b1	0.267594	0.231374	0.379843
ENSMUSG00000016206	H2-M3	-0.713526	0.0066268	0.0375546
ENSMUSG00000016239	Lonrf3	-0.126856	0.467885	0.614788
ENSMUSG00000016252	Atp5e	0.359271	0.0239181	0.0822387
ENSMUSG00000016253	Nelfcd	0.264826	0.0106479	0.0498198
ENSMUSG00000016256	Ctsz	-0.246848	0.0172285	0.0667531
ENSMUSG00000016257	Prelid3b	0.392029	0.0026269	0.0223254
ENSMUSG00000016262	Sertad4	-0.432163	0.135498	0.264008
ENSMUSG00000016308	Ube2a	0.25579	0.0245992	0.0837799
ENSMUSG00000016319	Slc25a5	0.210802	0.097371	0.209923
ENSMUSG00000016344	Ppdpf	0.292431	0.0465288	0.127113
ENSMUSG00000016356	Col20a1	0.49632	0.0872236	0.195109
ENSMUSG00000016382	Pls3	-0.456651	0.00568601	0.0344076
ENSMUSG00000016409	Nkap	0.124154	0.159236	0.295222
ENSMUSG00000016427	Ndufa1	0.397865	0.00300168	0.0241291
ENSMUSG00000016477	E2f3	-0.159092	0.291203	0.446879
ENSMUSG00000016481	Cr1l	-0.0348185	0.644112	0.761719
ENSMUSG00000016487	Ppfibp1	-0.107353	0.225691	0.373373
ENSMUSG00000016493	Cd46	-0.606809	0.0296089	0.094435
ENSMUSG00000016494	Cd34	-0.636875	0.0372312	0.109408
ENSMUSG00000016495	Plgrkt	-0.130666	0.127409	0.252973
ENSMUSG00000016496	Cd274	0.415337	0.0870364	0.194795
ENSMUSG00000016503	Gtf3a	0.0627979	0.58994	0.720044
ENSMUSG00000016510	Mtif3	0.571561	0.000145872	0.00629149
ENSMUSG00000016520	Lnx2	0.167051	0.229225	0.377618
ENSMUSG00000016526	Dyrk3	-0.472406	0.0947977	0.205832
ENSMUSG00000016528	Mapkapk2	-0.229479	0.00911513	0.0450285
ENSMUSG00000016534	Lamp2	-0.405826	0.00209483	0.0198725
ENSMUSG00000016541	Atxn10	-0.0315288	0.733259	0.825425
ENSMUSG00000016552	Foxred2	0.239275	0.0870083	0.19478
ENSMUSG00000016554	Eif3d	0.0746368	0.280954	0.435904
ENSMUSG00000016559	H3f3b	-0.100746	0.26204	0.41532
ENSMUSG00000016619	Nup50	0.0274887	0.721214	0.817365
ENSMUSG00000016624	Phf21b	-0.144718	0.678487	0.786386
ENSMUSG00000016637	Ift27	0.016047	0.882499	0.92784
ENSMUSG00000016664	Pacsin2	-0.0148774	0.834307	0.895918
ENSMUSG00000016756	Cmah	-1.04155	0.00251954	0.0218078
ENSMUSG00000016757	Ttll12	0.212187	0.0257419	0.0860042
ENSMUSG00000016763	Scube1	-0.513677	0.529928	0.67028
ENSMUSG00000016831	Tox4	-0.124169	0.163044	0.300054
ENSMUSG00000016833	Mrps18c	0.500192	0.000313924	0.00842944
ENSMUSG00000016918	Sulf1	-0.929824	0.0018088	0.0181776
ENSMUSG00000016921	Srsf6	-0.223727	0.0872576	0.195109
ENSMUSG00000016933	Plcg1	0.119766	0.171491	0.309871
ENSMUSG00000016940	Kctd2	-0.143174	0.222839	0.370094
ENSMUSG00000016946	Kctd5	-0.053152	0.660971	0.774322
ENSMUSG00000016984	Etaa1	0.0269465	0.836719	0.897622
ENSMUSG00000017002	Slpi	0.459331	0.166873	0.304709
ENSMUSG00000017009	Sdc4	-0.0145605	0.831835	0.894273
ENSMUSG00000017057	Il13ra1	-0.373031	0.0102305	0.0486139
ENSMUSG00000017119	Nbr1	0.0331465	0.645457	0.762498
ENSMUSG00000017132	Cyth1	0.296502	0.0134654	0.0572845
ENSMUSG00000017144	Rnd3	-0.355216	0.00619132	0.0361715
ENSMUSG00000017146	Brca1	-0.26773	0.165931	0.303971
ENSMUSG00000017167	Cntnap1	-0.0235767	0.893623	0.935015
ENSMUSG00000017176	Nt5c3b	-0.101378	0.420935	0.572362
ENSMUSG00000017188	Coa3	0.280321	0.0134519	0.0572845
ENSMUSG00000017195	Zpbp2	0.924739	0.0765474	0.178174
ENSMUSG00000017210	Med24	0.066265	0.541298	0.679873
ENSMUSG00000017221	Psmd3	0.129963	0.121045	0.244738
ENSMUSG00000017264	Exosc10	0.0541874	0.46037	0.608107
ENSMUSG00000017286	Glod4	0.0757112	0.344492	0.499609
ENSMUSG00000017288	Vps53	-0.112918	0.24139	0.391976
ENSMUSG00000017291	Taok1	-0.0953865	0.360275	0.514751
ENSMUSG00000017299	Dnttip1	0.0307237	0.768112	0.851501
ENSMUSG00000017307	Acot8	0.394445	0.0376413	0.110188
ENSMUSG00000017309	Cd300lg	-0.295409	0.475213	0.621361
ENSMUSG00000017314	Mpp2	0.209277	0.231741	0.380119
ENSMUSG00000017344	Vtn	1.05239	0.00397044	0.0279991
ENSMUSG00000017376	Nlk	0.0997583	0.444468	0.593508
ENSMUSG00000017386	Traf4	0.477667	0.000577044	0.010662
ENSMUSG00000017390	Aldoc	1.12007	4.68723e-05	0.00479588
ENSMUSG00000017400	Stac2	-0.143007	0.320395	0.476462
ENSMUSG00000017404	Rpl19	-0.123909	0.137087	0.266082
ENSMUSG00000017405	Nek8	0.32921	0.0456639	0.125425
ENSMUSG00000017412	Cacnb4	-0.121832	0.763179	0.847699
ENSMUSG00000017417	Plxdc1	-0.562187	0.154102	0.288903
ENSMUSG00000017418	Arl5b	0.0345806	0.773403	0.854755
ENSMUSG00000017421	Zfp207	-0.143868	0.124376	0.249293
ENSMUSG00000017428	Psmd11	0.0926832	0.292619	0.448336
ENSMUSG00000017446	C1qtnf1	-0.0450096	0.771018	0.853107
ENSMUSG00000017466	Timp2	-0.895563	0.000290751	0.00809267
ENSMUSG00000017478	Zc3h18	-0.182843	0.0240116	0.0824485
ENSMUSG00000017485	Top2b	-0.206358	0.0566927	0.145237
ENSMUSG00000017491	Rarb	0.763772	0.00938288	0.0459834
ENSMUSG00000017493	Igfbp4	-0.489097	0.0109266	0.0506414
ENSMUSG00000017499	Cdc6	-0.31913	0.346752	0.501452
ENSMUSG00000017548	Suz12	0.0807121	0.469498	0.61595
ENSMUSG00000017550	Atad5	-0.29157	0.171521	0.309885
ENSMUSG00000017561	Crlf3	-0.113847	0.313361	0.468702
ENSMUSG00000017615	Tnfaip1	0.0174924	0.808645	0.879005
ENSMUSG00000017631	Abr	-0.485083	0.0117804	0.0529069
ENSMUSG00000017652	Cd40	-0.517772	0.427037	0.577667
ENSMUSG00000017664	Slc35c2	-0.120259	0.37822	0.532248
ENSMUSG00000017667	Zfp334	-0.0295179	0.813409	0.881936
ENSMUSG00000017670	Elmo2	-0.189426	0.0604144	0.151873
ENSMUSG00000017677	Wsb1	-0.698605	0.00294367	0.0238264
ENSMUSG00000017679	Ttpal	-0.158573	0.0974059	0.209938
ENSMUSG00000017686	Rhot1	0.247729	0.0141032	0.0589103
ENSMUSG00000017692	Rhbdl3	0.26075	0.0624606	0.155462
ENSMUSG00000017697	Ada	-0.505887	0.04805	0.129802
ENSMUSG00000017707	Serinc3	-0.695807	0.0107229	0.0500198
ENSMUSG00000017713	Tha1	0.630835	0.0028539	0.0234488
ENSMUSG00000017715	Pgs1	-0.290201	0.00346268	0.0260541
ENSMUSG00000017716	Birc5	-0.60462	0.0147639	0.0604897
ENSMUSG00000017718	Afmid	-0.170411	0.324813	0.481059
ENSMUSG00000017721	Pigt	-0.392394	0.000806211	0.0125123
ENSMUSG00000017734	Dbndd2	0.557089	0.0230865	0.0804882
ENSMUSG00000017737	Mmp9	-0.834793	0.0227727	0.079773
ENSMUSG00000017740	Slc12a5	-0.0437547	0.890767	0.933281
ENSMUSG00000017747	Ghdc	0.128075	0.308932	0.46468
ENSMUSG00000017754	Pltp	0.348261	0.049792	0.132707
ENSMUSG00000017756	Slc12a7	0.637389	0.00394115	0.0279002
ENSMUSG00000017760	Ctsa	-0.316105	0.0665531	0.162377
ENSMUSG00000017764	Zswim1	0.381353	0.00323724	0.0252495
ENSMUSG00000017765	Slc12a4	-0.0211141	0.806398	0.877308
ENSMUSG00000017774	Myo1c	0.242165	0.008587	0.0436702
ENSMUSG00000017776	Crk	-0.123638	0.148022	0.280548
ENSMUSG00000017778	Cox7c	0.489508	0.000637192	0.0110242
ENSMUSG00000017781	Pitpna	-0.469832	0.0218768	0.0778399
ENSMUSG00000017801	Mlx	-0.00846204	0.93119	0.959097
ENSMUSG00000017802	Retreg3	-0.0289872	0.686484	0.792206
ENSMUSG00000017817	Jph2	-1.20052	0.125064	0.250051
ENSMUSG00000017830	Dhx58	-0.247679	0.29639	0.452112
ENSMUSG00000017831	Rab5a	-0.0465183	0.57807	0.710046
ENSMUSG00000017837	Nkiras2	0.440074	0.00496774	0.0318324
ENSMUSG00000017843	Ppp2r5c	-0.295009	0.00474711	0.0310442
ENSMUSG00000017858	Ift52	0.19979	0.0475611	0.128961
ENSMUSG00000017861	Mybl2	-0.475444	0.14504	0.276869
ENSMUSG00000017897	Eya2	-0.924581	0.0093149	0.0457925
ENSMUSG00000017929	B4galt5	-0.424936	0.000921605	0.0133127
ENSMUSG00000017969	Ptgis	-0.0650367	0.633258	0.754469
ENSMUSG00000017999	Ddx27	0.0220665	0.776619	0.857162
ENSMUSG00000018001	Cyth3	-0.516484	0.00053379	0.0103953
ENSMUSG00000018008	Cyth4	-1.58227	0.000985081	0.0137989
ENSMUSG00000018012	Rac3	-0.464078	0.0637207	0.157619
ENSMUSG00000018040	Rrp7a	-0.149538	0.189819	0.331612
ENSMUSG00000018042	Cyb5r3	0.201294	0.146607	0.278733
ENSMUSG00000018068	Ints2	-0.0759317	0.369192	0.523073
ENSMUSG00000018076	Med13l	-0.038476	0.805026	0.876404
ENSMUSG00000018102	Hist1h2bc	0.091901	0.480311	0.626037
ENSMUSG00000018143	Mafk	0.0063014	0.948562	0.970947
ENSMUSG00000018160	Med1	0.0973013	0.298444	0.454172
ENSMUSG00000018166	Erbb3	-0.570569	0.0201956	0.0737535
ENSMUSG00000018167	Stard3	-0.0428739	0.696447	0.79881
ENSMUSG00000018171	Vmp1	-0.155164	0.223633	0.371056
ENSMUSG00000018189	Uchl5	0.166257	0.0910676	0.200551
ENSMUSG00000018196	Glrx2	0.00555846	0.955085	0.975263
ENSMUSG00000018199	Trove2	0.0150107	0.887695	0.931445
ENSMUSG00000018209	Stk4	-0.0497888	0.615833	0.741014
ENSMUSG00000018217	Pmp22	-0.224748	0.11687	0.238551
ENSMUSG00000018238	Gdf9	-0.0731386	0.813992	0.882232
ENSMUSG00000018239	Zcchc10	-0.000494365	0.997544	0.998827
ENSMUSG00000018263	Tbx5	0.229855	0.29421	0.449881
ENSMUSG00000018286	Psmb6	0.161662	0.0771078	0.178931
ENSMUSG00000018287	Spag7	0.0439775	0.62852	0.750999
ENSMUSG00000018293	Pfn1	-0.411599	0.000683354	0.0114662
ENSMUSG00000018322	Tomm34	-0.215926	0.0558332	0.143762
ENSMUSG00000018326	Ywhab	-0.133161	0.227646	0.375871
ENSMUSG00000018334	Ksr1	-0.0601417	0.629357	0.7516
ENSMUSG00000018339	Gpx3	-0.41176	0.0897357	0.198596
ENSMUSG00000018340	Anxa6	-0.340339	0.00504701	0.031977
ENSMUSG00000018347	Zkscan6	-0.0817605	0.447207	0.596106
ENSMUSG00000018362	Kpna2	-0.233938	0.0393512	0.113642
ENSMUSG00000018363	Smurf2	-0.0635441	0.380401	0.534106
ENSMUSG00000018372	Cep95	0.0545661	0.672015	0.781264
ENSMUSG00000018377	Vezf1	-0.236602	0.0822568	0.187087
ENSMUSG00000018378	Cuedc1	-0.249171	0.113957	0.234693
ENSMUSG00000018379	Srsf1	-0.130311	0.196642	0.34028
ENSMUSG00000018387	Shroom1	0.39898	0.284124	0.438964
ENSMUSG00000018395	Kif3a	0.0604932	0.530751	0.671098
ENSMUSG00000018398	2022-09-08	-0.322602	0.0289635	0.0930708
ENSMUSG00000018401	Mtmr4	0.0723177	0.325781	0.482069
ENSMUSG00000018405	Mrm1	0.436785	0.00261316	0.0222513
ENSMUSG00000018412	Kansl1	-0.149646	0.0625544	0.155594
ENSMUSG00000018415	Gid4	0.301304	0.0349932	0.105021
ENSMUSG00000018417	Myo1b	-0.2555	0.043363	0.121361
ENSMUSG00000018425	Dhx40	0.0396576	0.65788	0.771666
ENSMUSG00000018427	Ypel2	0.145543	0.126944	0.252318
ENSMUSG00000018428	Akap1	0.742032	0.000216191	0.00716894
ENSMUSG00000018433	Nol11	-0.0172595	0.809422	0.879367
ENSMUSG00000018442	Derl2	-0.0236905	0.748925	0.837241
ENSMUSG00000018446	C1qbp	0.22538	0.0363996	0.107629
ENSMUSG00000018449	Rpain	-0.148354	0.273609	0.428482
ENSMUSG00000018470	Kcnab3	-0.258427	0.558862	0.69368
ENSMUSG00000018474	Chd3	-0.273234	0.0472101	0.128283
ENSMUSG00000018476	Kdm6b	0.261381	0.0115775	0.052419
ENSMUSG00000018481	Appbp2	-0.0545187	0.536927	0.676469
ENSMUSG00000018500	Adora2b	-0.596023	0.017406	0.0671531
ENSMUSG00000018501	Ncor1	0.196419	0.144526	0.276243
ENSMUSG00000018507	Trpv2	-0.139155	0.550981	0.687653
ENSMUSG00000018509	Cenpv	0.845419	0.000898817	0.0131856
ENSMUSG00000018537	Pcgf2	0.00230077	0.986331	0.992852
ENSMUSG00000018541	Cwc25	-0.12135	0.17328	0.311658
ENSMUSG00000018547	Pip4k2b	-0.132144	0.149886	0.282672
ENSMUSG00000018548	Trim37	0.351943	0.0120597	0.0536412
ENSMUSG00000018554	Ybx2	1.14241	0.00784716	0.0414708
ENSMUSG00000018559	Ctdnep1	0.0164163	0.834498	0.89606
ENSMUSG00000018565	Elp5	0.409276	0.00053451	0.0103953
ENSMUSG00000018566	Slc2a4	0.989059	0.000143071	0.00624141
ENSMUSG00000018567	Gabarap	0.0733773	0.400617	0.554245
ENSMUSG00000018570	2810408A11Rik	0.0832328	0.852953	0.908762
ENSMUSG00000018572	Phf23	-0.215974	0.0260396	0.0866564
ENSMUSG00000018574	Acadvl	0.607465	0.000436324	0.009463
ENSMUSG00000018583	G3bp1	-0.145931	0.0685871	0.165726
ENSMUSG00000018585	Atox1	0.495536	0.00866346	0.043959
ENSMUSG00000018593	Sparc	-0.933624	9.51531e-05	0.00559346
ENSMUSG00000018599	Mief2	0.577533	0.000870087	0.0129619
ENSMUSG00000018604	Tbx3	-0.405441	0.233524	0.382548
ENSMUSG00000018648	Dusp14	0.598304	0.0442263	0.12256
ENSMUSG00000018651	Tada2a	-0.0820728	0.522048	0.663482
ENSMUSG00000018654	Ikzf1	-0.478878	0.0885511	0.196931
ENSMUSG00000018659	Pnpo	0.770241	7.98779e-05	0.00533395
ENSMUSG00000018661	Cog1	-0.335153	0.0073226	0.0400023
ENSMUSG00000018666	Cbx1	0.0580834	0.493894	0.63806
ENSMUSG00000018669	Cdk5rap3	0.162782	0.0914633	0.200893
ENSMUSG00000018672	Copz2	0.377476	0.0095432	0.0464892
ENSMUSG00000018677	Slc25a39	0.626587	0.000378401	0.00902761
ENSMUSG00000018678	Sp2	0.131888	0.475295	0.621414
ENSMUSG00000018697	Aatf	-0.0669702	0.49463	0.638469
ENSMUSG00000018707	Dync1h1	0.00937524	0.923345	0.953985
ENSMUSG00000018733	Pex12	0.109204	0.272052	0.426614
ENSMUSG00000018736	Ndel1	-0.124129	0.131789	0.259303
ENSMUSG00000018740	Slc25a35	1.10907	0.000290351	0.00809267
ENSMUSG00000018750	Zbtb4	-0.102178	0.312912	0.468364
ENSMUSG00000018752	Tnfsfm13	-0.947975	0.00543225	0.0334166
ENSMUSG00000018761	Mpdu1	0.339573	0.0257869	0.0860787
ENSMUSG00000018765	Fxr2	0.133272	0.0905709	0.199789
ENSMUSG00000018770	Atp5g3	0.214204	0.0648342	0.159467
ENSMUSG00000018774	Cd68	-0.967989	0.00939014	0.045999
ENSMUSG00000018796	Acsl1	0.00352943	0.978802	0.989156
ENSMUSG00000018800	Abca5	0.380308	0.0349187	0.104895
ENSMUSG00000018809	Smyd4	0.569935	0.00216075	0.0202344
ENSMUSG00000018819	Lsp1	-0.92667	0.0041435	0.0286478
ENSMUSG00000018820	Zfyve27	0.0964739	0.332922	0.488862
ENSMUSG00000018821	Avpi1	0.968498	0.000292742	0.00812417
ENSMUSG00000018830	Myh11	1.2716	2.79079e-05	0.00420691
ENSMUSG00000018841	Rad51d	0.529204	0.00215067	0.0202248
ENSMUSG00000018845	Unc45b	0.034652	0.823606	0.889256
ENSMUSG00000018846	Pank3	-0.0450375	0.679102	0.786979
ENSMUSG00000018848	Rars	0.0385054	0.568452	0.701978
ENSMUSG00000018849	Wwc1	0.711776	0.208524	0.35417
ENSMUSG00000018858	Mrpl58	0.337721	0.0187254	0.0702531
ENSMUSG00000018861	Fdxr	0.117066	0.420286	0.571786
ENSMUSG00000018865	Sult4a1	1.26126	0.00159232	0.0170494
ENSMUSG00000018882	Mrpl45	0.35837	0.0059315	0.0353314
ENSMUSG00000018893	Mb	3.09139	0.000159091	0.00632662
ENSMUSG00000018899	Irf1	-0.24925	0.0489851	0.131326
ENSMUSG00000018900	Slc22a5	0.48507	0.00214364	0.0201836
ENSMUSG00000018906	P4ha2	-0.614448	0.00380393	0.0274999
ENSMUSG00000018909	Arrb1	-0.1911	0.126953	0.252318
ENSMUSG00000018920	Cxcl16	-0.366689	0.205278	0.350534
ENSMUSG00000018921	Pelp1	-0.161506	0.055721	0.143594
ENSMUSG00000018923	Med11	0.118133	0.447284	0.596157
ENSMUSG00000018927	Ccl6	-2.33188	0.000131551	0.00609263
ENSMUSG00000018930	Ccl4	-0.0786324	0.85729	0.911278
ENSMUSG00000018931	Natd1	0.222947	0.0925726	0.202474
ENSMUSG00000018932	Map2k3	0.0383719	0.67199	0.781264
ENSMUSG00000018965	Ywhah	-0.242135	0.014488	0.0598306
ENSMUSG00000018974	Sart3	0.0171781	0.870425	0.919767
ENSMUSG00000018983	E2f2	0.0335296	0.874118	0.921935
ENSMUSG00000018986	Slfn3	-0.583904	0.0843817	0.190328
ENSMUSG00000018995	Nars2	0.469211	0.000219742	0.00720753
ENSMUSG00000018999	Slc35b4	-0.100946	0.256165	0.408774
ENSMUSG00000019039	Dalrd3	0.222852	0.0587834	0.148942
ENSMUSG00000019054	Fis1	0.0329056	0.765335	0.849535
ENSMUSG00000019055	Plod1	0.0733633	0.431903	0.582077
ENSMUSG00000019066	Rab3d	0.209237	0.0505429	0.134132
ENSMUSG00000019080	Mfsd3	0.252464	0.0897834	0.198656
ENSMUSG00000019082	Slc25a22	1.25228	1.68791e-05	0.00376634
ENSMUSG00000019087	Atp6ap1	-0.212784	0.021417	0.076633
ENSMUSG00000019088	Dnase1l1	-0.142647	0.42939	0.579847
ENSMUSG00000019122	Ccl9	-1.92043	0.000584441	0.0107281
ENSMUSG00000019124	Scrn1	-0.969111	0.00189682	0.0186799
ENSMUSG00000019132	BC005537	-0.0964701	0.355227	0.509929
ENSMUSG00000019139	Isyna1	-1.12968	0.00032881	0.00857215
ENSMUSG00000019143	Hars2	0.23949	0.0224452	0.079049
ENSMUSG00000019158	Tmem160	0.265471	0.0724115	0.171804
ENSMUSG00000019173	Rab5c	-0.213652	0.0373981	0.109708
ENSMUSG00000019178	Styxl1	0.649466	0.254317	0.406463
ENSMUSG00000019179	Mdh2	0.425917	0.00685064	0.0383319
ENSMUSG00000019188	H13	-0.278808	0.00879243	0.0442214
ENSMUSG00000019189	Rnf145	-0.591578	0.00010766	0.00584711
ENSMUSG00000019194	Scn1b	0.0818671	0.52131	0.662792
ENSMUSG00000019210	Atp6v1e1	0.217154	0.0406107	0.11609
ENSMUSG00000019214	Chtf18	-0.12021	0.530952	0.67124
ENSMUSG00000019230	Lhx9	1.23007	0.0117689	0.0529069
ENSMUSG00000019254	Ppp1r12c	-0.0921785	0.41882	0.57025
ENSMUSG00000019256	Ahr	-0.787933	0.000142898	0.00624141
ENSMUSG00000019261	Map1s	-0.397814	0.01941	0.0718148
ENSMUSG00000019278	Dpep1	-0.562201	0.0145656	0.0599515
ENSMUSG00000019295	Tmem129	0.0954387	0.410461	0.56347
ENSMUSG00000019297	Nop9	0.01676	0.859874	0.91331
ENSMUSG00000019302	Atp6v0a1	-0.155281	0.0888006	0.197215
ENSMUSG00000019303	Psmc3ip	-0.117032	0.650357	0.765578
ENSMUSG00000019320	Noxo1	0.279669	0.294101	0.449838
ENSMUSG00000019326	Aoc3	0.206186	0.0536851	0.140028
ENSMUSG00000019338	Zfp687	-0.0667585	0.505349	0.648496
ENSMUSG00000019359	Gdpd2	-0.54526	0.250786	0.402553
ENSMUSG00000019362	D8Ertd738e	0.262109	0.0495792	0.132475
ENSMUSG00000019370	Calm3	-0.464696	0.000686209	0.0114808
ENSMUSG00000019373	Cops3	0.150541	0.0835917	0.18905
ENSMUSG00000019428	Fkbp8	0.0720229	0.515908	0.658343
ENSMUSG00000019432	Ddx39b	-0.0328296	0.727337	0.821761
ENSMUSG00000019433	Gipc1	-0.0489362	0.693661	0.796575
ENSMUSG00000019437	Tlcd1	0.864593	0.000117876	0.00604262
ENSMUSG00000019461	Plscr3	-0.209216	0.0559752	0.143981
ENSMUSG00000019464	Ptger1	-0.57963	0.298672	0.454364
ENSMUSG00000019467	Arhgef25	-0.618623	0.0242392	0.0830428
ENSMUSG00000019470	Xab2	0.052736	0.647813	0.763918
ENSMUSG00000019471	Cdc37	-0.0739467	0.413798	0.566401
ENSMUSG00000019478	Rab4a	0.107889	0.602286	0.729934
ENSMUSG00000019487	Trip10	-0.0112112	0.911851	0.946865
ENSMUSG00000019494	Cops6	0.0668369	0.359252	0.513694
ENSMUSG00000019505	Ubb	0.479709	0.00280339	0.0231588
ENSMUSG00000019518	Ap4m1	0.0353933	0.7252	0.820348
ENSMUSG00000019528	Gyg	0.30418	0.00470482	0.0308887
ENSMUSG00000019539	Rcn3	-0.915223	0.000523084	0.0103442
ENSMUSG00000019558	Slc6a8	-0.0491103	0.538455	0.677513
ENSMUSG00000019564	Arid3a	-0.438784	0.00554017	0.03384
ENSMUSG00000019577	Pdk4	1.3552	0.000131848	0.00609263
ENSMUSG00000019578	Ubxn6	0.219345	0.0438608	0.122125
ENSMUSG00000019579	Mydgf	-0.159333	0.135933	0.264617
ENSMUSG00000019590	Cyb561	0.929395	1.58085e-05	0.00373941
ENSMUSG00000019647	Sema6a	-1.12737	0.155025	0.289992
ENSMUSG00000019659	Ccdc12	0.136663	0.280099	0.435306
ENSMUSG00000019689	Fmc1	0.920306	0.00489392	0.0315655
ENSMUSG00000019699	Akt3	-0.317219	0.124813	0.249712
ENSMUSG00000019710	Mrpl24	0.25693	0.0188443	0.0704716
ENSMUSG00000019715	Gle1	-0.0692029	0.340035	0.495412
ENSMUSG00000019718	L3hypdh	0.210265	0.100391	0.214704
ENSMUSG00000019726	Lyst	0.19298	0.0525029	0.137915
ENSMUSG00000019731	Slc35e1	0.00121382	0.987685	0.993492
ENSMUSG00000019732	Calr3	0.616227	0.00209489	0.0198725
ENSMUSG00000019734	Tmc4	-0.118904	0.573482	0.705775
ENSMUSG00000019738	Polr2i	0.190767	0.133207	0.261161
ENSMUSG00000019761	Krt10	0.210779	0.425512	0.57617
ENSMUSG00000019763	Rmnd1	0.426606	0.00429685	0.0292313
ENSMUSG00000019768	Esr1	-0.0840234	0.607598	0.734122
ENSMUSG00000019773	Fbxo5	-0.630866	0.0461643	0.126413
ENSMUSG00000019774	Mtrf1l	0.0137272	0.917953	0.950284
ENSMUSG00000019775	Rgs17	-1.15539	0.0144366	0.0597534
ENSMUSG00000019777	Hdac2	-0.170578	0.0576374	0.147014
ENSMUSG00000019779	Frk	-0.166521	0.324647	0.480906
ENSMUSG00000019782	Rwdd1	0.0977698	0.2329	0.381814
ENSMUSG00000019790	Stxbp5	-0.252101	0.171412	0.309835
ENSMUSG00000019791	Hint3	0.677945	0.000482429	0.0101031
ENSMUSG00000019792	Trmt11	0.0119407	0.915616	0.949092
ENSMUSG00000019794	Katna1	-0.00668765	0.936926	0.963146
ENSMUSG00000019795	Pcmt1	0.0845725	0.25691	0.409705
ENSMUSG00000019796	Lrp11	0.424054	0.0029216	0.023736
ENSMUSG00000019797	1700021F05Rik	0.517297	0.000336319	0.00859717
ENSMUSG00000019802	Sec63	-0.13157	0.181364	0.321452
ENSMUSG00000019804	Snx3	-0.175915	0.12873	0.255022
ENSMUSG00000019806	Aig1	0.843795	0.00100112	0.013867
ENSMUSG00000019808	Adat2	0.955283	0.00118262	0.0147344
ENSMUSG00000019809	Pex3	0.319219	0.0149938	0.0611063
ENSMUSG00000019810	Fuca2	0.0460495	0.737952	0.829297
ENSMUSG00000019813	Cep57l1	0.220117	0.177113	0.316135
ENSMUSG00000019814	Ltv1	0.0773105	0.34797	0.502547
ENSMUSG00000019817	Plagl1	-0.630551	0.020221	0.0738284
ENSMUSG00000019818	Cd164	0.369072	0.00206621	0.0197601
ENSMUSG00000019820	Utrn	0.219021	0.0402964	0.115517
ENSMUSG00000019822	Smpd2	0.15885	0.191018	0.333095
ENSMUSG00000019823	Mical1	-0.187901	0.324104	0.480428
ENSMUSG00000019826	Zbtb24	0.280794	0.0344742	0.103913
ENSMUSG00000019831	Wasf1	0.340046	0.222426	0.369658
ENSMUSG00000019832	Rab32	-0.458702	0.00657063	0.0373834
ENSMUSG00000019837	Gtf3c6	0.128209	0.250769	0.402553
ENSMUSG00000019838	Slc16a10	0.217937	0.0582746	0.148218
ENSMUSG00000019841	Rev3l	-0.346216	0.0587879	0.148942
ENSMUSG00000019842	Traf3ip2	-0.30112	0.0452103	0.124516
ENSMUSG00000019843	Fyn	-0.725936	0.00022828	0.0072863
ENSMUSG00000019845	Tube1	0.240995	0.224878	0.372595
ENSMUSG00000019846	Lama4	-0.0573294	0.57067	0.703348
ENSMUSG00000019849	Prep	0.0917826	0.292195	0.448003
ENSMUSG00000019850	Tnfaip3	0.31893	0.0402715	0.115489
ENSMUSG00000019851	Perp	0.727361	0.0975154	0.210101
ENSMUSG00000019853	Hebp2	0.0891633	0.686377	0.792206
ENSMUSG00000019854	Reps1	0.169396	0.090718	0.199997
ENSMUSG00000019857	Asf1a	0.304446	0.0157823	0.0631762
ENSMUSG00000019861	Gopc	-0.125539	0.18423	0.324979
ENSMUSG00000019863	Qrsl1	0.377595	0.0136654	0.0577111
ENSMUSG00000019864	Rtn4ip1	0.703598	4.93648e-05	0.00479588
ENSMUSG00000019866	Crybg1	-0.449251	0.124441	0.249357
ENSMUSG00000019868	Vta1	0.0294644	0.743573	0.833706
ENSMUSG00000019872	Smpdl3a	-0.569305	0.00371391	0.0271299
ENSMUSG00000019873	Reep3	-0.255966	0.0088638	0.0442899
ENSMUSG00000019876	Pkib	-1.33402	0.00456758	0.0303478
ENSMUSG00000019877	Serinc1	-0.00984195	0.902512	0.941147
ENSMUSG00000019878	Hsf2	-0.11754	0.304591	0.460151
ENSMUSG00000019880	Rspo3	-1.17408	0.00200228	0.0193554
ENSMUSG00000019883	Echdc1	0.46189	0.00135371	0.0157933
ENSMUSG00000019889	Ptprk	0.279631	0.13584	0.264512
ENSMUSG00000019890	Nts	1.12532	0.0745622	0.175241
ENSMUSG00000019891	Dcbld1	0.19316	0.244204	0.395338
ENSMUSG00000019897	Ccdc59	0.0107165	0.935949	0.962565
ENSMUSG00000019899	Lama2	-0.626251	0.0034412	0.0259921
ENSMUSG00000019907	Ppp1r12a	-0.175536	0.136614	0.265469
ENSMUSG00000019916	P4ha1	-0.149918	0.0609148	0.152792
ENSMUSG00000019917	2022-09-10	0.0683318	0.41051	0.56347
ENSMUSG00000019920	Lims1	-0.151749	0.0758217	0.177134
ENSMUSG00000019923	Zwint	0.0920829	0.323426	0.47975
ENSMUSG00000019927	Ube2d1	-0.180297	0.0916307	0.201136
ENSMUSG00000019929	Dcn	-0.257864	0.0657032	0.161006
ENSMUSG00000019942	Cdk1	-0.448625	0.0286467	0.092443
ENSMUSG00000019943	Atp2b1	-0.352457	0.0343339	0.103758
ENSMUSG00000019944	Rhobtb1	1.0899	5.17005e-06	0.0021865
ENSMUSG00000019947	Arid5b	-0.0637634	0.476844	0.623064
ENSMUSG00000019948	Actr6	0.406611	0.0100553	0.048006
ENSMUSG00000019951	Uhrf1bp1l	0.249258	0.014331	0.0595495
ENSMUSG00000019952	Poc1b	0.107027	0.573091	0.705581
ENSMUSG00000019960	Dusp6	-0.994578	0.00143535	0.0161187
ENSMUSG00000019961	Tmpo	-0.127349	0.154189	0.288998
ENSMUSG00000019966	Kitl	-0.0602259	0.67991	0.787561
ENSMUSG00000019969	Psen1	-0.150055	0.0809787	0.184981
ENSMUSG00000019970	Sgk1	-0.881791	0.0166547	0.0652852
ENSMUSG00000019971	Cep290	0.171141	0.21916	0.366108
ENSMUSG00000019975	Ikbip	-0.545693	0.00511753	0.0321827
ENSMUSG00000019977	Hbs1l	0.238927	0.0149194	0.0609023
ENSMUSG00000019978	Epb41l2	0.235965	0.0218913	0.0778399
ENSMUSG00000019979	Apaf1	-0.500134	0.00165398	0.0174028
ENSMUSG00000019984	Med23	0.102058	0.243518	0.394421
ENSMUSG00000019986	Ahi1	0.13569	0.238783	0.388612
ENSMUSG00000019987	Arg1	-1.74612	0.0211922	0.076079
ENSMUSG00000019988	Nedd1	-0.00721072	0.935792	0.962558
ENSMUSG00000019989	Enpp3	-0.201131	0.642274	0.760509
ENSMUSG00000019990	Pde7b	-0.866402	0.00340287	0.025814
ENSMUSG00000019992	Mtfr2	-0.504009	0.198315	0.342185
ENSMUSG00000019996	Map7	0.755664	0.026796	0.0882667
ENSMUSG00000019997	Ccn2	0.00941521	0.98012	0.989745
ENSMUSG00000019998	Stx7	-0.266522	0.0356824	0.106319
ENSMUSG00000020000	Moxd1	-0.996229	0.113097	0.233668
ENSMUSG00000020003	Pex7	0.179215	0.0476812	0.129195
ENSMUSG00000020009	Ifngr1	0.157071	0.0880241	0.196268
ENSMUSG00000020015	Cdk17	-0.244325	0.0362282	0.10731
ENSMUSG00000020018	Snrpf	-0.146035	0.201943	0.346468
ENSMUSG00000020019	Ntn4	-0.722824	0.0628796	0.156046
ENSMUSG00000020021	Fgd6	-0.549705	0.0443854	0.122912
ENSMUSG00000020022	Ndufa12	0.467561	0.00094542	0.0135074
ENSMUSG00000020023	Tmcc3	0.589459	0.000146767	0.00631224
ENSMUSG00000020024	Cep83	0.0612432	0.63951	0.759126
ENSMUSG00000020027	Socs2	-0.496722	0.0252694	0.0851164
ENSMUSG00000020029	Nudt4	-0.100194	0.278292	0.433231
ENSMUSG00000020032	Nuak1	-0.373224	0.201987	0.346468
ENSMUSG00000020034	Tcp11l2	-0.301985	0.00283173	0.0233422
ENSMUSG00000020038	Cry1	0.548691	0.000781877	0.0123025
ENSMUSG00000020042	Btbd11	0.446742	0.0643111	0.158621
ENSMUSG00000020044	Timp3	-0.359936	0.117256	0.239082
ENSMUSG00000020048	Hsp90b1	-0.445152	0.000493124	0.0101457
ENSMUSG00000020051	Pah	-1.47918	0.00876605	0.0441749
ENSMUSG00000020052	Ascl1	0.15916	0.729643	0.82318
ENSMUSG00000020053	Igf1	-0.565618	0.00191127	0.0187737
ENSMUSG00000020056	Washc3	0.0554111	0.53687	0.676469
ENSMUSG00000020057	Dram1	-0.250184	0.088659	0.197136
ENSMUSG00000020059	Sycp3	0.612751	0.107376	0.22487
ENSMUSG00000020063	Sirt1	0.165553	0.210891	0.356956
ENSMUSG00000020064	Herc4	-0.0827834	0.299694	0.455282
ENSMUSG00000020069	Hnrnph3	0.118538	0.496436	0.640149
ENSMUSG00000020070	Rufy2	0.0846414	0.628354	0.750949
ENSMUSG00000020072	Pbld2	0.988804	0.000335089	0.00859717
ENSMUSG00000020074	Ccar1	-0.242254	0.0116236	0.0525445
ENSMUSG00000020075	Ddx21	-0.11408	0.229186	0.377609
ENSMUSG00000020076	Ddx50	-0.0832194	0.361357	0.515523
ENSMUSG00000020077	Srgn	-0.801316	0.00138537	0.0159911
ENSMUSG00000020078	Vps26a	-0.00413263	0.958602	0.977412
ENSMUSG00000020079	Supv3l1	0.390611	0.00251045	0.0217787
ENSMUSG00000020083	Fam241b	2.01639	0.00100618	0.0138759
ENSMUSG00000020085	Aifm2	0.848007	3.5028e-05	0.00479588
ENSMUSG00000020086	H2afy2	0.0661541	0.778514	0.858231
ENSMUSG00000020087	Tysnd1	0.503937	0.00476316	0.0310793
ENSMUSG00000020088	Sar1a	-0.0931763	0.260282	0.413308
ENSMUSG00000020089	Ppa1	0.417804	0.015831	0.063269
ENSMUSG00000020091	Eif4ebp2	0.255128	0.0165381	0.0650459
ENSMUSG00000020092	Pald1	0.883763	0.00108338	0.0142471
ENSMUSG00000020097	Sgpl1	-0.0524495	0.572199	0.704833
ENSMUSG00000020099	Unc5b	0.466422	0.0314792	0.0980981
ENSMUSG00000020100	Slc29a3	-0.169561	0.0832791	0.188567
ENSMUSG00000020101	Vsir	-0.910137	0.0347891	0.104594
ENSMUSG00000020102	Slc16a7	-0.635696	0.133011	0.261034
ENSMUSG00000020105	Lrig3	-0.612157	0.00222224	0.0205515
ENSMUSG00000020107	Anapc16	0.195839	0.0431337	0.120963
ENSMUSG00000020108	Ddit4	-0.0433211	0.735075	0.826735
ENSMUSG00000020109	Dnajb12	0.210154	0.0181069	0.0687819
ENSMUSG00000020111	Micu1	0.241255	0.00775558	0.0411999
ENSMUSG00000020114	Cand1	0.0193732	0.816918	0.884293
ENSMUSG00000020115	Tbk1	-0.206174	0.040578	0.116019
ENSMUSG00000020116	Pno1	0.112262	0.177119	0.316135
ENSMUSG00000020120	Plek	-0.75114	0.0566424	0.145133
ENSMUSG00000020121	Srgap1	0.113367	0.456609	0.604762
ENSMUSG00000020122	Egfr	-0.76724	0.000621765	0.0109555
ENSMUSG00000020123	Avpr1a	0.169376	0.522753	0.663907
ENSMUSG00000020124	Usp15	0.0586029	0.453101	0.601589
ENSMUSG00000020128	Vps54	0.189835	0.053762	0.140135
ENSMUSG00000020130	Tbc1d15	0.069353	0.478897	0.624778
ENSMUSG00000020131	Pcsk4	1.29254	0.000225581	0.00723045
ENSMUSG00000020132	Rab21	-0.0306549	0.724807	0.820029
ENSMUSG00000020133	2310011J03Rik	0.101841	0.424226	0.575142
ENSMUSG00000020134	Peli1	-0.116723	0.201382	0.345929
ENSMUSG00000020135	Apc2	-0.40638	0.256479	0.409198
ENSMUSG00000020137	Thap2	0.0359413	0.800813	0.873591
ENSMUSG00000020140	Lgr5	0.861679	0.00817069	0.0425004
ENSMUSG00000020142	Slc1a4	0.080825	0.38979	0.544205
ENSMUSG00000020143	Dock2	-0.920783	0.0272729	0.0892375
ENSMUSG00000020149	Rab1a	-0.302165	0.00223582	0.0205687
ENSMUSG00000020150	Gamt	0.298605	0.163865	0.301055
ENSMUSG00000020152	Actr2	-0.355436	0.0138468	0.058237
ENSMUSG00000020153	Ndufs7	0.532553	0.00579942	0.0348079
ENSMUSG00000020156	Mum1	-0.0488728	0.693993	0.796836
ENSMUSG00000020160	Meis1	-0.332087	0.221549	0.368683
ENSMUSG00000020163	Uqcr11	0.415598	0.0193176	0.0716296
ENSMUSG00000020166	Cnot2	0.0776276	0.360972	0.515307
ENSMUSG00000020167	Tcf3	-0.163446	0.0818836	0.186447
ENSMUSG00000020170	Frs2	-0.253548	0.0440186	0.122259
ENSMUSG00000020171	Yeats4	-0.084026	0.364169	0.518612
ENSMUSG00000020175	Rab36	-0.0710171	0.810443	0.879921
ENSMUSG00000020176	Grb10	0.0387705	0.746388	0.835263
ENSMUSG00000020178	Adora2a	-0.850804	0.173448	0.311887
ENSMUSG00000020180	Snrpd3	-0.0383819	0.580949	0.712727
ENSMUSG00000020181	Nav3	-0.600394	0.00679368	0.038177
ENSMUSG00000020184	Mdm2	-0.24099	0.00882026	0.0442214
ENSMUSG00000020185	E2f7	-1.41309	0.0060062	0.0355262
ENSMUSG00000020186	Csrp2	0.0258753	0.784708	0.862176
ENSMUSG00000020189	Osbpl8	-0.160547	0.272872	0.427625
ENSMUSG00000020190	Mknk2	0.420073	0.0151572	0.0614398
ENSMUSG00000020193	Zpbp	0.213979	0.53641	0.676119
ENSMUSG00000020196	Cabin1	0.117329	0.139194	0.268872
ENSMUSG00000020198	Ap3d1	0.0348398	0.65182	0.766802
ENSMUSG00000020205	Phlda1	-0.245191	0.26647	0.420241
ENSMUSG00000020211	Sf3a2	-0.160503	0.130769	0.257862
ENSMUSG00000020212	Mdm1	0.159212	0.229353	0.377772
ENSMUSG00000020219	Timm13	0.339247	0.0409836	0.116653
ENSMUSG00000020220	Vps13d	0.373035	0.00357624	0.0265084
ENSMUSG00000020224	Llph	0.0267842	0.762252	0.846977
ENSMUSG00000020225	Tmbim4	0.0925418	0.305616	0.461378
ENSMUSG00000020227	Irak3	-0.282914	0.00900415	0.0446978
ENSMUSG00000020228	Helb	0.116677	0.361026	0.515307
ENSMUSG00000020230	Prmt2	-0.314307	0.0582949	0.148244
ENSMUSG00000020231	Dip2a	0.14453	0.150625	0.28361
ENSMUSG00000020232	Hmg20b	0.200173	0.0767901	0.178592
ENSMUSG00000020235	Fzr1	-0.127141	0.208367	0.354061
ENSMUSG00000020238	Ncln	-0.0554647	0.537181	0.676475
ENSMUSG00000020241	Col6a2	-0.541604	0.000917084	0.0133083
ENSMUSG00000020246	Hcfc2	0.0218229	0.801155	0.873671
ENSMUSG00000020248	Nfyb	-0.0793618	0.439389	0.589038
ENSMUSG00000020250	Txnrd1	-0.143357	0.104862	0.221187
ENSMUSG00000020251	Glt8d2	-0.290207	0.426433	0.577025
ENSMUSG00000020253	Ppm1m	0.264628	0.0432915	0.121183
ENSMUSG00000020255	D10Wsu102e	0.0441609	0.598479	0.727376
ENSMUSG00000020256	Aldh1l2	0.584128	0.0175495	0.0675235
ENSMUSG00000020257	Wdr82	-0.106702	0.169294	0.307388
ENSMUSG00000020258	Glyctk	0.853643	0.00462234	0.030558
ENSMUSG00000020260	Pofut2	-0.33512	0.00451812	0.0301969
ENSMUSG00000020261	Slc36a1	-0.400928	0.00316833	0.0249678
ENSMUSG00000020262	Adarb1	0.171578	0.266375	0.420241
ENSMUSG00000020263	Appl2	-0.294236	0.186611	0.327812
ENSMUSG00000020264	Slc36a2	0.579597	0.00100615	0.0138759
ENSMUSG00000020265	Sumo3	-0.240538	0.0447028	0.123543
ENSMUSG00000020267	Hint1	0.186704	0.07014	0.167853
ENSMUSG00000020268	Lyrm7	2.13497	4.06507e-06	0.00207906
ENSMUSG00000020271	Fbxw11	0.0223891	0.742332	0.832744
ENSMUSG00000020272	Stk10	-0.0885236	0.547302	0.68469
ENSMUSG00000020273	Papolg	-0.046816	0.669663	0.779601
ENSMUSG00000020275	Rel	-0.108048	0.531874	0.671959
ENSMUSG00000020277	Pfkl	0.414917	0.00328885	0.0253661
ENSMUSG00000020280	Pus10	0.322648	0.00667811	0.037764
ENSMUSG00000020282	Rhbdf1	-0.133839	0.283628	0.438445
ENSMUSG00000020283	Pex13	0.249974	0.0183723	0.0693936
ENSMUSG00000020284	1810043G02Rik	0.174279	0.101438	0.216211
ENSMUSG00000020287	Mpg	-0.136203	0.2829	0.43763
ENSMUSG00000020288	Ahsa2	0.0336911	0.690748	0.79495
ENSMUSG00000020289	Nprl3	0.0987117	0.324912	0.481159
ENSMUSG00000020290	Xpo1	-0.134615	0.147639	0.280138
ENSMUSG00000020300	Cpeb4	-0.0519574	0.688646	0.793809
ENSMUSG00000020303	Stc2	0.278299	0.244214	0.395338
ENSMUSG00000020305	Asb3	0.29103	0.0197983	0.0727211
ENSMUSG00000020307	Cdc34	0.467592	0.00511039	0.032169
ENSMUSG00000020308	Tpgs1	0.0760996	0.609355	0.735779
ENSMUSG00000020309	Chac2	0.301144	0.134164	0.262373
ENSMUSG00000020311	Erlec1	-0.260447	0.0158632	0.0633736
ENSMUSG00000020312	Shc2	-0.356693	0.0314731	0.0980981
ENSMUSG00000020315	Sptbn1	-0.282683	0.0534415	0.139706
ENSMUSG00000020319	Wdpcp	0.177905	0.250409	0.402225
ENSMUSG00000020321	Mdh1	0.37051	0.00223621	0.0205687
ENSMUSG00000020325	Fstl3	-0.391053	0.0728408	0.172473
ENSMUSG00000020326	Ccng1	0.0714504	0.381189	0.534993
ENSMUSG00000020328	Nudcd2	0.0512568	0.527116	0.667943
ENSMUSG00000020329	Polrmt	0.26577	0.0456606	0.125425
ENSMUSG00000020330	Hmmr	-1.20246	0.000929531	0.0134016
ENSMUSG00000020331	Hcn2	2.25098	9.0737e-05	0.0055112
ENSMUSG00000020334	Slc22a4	0.102851	0.768921	0.851963
ENSMUSG00000020335	Zfp354b	0.528377	0.10504	0.221498
ENSMUSG00000020340	Cyfip2	-0.608101	0.0816304	0.186065
ENSMUSG00000020346	Mgat1	-0.349411	0.00502004	0.0319206
ENSMUSG00000020349	Ppp2ca	0.0976426	0.177456	0.31657
ENSMUSG00000020354	Sgcd	0.470609	0.0194514	0.0718978
ENSMUSG00000020357	Flt4	-0.128	0.726185	0.820921
ENSMUSG00000020358	Hnrnpab	-0.0866787	0.280111	0.435306
ENSMUSG00000020359	Phykpl	0.221129	0.0493418	0.132003
ENSMUSG00000020361	Hspa4	0.0620952	0.429418	0.579847
ENSMUSG00000020362	Cnot6	-0.394937	0.002597	0.0221509
ENSMUSG00000020363	Gfpt2	-0.36735	0.00419618	0.0288542
ENSMUSG00000020364	Zfp354a	0.188524	0.461422	0.608871
ENSMUSG00000020366	Mapk9	0.171748	0.0303298	0.0957197
ENSMUSG00000020368	Canx	-0.165503	0.079894	0.183356
ENSMUSG00000020372	Rack1	-0.310439	0.00491853	0.0316369
ENSMUSG00000020375	Rufy1	0.338909	0.0116181	0.0525445
ENSMUSG00000020376	Rnf130	-0.488912	0.0107312	0.0500253
ENSMUSG00000020377	Ltc4s	0.483675	0.100983	0.215674
ENSMUSG00000020380	Rad50	-0.225082	0.0456893	0.125473
ENSMUSG00000020381	Mrnip	0.558275	0.0544844	0.14141
ENSMUSG00000020385	Clk4	0.0492478	0.682154	0.789434
ENSMUSG00000020386	Sar1b	0.176237	0.0664096	0.162137
ENSMUSG00000020387	Jade2	-0.344911	0.0837148	0.189272
ENSMUSG00000020388	Pdlim4	-0.553455	0.0154957	0.0624133
ENSMUSG00000020389	Cdkl3	0.417761	0.046472	0.127049
ENSMUSG00000020390	Ube2b	0.101218	0.166649	0.304553
ENSMUSG00000020392	Cdkn2aipnl	-0.221524	0.166902	0.304709
ENSMUSG00000020393	Kremen1	-0.324506	0.00552991	0.0337988
ENSMUSG00000020397	Med7	0.0187181	0.864379	0.915681
ENSMUSG00000020400	Tnip1	-0.146046	0.131711	0.259184
ENSMUSG00000020402	Vdac1	0.414129	0.00123525	0.0149636
ENSMUSG00000020409	Slu7	0.0228737	0.795032	0.869881
ENSMUSG00000020412	Ascc2	0.0229535	0.779249	0.858595
ENSMUSG00000020413	Hus1	0.146875	0.188303	0.329683
ENSMUSG00000020415	Pttg1	3.03045	1.63937e-08	8.3198e-05
ENSMUSG00000020420	Zfp607a	0.284491	0.095027	0.206183
ENSMUSG00000020422	Tns3	-0.676746	0.0077508	0.0411888
ENSMUSG00000020423	Btg2	-0.0401167	0.838808	0.899229
ENSMUSG00000020424	Castor1	-0.0671769	0.741416	0.832207
ENSMUSG00000020427	Igfbp3	0.367579	0.0208895	0.07533
ENSMUSG00000020430	Pes1	0.08857	0.324962	0.481166
ENSMUSG00000020432	Tcn2	-0.166898	0.207216	0.352814
ENSMUSG00000020434	4921536K21Rik	1.33666	0.00101027	0.0138894
ENSMUSG00000020435	Osbp2	0.995759	0.00896603	0.0445667
ENSMUSG00000020437	Myo1g	-0.577626	0.136771	0.265672
ENSMUSG00000020439	Smtn	0.14069	0.470626	0.616952
ENSMUSG00000020440	Arf5	-0.131723	0.218387	0.365336
ENSMUSG00000020441	2310033P09Rik	-0.234354	0.176073	0.31486
ENSMUSG00000020444	Guk1	0.482053	0.00108597	0.0142471
ENSMUSG00000020448	Rnf185	0.381501	0.00111071	0.0144064
ENSMUSG00000020451	Limk2	0.170009	0.0649987	0.159768
ENSMUSG00000020453	Patz1	-0.228959	0.126525	0.252008
ENSMUSG00000020454	Eif4enif1	-0.140305	0.141081	0.271378
ENSMUSG00000020455	Trim11	-0.236062	0.0346893	0.104356
ENSMUSG00000020456	Ogdh	0.503275	0.00223302	0.0205687
ENSMUSG00000020457	Drg1	0.155547	0.097834	0.210533
ENSMUSG00000020458	Rtn4	0.204539	0.077074	0.178897
ENSMUSG00000020459	Mtif2	0.352477	0.00199672	0.0193254
ENSMUSG00000020460	Rps27a	-0.236861	0.0134929	0.0572864
ENSMUSG00000020462	Cfap36	0.0959739	0.301775	0.457167
ENSMUSG00000020463	Ppp4r3b	-0.0123861	0.903997	0.942088
ENSMUSG00000020464	Pnpt1	0.120915	0.123218	0.247853
ENSMUSG00000020467	Efemp1	-0.977091	0.00140988	0.0160429
ENSMUSG00000020471	Pold2	0.476946	0.00112065	0.0144064
ENSMUSG00000020472	Zkscan17	0.0136821	0.896373	0.936863
ENSMUSG00000020473	Aebp1	-0.344242	0.033693	0.102629
ENSMUSG00000020474	Polm	-0.425821	0.0480244	0.129759
ENSMUSG00000020476	Dbnl	0.00203796	0.980386	0.989745
ENSMUSG00000020477	Mrps24	0.371594	0.00966911	0.0468829
ENSMUSG00000020482	Ccdc117	-0.0524346	0.512015	0.654473
ENSMUSG00000020483	Dynll2	0.231724	0.0198232	0.0727599
ENSMUSG00000020484	Xbp1	-0.240762	0.043203	0.12109
ENSMUSG00000020485	Supt4a	0.173965	0.0491892	0.131709
ENSMUSG00000020491	2810021J22Rik	0.28813	0.033691	0.102629
ENSMUSG00000020492	Ska2	-0.190517	0.286225	0.441428
ENSMUSG00000020493	Prr11	-1.01318	0.00131298	0.0154839
ENSMUSG00000020495	Smg8	0.137654	0.15832	0.294063
ENSMUSG00000020496	Rnf187	0.180223	0.0543501	0.141191
ENSMUSG00000020513	Tubd1	0.239356	0.0577247	0.147213
ENSMUSG00000020514	Mrpl22	0.309944	0.019471	0.0719053
ENSMUSG00000020515	Cnot8	-0.0457836	0.59156	0.721476
ENSMUSG00000020516	Rps6kb1	-0.189723	0.110831	0.230142
ENSMUSG00000020519	Sap30l	-0.0278463	0.845747	0.904185
ENSMUSG00000020520	Galnt10	0.114508	0.366367	0.520432
ENSMUSG00000020521	Rnft1	-0.0393905	0.660657	0.774148
ENSMUSG00000020522	Mfap3	0.349529	0.00499127	0.0318611
ENSMUSG00000020523	Fam114a2	-0.0154383	0.833933	0.895689
ENSMUSG00000020525	Ppm1d	-0.0921779	0.280734	0.435607
ENSMUSG00000020526	Znhit3	0.398096	0.0160293	0.0637194
ENSMUSG00000020527	Myo19	0.313947	0.0228582	0.0799485
ENSMUSG00000020528	Prpsap2	0.289592	0.00945217	0.046184
ENSMUSG00000020530	Ggnbp2	0.00314809	0.964695	0.98139
ENSMUSG00000020532	Acaca	0.224435	0.0873495	0.195257
ENSMUSG00000020534	Shmt1	0.80668	0.000344167	0.00865363
ENSMUSG00000020536	Llgl1	-0.238674	0.0197958	0.0727211
ENSMUSG00000020537	Drg2	0.220696	0.03216	0.0995288
ENSMUSG00000020538	Srebf1	0.401355	0.00399119	0.0280827
ENSMUSG00000020541	Tom1l1	0.0130263	0.945018	0.968318
ENSMUSG00000020544	Cox11	0.429422	0.00725238	0.03978
ENSMUSG00000020546	Stxbp4	-0.28326	0.07511	0.176093
ENSMUSG00000020547	Bzw2	0.290175	0.00482186	0.0313328
ENSMUSG00000020549	Elac2	0.354173	0.00234724	0.0211277
[truncated: 13,226 more rows]

## Sheet: Day 9
Ensid_gene	Gene	Log2fc (DKO/WT)	Pvalue	Fdr
ENSMUSG00000000001	Gnai3	-0.152685	0.0620217	0.209345
ENSMUSG00000000028	Cdc45	0.279758	0.045162	0.178021
ENSMUSG00000000031	H19	-1.40054	0.0100033	0.0953617
ENSMUSG00000000037	Scml2	0.0607858	0.857659	0.923725
ENSMUSG00000000056	Narf	0.154614	0.119086	0.298335
ENSMUSG00000000058	Cav2	0.246405	0.00763156	0.0886249
ENSMUSG00000000078	Klf6	-0.30262	0.0302382	0.145964
ENSMUSG00000000085	Scmh1	0.122949	0.343447	0.544083
ENSMUSG00000000088	Cox5a	0.551174	0.00995566	0.0953617
ENSMUSG00000000094	Tbx4	0.533283	0.123271	0.304125
ENSMUSG00000000120	Ngfr	-1.75781	6.65762e-05	0.018668
ENSMUSG00000000126	Wnt9a	0.604813	0.0109675	0.0987976
ENSMUSG00000000127	Fer	-0.0464653	0.568236	0.729974
ENSMUSG00000000131	Xpo6	-0.10822	0.193331	0.391382
ENSMUSG00000000134	Tfe3	-0.2189	0.0156129	0.112198
ENSMUSG00000000142	Axin2	0.154578	0.635173	0.777617
ENSMUSG00000000148	Brat1	-0.00674753	0.953571	0.976623
ENSMUSG00000000149	Gna12	-0.153744	0.147899	0.335279
ENSMUSG00000000154	Slc22a18	0.559344	0.231812	0.433561
ENSMUSG00000000167	Pih1d2	0.28064	0.463481	0.646922
ENSMUSG00000000168	Dlat	0.460867	0.00242979	0.0630079
ENSMUSG00000000171	Sdhd	0.399309	0.00851056	0.0911582
ENSMUSG00000000184	Ccnd2	0.122884	0.253503	0.45779
ENSMUSG00000000194	Gpr107	-0.263907	0.00250558	0.0637641
ENSMUSG00000000204	Slfn4	-0.732401	0.165033	0.357012
ENSMUSG00000000223	Drp2	0.307976	0.513364	0.689102
ENSMUSG00000000244	Tspan32	-1.38006	0.0682741	0.220489
ENSMUSG00000000253	Gmpr	-0.260722	0.345039	0.545875
ENSMUSG00000000266	Mid2	0.0399014	0.611638	0.760945
ENSMUSG00000000275	Trim25	-0.382793	0.162109	0.352924
ENSMUSG00000000276	Dgke	0.376982	0.0220152	0.128001
ENSMUSG00000000278	Scpep1	-0.162843	0.106725	0.279157
ENSMUSG00000000282	Mnt	-0.2663	0.0248672	0.135179
ENSMUSG00000000290	Itgb2	-1.2118	0.00467584	0.078042
ENSMUSG00000000295	Hddc2	0.406089	0.0375516	0.162248
ENSMUSG00000000296	Tpd52l1	0.666308	0.181446	0.377848
ENSMUSG00000000301	Pemt	0.592389	0.0162787	0.114062
ENSMUSG00000000317	Bcl6b	-1.43468	0.0306138	0.146942
ENSMUSG00000000318	Clec10a	-0.340893	0.551349	0.717
ENSMUSG00000000325	Arvcf	0.0703246	0.510929	0.687869
ENSMUSG00000000326	Comt	-0.0109542	0.916147	0.957266
ENSMUSG00000000339	Rtca	0.183659	0.108851	0.283006
ENSMUSG00000000340	Dbt	0.325084	0.089819	0.253791
ENSMUSG00000000346	Dazap2	-0.220373	0.0124121	0.103582
ENSMUSG00000000355	Mcts1	0.21578	0.00973903	0.0949401
ENSMUSG00000000359	Rem1	0.0993205	0.830837	0.906613
ENSMUSG00000000365	Rnf17	-0.493341	0.0539259	0.195617
ENSMUSG00000000374	Trappc10	0.000675602	0.994843	0.997559
ENSMUSG00000000378	Ccm2	0.0570301	0.505005	0.682337
ENSMUSG00000000384	Tbrg4	0.327562	0.0104735	0.0968739
ENSMUSG00000000386	Mx1	-0.87763	0.348885	0.549536
ENSMUSG00000000392	Fap	-1.0089	0.000780792	0.0526494
ENSMUSG00000000399	Ndufa9	0.393031	0.00451707	0.0771977
ENSMUSG00000000402	Egfl6	-0.151562	0.772479	0.871866
ENSMUSG00000000416	Cttnbp2	0.0302595	0.915405	0.956916
ENSMUSG00000000420	Galnt1	-0.153728	0.0680953	0.220161
ENSMUSG00000000439	Mkrn2	0.228684	0.0775617	0.234633
ENSMUSG00000000440	Pparg	0.426583	0.00080031	0.0526494
ENSMUSG00000000441	Raf1	0.219867	0.00555584	0.0823918
ENSMUSG00000000486	2022-09-01	0.241815	0.404814	0.597936
ENSMUSG00000000489	Pdgfb	-1.15247	0.00452014	0.0771977
ENSMUSG00000000530	Acvrl1	-0.633356	0.0191075	0.120423
ENSMUSG00000000531	Grasp	-0.0493843	0.86263	0.927137
ENSMUSG00000000532	Acvr1b	-0.344056	0.0275222	0.140689
ENSMUSG00000000538	Tom1l2	0.0782678	0.31152	0.514265
ENSMUSG00000000552	Zfp385a	-0.140336	0.177841	0.373405
ENSMUSG00000000555	Itga5	-0.686063	0.00528095	0.081479
ENSMUSG00000000561	Wdr77	0.22114	0.02784	0.141121
ENSMUSG00000000563	Atp5f1	0.285964	0.0314875	0.149003
ENSMUSG00000000567	Sox9	0.065994	0.560128	0.723171
ENSMUSG00000000568	Hnrnpd	-0.0883491	0.46133	0.645728
ENSMUSG00000000579	Dynlt1c	0.00741256	0.966531	0.983846
ENSMUSG00000000581	C1d	0.0229653	0.756476	0.860606
ENSMUSG00000000594	Gm2a	-0.218386	0.0268189	0.139453
ENSMUSG00000000600	Krit1	-0.00158076	0.983605	0.992811
ENSMUSG00000000605	Clcn4	0.0161186	0.799623	0.887766
ENSMUSG00000000627	Sema4f	-1.7154	0.00455143	0.0776462
ENSMUSG00000000628	Hk2	0.518654	0.0164909	0.114539
ENSMUSG00000000631	Myo18a	-0.352007	0.0259887	0.137636
ENSMUSG00000000682	Cd52	-1.26578	2.78126e-05	0.0126155
ENSMUSG00000000686	Abhd15	0.25951	0.00651328	0.0845438
ENSMUSG00000000690	Hoxb6	0.0661607	0.771422	0.87102
ENSMUSG00000000693	Loxl3	-0.442194	0.141208	0.32713
ENSMUSG00000000708	Kat2b	0.101352	0.155451	0.344647
ENSMUSG00000000711	Rab5b	-0.000532485	0.992625	0.997086
ENSMUSG00000000730	Dnmt3l	0.412735	0.158994	0.348991
ENSMUSG00000000732	Icosl	0.0147022	0.93571	0.968254
ENSMUSG00000000738	Spg7	0.0934026	0.269766	0.473571
ENSMUSG00000000739	Sult5a1	0.299506	0.11248	0.288935
ENSMUSG00000000740	Rpl13	-0.413586	0.000232114	0.0335926
ENSMUSG00000000743	Chmp1a	-0.0415409	0.537669	0.707563
ENSMUSG00000000751	Rpa1	0.0723786	0.280931	0.484586
ENSMUSG00000000753	Serpinf1	-0.188315	0.130251	0.313313
ENSMUSG00000000759	Tubgcp3	0.0613626	0.483219	0.664167
ENSMUSG00000000776	Polr3d	0.0884726	0.434952	0.623577
ENSMUSG00000000787	Ddx3x	0.0492734	0.55574	0.71976
ENSMUSG00000000804	Usp32	0.0761438	0.227349	0.4291
ENSMUSG00000000805	Car4	0.852373	0.0858994	0.247199
ENSMUSG00000000811	Txnrd3	0.440382	0.00182116	0.0613935
ENSMUSG00000000823	Zfp512b	-0.0709705	0.385738	0.581113
ENSMUSG00000000826	Dnajc5	0.0878838	0.195363	0.393738
ENSMUSG00000000827	Tpd52l2	0.0290972	0.657376	0.794642
ENSMUSG00000000838	Fmr1	-0.150489	0.366387	0.564055
ENSMUSG00000000876	Pxmp4	0.175102	0.116436	0.294063
ENSMUSG00000000881	Dlg3	0.00841494	0.942958	0.97213
ENSMUSG00000000884	Gnb1l	0.79972	0.0091919	0.0932002
ENSMUSG00000000901	Mmp11	-0.0484302	0.675089	0.807322
ENSMUSG00000000902	Smarcb1	0.125245	0.215257	0.416002
ENSMUSG00000000915	Hip1r	0.543594	0.037295	0.161897
ENSMUSG00000000916	Nsun5	0.181742	0.216975	0.417908
ENSMUSG00000000934	Top1mt	0.140512	0.264376	0.468806
ENSMUSG00000000938	Hoxa10	0.210794	0.181549	0.378001
ENSMUSG00000000942	Hoxa4	0.495698	0.0446924	0.177275
ENSMUSG00000000948	Gm38393	0.203847	0.335806	0.536497
ENSMUSG00000000957	Mmp14	-0.500546	0.0624168	0.210196
ENSMUSG00000000958	Slc7a7	0.291406	0.502939	0.680558
ENSMUSG00000000959	Oxa1l	0.589485	0.000973592	0.0542324
ENSMUSG00000000976	Heatr6	0.0566598	0.520192	0.694044
ENSMUSG00000000982	Ccl3	-0.417226	0.213886	0.413975
ENSMUSG00000001016	Ilf2	0.0303068	0.749746	0.85598
ENSMUSG00000001017	Chtop	0.0591378	0.323955	0.525735
ENSMUSG00000001018	Snapin	0.0310003	0.674177	0.806857
ENSMUSG00000001020	S100a4	-0.829975	0.01691	0.115546
ENSMUSG00000001025	S100a6	-0.513989	0.03181	0.149706
ENSMUSG00000001034	Mapk7	-0.133673	0.299825	0.504242
ENSMUSG00000001036	Epn2	-0.0831181	0.489733	0.668969
ENSMUSG00000001039	B9d1	0.202041	0.380692	0.576835
ENSMUSG00000001052	Sec24b	0.116473	0.208163	0.408486
ENSMUSG00000001053	N4bp3	0.430742	0.304428	0.507766
ENSMUSG00000001054	Rmnd5b	-0.0569985	0.474483	0.656747
ENSMUSG00000001056	Nhp2	0.171656	0.195233	0.393655
ENSMUSG00000001062	Vps9d1	-0.153817	0.16216	0.352927
ENSMUSG00000001065	Zfp276	-0.150854	0.190672	0.388793
ENSMUSG00000001082	Mfsd10	-0.107967	0.230377	0.432134
ENSMUSG00000001089	Luzp1	0.0650575	0.279208	0.483108
ENSMUSG00000001098	Kctd10	-0.0336833	0.813312	0.895858
ENSMUSG00000001100	Poldip2	0.289538	0.00807923	0.0900679
ENSMUSG00000001105	Ift20	0.0353418	0.667768	0.802022
ENSMUSG00000001119	Col6a1	-0.373338	0.0411837	0.170364
ENSMUSG00000001120	Pcbp3	0.149962	0.211882	0.41175
ENSMUSG00000001123	Lgals9	-0.547015	0.148839	0.336349
ENSMUSG00000001127	Araf	0.107284	0.148164	0.335535
ENSMUSG00000001128	Cfp	-1.20696	0.000213466	0.0328039
ENSMUSG00000001131	Timp1	-0.447367	0.131236	0.314665
ENSMUSG00000001134	Uxt	0.418507	0.0111622	0.0996201
ENSMUSG00000001138	Cnnm3	-0.0325435	0.713631	0.83338
ENSMUSG00000001143	Lman2l	0.315219	0.070754	0.224162
ENSMUSG00000001150	Mcm3ap	0.0419988	0.48778	0.667617
ENSMUSG00000001151	Pcnt	-0.0983159	0.207298	0.407619
ENSMUSG00000001156	Mxd1	0.173176	0.0701085	0.223115
ENSMUSG00000001157	Gmcl1	0.151761	0.188271	0.386002
ENSMUSG00000001158	Snrnp27	0.142566	0.250558	0.454867
ENSMUSG00000001166	Oas1c	-0.200794	0.451971	0.637081
ENSMUSG00000001173	Ocrl	-0.151954	0.0483773	0.183657
ENSMUSG00000001175	Calm1	-0.145265	0.128709	0.311211
ENSMUSG00000001211	Agpat3	0.302483	0.00948848	0.093742
ENSMUSG00000001227	Sema6b	-0.674082	0.00310436	0.0689847
ENSMUSG00000001228	Uhrf1	-0.132119	0.539178	0.708642
ENSMUSG00000001229	Dpp9	-0.0515264	0.453917	0.638948
ENSMUSG00000001240	Ramp2	0.0505531	0.755678	0.860002
ENSMUSG00000001247	Lsr	-0.451581	0.309967	0.512796
ENSMUSG00000001248	Gramd1a	-0.203392	0.0274202	0.140517
ENSMUSG00000001270	Ckb	-0.592684	0.0164302	0.11451
ENSMUSG00000001280	Sp1	-0.127682	0.0761791	0.232641
ENSMUSG00000001281	Itgb7	-0.378015	0.526454	0.698943
ENSMUSG00000001285	Myg1	0.197723	0.0886843	0.25183
ENSMUSG00000001288	Rarg	-0.240545	0.0283096	0.141883
ENSMUSG00000001289	Pfdn5	-0.0668797	0.374065	0.571228
ENSMUSG00000001300	Efnb2	-0.0965506	0.585832	0.743047
ENSMUSG00000001305	Rrp15	0.181725	0.174788	0.369865
ENSMUSG00000001313	Rnd2	-0.114313	0.409179	0.601216
ENSMUSG00000001323	Srr	0.319342	0.023967	0.132765
ENSMUSG00000001333	Sync	0.470626	0.173415	0.368072
ENSMUSG00000001348	Acp5	-2.74338	0.0150232	0.110461
ENSMUSG00000001349	Cnn1	-1.20573	0.0949106	0.261097
ENSMUSG00000001366	Fbxo9	0.29207	0.0035217	0.0716496
ENSMUSG00000001376	Vps50	0.078756	0.364204	0.56252
ENSMUSG00000001380	Hars	0.0628621	0.335946	0.536554
ENSMUSG00000001383	Zmat2	-0.00518166	0.932573	0.966242
ENSMUSG00000001403	Ube2c	-0.610866	0.12396	0.304768
ENSMUSG00000001415	Smg5	0.051756	0.476802	0.658597
ENSMUSG00000001416	Cct3	0.0372177	0.614168	0.762432
ENSMUSG00000001418	Glmp	-0.279788	0.0148318	0.110366
ENSMUSG00000001419	Mef2d	-0.0266997	0.718964	0.836941
ENSMUSG00000001420	Tmem79	0.720499	0.00605851	0.0835883
ENSMUSG00000001424	Snd1	-0.227435	0.0228813	0.129829
ENSMUSG00000001435	Col18a1	-0.764721	0.00565471	0.0829689
ENSMUSG00000001436	Slc19a1	0.137327	0.441824	0.629625
ENSMUSG00000001440	Kpnb1	0.00520879	0.935732	0.968254
ENSMUSG00000001441	Npepps	0.0398135	0.518034	0.692538
ENSMUSG00000001445	Mrpl10	0.311982	0.00602703	0.0835883
ENSMUSG00000001467	Cyp51	0.322641	0.0119395	0.101956
ENSMUSG00000001472	Tcf25	-0.0522083	0.548211	0.714388
ENSMUSG00000001473	Tubb6	-0.66402	0.0049122	0.0801323
ENSMUSG00000001482	Def8	0.232683	0.0132263	0.106061
ENSMUSG00000001504	Irx2	0.210836	0.280942	0.484586
ENSMUSG00000001506	Col1a1	-1.0121	0.0175292	0.11718
ENSMUSG00000001507	Itga3	0.164268	0.431233	0.620097
ENSMUSG00000001517	Foxm1	-0.77018	0.173845	0.368649
ENSMUSG00000001518	Itfg2	0.241123	0.057937	0.202755
ENSMUSG00000001520	Nrip2	0.257521	0.513826	0.689303
ENSMUSG00000001521	Tulp3	-0.23923	0.0762632	0.232667
ENSMUSG00000001524	Gtf2h4	0.208331	0.0853557	0.24611
ENSMUSG00000001525	Tubb5	-0.418969	0.00411498	0.0752006
ENSMUSG00000001542	Ell2	0.179002	0.050031	0.187185
ENSMUSG00000001552	Jup	0.0409418	0.834361	0.909124
ENSMUSG00000001555	Fkbp10	-0.535042	0.0782294	0.235636
ENSMUSG00000001558	Klhl10	0.550783	0.201668	0.400597
ENSMUSG00000001569	Nom1	0.0111865	0.876332	0.935085
ENSMUSG00000001576	Ergic1	-0.0454594	0.555608	0.719687
ENSMUSG00000001583	Tnk1	-0.471656	0.418883	0.609113
ENSMUSG00000001604	Tcea3	0.407308	0.340364	0.540976
ENSMUSG00000001627	Ifrd1	0.239289	0.0577858	0.202699
ENSMUSG00000001630	Stk38l	0.0256479	0.830286	0.906344
ENSMUSG00000001632	Brpf1	-0.108763	0.319886	0.52259
ENSMUSG00000001642	Akr1b3	-0.143573	0.0950808	0.261332
ENSMUSG00000001655	Hoxc13	0.493418	0.183903	0.381152
ENSMUSG00000001656	Hoxc11	0.447744	0.240766	0.443355
ENSMUSG00000001657	Hoxc8	0.519034	0.000539614	0.0475539
ENSMUSG00000001661	Hoxc6	0.176901	0.0579395	0.202755
ENSMUSG00000001663	Gstt1	-0.308994	0.115891	0.293428
ENSMUSG00000001665	Gstt3	0.0751171	0.627246	0.771916
ENSMUSG00000001666	Ddt	0.552357	0.00654936	0.084664
ENSMUSG00000001670	Tat	1.26156	0.242058	0.44515
ENSMUSG00000001674	Ddx18	0.0356267	0.560359	0.723171
ENSMUSG00000001687	Ubl3	0.138185	0.196847	0.395162
ENSMUSG00000001700	Gramd3	-0.0652689	0.382259	0.57796
ENSMUSG00000001707	Eef1e1	0.131189	0.163127	0.354231
ENSMUSG00000001729	Akt1	-0.23336	0.00943629	0.0935976
ENSMUSG00000001739	Cldn15	-0.623617	0.00997259	0.0953617
ENSMUSG00000001741	Il16	-0.652132	0.0310155	0.147812
ENSMUSG00000001750	Tcirg1	-0.954645	0.00234242	0.0623099
ENSMUSG00000001751	Naglu	-0.476427	0.0163748	0.114372
ENSMUSG00000001755	Coasy	0.28261	0.0261692	0.137835
ENSMUSG00000001761	Smo	0.0157906	0.86814	0.930113
ENSMUSG00000001763	Tspan33	0.314296	0.382787	0.578418
ENSMUSG00000001767	Crnkl1	-0.0196273	0.817077	0.898016
ENSMUSG00000001768	Rin2	-0.0406722	0.717228	0.836145
ENSMUSG00000001773	Folh1	-1.28735	0.0108296	0.098502
ENSMUSG00000001774	Chordc1	0.118903	0.113262	0.28996
ENSMUSG00000001783	Rtcb	0.0177157	0.799826	0.887766
ENSMUSG00000001785	Pwp1	0.0628452	0.481694	0.662803
ENSMUSG00000001786	Fbxo7	0.175557	0.121748	0.302069
ENSMUSG00000001794	Capns1	-0.0343689	0.635237	0.777633
ENSMUSG00000001802	Lrp3	0.0814496	0.387092	0.582243
ENSMUSG00000001829	Clpb	0.401052	0.00394694	0.0744128
ENSMUSG00000001833	2022-09-07	-0.163063	0.0793625	0.237472
ENSMUSG00000001844	Zdhhc4	0.175373	0.0743541	0.230264
ENSMUSG00000001847	Rac1	-0.13783	0.0804796	0.239282
ENSMUSG00000001855	Nup214	-0.110922	0.113114	0.289822
ENSMUSG00000001864	Aif1l	-0.365897	0.407331	0.599929
ENSMUSG00000001870	Ltbp1	-1.49113	0.00661022	0.084811
ENSMUSG00000001891	Ugp2	0.109911	0.117735	0.29597
ENSMUSG00000001909	Trmt1	-0.00841075	0.928494	0.963869
ENSMUSG00000001910	Nacc1	0.00215541	0.978509	0.990324
ENSMUSG00000001911	Nfix	-0.291795	0.0780848	0.235522
ENSMUSG00000001918	Slc1a5	-0.245498	0.0864611	0.248121
ENSMUSG00000001924	Uba1	-0.0234886	0.713508	0.8333
ENSMUSG00000001930	Vwf	-0.940949	0.0481406	0.183179
ENSMUSG00000001942	Siae	0.089131	0.30254	0.506554
ENSMUSG00000001948	Spa17	0.351932	0.446354	0.633039
ENSMUSG00000001962	Fam50a	0.0167232	0.822836	0.901598
ENSMUSG00000001964	Emd	-0.0301849	0.781918	0.876872
ENSMUSG00000001983	Taco1	0.477734	0.00300324	0.0681117
ENSMUSG00000001985	Grik3	-0.881754	0.149496	0.336918
ENSMUSG00000001986	Gria3	-0.196416	0.415078	0.605786
ENSMUSG00000001995	Sipa1l2	-0.545067	0.0109975	0.0988361
ENSMUSG00000001998	Ap4e1	0.00862548	0.924514	0.961809
ENSMUSG00000001999	Blvra	0.0282464	0.800792	0.88853
ENSMUSG00000002006	Pdzd4	-0.188227	0.326432	0.527698
ENSMUSG00000002010	Idh3g	0.304939	0.00637067	0.0845074
ENSMUSG00000002014	Ssr4	-0.0808893	0.367876	0.56519
ENSMUSG00000002015	Bcap31	0.209419	0.0105687	0.0972518
ENSMUSG00000002017	Fam98a	-0.0625703	0.435744	0.624191
ENSMUSG00000002020	Ltbp2	-0.190313	0.527375	0.699748
ENSMUSG00000002028	Kmt2a	-0.280345	0.00657052	0.0847954
ENSMUSG00000002031	Ift46	-0.00379846	0.957331	0.978523
ENSMUSG00000002032	Tmem25	1.32641	0.0709121	0.224376
ENSMUSG00000002043	Trappc6a	0.13824	0.258534	0.462776
ENSMUSG00000002052	Supt6	-0.024307	0.72557	0.840653
ENSMUSG00000002055	Spag5	-0.266403	0.502771	0.680391
ENSMUSG00000002058	Unc119	0.380392	0.00612395	0.0837976
ENSMUSG00000002059	Rab34	0.198482	0.0224576	0.128793
ENSMUSG00000002064	Sdf2	-0.153962	0.0488608	0.184474
ENSMUSG00000002068	Ccne1	0.309537	0.0203307	0.12388
ENSMUSG00000002076	Hsf2bp	1.51019	0.0258885	0.137247
ENSMUSG00000002083	Bbc3	-0.211875	0.244577	0.448169
ENSMUSG00000002102	Psmc3	0.0714056	0.235597	0.437645
ENSMUSG00000002103	Acp2	-0.150797	0.107111	0.279882
ENSMUSG00000002105	Slc39a13	-0.0995868	0.482504	0.663502
ENSMUSG00000002107	Celf2	0.130602	0.110665	0.285827
ENSMUSG00000002108	Nr1h3	0.186994	0.0304492	0.146335
ENSMUSG00000002109	Ddb2	0.12129	0.400739	0.594478
ENSMUSG00000002111	Spi1	-1.39873	0.00176994	0.0613935
ENSMUSG00000002129	Sf3a1	-0.0414721	0.583946	0.741997
ENSMUSG00000002147	Stat6	-0.0883328	0.204888	0.404737
ENSMUSG00000002204	Napsa	-1.33906	0.0971966	0.264855
ENSMUSG00000002205	Vrk3	-0.162135	0.0673962	0.218772
ENSMUSG00000002210	Smg9	-0.484045	0.00639992	0.0845074
ENSMUSG00000002221	Paxip1	0.137437	0.314991	0.517539
ENSMUSG00000002222	Rmnd5a	0.0256134	0.819289	0.8995
ENSMUSG00000002227	Mov10	-0.19221	0.534315	0.705014
ENSMUSG00000002228	Ppm1j	-1.04751	0.208839	0.409083
ENSMUSG00000002233	Rhoc	-0.182624	0.177383	0.373104
ENSMUSG00000002249	Tead3	-0.306214	0.265512	0.470226
ENSMUSG00000002250	Ppard	0.100213	0.360032	0.559133
ENSMUSG00000002257	Def6	-0.46331	0.0500148	0.187185
ENSMUSG00000002265	Peg3	-0.114418	0.73268	0.844498
ENSMUSG00000002266	Zim1	0.221829	0.65228	0.791212
ENSMUSG00000002274	Metrn	-0.00735433	0.981046	0.991786
ENSMUSG00000002279	Lmf1	0.266548	0.0765625	0.23329
ENSMUSG00000002280	Narfl	0.238306	0.053492	0.195025
ENSMUSG00000002289	Angptl4	0.210031	0.0220978	0.128359
ENSMUSG00000002297	Dbf4	-0.0298283	0.872852	0.932792
ENSMUSG00000002307	Daxx	0.036162	0.813639	0.895897
ENSMUSG00000002308	Cd320	0.265809	0.00440877	0.076756
ENSMUSG00000002319	Ipo4	-0.107411	0.37525	0.572131
ENSMUSG00000002320	Tm9sf1	-0.0879571	0.179456	0.375508
ENSMUSG00000002325	Irf9	-0.240364	0.463093	0.646841
ENSMUSG00000002326	Gmpr2	-0.0149818	0.864664	0.928675
ENSMUSG00000002329	Mdp1	0.148913	0.138358	0.323003
ENSMUSG00000002332	Dhrs1	-0.0968727	0.216701	0.417584
ENSMUSG00000002341	Ncan	0.883495	0.0448455	0.177392
ENSMUSG00000002342	Tmem161a	0.175814	0.0281146	0.141339
ENSMUSG00000002343	Armc6	0.148683	0.199205	0.39807
ENSMUSG00000002345	Borcs8	0.213258	0.057582	0.202488
ENSMUSG00000002346	Slc25a42	0.593304	0.00773697	0.0892482
ENSMUSG00000002365	Snx9	-0.0824784	0.17703	0.372935
ENSMUSG00000002372	Ranbp3	-0.0832211	0.284095	0.488169
ENSMUSG00000002379	Ndufa11	0.311337	0.0109896	0.0988361
ENSMUSG00000002393	Nr2f6	0.209042	0.202728	0.402081
ENSMUSG00000002395	Use1	-0.083429	0.226883	0.428684
ENSMUSG00000002396	Ocel1	-0.21451	0.140992	0.326701
ENSMUSG00000002409	Dyrk1b	0.19121	0.114147	0.290901
ENSMUSG00000002413	Braf	0.0699066	0.390262	0.585241
ENSMUSG00000002416	Ndufb2	0.355762	0.0202582	0.123732
ENSMUSG00000002428	Hltf	-0.00324645	0.975131	0.988359
ENSMUSG00000002455	Prpf6	0.0433299	0.501215	0.678881
ENSMUSG00000002458	Rgs19	-0.254373	0.0138819	0.107834
ENSMUSG00000002475	Abhd3	0.363334	0.0579157	0.202755
ENSMUSG00000002477	Snrpd1	0.0559757	0.487221	0.667251
ENSMUSG00000002486	Tchp	0.0727136	0.653862	0.792694
ENSMUSG00000002489	Tiam1	-0.594938	0.0123074	0.103448
ENSMUSG00000002496	Tsc2	0.0980627	0.173991	0.368745
ENSMUSG00000002504	Slc9a3r2	-0.194034	0.227731	0.429295
ENSMUSG00000002524	Puf60	-0.105845	0.113158	0.28984
ENSMUSG00000002546	Golga2	0.0991676	0.176734	0.37257
ENSMUSG00000002550	Uck1	0.494155	0.00349638	0.0715135
ENSMUSG00000002565	Scin	-1.70335	0.225223	0.42681
ENSMUSG00000002578	Ikzf4	-0.0942988	0.772798	0.872034
ENSMUSG00000002580	Mien1	0.105282	0.238081	0.44069
ENSMUSG00000002602	Axl	-0.417329	0.0409348	0.170101
ENSMUSG00000002603	Tgfb1	-0.730575	0.00897861	0.0927449
ENSMUSG00000002608	Ccdc97	0.0693974	0.347896	0.548482
ENSMUSG00000002617	Zfp40	-0.0905554	0.39602	0.589747
ENSMUSG00000002625	Akap8l	0.0806958	0.582936	0.741507
ENSMUSG00000002635	Pdcd2l	-0.0263286	0.908112	0.952851
ENSMUSG00000002658	Gtf2f1	-0.0564918	0.613534	0.762108
ENSMUSG00000002660	Clpp	0.306325	0.00441152	0.076756
ENSMUSG00000002661	Alkbh7	0.216371	0.162678	0.353541
ENSMUSG00000002668	Dennd1c	-0.682962	0.0836225	0.243438
ENSMUSG00000002679	Med6	0.207012	0.133873	0.317842
ENSMUSG00000002688	Prkd1	0.203551	0.0599923	0.206093
ENSMUSG00000002699	Lcp2	-1.45394	0.0036373	0.0724735
ENSMUSG00000002718	Cse1l	0.108261	0.219403	0.421009
ENSMUSG00000002728	Naa20	0.117656	0.199311	0.398139
ENSMUSG00000002731	Prkra	-0.02804	0.843938	0.914993
ENSMUSG00000002732	Fkbp7	0.027521	0.805744	0.891085
ENSMUSG00000002733	Plekha3	-0.12165	0.0676246	0.219182
ENSMUSG00000002741	Ykt6	-0.0346741	0.54078	0.710184
ENSMUSG00000002748	Baz1b	-0.0139362	0.814656	0.896322
ENSMUSG00000002763	Pex6	0.425778	0.0209163	0.125286
ENSMUSG00000002767	Mrpl2	0.149306	0.281555	0.485264
ENSMUSG00000002768	Mea1	-0.0538596	0.485288	0.665725
ENSMUSG00000002769	Gnmt	1.82203	0.115749	0.293214
ENSMUSG00000002771	Grin2d	0.217902	0.434741	0.623577
ENSMUSG00000002778	Kdelr1	-0.0849349	0.195583	0.394079
ENSMUSG00000002781	Tmem143	0.418591	0.0134351	0.106698
ENSMUSG00000002797	Ggct	0.295027	0.0334752	0.153622
ENSMUSG00000002799	Jag2	0.240042	0.252372	0.456651
ENSMUSG00000002803	Btbd6	0.581563	0.00561164	0.0827368
ENSMUSG00000002804	Nudt14	0.0219541	0.911037	0.954569
ENSMUSG00000002808	Epdr1	-0.0703955	0.594428	0.749941
ENSMUSG00000002812	Flii	-0.0457979	0.431695	0.620524
ENSMUSG00000002814	Top3a	0.0703231	0.617755	0.764977
ENSMUSG00000002820	Atg4d	0.399897	0.0376668	0.162466
ENSMUSG00000002825	Qtrt1	-0.00509014	0.975498	0.988575
ENSMUSG00000002831	Plin4	0.302732	0.017655	0.11758
ENSMUSG00000002833	Hdgfl2	-0.00840695	0.925011	0.962005
ENSMUSG00000002835	Chaf1a	-0.50184	0.0122499	0.103234
ENSMUSG00000002844	Adprh	-0.242014	0.0216181	0.127014
ENSMUSG00000002845	Tmem39a	-0.148065	0.254617	0.458941
ENSMUSG00000002846	Timmdc1	0.291375	0.0252283	0.136087
ENSMUSG00000002847	Pla1a	-0.529333	0.059844	0.20587
ENSMUSG00000002870	Mcm2	-0.226529	0.210791	0.410561
ENSMUSG00000002871	Tpra1	-0.234283	0.0320305	0.150114
ENSMUSG00000002881	Nab1	0.0769333	0.227668	0.429282
ENSMUSG00000002885	Adgre5	-0.0708843	0.505243	0.682538
ENSMUSG00000002897	Il17ra	-0.355095	0.17654	0.372398
ENSMUSG00000002900	Lamb1	0.116652	0.361404	0.559983
ENSMUSG00000002908	Kcnn1	0.343159	0.0733205	0.22856
ENSMUSG00000002910	Arrdc2	0.0488398	0.613233	0.762008
ENSMUSG00000002944	Cd36	0.339804	0.00352459	0.0716496
ENSMUSG00000002948	Map2k7	0.0489584	0.508554	0.68575
ENSMUSG00000002949	Timm44	0.37488	0.00441988	0.076756
ENSMUSG00000002957	Ap2a2	-0.259881	0.0265507	0.138802
ENSMUSG00000002963	Pnkp	-0.131446	0.161785	0.352706
ENSMUSG00000002968	Med25	0.0183924	0.834349	0.909124
ENSMUSG00000002980	Bcam	-0.335552	0.52419	0.697545
ENSMUSG00000002981	Clptm1	0.091801	0.298995	0.503231
ENSMUSG00000002983	Relb	0.0372868	0.819544	0.899537
ENSMUSG00000002984	Tomm40	0.457086	0.00655711	0.0846932
ENSMUSG00000002985	Apoe	1.45431	0.00121898	0.0567069
ENSMUSG00000002992	Apoc2	-2.8449	9.83055e-05	0.0226254
ENSMUSG00000002996	Hbp1	-0.0999425	0.23178	0.433561
ENSMUSG00000002997	Prkar2b	0.380349	0.00772831	0.0892482
ENSMUSG00000003031	Cdkn1b	-0.138266	0.206062	0.406328
ENSMUSG00000003032	Klf4	-0.611976	0.0185444	0.119163
ENSMUSG00000003033	Ap1m1	0.0182361	0.79312	0.883843
ENSMUSG00000003037	Rab8a	-0.0212004	0.747644	0.854466
ENSMUSG00000003038	Hmgn2	-10.7889	3.00899e-08	0.000125276
ENSMUSG00000003039	Fam32a	-0.0331318	0.588673	0.745392
ENSMUSG00000003062	Stard3nl	-0.30952	0.0137752	0.10762
ENSMUSG00000003068	Stk11	0.0761416	0.400957	0.594624
ENSMUSG00000003070	Efna2	0.694623	0.0357337	0.15854
ENSMUSG00000003072	Atp5d	0.33156	0.0167489	0.115029
ENSMUSG00000003099	Ppp5c	0.0660812	0.300786	0.504867
ENSMUSG00000003119	Cdk12	0.0916397	0.190298	0.388431
ENSMUSG00000003123	Lipe	0.436956	0.00991249	0.0953617
ENSMUSG00000003131	Pafah1b2	-0.0349952	0.667664	0.802022
ENSMUSG00000003134	Tbc1d8	0.299149	0.39096	0.58585
ENSMUSG00000003135	Cnot11	0.0851264	0.309177	0.511932
ENSMUSG00000003153	Slc2a3	0.19931	0.371165	0.568545
ENSMUSG00000003154	Foxj2	0.00631969	0.955375	0.977421
ENSMUSG00000003161	Sri	-0.0664922	0.37727	0.573736
ENSMUSG00000003166	Dgcr2	-0.0302822	0.623731	0.769578
ENSMUSG00000003184	Irf3	0.0221657	0.813495	0.895897
ENSMUSG00000003190	Bcl2l12	0.439597	0.0173697	0.116601
ENSMUSG00000003198	Zfp959	0.262106	0.0970076	0.264554
ENSMUSG00000003199	Mpnd	0.0707449	0.524834	0.697938
ENSMUSG00000003200	Sh3gl1	-0.513054	0.00484346	0.0796331
ENSMUSG00000003206	Ebi3	-1.10552	0.00502647	0.0804201
ENSMUSG00000003208	Yju2	0.160663	0.36239	0.561066
ENSMUSG00000003226	Ranbp2	0.102451	0.170055	0.363727
ENSMUSG00000003228	Grk5	0.054938	0.380127	0.576517
ENSMUSG00000003233	Dvl3	-0.110044	0.205239	0.405222
ENSMUSG00000003234	Abcf3	0.083204	0.265042	0.469663
ENSMUSG00000003235	Eif2b5	0.257259	0.0527432	0.193346
ENSMUSG00000003269	Cyth2	0.177001	0.0310999	0.147854
ENSMUSG00000003273	Car11	0.199837	0.180287	0.376302
ENSMUSG00000003279	Dlgap1	0.141171	0.588196	0.745064
ENSMUSG00000003282	Plag1	-0.117095	0.551917	0.717466
ENSMUSG00000003283	Hck	-1.15182	0.00106881	0.0553421
ENSMUSG00000003299	Mrpl4	0.305689	0.0118189	0.101634
ENSMUSG00000003308	Keap1	0.0926577	0.194204	0.392424
ENSMUSG00000003316	Glg1	-0.23515	0.0310289	0.14783
ENSMUSG00000003344	Btbd2	-0.0125996	0.879899	0.936662
ENSMUSG00000003345	Csnk1g2	-0.14419	0.0407101	0.169592
ENSMUSG00000003346	Abhd17a	0.124211	0.305038	0.508352
ENSMUSG00000003348	Mob3a	-0.327793	0.0316613	0.149453
ENSMUSG00000003352	Cacnb3	-0.194312	0.427155	0.616353
ENSMUSG00000003354	Ccdc65	0.10835	0.736909	0.847599
ENSMUSG00000003355	Fkbp11	-0.0756223	0.776776	0.874009
ENSMUSG00000003360	Ddx23	-0.00215691	0.975332	0.988471
ENSMUSG00000003363	Pld3	-0.366845	0.0297609	0.145103
ENSMUSG00000003378	Grik5	0.443089	0.148043	0.335358
ENSMUSG00000003380	Rabac1	-0.0190661	0.813573	0.895897
ENSMUSG00000003382	Etv3	0.348233	0.00282534	0.0660188
ENSMUSG00000003402	Prkcsh	-0.0107928	0.901755	0.948732
ENSMUSG00000003418	St8sia6	-2.66748	0.014446	0.109167
ENSMUSG00000003420	Fcgrt	-0.165528	0.058956	0.204324
ENSMUSG00000003421	Nosip	-0.050554	0.537121	0.707325
ENSMUSG00000003423	Pih1d1	0.0644469	0.466826	0.649473
ENSMUSG00000003429	Rps11	-0.190938	0.0194158	0.121087
ENSMUSG00000003435	Supt5	-0.0827915	0.25621	0.46079
ENSMUSG00000003437	Paf1	0.203899	0.0403219	0.16875
ENSMUSG00000003438	Timm50	0.302678	0.00364705	0.0724804
ENSMUSG00000003444	Med29	0.0952681	0.393825	0.58818
ENSMUSG00000003452	Bicd1	0.255646	0.302152	0.506278
ENSMUSG00000003458	Ncstn	-0.167423	0.0642638	0.213226
ENSMUSG00000003464	Pex19	0.266503	0.00312952	0.0691768
ENSMUSG00000003477	Inmt	-1.45765	0.209924	0.409955
ENSMUSG00000003484	Cyp4f18	-2.4423	0.013999	0.10799
ENSMUSG00000003500	Impdh1	0.356378	0.157403	0.346991
ENSMUSG00000003518	Dusp3	0.0557831	0.458102	0.642784
ENSMUSG00000003526	Prodh	1.12571	0.0418816	0.171657
ENSMUSG00000003527	Ess2	0.121535	0.202814	0.402081
ENSMUSG00000003528	Slc25a1	0.0937853	0.351839	0.551598
ENSMUSG00000003531	Dgcr6	0.519055	0.0371107	0.161497
ENSMUSG00000003534	Ddr1	0.0436717	0.798461	0.887362
ENSMUSG00000003541	Ier3	0.0270769	0.91419	0.956348
ENSMUSG00000003545	Fosb	-0.48732	0.0925932	0.258072
ENSMUSG00000003546	Klc4	-0.0392777	0.736433	0.847408
ENSMUSG00000003549	Ercc1	0.130147	0.402805	0.596223
ENSMUSG00000003559	As3mt	-0.0536827	0.740981	0.850702
ENSMUSG00000003573	Homer3	-0.120803	0.349802	0.550026
ENSMUSG00000003575	Crtc1	-0.217597	0.0719163	0.226023
ENSMUSG00000003581	Rnf215	-0.0543078	0.674319	0.806964
ENSMUSG00000003585	Sec14l2	0.0665629	0.915645	0.957101
ENSMUSG00000003604	Aven	0.429765	0.0238308	0.132439
ENSMUSG00000003617	Cp	0.340794	0.0197134	0.122023
ENSMUSG00000003623	Crot	0.121203	0.0786784	0.236287
ENSMUSG00000003644	Rps6ka1	-0.333791	0.124876	0.305883
ENSMUSG00000003660	Snrnp200	0.093869	0.225857	0.427574
ENSMUSG00000003662	Ciao1	0.11184	0.107328	0.280164
ENSMUSG00000003680	Taf6l	0.144481	0.367017	0.564771
ENSMUSG00000003721	Insig2	0.0468326	0.445112	0.631976
ENSMUSG00000003731	Kpna6	0.245166	0.00292871	0.0674128
ENSMUSG00000003746	Man1a	-0.410222	0.0151991	0.110959
ENSMUSG00000003752	Itpkc	0.0981988	0.411933	0.603462
ENSMUSG00000003762	Coq8b	0.383308	0.00591357	0.0832898
ENSMUSG00000003778	Brd8	0.000328349	0.99643	0.998346
ENSMUSG00000003779	Kif20a	-0.360519	0.225785	0.427508
ENSMUSG00000003808	Farsa	-0.0145995	0.852716	0.920072
ENSMUSG00000003809	Gcdh	0.377115	0.00977928	0.0951301
ENSMUSG00000003810	Mast2	0.0161577	0.83009	0.906312
ENSMUSG00000003812	Dnase2a	-0.324991	0.0531106	0.194277
ENSMUSG00000003813	Rad23a	0.0880029	0.410876	0.602561
ENSMUSG00000003814	Calr	-0.213547	0.0180221	0.118221
ENSMUSG00000003824	Syce2	0.292702	0.259369	0.463791
ENSMUSG00000003847	Nfat5	-0.170037	0.24071	0.443333
ENSMUSG00000003848	Nob1	0.0470168	0.640036	0.782033
ENSMUSG00000003849	Nqo1	0.214616	0.39977	0.593841
ENSMUSG00000003863	Ppfia3	0.669632	0.017258	0.116301
ENSMUSG00000003865	Gys1	0.331368	0.0160184	0.113319
ENSMUSG00000003868	Ruvbl2	0.0263837	0.793774	0.88406
ENSMUSG00000003873	Bax	-0.402669	0.00123242	0.0567069
ENSMUSG00000003882	Il7r	0.0711361	0.832267	0.907596
ENSMUSG00000003923	Tfam	0.215465	0.0841538	0.244365
ENSMUSG00000003929	Zfp81	-0.0356648	0.81773	0.898605
ENSMUSG00000003948	Mmd	0.177937	0.219602	0.42111
ENSMUSG00000003949	Hlf	0.80908	0.075636	0.231933
ENSMUSG00000003955	Fam162a	0.0423039	0.60423	0.756054
ENSMUSG00000003970	Rpl8	-0.266278	0.00585893	0.0832898
ENSMUSG00000003992	Ssbp2	0.0572404	0.616066	0.763559
ENSMUSG00000004018	Fancl	0.150515	0.266522	0.471116
ENSMUSG00000004032	Gstm5	0.117407	0.239899	0.442789
ENSMUSG00000004035	Gstm7	-0.180947	0.533825	0.704562
ENSMUSG00000004040	Stat3	-0.0960419	0.201997	0.401133
ENSMUSG00000004043	Stat5a	0.30965	0.0798189	0.238098
ENSMUSG00000004044	Cavin1	0.183715	0.0604375	0.206804
ENSMUSG00000004054	Map3k11	-0.397647	0.011725	0.101415
ENSMUSG00000004056	Akt2	0.366759	0.00829222	0.0907613
ENSMUSG00000004069	Dnaja3	0.43746	0.0267835	0.139451
ENSMUSG00000004070	Hmox2	-0.0494916	0.529699	0.701564
ENSMUSG00000004071	Cdip1	0.222943	0.00858648	0.0912617
ENSMUSG00000004085	Map3k20	0.219977	0.0255517	0.13642
ENSMUSG00000004096	Cwc15	0.0885196	0.294271	0.497901
ENSMUSG00000004098	Col5a3	0.133574	0.494859	0.673406
ENSMUSG00000004099	Dnmt1	-0.342133	0.00716135	0.0865345
ENSMUSG00000004100	Ppan	0.0960854	0.392958	0.587399
ENSMUSG00000004105	Angptl2	-0.0315785	0.785434	0.878993
ENSMUSG00000004113	Cacna1b	0.512773	0.0702729	0.223316
ENSMUSG00000004127	Trmt10a	0.351719	0.0120106	0.10211
ENSMUSG00000004151	Etv1	-1.07068	0.029731	0.145103
ENSMUSG00000004187	Kifc2	0.315906	0.166841	0.359615
ENSMUSG00000004207	Psap	-0.251342	0.0704382	0.223614
ENSMUSG00000004221	Ikbkg	-0.0940843	0.260553	0.464637
ENSMUSG00000004233	Wars2	0.11271	0.306888	0.510223
ENSMUSG00000004263	Atn1	-0.0264763	0.809794	0.894026
ENSMUSG00000004264	Phb2	0.253332	0.0647009	0.213986
ENSMUSG00000004266	Ptpn6	-1.32208	0.00512612	0.0807609
ENSMUSG00000004267	Eno2	-0.247107	0.382559	0.578187
ENSMUSG00000004268	Emg1	0.0440763	0.684558	0.813913
ENSMUSG00000004270	Lpcat3	0.19913	0.0894792	0.253109
ENSMUSG00000004285	Atp6v1f	-0.0867486	0.204096	0.403794
ENSMUSG00000004317	Clcn5	-0.285301	0.187288	0.384844
ENSMUSG00000004319	Clcn3	0.0915923	0.224866	0.426344
ENSMUSG00000004328	Hif3a	-0.251921	0.0830902	0.243064
ENSMUSG00000004356	Utp20	0.254626	0.0033083	0.0702011
ENSMUSG00000004359	Spic	-1.81902	0.0302152	0.145964
ENSMUSG00000004360	9330159F19Rik	0.24759	0.465148	0.648131
ENSMUSG00000004364	Cul3	0.099806	0.197611	0.396096
ENSMUSG00000004371	Il11	1.02015	0.126951	0.309291
ENSMUSG00000004383	Large1	-0.11364	0.331655	0.532647
ENSMUSG00000004393	Ddx56	0.0292801	0.700102	0.824511
ENSMUSG00000004394	Tmed4	0.0765898	0.269511	0.473528
ENSMUSG00000004446	Bid	-0.186024	0.102666	0.273335
ENSMUSG00000004451	Ralb	-0.275112	0.0038202	0.0742003
ENSMUSG00000004455	Ppp1cc	-0.268911	0.0179087	0.117949
ENSMUSG00000004460	Dnajb11	0.0339027	0.614515	0.762618
ENSMUSG00000004462	Tbccd1	0.138417	0.0952097	0.261547
ENSMUSG00000004473	Clec11a	-0.369634	0.237348	0.43995
ENSMUSG00000004500	Zfp324	0.14972	0.347478	0.547981
ENSMUSG00000004508	Gab2	-0.379763	0.00497829	0.0804201
ENSMUSG00000004530	Coro1c	-0.520833	0.00312224	0.0691768
ENSMUSG00000004535	Tax1bp1	0.144646	0.0769468	0.233799
ENSMUSG00000004558	Ndrg2	-0.134524	0.046718	0.181163
ENSMUSG00000004561	Mettl17	0.163119	0.0913216	0.256159
ENSMUSG00000004562	Arhgef40	-0.162455	0.17149	0.365343
ENSMUSG00000004565	Pnpla6	0.0318503	0.723585	0.839726
ENSMUSG00000004567	Mcoln1	0.0900247	0.205637	0.4059
ENSMUSG00000004568	Arhgef18	0.209662	0.0521884	0.192194
ENSMUSG00000004591	Pkn2	0.128738	0.0582788	0.203159
ENSMUSG00000004609	Cd33	-1.05912	0.055848	0.199554
ENSMUSG00000004610	Etfb	0.336258	0.0351076	0.156897
ENSMUSG00000004626	Stxbp2	0.312838	0.00249649	0.063659
ENSMUSG00000004631	Sgce	0.242719	0.0270121	0.139804
ENSMUSG00000004633	Chn2	0.632409	0.325368	0.527065
ENSMUSG00000004637	Wwox	0.00879454	0.937105	0.96861
ENSMUSG00000004642	Slbp	0.0171293	0.837632	0.911016
ENSMUSG00000004655	Aqp1	-0.713509	0.016768	0.115046
ENSMUSG00000004661	Arid3b	0.161477	0.379823	0.576425
ENSMUSG00000004665	Cnn2	-0.474508	0.0802796	0.23901
ENSMUSG00000004667	Polr2e	0.0683964	0.390896	0.58585
ENSMUSG00000004677	Myo9b	-0.508599	0.00200651	0.0614944
ENSMUSG00000004698	Hdac9	-0.58333	0.20416	0.403869
ENSMUSG00000004707	Ly9	-0.771695	0.0101841	0.0955213
ENSMUSG00000004709	Cd244a	-0.715374	0.305538	0.508915
ENSMUSG00000004730	Adgre1	-0.971561	0.0149484	0.110429
ENSMUSG00000004748	Mtfp1	0.476196	0.0213731	0.126238
ENSMUSG00000004768	Rab23	0.00206017	0.987624	0.994682
ENSMUSG00000004771	Rab11a	-0.184629	0.0670797	0.21833
ENSMUSG00000004788	Eif2b2	-0.00999651	0.92562	0.962242
ENSMUSG00000004789	Dlst	0.312713	0.0100595	0.0953617
ENSMUSG00000004791	Pgf	0.331926	0.391174	0.585985
ENSMUSG00000004798	Ulk2	0.0596478	0.450564	0.635885
ENSMUSG00000004815	Dgkq	0.0922183	0.396261	0.589853
ENSMUSG00000004837	Grap	-0.440228	0.187356	0.384844
ENSMUSG00000004843	Chmp2b	0.086123	0.170533	0.364311
ENSMUSG00000004846	Plod3	-0.301984	0.103221	0.274019
ENSMUSG00000004849	Ap1s1	0.034199	0.609628	0.759522
ENSMUSG00000004865	Srpk1	0.223918	0.0137031	0.107437
ENSMUSG00000004880	Lbr	-0.0968875	0.408029	0.600359
ENSMUSG00000004885	Crabp2	-1.87282	0.0070947	0.0860853
ENSMUSG00000004891	Nes	-1.81092	6.43746e-05	0.018668
ENSMUSG00000004892	Bcan	-0.213521	0.615901	0.763478
ENSMUSG00000004895	Prcc	0.145846	0.15274	0.34089
ENSMUSG00000004896	Rrnad1	0.118626	0.190996	0.389022
ENSMUSG00000004897	Hdgf	-0.0247767	0.715001	0.834601
ENSMUSG00000004929	Thop1	-0.0380422	0.713244	0.833128
ENSMUSG00000004931	Apba3	0.0696102	0.414044	0.605193
ENSMUSG00000004933	Matk	-1.80508	0.0224993	0.128793
ENSMUSG00000004934	Pias4	0.0558598	0.547495	0.714035
ENSMUSG00000004936	Map2k1	-0.0810481	0.300672	0.50482
ENSMUSG00000004937	Sgta	0.163478	0.100093	0.269254
ENSMUSG00000004945	Tmem242	0.279652	0.0237303	0.132166
ENSMUSG00000004947	Dtx2	0.205791	0.0370288	0.161452
ENSMUSG00000004951	Hspb1	-0.0211488	0.880865	0.936825
ENSMUSG00000004952	Rasa4	-0.757565	0.0216342	0.127039
ENSMUSG00000004961	Syt5	0.0268341	0.975758	0.988774
ENSMUSG00000004980	Hnrnpa2b1	0.110315	0.206115	0.40638
ENSMUSG00000004994	Ccdc130	0.103522	0.366347	0.564055
ENSMUSG00000004996	Mri1	0.0607985	0.538233	0.707943
ENSMUSG00000005034	Prkacb	-0.114266	0.221876	0.422856
ENSMUSG00000005043	Sgsh	-0.225807	0.0278666	0.141121
ENSMUSG00000005045	Chd5	0.017523	0.977072	0.989329
ENSMUSG00000005054	Cstb	-0.153257	0.119551	0.29882
ENSMUSG00000005057	Sh2b2	0.340317	0.0248065	0.134991
ENSMUSG00000005069	Pex5	0.252301	0.0116058	0.101007
ENSMUSG00000005078	Jkamp	0.233553	0.0178158	0.11791
ENSMUSG00000005087	Cd44	-0.845873	0.00999332	0.0953617
ENSMUSG00000005102	Eif2ak4	0.130108	0.286089	0.490284
ENSMUSG00000005103	Wdr1	-0.176867	0.0176956	0.11758
ENSMUSG00000005107	Slc2a9	-0.0330287	0.815938	0.897276
ENSMUSG00000005124	Ccn4	-0.45221	0.194521	0.392759
ENSMUSG00000005125	Ndrg1	0.104844	0.269557	0.473528
ENSMUSG00000005131	4930550C14Rik	0.363951	0.371492	0.568706
ENSMUSG00000005142	Man2b1	-0.49664	0.00252076	0.0640448
ENSMUSG00000005148	Klf5	0.44032	0.240726	0.443333
ENSMUSG00000005150	Wdr83	0.348988	0.0015874	0.0606229
ENSMUSG00000005161	Prdx2	-0.0485455	0.515505	0.690635
ENSMUSG00000005198	Polr2a	-0.173975	0.0732163	0.228386
ENSMUSG00000005204	Senp3	0.00467401	0.93945	0.969537
ENSMUSG00000005225	Plekha8	0.153584	0.200089	0.398988
ENSMUSG00000005233	Spc25	0.228659	0.519657	0.693568
ENSMUSG00000005262	Ufd1	0.269591	0.00364486	0.0724804
ENSMUSG00000005267	Zfp287	-0.316899	0.364	0.56226
ENSMUSG00000005268	Prlr	0.383739	0.00786134	0.0895039
ENSMUSG00000005299	Letm1	0.374115	0.00746818	0.0881211
ENSMUSG00000005312	Ubqln1	0.223875	0.00907331	0.0929031
ENSMUSG00000005338	Cadm3	-0.878027	0.0124951	0.103937
ENSMUSG00000005354	Txn2	0.202322	0.0253859	0.136182
ENSMUSG00000005357	Slc1a6	-0.269752	0.56435	0.727284
ENSMUSG00000005360	Slc1a3	0.580848	0.0946737	0.260678
ENSMUSG00000005362	Crbn	0.105169	0.336274	0.536799
ENSMUSG00000005370	Msh6	0.051372	0.601861	0.754626
ENSMUSG00000005371	Fbxo11	0.127194	0.217502	0.418714
ENSMUSG00000005373	Mlxipl	0.584385	0.00302622	0.0684317
ENSMUSG00000005374	Tbl2	0.0712993	0.363772	0.562049
ENSMUSG00000005378	Bud23	0.164471	0.0986388	0.266916
ENSMUSG00000005397	Nid1	-0.201274	0.104171	0.275569
ENSMUSG00000005410	Mcm5	-0.37767	0.12248	0.302998
ENSMUSG00000005413	Hmox1	-0.213859	0.192019	0.390263
ENSMUSG00000005417	Mprip	-0.0277841	0.740742	0.850612
ENSMUSG00000005442	Cic	-0.344882	0.00396246	0.0744324
ENSMUSG00000005447	Pafah1b3	0.056067	0.794351	0.884447
ENSMUSG00000005465	Il27ra	-0.93452	0.0631959	0.211422
ENSMUSG00000005469	Prkaca	0.27745	0.018232	0.118847
ENSMUSG00000005470	Asf1b	0.458418	0.0279187	0.141121
ENSMUSG00000005481	Ddx39	-0.00536225	0.95219	0.975847
ENSMUSG00000005483	Dnajb1	0.0687637	0.450559	0.635885
ENSMUSG00000005501	Usp40	0.217602	0.0067644	0.0853205
ENSMUSG00000005505	Kbtbd4	0.117485	0.282374	0.486186
ENSMUSG00000005506	Celf1	0.0401475	0.53098	0.702233
ENSMUSG00000005510	Ndufs3	0.437452	0.00698209	0.0855265
ENSMUSG00000005514	Por	0.254796	0.0530211	0.194134
ENSMUSG00000005533	Igf1r	-0.336551	0.084004	0.244161
ENSMUSG00000005534	Insr	0.329923	0.0274771	0.140595
ENSMUSG00000005566	Trim28	-0.152182	0.0624561	0.210196
ENSMUSG00000005575	Ube2m	0.0738731	0.395778	0.589614
ENSMUSG00000005580	Adcy9	0.258779	0.187123	0.384776
ENSMUSG00000005583	Mef2c	-0.473968	0.0497228	0.186373
ENSMUSG00000005609	Ctr9	0.192756	0.0126521	0.10452
ENSMUSG00000005610	Eif4g2	0.116509	0.20306	0.402385
ENSMUSG00000005611	Mrvi1	-0.794736	0.171234	0.364973
ENSMUSG00000005615	Pcyt1a	0.0279974	0.659589	0.796319
ENSMUSG00000005621	Zfp592	-0.0833129	0.317292	0.519897
ENSMUSG00000005625	Psmd4	0.1152	0.121414	0.301667
ENSMUSG00000005656	Snx6	-0.0712985	0.34019	0.540811
ENSMUSG00000005667	Mthfd2	0.270522	0.335231	0.535838
ENSMUSG00000005672	Kit	0.444357	0.268822	0.473022
ENSMUSG00000005674	Tomm40l	0.267709	0.0181917	0.118847
ENSMUSG00000005682	Pan2	0.0972131	0.276216	0.479977
ENSMUSG00000005683	Cs	0.473071	0.00743831	0.0879994
ENSMUSG00000005686	Ampd3	0.0116641	0.934321	0.967248
ENSMUSG00000005687	Bcas2	0.0980542	0.222876	0.424205
ENSMUSG00000005698	Ctcf	0.0753264	0.271541	0.475256
ENSMUSG00000005699	Pard6a	0.25875	0.0788125	0.236501
ENSMUSG00000005718	Tfap4	0.12684	0.624144	0.769793
ENSMUSG00000005732	Ranbp1	0.0463721	0.583618	0.741743
ENSMUSG00000005774	Rfx5	-0.0914686	0.531023	0.702233
ENSMUSG00000005779	Psmb4	0.0134301	0.833021	0.908098
ENSMUSG00000005800	Mmp8	-0.564795	0.200496	0.399188
ENSMUSG00000005802	Slc30a4	0.0314768	0.641352	0.782572
ENSMUSG00000005803	Sqor	0.139846	0.0629527	0.211208
ENSMUSG00000005804	Bloc1s6	0.0856807	0.257508	0.461652
ENSMUSG00000005813	Metap1	0.0773664	0.307732	0.510814
ENSMUSG00000005823	Gpr108	0.0500514	0.602306	0.754997
ENSMUSG00000005836	Gata6	0.358574	0.0596685	0.205403
ENSMUSG00000005846	Rsl1d1	0.112419	0.312748	0.515409
ENSMUSG00000005871	Apc	0.0637888	0.383824	0.579475
ENSMUSG00000005873	Reep5	0.0426923	0.536391	0.706787
ENSMUSG00000005881	Ergic3	-0.179514	0.103008	0.273847
ENSMUSG00000005882	Uqcc1	0.403802	0.00305006	0.0684868
ENSMUSG00000005886	Ncoa2	-0.0289953	0.711932	0.832279
ENSMUSG00000005893	Nr2c2	-0.150091	0.0850755	0.24573
ENSMUSG00000005897	Nr2c1	0.0930228	0.356045	0.555705
ENSMUSG00000005899	Smpd4	0.25565	0.0170514	0.115898
ENSMUSG00000005907	Pex1	0.227648	0.032062	0.150114
ENSMUSG00000005936	Kctd20	-0.138887	0.0467864	0.181237
ENSMUSG00000005947	Itgae	0.242879	0.143526	0.3304
ENSMUSG00000005949	Ctns	-0.000924659	0.992389	0.996978
ENSMUSG00000005950	P2rx5	0.376085	0.00877196	0.0917783
ENSMUSG00000005951	Shpk	0.307717	0.0709059	0.224376
ENSMUSG00000005958	Ephb3	-0.323372	0.130667	0.313787
ENSMUSG00000005968	Tuft1	-0.693806	0.0904725	0.254803
ENSMUSG00000005973	Rcn1	-0.482968	0.0800439	0.238517
ENSMUSG00000005981	Trap1	0.306243	0.00430076	0.0761669
ENSMUSG00000005982	Naa60	0.0928364	0.279852	0.483789
ENSMUSG00000005983	1700037C18Rik	0.295734	0.350752	0.550677
ENSMUSG00000005986	Ankrd13d	-0.0350592	0.924835	0.962005
ENSMUSG00000006005	Tpr	-0.0103068	0.880056	0.936662
ENSMUSG00000006010	Odr4	0.0909838	0.146343	0.333665
ENSMUSG00000006014	Prg4	-1.05042	0.0273337	0.140517
ENSMUSG00000006019	Dhx34	-0.24402	0.0718302	0.225996
ENSMUSG00000006021	Kptn	0.488633	0.001907	0.0613935
ENSMUSG00000006024	Napa	-0.0188373	0.773263	0.872443
ENSMUSG00000006050	Sra1	0.103639	0.265987	0.470581
ENSMUSG00000006057	Atp5g1	0.0958977	0.381075	0.577055
ENSMUSG00000006058	Snf8	0.159352	0.207985	0.408396
ENSMUSG00000006095	Tbcb	0.0219882	0.789172	0.881186
ENSMUSG00000006127	Inpp5k	-0.0073166	0.961472	0.981
ENSMUSG00000006134	Crkl	-0.0184968	0.776929	0.874009
ENSMUSG00000006154	Eps8l1	0.899341	0.00429147	0.07616
ENSMUSG00000006169	Clint1	0.0755588	0.303819	0.507379
ENSMUSG00000006179	Prss16	-0.986701	0.0743646	0.230264
ENSMUSG00000006191	Cdkal1	0.308079	0.0551958	0.198006
ENSMUSG00000006205	Htra1	-0.226371	0.0636548	0.212027
ENSMUSG00000006215	Zbtb17	0.0893196	0.481474	0.662677
ENSMUSG00000006219	Fblim1	-0.83999	0.000586163	0.0485555
ENSMUSG00000006221	Hspb7	0.154767	0.292131	0.496152
ENSMUSG00000006241	Ccdc159	0.298933	0.120706	0.300533
ENSMUSG00000006262	Mob1b	0.196245	0.0431098	0.173723
ENSMUSG00000006273	Atp6v1b2	-0.249482	0.0439455	0.17585
ENSMUSG00000006276	Eps15l1	-0.0907501	0.295923	0.499697
ENSMUSG00000006281	Tep1	-0.0735125	0.30378	0.507379
ENSMUSG00000006288	Ttc5	0.0270645	0.798567	0.887412
ENSMUSG00000006289	Osgep	-0.0771127	0.543997	0.712052
ENSMUSG00000006299	Aamp	0.0247039	0.713372	0.833204
ENSMUSG00000006301	Tmbim1	-0.112766	0.0872141	0.249331
ENSMUSG00000006304	Arpc2	-0.370926	0.00264562	0.0653858
ENSMUSG00000006307	Kmt2b	-0.0603589	0.528236	0.700409
ENSMUSG00000006315	Tmem147	0.338353	0.00196987	0.0614944
ENSMUSG00000006333	Rps9	-0.342227	0.00122431	0.0567069
ENSMUSG00000006335	Tfpt	0.209836	0.217974	0.419256
ENSMUSG00000006342	Susd2	-0.743988	0.0372524	0.161879
ENSMUSG00000006344	Ggt5	-0.933807	0.0349593	0.156546
ENSMUSG00000006356	Crip2	0.217973	0.150435	0.337922
ENSMUSG00000006360	Crip1	-0.663549	0.0050547	0.0804201
ENSMUSG00000006369	Fbln1	-1.19081	0.000998929	0.0543109
ENSMUSG00000006373	Pgrmc1	0.207011	0.0127073	0.104634
ENSMUSG00000006378	Gcat	0.100428	0.61814	0.765208
ENSMUSG00000006386	Tek	0.542236	0.134689	0.318928
ENSMUSG00000006390	Elovl1	-0.0863651	0.474857	0.656794
ENSMUSG00000006392	Med8	0.14081	0.0599767	0.206093
ENSMUSG00000006395	Hyi	-0.0218092	0.890713	0.942457
ENSMUSG00000006398	Cdc20	-0.388885	0.33654	0.537015
ENSMUSG00000006403	Adamts4	-0.960805	0.0284661	0.142211
ENSMUSG00000006411	Nectin4	-0.784301	0.0135451	0.10705
ENSMUSG00000006412	Pfdn2	0.1473	0.0805583	0.239351
ENSMUSG00000006418	Rnf114	-0.103427	0.334004	0.534736
ENSMUSG00000006423	C330007P06Rik	0.32808	0.00573954	0.0832262
ENSMUSG00000006435	Neurl1a	-0.331855	0.229519	0.431361
ENSMUSG00000006442	Srm	-0.0139946	0.898857	0.947064
ENSMUSG00000006445	Epha2	-0.445311	0.152899	0.341195
ENSMUSG00000006456	Rbm14	0.00448876	0.961547	0.981012
ENSMUSG00000006457	Actn3	-0.0995555	0.696234	0.821838
ENSMUSG00000006462	A530013C23Rik	0.715849	0.12916	0.311721
ENSMUSG00000006463	Zdhhc24	-0.0215624	0.8677	0.929993
ENSMUSG00000006464	Bbs1	0.189316	0.235281	0.437328
ENSMUSG00000006471	Ndor1	0.00249168	0.982398	0.992502
ENSMUSG00000006476	Nsmf	0.00306334	0.982114	0.992345
ENSMUSG00000006494	Pdk1	0.0127135	0.85027	0.918487
ENSMUSG00000006498	Ptbp1	-0.0998897	0.17005	0.363727
ENSMUSG00000006517	Mvd	0.107219	0.542044	0.710773
ENSMUSG00000006519	Cyba	-0.728843	0.00033261	0.0382799
ENSMUSG00000006526	Tmem110	0.249801	0.0102425	0.0958693
ENSMUSG00000006527	Sfmbt1	0.0458153	0.741494	0.851032
ENSMUSG00000006567	Atp7b	-0.2648	0.641819	0.782868
ENSMUSG00000006576	Slc4a3	0.237495	0.186615	0.384455
ENSMUSG00000006585	Cdt1	-0.614107	0.00955294	0.0939576
ENSMUSG00000006586	Runx1t1	0.172633	0.546053	0.712966
ENSMUSG00000006587	Snai3	1.91094	0.0023447	0.0623099
ENSMUSG00000006589	Aprt	-0.333123	0.00192278	0.0613935
ENSMUSG00000006599	Gtf2h1	0.0467115	0.448384	0.63446
ENSMUSG00000006611	Hfe	-0.122742	0.373198	0.570299
ENSMUSG00000006638	Abhd1	0.396469	0.0778212	0.23513
ENSMUSG00000006641	Slc5a6	0.409948	0.00570858	0.0831025
ENSMUSG00000006642	Tcf23	-1.03381	0.33979	0.540453
ENSMUSG00000006651	Aplp1	0.442484	0.0824164	0.242079
ENSMUSG00000006673	Qrich1	-0.0965337	0.135315	0.319595
ENSMUSG00000006675	P4htm	0.464322	0.139723	0.325167
ENSMUSG00000006676	Usp19	0.0648633	0.331726	0.532647
ENSMUSG00000006678	Pola1	0.0513632	0.730409	0.843383
ENSMUSG00000006699	Cdc42	-0.189794	0.0297914	0.145103
ENSMUSG00000006705	Pknox1	-0.015087	0.87509	0.934455
ENSMUSG00000006715	Gmnn	0.421534	0.0586524	0.203816
ENSMUSG00000006717	Acot13	0.36553	0.024719	0.134658
ENSMUSG00000006720	Zfp184	0.351437	0.231975	0.433796
ENSMUSG00000006728	Cdk4	-0.248186	0.0176454	0.11758
ENSMUSG00000006731	B4galnt1	-0.746757	0.00334868	0.070216
ENSMUSG00000006732	Mettl1	0.0559815	0.688051	0.815864
ENSMUSG00000006736	Tspan31	0.0100658	0.858326	0.924181
ENSMUSG00000006740	Kif5b	-0.0135027	0.83599	0.910047
ENSMUSG00000006763	Saal1	-0.0137851	0.923962	0.961622
ENSMUSG00000006782	Cnp	-0.572643	0.00523669	0.0814082
ENSMUSG00000006784	Ttc25	-0.225781	0.366679	0.564419
ENSMUSG00000006800	Sulf2	-0.0120556	0.933513	0.966671
ENSMUSG00000006818	Sod2	0.436094	0.00847745	0.0911582
ENSMUSG00000006850	Tmco6	-0.130813	0.496984	0.675032
ENSMUSG00000006906	Stambp	0.0793584	0.293097	0.497156
ENSMUSG00000006920	Ezh1	-0.0441535	0.606457	0.757268
ENSMUSG00000006931	P3h4	-0.0457416	0.662832	0.798662
ENSMUSG00000006932	Ctnnb1	-0.15027	0.0570448	0.201499
ENSMUSG00000006941	Eif1b	0.105758	0.177137	0.373004
ENSMUSG00000006958	Chrd	-0.238464	0.202716	0.402081
ENSMUSG00000006998	Psmd2	0.0363922	0.567748	0.72965
ENSMUSG00000007029	Vars	-0.10481	0.263929	0.468282
ENSMUSG00000007035	Msh5	-0.086381	0.808212	0.89261
ENSMUSG00000007036	Abhd16a	0.14996	0.0882203	0.251018
ENSMUSG00000007038	Neu1	-0.253335	0.030257	0.146002
ENSMUSG00000007039	Ddah2	-0.447143	0.18677	0.38451
ENSMUSG00000007041	Clic1	-0.708588	0.00095388	0.0542324
ENSMUSG00000007050	Lsm2	0.00086886	0.995754	0.998003
ENSMUSG00000007080	Pole	0.338011	0.272156	0.475818
ENSMUSG00000007097	Atp1a2	0.417752	0.00544181	0.0820368
ENSMUSG00000007207	Stx1a	-0.221503	0.445932	0.63279
ENSMUSG00000007216	Zfp775	0.37849	0.170071	0.363727
ENSMUSG00000007338	Mrpl49	0.157469	0.0619225	0.209109
ENSMUSG00000007379	Dennd2c	0.0211014	0.90084	0.948138
ENSMUSG00000007411	Mark3	0.0654223	0.385687	0.581113
ENSMUSG00000007415	Gatad1	0.270547	0.0114186	0.10052
ENSMUSG00000007458	M6pr	-0.164368	0.0270047	0.139804
ENSMUSG00000007476	Lrrc8a	-0.167252	0.0301939	0.145964
ENSMUSG00000007480	Mc5r	0.294868	0.0329312	0.152375
ENSMUSG00000007564	Ppp2r1a	0.0412363	0.49692	0.675032
ENSMUSG00000007570	Fance	-0.0303081	0.759995	0.863463
ENSMUSG00000007589	Tinf2	0.1157	0.367443	0.565032
ENSMUSG00000007594	Hapln4	0.3715	0.190145	0.388286
ENSMUSG00000007603	Dus3l	0.147111	0.208886	0.409124
ENSMUSG00000007610	Gtpbp3	-0.0789579	0.4419	0.629676
ENSMUSG00000007613	Tgfbr1	-0.219474	0.100432	0.269831
ENSMUSG00000007617	Homer1	0.30497	0.0419321	0.171657
ENSMUSG00000007646	Rad51c	0.2683	0.521366	0.694988
ENSMUSG00000007655	Cav1	0.241762	0.0336983	0.153813
ENSMUSG00000007656	Arpp19	0.0543265	0.483113	0.664103
ENSMUSG00000007659	Bcl2l1	-0.126467	0.136945	0.321406
ENSMUSG00000007670	Khsrp	-0.119826	0.0955912	0.262175
ENSMUSG00000007682	Dio2	0.463675	0.253865	0.457938
ENSMUSG00000007721	Ccdc124	0.158251	0.0831242	0.243114
ENSMUSG00000007739	Cct4	-0.00934264	0.908155	0.952851
ENSMUSG00000007777	0610009B22Rik	0.216738	0.0317625	0.149706
ENSMUSG00000007783	Cpt1c	-0.42059	0.185181	0.382566
ENSMUSG00000007805	Twist2	0.218856	0.182693	0.379665
ENSMUSG00000007812	Zfp655	0.068276	0.377351	0.573766
ENSMUSG00000007815	Rhoa	-0.0853284	0.266687	0.471116
ENSMUSG00000007817	Zmiz1	-0.31948	0.00345746	0.0711949
ENSMUSG00000007827	Ankrd26	0.179363	0.119336	0.298673
ENSMUSG00000007833	Aldh16a1	-0.0210719	0.807537	0.892272
ENSMUSG00000007836	Hnrnpa0	-0.145869	0.0736255	0.228942
ENSMUSG00000007837	Prrg2	0.128943	0.355182	0.55492
ENSMUSG00000007850	Hnrnph1	-0.103241	0.441665	0.629457
ENSMUSG00000007867	Ift43	0.110522	0.36858	0.566047
ENSMUSG00000007872	Id3	0.0196064	0.886188	0.939363
ENSMUSG00000007880	Arid1a	-0.220108	0.0129871	0.105342
ENSMUSG00000007888	Crlf1	-0.22185	0.459766	0.644517
ENSMUSG00000007891	Ctsd	-0.00434142	0.959325	0.979522
ENSMUSG00000007892	Rplp1	-0.327625	0.00271936	0.0658469
ENSMUSG00000007950	Abhd8	0.0434737	0.730237	0.843383
ENSMUSG00000007987	Ift22	0.0228423	0.819488	0.899537
ENSMUSG00000007989	Fzd3	0.0345945	0.816305	0.897488
ENSMUSG00000008035	Mid1ip1	-0.145014	0.448736	0.634842
ENSMUSG00000008036	Ap2s1	-0.233038	0.0335109	0.15369
ENSMUSG00000008090	Fgfrl1	0.514373	0.000713518	0.0515257
ENSMUSG00000008129	4930432K21Rik	0.390906	0.485014	0.665648
ENSMUSG00000008136	Fhl2	-0.533539	0.0807522	0.239631
ENSMUSG00000008140	Emc10	0.0217633	0.77605	0.873902
ENSMUSG00000008153	Clstn3	0.274715	0.0630688	0.211399
ENSMUSG00000008167	Fbxw9	-0.069821	0.624696	0.769872
ENSMUSG00000008200	Fnbp4	-0.0915948	0.360323	0.55927
ENSMUSG00000008206	Cers4	0.681758	0.00588494	0.0832898
ENSMUSG00000008226	Scrn3	0.254288	0.0140915	0.108226
ENSMUSG00000008301	Phax	-0.0329499	0.695958	0.821638
ENSMUSG00000008305	Tle1	0.0422891	0.804844	0.890665
ENSMUSG00000008307	1700109H08Rik	0.159984	0.480167	0.661587
ENSMUSG00000008318	Relt	-0.165111	0.364976	0.563148
ENSMUSG00000008333	Snrpb2	-0.17858	0.149344	0.336722
ENSMUSG00000008348	Ubc	0.0571422	0.579137	0.738843
ENSMUSG00000008373	Prpf31	-0.0850731	0.248232	0.452402
ENSMUSG00000008384	Sertad1	-0.118533	0.455582	0.640414
ENSMUSG00000008393	Carhsp1	-0.0974534	0.179109	0.375249
ENSMUSG00000008398	Elk3	-0.801577	0.00419924	0.0758316
ENSMUSG00000008429	Herpud2	-0.124539	0.131993	0.315468
ENSMUSG00000008435	Rdh13	0.399976	0.00209018	0.0614944
ENSMUSG00000008450	Nutf2	0.0243662	0.747119	0.85412
ENSMUSG00000008475	Arpc5	-0.290006	0.00615621	0.0840186
ENSMUSG00000008496	Pou2f2	-0.857586	0.107084	0.279882
ENSMUSG00000008540	Mgst1	0.135357	0.0729172	0.22796
ENSMUSG00000008575	Nfib	0.40446	0.00266572	0.0654628
ENSMUSG00000008604	Ubqln4	0.160853	0.0925718	0.25807
ENSMUSG00000008668	Rps18	-0.406547	0.000344072	0.0393058
ENSMUSG00000008682	Rpl10	-0.313672	0.00388993	0.0742327
ENSMUSG00000008683	Rps15a	-0.323311	0.00245623	0.0632001
ENSMUSG00000008690	Ncaph2	-0.0403852	0.516696	0.691229
ENSMUSG00000008730	Hipk1	0.0367964	0.625057	0.770123
ENSMUSG00000008734	Gprc5b	0.150676	0.0758563	0.232299
ENSMUSG00000008763	Man1a2	-0.169836	0.222967	0.424224
ENSMUSG00000008822	Acyp1	0.267182	0.109613	0.28411
ENSMUSG00000008845	Cd163	-1.8752	0.0102912	0.0961794
ENSMUSG00000008855	Hdac5	-0.255872	0.00934245	0.0935976
ENSMUSG00000008859	Rala	0.0078516	0.927557	0.963415
ENSMUSG00000008892	Vdac3	0.199986	0.066268	0.216982
ENSMUSG00000008958	Vps72	-0.0205742	0.847313	0.916937
ENSMUSG00000008976	Gabpa	0.149668	0.0413381	0.170733
ENSMUSG00000009013	Dynll1	-0.170952	0.0594504	0.20521
ENSMUSG00000009030	Pdcl	0.00421534	0.958844	0.979356
ENSMUSG00000009035	Tmem184b	-0.0893663	0.545504	0.712644
ENSMUSG00000009073	Nf2	-0.0154622	0.80434	0.890426
ENSMUSG00000009076	Zmat5	-0.31334	0.0302098	0.145964
ENSMUSG00000009079	Ewsr1	-0.15811	0.0614483	0.20821
ENSMUSG00000009090	Ap1b1	-0.347802	0.104501	0.275961
ENSMUSG00000009092	Derl3	0.65556	0.0782987	0.23566
ENSMUSG00000009097	Tbx1	1.00768	0.0462862	0.180159
ENSMUSG00000009108	Gnat2	0.999821	0.180357	0.376382
ENSMUSG00000009112	Bcl2l13	0.272376	0.0109606	0.0987926
ENSMUSG00000009145	Dqx1	0.344042	0.301556	0.505772
ENSMUSG00000009185	Ccl8	-2.12151	6.53422e-05	0.018668
ENSMUSG00000009207	Lnpk	0.144317	0.139769	0.325171
ENSMUSG00000009248	Ascl2	-0.957689	0.0580688	0.202868
ENSMUSG00000009281	Rarres2	-0.106396	0.196629	0.395101
ENSMUSG00000009291	Pttg1ip	-0.0446177	0.458694	0.643323
ENSMUSG00000009292	Trpm2	-0.646834	0.0935064	0.259176
ENSMUSG00000009293	Ube2g2	-0.0625824	0.33393	0.534718
ENSMUSG00000009350	Mpo	1.1911	0.0653511	0.215259
ENSMUSG00000009376	Met	0.363283	0.00935249	0.0935976
ENSMUSG00000009378	Slc16a12	-0.251219	0.413766	0.605002
ENSMUSG00000009394	Syn2	0.130031	0.419938	0.609816
ENSMUSG00000009406	Elk1	0.102718	0.338976	0.539549
ENSMUSG00000009418	Nav1	-0.421846	0.0099106	0.0953617
ENSMUSG00000009470	Tnpo1	-0.0398674	0.576743	0.736912
ENSMUSG00000009535	Rnmt	-0.184682	0.0386255	0.164833
ENSMUSG00000009549	Srp14	-0.123288	0.122194	0.302561
ENSMUSG00000009555	Cdk9	-0.215939	0.0226021	0.128964
ENSMUSG00000009563	Tor2a	-0.000243183	0.997791	0.998756
ENSMUSG00000009566	Fpgs	-0.01792	0.890255	0.942123
ENSMUSG00000009569	Mrtfb	-0.0956539	0.239687	0.442531
ENSMUSG00000009575	Cbx5	0.107459	0.167329	0.36026
ENSMUSG00000009585	Apobec3	-1.46524	0.000502088	0.0460209
ENSMUSG00000009614	Sardh	-0.0476684	0.705344	0.827903
ENSMUSG00000009621	Vav2	-0.0718687	0.527245	0.699636
ENSMUSG00000009630	Ppp2cb	0.0314776	0.62301	0.769001
ENSMUSG00000009633	G0s2	0.397187	0.0427041	0.172766
ENSMUSG00000009640	Dmap1	0.18283	0.104273	0.275585
ENSMUSG00000009647	Mcu	0.163387	0.228222	0.429748
ENSMUSG00000009654	Oit3	0.401046	0.22983	0.431671
ENSMUSG00000009681	Bcr	0.193091	0.142133	0.328575
ENSMUSG00000009687	Fxyd5	-0.672059	0.000811393	0.0526494
ENSMUSG00000009731	Kcnd1	-0.501506	0.103105	0.273917
ENSMUSG00000009733	Tfcp2	0.114574	0.400241	0.593999
ENSMUSG00000009739	Pou6f1	0.133477	0.178331	0.374333
ENSMUSG00000009741	Ubp1	-0.116773	0.173754	0.368538
ENSMUSG00000009772	Nuak2	-0.512449	0.0554818	0.198755
ENSMUSG00000009828	Ick	-0.0675185	0.5725	0.733374
ENSMUSG00000009863	Sdhb	0.386324	0.00984076	0.0953617
ENSMUSG00000009876	Cox4i2	0.149822	0.543723	0.712043
ENSMUSG00000009894	Snap47	0.00130898	0.98358	0.992811
ENSMUSG00000009905	Kdsr	-0.0819978	0.389113	0.584257
ENSMUSG00000009907	Vps4b	-0.10185	0.162342	0.353167
ENSMUSG00000009927	Rps25	-0.236465	0.00978936	0.0951301
ENSMUSG00000009941	Nxf2	-0.176032	0.749586	0.855925
ENSMUSG00000009995	Taz	0.0327814	0.778021	0.874792
ENSMUSG00000010025	Aldh3a2	0.188916	0.0150932	0.11067
ENSMUSG00000010045	Tmem115	-0.0965274	0.26917	0.473227
ENSMUSG00000010047	Hyal2	-0.0208011	0.824491	0.90269
ENSMUSG00000010048	Ifrd2	0.095466	0.461626	0.646018
ENSMUSG00000010051	Hyal1	-0.477607	0.077473	0.234633
ENSMUSG00000010054	Tusc2	0.138879	0.113814	0.290745
ENSMUSG00000010057	Nprl2	0.0430217	0.692023	0.818869
ENSMUSG00000010067	Rassf1	-0.281103	0.0183929	0.118847
ENSMUSG00000010095	Slc3a2	0.13285	0.296794	0.500652
ENSMUSG00000010097	Nxf1	0.00912744	0.9312	0.965378
ENSMUSG00000010110	Stx5a	-0.225971	0.0331628	0.15285
ENSMUSG00000010142	Tnfrsf13b	-0.726272	0.0664689	0.21735
ENSMUSG00000010154	Spire2	-0.0744441	0.908176	0.952851
ENSMUSG00000010205	Raver1	-0.00873382	0.900861	0.948138
ENSMUSG00000010277	2610507B11Rik	-0.0252337	0.83531	0.909756
ENSMUSG00000010290	AI597479	0.0339375	0.668975	0.803124
ENSMUSG00000010307	Tmem86a	0.0987072	0.418723	0.60903
ENSMUSG00000010311	Optc	0.305718	0.495122	0.673612
ENSMUSG00000010342	Tex14	-0.217036	0.566008	0.72863
ENSMUSG00000010358	Ifi35	-0.0631949	0.782821	0.877463
ENSMUSG00000010362	Rdm1	0.54439	0.0710935	0.224673
ENSMUSG00000010376	Nedd8	-0.0518255	0.436381	0.624755
ENSMUSG00000010392	Gosr1	0.200614	0.123542	0.304599
ENSMUSG00000010406	Mrpl52	-0.39306	0.00416113	0.0756418
ENSMUSG00000010453	Kansl3	0.165204	0.0860892	0.247437
ENSMUSG00000010461	Eya4	-0.116799	0.670185	0.80387
ENSMUSG00000010476	Ebf3	0.303553	0.123867	0.304719
ENSMUSG00000010517	Faf1	0.209727	0.0255408	0.13642
ENSMUSG00000010538	Tsacc	0.828362	0.00944165	0.0935976
ENSMUSG00000010554	Mettl16	0.114781	0.159041	0.349043
ENSMUSG00000010607	Pigyl	0.295977	0.0913789	0.256226
ENSMUSG00000010608	Rbm25	0.0459515	0.48424	0.665074
ENSMUSG00000010609	Psen2	-0.0240487	0.822801	0.901598
ENSMUSG00000010651	Acaa1b	0.0361065	0.788208	0.880596
ENSMUSG00000010660	Plcd1	0.0530674	0.606865	0.757329
ENSMUSG00000010663	Fads1	0.111611	0.153435	0.341947
ENSMUSG00000010721	Lmbr1	-0.0146537	0.862781	0.927169
ENSMUSG00000010751	Tnfrsf22	0.2785	0.107698	0.281036
ENSMUSG00000010755	Cars	0.0855774	0.343975	0.544807
ENSMUSG00000010797	Wnt2	-0.0942325	0.863559	0.927553
ENSMUSG00000010830	Kdelr3	-0.39931	0.0700221	0.223115
ENSMUSG00000010911	Apip	0.23966	0.103103	0.273917
ENSMUSG00000010914	Pdhx	0.379645	0.000691473	0.0510234
ENSMUSG00000010936	Vac14	0.121228	0.12902	0.311579
ENSMUSG00000011008	Mcoln2	-0.87893	0.042274	0.172019
ENSMUSG00000011096	Akt1s1	0.0112042	0.90536	0.950976
ENSMUSG00000011114	Tbrg1	-0.238315	0.0468855	0.181354
ENSMUSG00000011148	Adssl1	-0.411478	0.0373548	0.162004
ENSMUSG00000011158	Brf1	-0.0103467	0.889721	0.94176
ENSMUSG00000011171	Vipr2	0.190605	0.810853	0.894688
ENSMUSG00000011179	Odc1	0.277549	0.0154835	0.111746
ENSMUSG00000011254	Thg1l	0.135442	0.332194	0.533031
ENSMUSG00000011256	Adam19	-0.341143	0.221446	0.422757
ENSMUSG00000011257	Pabpc4	0.207131	0.122645	0.303304
ENSMUSG00000011267	Zfp296	-0.622718	0.238597	0.441152
ENSMUSG00000011305	Plin5	0.634945	0.00987407	0.0953617
ENSMUSG00000011306	Sugp1	-0.100951	0.271017	0.474634
ENSMUSG00000011382	Dhdh	0.397264	0.020927	0.125286
ENSMUSG00000011427	Zfp790	0.198415	0.070479	0.223694
ENSMUSG00000011589	Fsd1	-0.108359	0.8235	0.901926
ENSMUSG00000011658	Fuz	0.0346186	0.682076	0.812339
ENSMUSG00000011752	Pgam1	0.0763269	0.367804	0.565174
ENSMUSG00000011831	Evi5	0.20063	0.0336596	0.153813
ENSMUSG00000011832	Evi5l	0.194692	0.0294379	0.144589
ENSMUSG00000011837	Snapc2	-0.00163122	0.989666	0.99593
ENSMUSG00000011877	Git1	-0.34358	0.00741889	0.0879994
ENSMUSG00000011884	Gltp	0.0854184	0.414572	0.605505
ENSMUSG00000011958	Bnip2	0.000447966	0.994785	0.997559
ENSMUSG00000011960	Ccnt1	0.0316156	0.600502	0.753351
ENSMUSG00000012017	Scarf2	-0.484585	0.079892	0.238224
ENSMUSG00000012076	Brms1l	-0.0642995	0.423177	0.612562
ENSMUSG00000012114	Med15	-0.203917	0.0233232	0.130844
ENSMUSG00000012117	Dhdds	-0.106901	0.316452	0.518962
ENSMUSG00000012126	Ubxn11	0.322752	0.302134	0.506278
ENSMUSG00000012187	Mogat1	1.10922	0.0129022	0.105168
ENSMUSG00000012296	Tjap1	-0.130739	0.366304	0.564055
ENSMUSG00000012405	Rpl15	-0.282666	0.00205148	0.0614944
ENSMUSG00000012422	Tmem167	-0.0246653	0.78945	0.881218
ENSMUSG00000012428	Steap4	0.456089	0.00532292	0.0815194
ENSMUSG00000012429	Mplkip	0.0777277	0.540756	0.710184
ENSMUSG00000012443	Kif11	-0.537122	0.208073	0.408461
ENSMUSG00000012483	Rpa3	0.26596	0.0526079	0.193206
ENSMUSG00000012519	Mlkl	-0.325477	0.262569	0.467023
ENSMUSG00000012535	Tnpo3	0.0814978	0.184512	0.381862
ENSMUSG00000012609	Ttll5	0.274516	0.0394774	0.166709
ENSMUSG00000012640	Zfp715	-0.084803	0.356901	0.556534
ENSMUSG00000012705	Retn	0.408794	0.0458598	0.179505
ENSMUSG00000012848	Rps5	-0.389819	0.00068229	0.0505879
ENSMUSG00000012889	Podnl1	-0.258453	0.536566	0.706896
ENSMUSG00000013033	Adgrl1	-0.10878	0.452188	0.637212
ENSMUSG00000013076	Amotl1	0.22733	0.095806	0.262484
ENSMUSG00000013089	Etv5	-0.59942	0.0183211	0.118847
ENSMUSG00000013150	Gfod2	-0.010641	0.939301	0.969537
ENSMUSG00000013155	Enkd1	0.0223073	0.908792	0.953104
ENSMUSG00000013160	Atp6v0d1	-0.100608	0.200526	0.399188
ENSMUSG00000013236	Ptprs	0.094259	0.512266	0.688587
ENSMUSG00000013275	Slc41a1	-0.0284785	0.685587	0.814556
ENSMUSG00000013367	Iglon5	-0.107175	0.694968	0.821036
ENSMUSG00000013415	Igf2bp1	-0.29616	0.805972	0.891151
ENSMUSG00000013419	Zfp651	0.22546	0.0475153	0.182239
ENSMUSG00000013465	Nelfb	-0.0274623	0.718402	0.836642
ENSMUSG00000013483	Card14	-0.345494	0.400262	0.593999
ENSMUSG00000013495	Tmem175	0.11252	0.242001	0.445098
ENSMUSG00000013539	Tango2	0.181155	0.135266	0.319595
ENSMUSG00000013584	Aldh1a2	-0.480012	0.573254	0.734035
ENSMUSG00000013593	Ndufs2	0.319456	0.00468324	0.078081
ENSMUSG00000013622	Atraid	0.057168	0.390972	0.58585
ENSMUSG00000013629	Cad	-0.0322275	0.664329	0.799499
ENSMUSG00000013646	Sh3bp5l	0.133547	0.23598	0.438257
ENSMUSG00000013662	Atad1	0.061278	0.426949	0.616308
ENSMUSG00000013663	Pten	0.127662	0.18103	0.377276
ENSMUSG00000013698	Pea15a	-0.467305	0.00729621	0.0874003
ENSMUSG00000013701	Timm23	0.253309	0.0160153	0.113319
ENSMUSG00000013707	Tnfaip8l2	-1.35847	0.00434296	0.0762988
ENSMUSG00000013736	Trnt1	0.19712	0.0242516	0.133717
ENSMUSG00000013787	Ehmt2	-0.202197	0.03085	0.147402
ENSMUSG00000013822	Elof1	0.192045	0.0275776	0.140689
ENSMUSG00000013833	Med16	0.152659	0.0797306	0.238083
ENSMUSG00000013846	St3gal1	-0.0390263	0.666331	0.801134
ENSMUSG00000013858	Tmem259	0.0416513	0.57523	0.735833
ENSMUSG00000013878	Rnf170	0.251465	0.0140001	0.10799
ENSMUSG00000013921	Clip3	-0.435183	0.0523187	0.192476
ENSMUSG00000013973	Dedd	0.147953	0.19666	0.395101
ENSMUSG00000013997	Nit1	0.160396	0.063242	0.211422
ENSMUSG00000014039	Prdm15	0.229209	0.0527149	0.193346
ENSMUSG00000014074	Rnf168	-0.00163391	0.98597	0.993767
ENSMUSG00000014075	Tctex1d2	0.183219	0.411588	0.603203
ENSMUSG00000014077	Chp1	0.244488	0.0072892	0.0874003
ENSMUSG00000014158	Trpv4	-2.14362	0.00586653	0.0832898
ENSMUSG00000014164	Klhl3	0.0335941	0.922345	0.960784
ENSMUSG00000014177	Tvp23b	-0.409937	0.00027028	0.0362086
ENSMUSG00000014195	Dnajc7	0.144322	0.256439	0.460861
ENSMUSG00000014226	Cacybp	0.179734	0.030382	0.146334
ENSMUSG00000014232	Cluap1	0.144448	0.19744	0.396009
ENSMUSG00000014243	Zswim7	0.229724	0.250104	0.454632
ENSMUSG00000014245	Pigl	0.462272	0.00356519	0.0717786
ENSMUSG00000014294	Ndufa2	0.269982	0.0107927	0.0983719
ENSMUSG00000014301	Pam16	0.18723	0.0939742	0.259959
ENSMUSG00000014303	Glis2	-0.51325	0.099112	0.267484
ENSMUSG00000014313	Cox6c	0.41843	0.00784535	0.0895039
ENSMUSG00000014329	Bicc1	-0.426452	0.0727144	0.227742
ENSMUSG00000014349	Ube2z	0.00846166	0.898444	0.947035
ENSMUSG00000014353	Tmem87b	-0.0659565	0.32954	0.530609
ENSMUSG00000014355	Anapc1	0.0807151	0.202893	0.402135
ENSMUSG00000014361	Mertk	-0.861754	0.0212226	0.125834
ENSMUSG00000014402	Tsg101	0.113445	0.0878387	0.250351
ENSMUSG00000014418	Hps5	-0.0622598	0.384097	0.579547
ENSMUSG00000014426	Map3k4	0.0957777	0.262525	0.467023
ENSMUSG00000014444	Piezo1	-0.143553	0.259739	0.464102
ENSMUSG00000014470	Rnf166	0.148785	0.0624459	0.210196
ENSMUSG00000014496	Ankrd28	0.1216	0.25292	0.457005
ENSMUSG00000014498	Ankrd52	-0.0227551	0.781401	0.876483
ENSMUSG00000014503	Pkd2l2	0.595454	0.0373663	0.162008
ENSMUSG00000014504	Srp19	0.0207229	0.770023	0.870152
ENSMUSG00000014547	Wdfy2	-0.276214	0.029486	0.144589
ENSMUSG00000014550	Rbsn	0.019793	0.784204	0.878326
ENSMUSG00000014551	Mrps25	0.328529	0.0207924	0.125254
ENSMUSG00000014554	Dguok	0.0964877	0.443019	0.630571
ENSMUSG00000014592	Camta1	-0.0655729	0.785463	0.878993
ENSMUSG00000014599	Csf1	-0.388396	0.113648	0.290612
ENSMUSG00000014601	Strip1	-0.0791637	0.270379	0.474165
ENSMUSG00000014602	Kif1a	-0.185571	0.675462	0.807517
ENSMUSG00000014603	Alx3	1.43902	0.201309	0.400179
ENSMUSG00000014606	Slc25a11	0.223919	0.0220087	0.128001
ENSMUSG00000014633	Cmc2	0.373669	0.0322848	0.150741
ENSMUSG00000014668	Chfr	0.220351	0.026686	0.139226
ENSMUSG00000014704	Hoxa2	-0.0733331	0.859518	0.925081
ENSMUSG00000014748	Tex261	-0.0209585	0.730509	0.843383
ENSMUSG00000014763	Fam120b	0.0504592	0.407799	0.600275
ENSMUSG00000014767	Tbp	0.027495	0.800465	0.888368
ENSMUSG00000014769	Psmb1	-0.00355672	0.951998	0.975847
ENSMUSG00000014771	Pdcd2	0.362895	0.0687596	0.221115
ENSMUSG00000014776	Nol3	0.398547	0.0536605	0.195408
ENSMUSG00000014778	Fhod1	-0.352142	0.0473588	0.18204
ENSMUSG00000014782	Plekhg4	-1.80376	0.0254392	0.136182
ENSMUSG00000014786	Slc9a5	-0.371368	0.175133	0.370189
ENSMUSG00000014791	Elmo3	0.417299	0.0418989	0.171657
ENSMUSG00000014813	Stc1	0.458718	0.0377162	0.162475
ENSMUSG00000014837	4931428F04Rik	-0.127101	0.580158	0.739804
ENSMUSG00000014846	Tppp3	-0.122215	0.747055	0.85411
ENSMUSG00000014850	Msh3	0.195677	0.110138	0.284988
ENSMUSG00000014856	Tmem208	0.114913	0.180734	0.376915
ENSMUSG00000014859	E2f4	-0.0820933	0.325069	0.52682
ENSMUSG00000014867	Surf4	-0.135253	0.173995	0.368745
ENSMUSG00000014873	Surf2	0.0832409	0.294592	0.498152
ENSMUSG00000014905	Dnajb9	0.226921	0.0123155	0.103448
ENSMUSG00000014907	Naf1	0.109035	0.369479	0.566715
ENSMUSG00000014932	Yes1	0.216943	0.048733	0.184246
ENSMUSG00000014956	Ppp1cb	0.0438148	0.532464	0.703474
ENSMUSG00000014959	Gorasp2	-0.0872139	0.240485	0.443208
ENSMUSG00000014980	Tsen15	0.193489	0.162263	0.3531
ENSMUSG00000015002	Efr3a	0.0747705	0.272309	0.476011
ENSMUSG00000015013	Trappc2l	0.211249	0.0835812	0.243438
ENSMUSG00000015016	Acsf3	0.476955	0.00519432	0.0811619
ENSMUSG00000015023	Ddx19a	0.108126	0.143843	0.330687
ENSMUSG00000015027	Galns	-0.367512	0.0360292	0.15953
ENSMUSG00000015053	Gata2	-0.317279	0.464425	0.647709
ENSMUSG00000015083	C8g	0.529317	0.0320538	0.150114
ENSMUSG00000015085	Entpd2	-0.404828	0.00434382	0.0762988
ENSMUSG00000015087	Rabl6	0.0782384	0.547771	0.714275
ENSMUSG00000015092	Edf1	0.302909	0.0139216	0.107834
ENSMUSG00000015094	Npdc1	-0.00262756	0.978441	0.990321
ENSMUSG00000015095	Fbxw5	0.201455	0.0156061	0.112198
ENSMUSG00000015112	Slc25a13	-0.925713	0.0421636	0.171796
ENSMUSG00000015120	Ube2i	-0.21165	0.0107177	0.0980534
ENSMUSG00000015126	Tsr3	-0.00102906	0.992847	0.997179
ENSMUSG00000015127	Unkl	0.117741	0.308338	0.511146
ENSMUSG00000015133	Lrrk1	-0.479703	0.0417256	0.171644
ENSMUSG00000015134	Aldh1a3	-0.680405	0.356764	0.556433
ENSMUSG00000015143	Actn1	-0.659091	0.0339359	0.154189
ENSMUSG00000015149	Sirt2	-0.163068	0.0316357	0.149421
ENSMUSG00000015165	Hnrnpl	-0.0667039	0.311054	0.513881
ENSMUSG00000015176	Nolc1	0.204888	0.0136472	0.107308
ENSMUSG00000015189	Casd1	-0.0308419	0.71566	0.835007
ENSMUSG00000015202	Cnksr3	-0.064286	0.637864	0.78023
ENSMUSG00000015214	Mtmr1	0.194625	0.0163178	0.114232
ENSMUSG00000015217	Hmgb3	0.566127	0.00281612	0.0659031
ENSMUSG00000015224	Cyp2j9	-0.0325878	0.862174	0.926969
ENSMUSG00000015243	Abca1	0.214346	0.0189602	0.120282
ENSMUSG00000015247	Nipsnap3b	-0.0998785	0.244079	0.447745
ENSMUSG00000015289	Lage3	0.0777701	0.603454	0.755702
ENSMUSG00000015290	Ubl4a	0.15661	0.0451909	0.178021
ENSMUSG00000015291	Gdi1	0.00615523	0.928323	0.963821
ENSMUSG00000015305	Sash1	-0.0465821	0.668784	0.80302
ENSMUSG00000015312	Gadd45b	-0.103119	0.585206	0.742681
ENSMUSG00000015335	Zdhhc12	-0.0825803	0.595346	0.750369
ENSMUSG00000015337	Endog	0.321052	0.0733126	0.22856
ENSMUSG00000015340	Cybb	-1.11257	0.00846669	0.0911582
ENSMUSG00000015341	Golga7	-0.0754073	0.273223	0.477061
ENSMUSG00000015342	Xk	-0.117353	0.676584	0.80817
ENSMUSG00000015354	Pcolce2	0.0194919	0.9522	0.975847
ENSMUSG00000015355	Cd48	-1.03021	0.0114957	0.100903
ENSMUSG00000015357	Clpx	0.382267	0.00461162	0.0777369
ENSMUSG00000015363	Trabd	0.236046	0.0948428	0.261051
ENSMUSG00000015377	Dennd6b	0.571765	0.0254473	0.136182
ENSMUSG00000015396	Cd83	-0.875432	0.261546	0.465661
ENSMUSG00000015451	C4a	0.153147	0.60732	0.757591
ENSMUSG00000015452	Ager	0.806574	0.0788233	0.236501
ENSMUSG00000015461	Atf6b	-0.196014	0.0553949	0.198582
ENSMUSG00000015467	Egfl8	-0.668545	0.06942	0.222346
ENSMUSG00000015468	Notch4	-0.168221	0.533961	0.704608
ENSMUSG00000015474	Ppt2	0.0665283	0.507869	0.685006
ENSMUSG00000015476	Prrt1	0.604263	0.073559	0.228942
ENSMUSG00000015478	Rnf5	0.0860238	0.41661	0.607044
ENSMUSG00000015488	Cacfd1	-0.0144762	0.84154	0.91351
ENSMUSG00000015501	Hivep2	0.123616	0.380015	0.576516
ENSMUSG00000015522	Arnt	-0.134309	0.0732815	0.228544
ENSMUSG00000015533	Itga2	0.0854192	0.801244	0.88853
ENSMUSG00000015536	Mocs2	0.107555	0.106561	0.279029
ENSMUSG00000015542	Nat9	0.0858977	0.545745	0.712838
ENSMUSG00000015568	Lpl	0.0353921	0.765708	0.866761
ENSMUSG00000015575	Atp6v0e	0.07349	0.308988	0.511777
ENSMUSG00000015597	Zfp318	0.00799414	0.920989	0.959825
ENSMUSG00000015605	Srf	-0.0542467	0.511946	0.688338
ENSMUSG00000015647	Lama5	0.292329	0.158616	0.348674
ENSMUSG00000015652	Steap1	-0.356885	0.187611	0.385214
ENSMUSG00000015653	Steap2	-0.335068	0.212302	0.412149
ENSMUSG00000015656	Hspa8	0.0845725	0.31637	0.518904
ENSMUSG00000015659	Serac1	0.115713	0.573622	0.734324
ENSMUSG00000015665	Awat1	2.11884	0.0006108	0.0485555
ENSMUSG00000015668	Pdzd11	0.0884833	0.241492	0.444266
ENSMUSG00000015671	Psma2	0.125106	0.0816285	0.240955
ENSMUSG00000015672	Mrpl32	0.221114	0.0422167	0.171876
ENSMUSG00000015697	Setdb1	-0.225871	0.0280941	0.141321
ENSMUSG00000015702	Anxa9	0.0417087	0.805329	0.890876
ENSMUSG00000015709	Arnt2	-0.196607	0.692924	0.819399
ENSMUSG00000015711	Prune1	0.201305	0.149216	0.336685
ENSMUSG00000015714	Cers2	0.118955	0.193619	0.391657
ENSMUSG00000015733	Capza2	-0.124385	0.098515	0.266827
ENSMUSG00000015745	Plekho1	-0.81029	0.000633517	0.0488314
ENSMUSG00000015747	Vps45	0.163379	0.0850359	0.245723
ENSMUSG00000015748	Prpf3	-0.000675002	0.994141	0.997559
ENSMUSG00000015749	Anp32e	0.0699319	0.361257	0.559983
ENSMUSG00000015750	Aph1a	-0.0789706	0.27512	0.478937
ENSMUSG00000015755	Tab2	-0.100206	0.220339	0.421636
ENSMUSG00000015757	Ppil4	0.101969	0.290688	0.494698
ENSMUSG00000015759	Cnih1	-0.207802	0.0108624	0.098502
ENSMUSG00000015766	Eps8	-0.715026	0.0154844	0.111746
ENSMUSG00000015776	Med22	0.208227	0.0462652	0.180159
ENSMUSG00000015790	Surf1	0.199536	0.0377618	0.162543
ENSMUSG00000015804	Med28	0.0755281	0.292593	0.496684
ENSMUSG00000015806	Qdpr	0.420353	0.00205481	0.0614944
ENSMUSG00000015837	Sqstm1	-0.0785206	0.249966	0.454551
ENSMUSG00000015839	Nfe2l2	-0.198009	0.0369931	0.161452
ENSMUSG00000015843	Rxrg	0.701373	0.0162942	0.114119
ENSMUSG00000015846	Rxra	-0.0555724	0.463257	0.646841
ENSMUSG00000015850	Adamtsl4	-0.525142	0.110931	0.286323
ENSMUSG00000015852	Fcrls	-1.30608	0.127011	0.309291
ENSMUSG00000015854	Cd5l	-1.15253	0.00231937	0.0623099
ENSMUSG00000015869	Prpsap1	0.0678731	0.470893	0.653655
ENSMUSG00000015880	Ncapg	0.0618909	0.774046	0.872676
ENSMUSG00000015882	Lcorl	0.0890119	0.518352	0.692843
ENSMUSG00000015889	Lta4h	-0.0198	0.807757	0.892416
ENSMUSG00000015932	Dstn	-0.232721	0.0124386	0.103691
ENSMUSG00000015937	H2afy	-0.00253781	0.974579	0.988098
ENSMUSG00000015942	Gtf2ird2	0.0960016	0.493109	0.671855
ENSMUSG00000015943	Bola1	0.431747	0.0260766	0.137766
ENSMUSG00000015944	Castor2	-0.106667	0.354063	0.553894
ENSMUSG00000015947	Fcgr1	-1.13146	0.00593516	0.0832898
ENSMUSG00000015950	Ncf1	-1.18645	0.0196361	0.121813
ENSMUSG00000015957	Wnt11	0.666849	0.0289342	0.143742
ENSMUSG00000015961	Adss	-0.0236086	0.706817	0.828685
ENSMUSG00000015968	Cacna1d	-1.26331	0.00135913	0.0577876
ENSMUSG00000015970	Chdh	0.618085	0.0508799	0.188991
ENSMUSG00000015971	Actr8	0.195296	0.0613058	0.207976
ENSMUSG00000015980	Lrrc27	0.270145	0.188317	0.386044
ENSMUSG00000015981	Stk32c	0.70366	0.145523	0.332432
ENSMUSG00000015994	Fnta	0.143163	0.0632489	0.211422
ENSMUSG00000016018	Mtrex	-0.209349	0.0754378	0.231661
ENSMUSG00000016024	Lbp	-0.73806	0.043975	0.175923
ENSMUSG00000016087	Fli1	-0.818779	0.0887973	0.251934
ENSMUSG00000016128	Stard13	-1.10142	1.38905e-05	0.00856878
ENSMUSG00000016181	Diexf	0.147394	0.116964	0.294837
ENSMUSG00000016194	Hsd11b1	-0.11723	0.313181	0.515792
ENSMUSG00000016206	H2-M3	-0.480097	0.0116389	0.101124
ENSMUSG00000016239	Lonrf3	0.214397	0.465484	0.64854
ENSMUSG00000016252	Atp5e	0.340493	0.00576908	0.0832898
ENSMUSG00000016253	Nelfcd	0.232511	0.0128463	0.105045
ENSMUSG00000016256	Ctsz	-0.171991	0.0282454	0.141659
ENSMUSG00000016257	Prelid3b	0.365277	0.00362256	0.0723667
ENSMUSG00000016262	Sertad4	-0.253168	0.290878	0.494699
ENSMUSG00000016308	Ube2a	0.264309	0.0189325	0.120225
ENSMUSG00000016319	Slc25a5	0.218353	0.0179041	0.117949
ENSMUSG00000016344	Ppdpf	0.277246	0.0261204	0.137766
ENSMUSG00000016356	Col20a1	0.22399	0.218325	0.419565
ENSMUSG00000016382	Pls3	-0.299785	0.137788	0.322266
ENSMUSG00000016409	Nkap	0.23663	0.029781	0.145103
ENSMUSG00000016427	Ndufa1	0.357193	0.00680708	0.0853205
ENSMUSG00000016458	Wt1	0.0200349	0.937056	0.96861
ENSMUSG00000016477	E2f3	0.0914426	0.383484	0.579272
ENSMUSG00000016481	Cr1l	0.100975	0.167518	0.360416
ENSMUSG00000016487	Ppfibp1	-0.114755	0.376496	0.573294
ENSMUSG00000016493	Cd46	0.118285	0.63949	0.781655
ENSMUSG00000016494	Cd34	-0.617321	0.116381	0.29402
ENSMUSG00000016495	Plgrkt	-0.108469	0.330263	0.531661
ENSMUSG00000016496	Cd274	0.276979	0.120082	0.299806
ENSMUSG00000016503	Gtf3a	0.0843441	0.503377	0.680835
ENSMUSG00000016510	Mtif3	0.317857	0.00870983	0.0916207
ENSMUSG00000016520	Lnx2	0.0364545	0.766812	0.867628
ENSMUSG00000016526	Dyrk3	-0.274493	0.397837	0.591595
ENSMUSG00000016528	Mapkapk2	-0.204847	0.0401432	0.168414
ENSMUSG00000016529	Il10	-0.511485	0.232823	0.434566
ENSMUSG00000016534	Lamp2	-0.313346	0.0059203	0.0832898
ENSMUSG00000016541	Atxn10	-0.031553	0.644008	0.784497
ENSMUSG00000016552	Foxred2	-0.171948	0.391853	0.586373
ENSMUSG00000016554	Eif3d	-0.117067	0.122955	0.303778
ENSMUSG00000016559	H3f3b	-0.179326	0.0917562	0.256631
ENSMUSG00000016619	Nup50	0.111684	0.143811	0.330678
ENSMUSG00000016637	Ift27	0.0903179	0.449361	0.635253
ENSMUSG00000016664	Pacsin2	-0.0591682	0.431686	0.620524
ENSMUSG00000016756	Cmah	-0.67639	0.11927	0.29865
ENSMUSG00000016757	Ttll12	0.068457	0.579045	0.738814
ENSMUSG00000016831	Tox4	-0.156388	0.0244537	0.134081
ENSMUSG00000016833	Mrps18c	0.421376	0.025523	0.136388
ENSMUSG00000016918	Sulf1	-0.212481	0.253449	0.457746
ENSMUSG00000016921	Srsf6	0.0264307	0.777377	0.874131
ENSMUSG00000016933	Plcg1	0.172676	0.0364054	0.160229
ENSMUSG00000016940	Kctd2	0.0441852	0.624587	0.769872
ENSMUSG00000016946	Kctd5	0.0712082	0.401111	0.594745
ENSMUSG00000016984	Etaa1	-0.0372268	0.779987	0.875406
ENSMUSG00000017002	Slpi	0.502902	0.10846	0.282439
ENSMUSG00000017009	Sdc4	-0.165914	0.0380279	0.163315
ENSMUSG00000017057	Il13ra1	-0.463427	0.0636287	0.212027
ENSMUSG00000017119	Nbr1	0.00191394	0.977748	0.989815
ENSMUSG00000017132	Cyth1	0.348883	0.0184168	0.118847
ENSMUSG00000017144	Rnd3	-0.224557	0.0959706	0.262666
ENSMUSG00000017146	Brca1	-0.19685	0.485384	0.665725
ENSMUSG00000017167	Cntnap1	0.323337	0.189323	0.387131
ENSMUSG00000017176	Nt5c3b	0.0637257	0.629352	0.773253
ENSMUSG00000017188	Coa3	0.151544	0.0793003	0.237332
ENSMUSG00000017195	Zpbp2	0.651291	0.121029	0.301002
ENSMUSG00000017210	Med24	-0.0160603	0.831639	0.907231
ENSMUSG00000017221	Psmd3	0.0602203	0.443705	0.63114
ENSMUSG00000017264	Exosc10	5.57312e-05	0.999508	0.999962
ENSMUSG00000017286	Glod4	0.110389	0.206869	0.407149
ENSMUSG00000017288	Vps53	-0.0226707	0.736468	0.847408
ENSMUSG00000017291	Taok1	-0.0166626	0.790079	0.881664
ENSMUSG00000017299	Dnttip1	0.00410131	0.961755	0.981158
ENSMUSG00000017307	Acot8	0.2669	0.123679	0.304605
ENSMUSG00000017309	Cd300lg	0.189256	0.670294	0.803895
ENSMUSG00000017314	Mpp2	0.274688	0.163264	0.354477
ENSMUSG00000017344	Vtn	1.26691	0.00131624	0.0575421
ENSMUSG00000017376	Nlk	0.0921293	0.372774	0.569821
ENSMUSG00000017386	Traf4	0.242009	0.0239582	0.132765
ENSMUSG00000017390	Aldoc	0.0883456	0.414447	0.605438
ENSMUSG00000017400	Stac2	0.0827046	0.648836	0.788211
ENSMUSG00000017404	Rpl19	-0.230573	0.00745904	0.0881024
ENSMUSG00000017405	Nek8	0.119559	0.46253	0.646515
ENSMUSG00000017412	Cacnb4	0.472853	0.252466	0.456719
ENSMUSG00000017417	Plxdc1	-0.578538	0.0883824	0.251297
ENSMUSG00000017418	Arl5b	0.0506145	0.565965	0.72863
ENSMUSG00000017421	Zfp207	-0.0594598	0.446936	0.633563
ENSMUSG00000017428	Psmd11	0.0573469	0.446054	0.6329
ENSMUSG00000017446	C1qtnf1	-0.0942178	0.730502	0.843383
ENSMUSG00000017466	Timp2	-0.552293	0.0149723	0.110433
ENSMUSG00000017478	Zc3h18	-0.0416918	0.530176	0.701737
ENSMUSG00000017485	Top2b	-0.0518078	0.39705	0.590629
ENSMUSG00000017491	Rarb	0.670676	0.00541391	0.0818676
ENSMUSG00000017493	Igfbp4	-0.191075	0.143562	0.3304
ENSMUSG00000017499	Cdc6	-0.312049	0.472403	0.654878
ENSMUSG00000017548	Suz12	0.202002	0.0733498	0.22856
ENSMUSG00000017550	Atad5	0.0101958	0.963797	0.982203
ENSMUSG00000017561	Crlf3	-0.12729	0.230225	0.431991
ENSMUSG00000017615	Tnfaip1	-0.071187	0.362639	0.561241
ENSMUSG00000017631	Abr	-0.803371	0.00220637	0.0623099
ENSMUSG00000017652	Cd40	-0.340184	0.435104	0.623621
ENSMUSG00000017664	Slc35c2	-0.0766836	0.354534	0.554525
ENSMUSG00000017667	Zfp334	-0.216287	0.203457	0.402969
ENSMUSG00000017670	Elmo2	-0.193694	0.0749345	0.231074
ENSMUSG00000017677	Wsb1	-0.536884	0.00930802	0.0935168
[truncated: 14,000 more rows]
