# Supplementary material for: Epigenetic regulation of white adipose tissue plasticity and energy metabolism by nucleosome binding HMGN proteins
Source: Nat Commun. 2022 Nov 26;13:7303. doi: 10.1038/s41467-022-34964-5 (PMC9701217; doi:10.1038/s41467-022-34964-5)
Supplement: Supplementary file 5 — Supplementary Data 3 [file 41467_2022_34964_MOESM5_ESM.xlsx]

## Sheet: Genes in different clusters
Data S2 List of Differentially expressed genes in different clusters with low resolution cluster analysis of ScRNA seq data
Gene	P_val	Avg_log2FC (DKO/WT)	pct.1	pct.2	p_val_adj	cluster
Mmp3	0	1.8369	0.656	0.349	0	1
Cxcl12	0	1.60444	0.941	0.624	0	1
F3	0	1.54175	0.967	0.59	0	1
Cxcl14	0	1.53675	0.623	0.329	0	1
Timp3	0	1.50496	0.746	0.304	0	1
Sfrp1	0	1.48983	0.939	0.647	0	1
Abi3bp	0	1.37991	0.575	0.26	0	1
Col1a2	0	1.36024	0.998	0.898	0	1
Adamts5	0	1.28802	0.813	0.391	0	1
Timp2	0	1.286	0.985	0.59	0	1
Mfap5	0	1.27374	0.967	0.524	0	1
Ccn5	0	1.25717	0.813	0.325	0	1
Serpinf1	0	1.24723	0.988	0.654	0	1
Aebp1	0	1.21821	0.988	0.738	0	1
Tmsb4x	0	1.18733	0.993	0.74	0	1
Ccl8	0	1.18003	0.531	0.147	0	1
Mfap4	0	1.16461	0.665	0.203	0	1
Thbs1	0	1.16191	0.944	0.566	0	1
Dcn	0	1.15071	0.964	0.771	0	1
Gas6	0	1.13635	0.783	0.502	0	1
Mgp	0	1.13233	0.813	0.595	0	1
Serping1	0	1.11688	0.894	0.538	0	1
Igfbp6	0	1.10851	0.849	0.357	0	1
Postn	0	1.10336	0.957	0.67	0	1
Igfbp7	0	1.09424	0.995	0.816	0	1
Lbh	0	1.08292	0.818	0.321	0	1
Ctsk	0	1.07671	0.814	0.398	0	1
Col1a1	0	1.07609	0.998	0.93	0	1
Tagln	0	1.0754	0.926	0.372	0	1
C4b	0	1.07061	0.653	0.232	0	1
Pmepa1	0	1.06883	0.973	0.651	0	1
Cd63	0	1.0261	0.999	0.906	0	1
Slfn5	0	1.01737	0.78	0.332	0	1
Cst3	0	1.0104	0.992	0.834	0	1
Ahnak2	0	1.00764	0.837	0.367	0	1
Sparc	0	0.99643	0.999	0.939	0	1
Adm	0	0.989818	0.762	0.385	0	1
Itm2b	0	0.97953	0.992	0.829	0	1
Cd9	0	0.975779	0.827	0.309	0	1
Cpxm1	0	0.971576	0.725	0.337	0	1
Fos	0	0.947277	0.845	0.543	0	1
Cemip	0	0.943288	0.449	0.148	0	1
Ccn2	0	0.942957	0.71	0.288	0	1
Ccn3	0	0.941238	0.453	0.117	0	1
Tpm1	0	0.937482	0.944	0.538	0	1
Emp3	0	0.930442	0.905	0.327	0	1
Acta2	0	0.928842	0.909	0.373	0	1
Rbp1	0	0.921917	0.763	0.366	0	1
Apoe	0	0.910193	0.871	0.732	0	1
Ccl7	0	0.909965	0.7	0.364	0	1
Cygb	0	0.889762	0.875	0.511	0	1
Thbs2	0	0.889071	0.913	0.669	0	1
Wfdc17	0	0.885823	0.236	0.056	0	1
Myl9	0	0.877895	0.703	0.263	0	1
Serf2	0	0.877854	0.999	0.888	0	1
Arid5b	0	0.871969	0.919	0.584	0	1
Lgi2	0	0.87125	0.692	0.317	0	1
B2m	0	0.865475	0.965	0.729	0	1
Lgals3	0	0.86433	0.921	0.685	0	1
Selenom	0	0.856968	0.938	0.588	0	1
Ahnak	0	0.856805	0.973	0.715	0	1
Pcolce	0	0.849771	0.973	0.716	0	1
Lgals1	0	0.84538	0.997	0.87	0	1
Cald1	0	0.841054	0.994	0.814	0	1
Pdlim2	0	0.839703	0.739	0.268	0	1
Bgn	0	0.838951	0.999	0.88	0	1
Serpinh1	0	0.833932	0.997	0.846	0	1
Ogn	0	0.822401	0.35	0.115	0	1
Cyba	0	0.821133	0.909	0.5	0	1
Prelp	0	0.819755	0.635	0.208	0	1
Cnn3	0	0.802772	0.889	0.561	0	1
Rasl11a	0	0.801811	0.733	0.457	0	1
Npdc1	0	0.800589	0.81	0.377	0	1
Mmp11	0	0.797796	0.592	0.202	0	1
Thy1	0	0.796473	0.793	0.337	0	1
Serpinb6a	0	0.795186	0.975	0.725	0	1
Prdx5	0	0.79026	0.97	0.762	0	1
Mdk	0	0.788431	0.493	0.171	0	1
Ctsd	0	0.785489	0.968	0.767	0	1
Phldb2	0	0.782026	0.869	0.473	0	1
Rcn3	0	0.780234	0.962	0.69	0	1
Fhl2	0	0.778098	0.738	0.361	0	1
Atf5	0	0.775071	0.924	0.59	0	1
Nenf	0	0.772697	0.932	0.628	0	1
Gabarap	0	0.770945	0.995	0.832	0	1
Tpm2	0	0.768899	0.846	0.364	0	1
Myl12a	0	0.767422	0.967	0.692	0	1
Hes1	0	0.764283	0.847	0.494	0	1
Lgalsl	0	0.763855	0.76	0.386	0	1
Tmem176b	0	0.763846	0.803	0.451	0	1
Bst2	0	0.761324	0.761	0.392	0	1
Fbln2	0	0.758923	0.998	0.891	0	1
Ccn4	0	0.753584	0.74	0.295	0	1
Rhoc	0	0.751553	0.944	0.587	0	1
Ier3	0	0.751264	0.755	0.427	0	1
Tmsb10	0	0.749353	0.983	0.777	0	1
Jund	0	0.731546	0.942	0.676	0	1
Csgalnact1	0	0.731175	0.747	0.408	0	1
Col5a2	0	0.726289	0.994	0.859	0	1
Cd302	0	0.724085	0.822	0.539	0	1
Myh9	0	0.722515	0.951	0.699	0	1
Gpnmb	0	0.721679	0.58	0.221	0	1
Lpp	0	0.721348	0.899	0.634	0	1
Adamts2	0	0.719359	0.835	0.525	0	1
Ccdc80	0	0.717765	0.898	0.573	0	1
Actn1	0	0.717651	0.85	0.448	0	1
Sox4	0	0.71717	0.869	0.638	0	1
Lrrc32	0	0.716397	0.778	0.384	0	1
Ddah2	0	0.716286	0.694	0.252	0	1
Itgb1	0	0.714823	0.98	0.77	0	1
Map1b	0	0.709828	0.741	0.327	0	1
Lamp1	0	0.709176	0.979	0.79	0	1
Fxyd5	0	0.707716	0.806	0.58	0	1
Basp1	0	0.706839	0.937	0.589	0	1
Cd81	0	0.703921	0.969	0.745	0	1
Hexa	0	0.700733	0.825	0.528	0	1
Cstb	0	0.692785	0.949	0.714	0	1
Arpc2	0	0.68979	0.97	0.738	0	1
Bri3	0	0.684762	0.96	0.726	0	1
Cnn2	0	0.683252	0.765	0.348	0	1
Mmp23	0	0.682047	0.659	0.24	0	1
Podn	0	0.675431	0.528	0.176	0	1
Sdc2	0	0.669856	0.755	0.416	0	1
Myl6	0	0.66915	0.997	0.89	0	1
Vat1	0	0.668984	0.814	0.455	0	1
Tmem176a	0	0.667645	0.703	0.384	0	1
Tle5	0	0.66681	0.912	0.607	0	1
Mustn1	0	0.662019	0.449	0.147	0	1
Ppib	0	0.661956	0.997	0.846	0	1
Ppp1r14b	0	0.661915	0.977	0.737	0	1
Plk2	0	0.661176	0.668	0.316	0	1
Mfap2	0	0.659151	0.615	0.265	0	1
Nfix	0	0.656012	0.955	0.705	0	1
Runx1	0	0.65566	0.788	0.503	0	1
Map1lc3b	0	0.653673	0.984	0.818	0	1
Dst	0	0.653041	0.837	0.526	0	1
Lbp	0	0.651968	0.5	0.196	0	1
Ctsz	0	0.649975	0.945	0.722	0	1
Srpx2	0	0.645685	0.625	0.265	0	1
Nupr1	0	0.643442	0.885	0.58	0	1
Plod2	0	0.64107	0.768	0.59	0	1
Hif1a	0	0.64003	0.946	0.733	0	1
Actb	0	0.638465	1	0.934	0	1
Fxyd1	0	0.63685	0.733	0.453	0	1
Uap1l1	0	0.636207	0.661	0.294	0	1
Svep1	0	0.636083	0.86	0.6	0	1
Ttc28	0	0.636075	0.675	0.31	0	1
Eva1b	0	0.635019	0.792	0.453	0	1
S100a11	0	0.631128	0.989	0.842	0	1
Cyb5r1	0	0.628732	0.782	0.426	0	1
Mylk	0	0.625834	0.484	0.229	0	1
Ccn1	0	0.625122	0.908	0.665	0	1
Atp6v1f	0	0.625012	0.93	0.685	0	1
Atp6v1g1	0	0.623782	0.955	0.726	0	1
Serpine1	0	0.619695	0.91	0.715	0	1
Dynlrb1	0	0.619596	0.956	0.73	0	1
Arpc1b	0	0.61891	0.983	0.779	0	1
Col8a1	0	0.617307	0.309	0.127	0	1
Ugcg	0	0.616871	0.809	0.525	0	1
Selenow	0	0.616466	0.94	0.691	0	1
Gnai2	0	0.614241	0.954	0.691	0	1
Dstn	0	0.610443	0.91	0.683	0	1
Isg15	0	0.610186	0.33	0.12	0	1
Sec61b	0	0.606613	0.973	0.774	0	1
Actg1	0	0.605717	0.982	0.86	0	1
Tuba1a	0	0.605544	0.919	0.614	0	1
Mmp14	0	0.601212	0.921	0.658	0	1
Flot1	0	0.597931	0.725	0.378	0	1
Pdgfrb	0	0.595601	0.815	0.497	0	1
Rexo2	0	0.595183	0.922	0.645	0	1
Scpep1	0	0.594623	0.867	0.609	0	1
Pfn1	0	0.592236	0.993	0.815	0	1
Flna	0	0.590119	0.878	0.613	0	1
Mxra8	0	0.588128	0.768	0.448	0	1
Asah1	0	0.58787	0.808	0.514	0	1
Hcfc1r1	0	0.583709	0.795	0.492	0	1
Vim	0	0.583303	0.998	0.9	0	1
Cdc42ep3	0	0.579954	0.513	0.198	0	1
Pdia3	0	0.579846	0.983	0.795	0	1
Gaa	0	0.579453	0.736	0.443	0	1
Anxa3	0	0.575849	0.744	0.331	0	1
S100a4	0	0.574606	0.683	0.382	0	1
Fzd2	0	0.573378	0.63	0.304	0	1
Reep5	0	0.569659	0.952	0.684	0	1
Ctsh	0	0.566276	0.736	0.518	0	1
Gnas	0	0.564535	0.997	0.881	0	1
Selenos	0	0.562692	0.903	0.674	0	1
Mxra7	0	0.561085	0.785	0.475	0	1
Vcl	0	0.560067	0.717	0.504	0	1
Cdh11	0	0.559033	0.832	0.578	0	1
Gng5	0	0.558255	0.983	0.815	0	1
Tmem59	0	0.557694	0.95	0.753	0	1
Rtn4	0	0.557303	0.933	0.666	0	1
Fn1	0	0.555334	0.996	0.895	0	1
C1s1	0	0.553639	0.661	0.36	0	1
Htra1	0	0.550012	0.583	0.296	0	1
Ctsa	0	0.547402	0.778	0.514	0	1
Fgf7	0	0.544499	0.784	0.493	0	1
Itgb5	0	0.542494	0.782	0.499	0	1
Sptbn1	0	0.540576	0.947	0.75	0	1
Rras	0	0.539393	0.777	0.505	0	1
Arpc3	0	0.537765	0.953	0.742	0	1
Gpx8	0	0.532636	0.816	0.533	0	1
Pbxip1	0	0.530797	0.713	0.421	0	1
2022-09-11	0	0.530789	0.866	0.609	0	1
Chd3	0	0.530651	0.691	0.397	0	1
Pappa	0	0.528886	0.579	0.349	0	1
Rgs16	0	0.527988	0.508	0.253	0	1
Hspb1	0	0.526991	0.687	0.416	0	1
Palld	0	0.526601	0.82	0.574	0	1
Fkbp11	0	0.525704	0.782	0.5	0	1
Tln1	0	0.524929	0.876	0.635	0	1
Aldh1a2	0	0.52444	0.143	0.035	0	1
Tpm4	0	0.524335	0.96	0.771	0	1
Atp6v0b	0	0.5216	0.91	0.678	0	1
Pls3	0	0.519578	0.665	0.369	0	1
Col3a1	0	0.516646	0.998	0.976	0	1
Asap1	0	0.515404	0.668	0.393	0	1
Krtcap2	0	0.514132	0.978	0.797	0	1
Rnh1	0	0.512672	0.786	0.495	0	1
Atpif1	0	0.512321	0.952	0.721	0	1
Fibin	0	0.508626	0.465	0.224	0	1
Mmp2	0	0.508601	0.827	0.609	0	1
Map1lc3a	0	0.507396	0.946	0.744	0	1
Sqstm1	0	0.506534	0.836	0.58	0	1
Tcf4	0	0.506234	0.788	0.567	0	1
Gyg	0	0.50556	0.61	0.354	0	1
Plxdc2	0	0.504912	0.554	0.282	0	1
S100a6	0	0.504751	0.998	0.915	0	1
Nudt4	0	0.504365	0.85	0.635	0	1
Fosb	0	0.504295	0.557	0.359	0	1
Plec	0	0.504244	0.771	0.488	0	1
Nme2	0	0.503039	0.999	0.934	0	1
Gng12	0	0.501806	0.902	0.672	0	1
Msn	0	0.500581	0.892	0.632	0	1
Ssr4	0	0.499115	0.989	0.83	0	1
H2-D1	0	0.498873	0.8	0.586	0	1
Fads3	0	0.498604	0.662	0.348	0	1
Fam129a	0	0.497969	0.552	0.203	0	1
Clic1	0	0.497864	0.945	0.628	0	1
Sars	0	0.497256	0.903	0.669	0	1
Ostc	0	0.495829	0.934	0.715	0	1
Cyb5r3	0	0.495535	0.874	0.623	0	1
Fcgrt	0	0.495505	0.709	0.425	0	1
Tmed10	0	0.494886	0.97	0.778	0	1
Aga	0	0.494698	0.711	0.432	0	1
Metrnl	0	0.494452	0.596	0.295	0	1
Ltbp2	0	0.493561	0.464	0.206	0	1
Prnp	0	0.493532	0.79	0.573	0	1
Crip1	0	0.493489	0.722	0.401	0	1
Cmtm3	0	0.491466	0.6	0.289	0	1
Prdx2	0	0.490746	0.962	0.756	0	1
Bax	0	0.489464	0.93	0.701	0	1
App	0	0.487348	0.891	0.676	0	1
Psmd8	0	0.487242	0.924	0.721	0	1
Ankrd12	0	0.486885	0.666	0.369	0	1
Selenof	0	0.486852	0.972	0.784	0	1
Sh3bgrl3	0	0.486821	0.929	0.674	0	1
Cpe	0	0.486694	0.562	0.279	0	1
Ctsl	0	0.486649	0.997	0.903	0	1
Ube2r2	0	0.486568	0.848	0.607	0	1
Cyp7b1	0	0.486363	0.393	0.229	0	1
Ifi27	0	0.486269	0.915	0.666	0	1
Spcs1	0	0.484741	0.935	0.724	0	1
Fdps	0	0.484611	0.673	0.483	0	1
Ckb	0	0.4832	0.5	0.233	0	1
Slc25a4	0	0.483118	0.995	0.881	0	1
Atp6v0c	0	0.482965	0.963	0.774	0	1
Slc16a2	0	0.482905	0.448	0.185	0	1
Grem1	0	0.482635	0.278	0.121	0	1
Tcn2	0	0.481511	0.512	0.19	0	1
Nradd	0	0.48151	0.58	0.255	0	1
Mark1	0	0.480653	0.498	0.278	0	1
Tspan4	0	0.480135	0.938	0.701	0	1
Tgfb1i1	0	0.479628	0.603	0.283	0	1
Abracl	0	0.477719	0.873	0.624	0	1
Bdnf	0	0.477547	0.429	0.195	0	1
Ptgis	0	0.476968	0.576	0.303	0	1
Cebpd	0	0.473529	0.776	0.593	0	1
Tmem160	0	0.473135	0.861	0.603	0	1
Ergic3	0	0.472449	0.798	0.571	0	1
Myof	0	0.470657	0.668	0.352	0	1
Myo10	0	0.470612	0.486	0.229	0	1
Dynll1	0	0.470457	0.974	0.783	0	1
Capg	0	0.470194	0.744	0.48	0	1
S100a16	0	0.470164	0.697	0.422	0	1
Prr13	0	0.469417	0.722	0.457	0	1
Wwc2	0	0.467464	0.678	0.396	0	1
Nexn	0	0.463706	0.484	0.203	0	1
Efemp2	0	0.462819	0.959	0.739	0	1
Scg2	0	0.462473	0.151	0.032	0	1
2310022B05Rik	0	0.461704	0.61	0.331	0	1
Fbn1	0	0.46167	0.947	0.716	0	1
Dhrs3	0	0.46078	0.608	0.348	0	1
Ifitm3	0	0.458277	0.991	0.816	0	1
Col14a1	0	0.4582	0.268	0.066	0	1
Fis1	0	0.458133	0.864	0.619	0	1
Sri	0	0.456994	0.813	0.56	0	1
Mbnl2	0	0.45651	0.917	0.7	0	1
Vps29	0	0.452031	0.84	0.586	0	1
Rhoq	0	0.45198	0.732	0.471	0	1
Smpdl3a	0	0.451072	0.409	0.11	0	1
Fbln1	0	0.450857	0.602	0.404	0	1
Scn1b	0	0.449028	0.505	0.217	0	1
Emp2	0	0.448383	0.6	0.285	0	1
Btg2	0	0.448272	0.695	0.443	0	1
Gpx1	0	0.447149	0.818	0.547	0	1
Ubxn4	0	0.446621	0.86	0.629	0	1
Prdx4	0	0.446473	0.863	0.621	0	1
Myo1c	0	0.445737	0.686	0.423	0	1
Selenok	0	0.445631	0.949	0.757	0	1
Kdelr3	0	0.444544	0.697	0.43	0	1
Mtch1	0	0.442855	0.876	0.649	0	1
Foxp1	0	0.440978	0.855	0.613	0	1
Mfge8	0	0.440291	0.719	0.565	0	1
Chmp4b	0	0.440058	0.845	0.615	0	1
Eif3c	0	0.439283	0.971	0.793	0	1
Asns	0	0.43923	0.775	0.478	0	1
Txndc17	0	0.438883	0.929	0.724	0	1
Pafah1b3	0	0.438453	0.599	0.3	0	1
Snhg18	0	0.437712	0.739	0.497	0	1
Islr	0	0.436731	0.396	0.134	0	1
Oxct1	0	0.435285	0.773	0.516	0	1
Cdc42ep5	0	0.434681	0.483	0.172	0	1
Tceal9	0	0.434666	0.973	0.767	0	1
Arf4	0	0.434524	0.958	0.761	0	1
Tbcb	0	0.434196	0.79	0.499	0	1
Setbp1	0	0.433539	0.46	0.199	0	1
Ext1	0	0.433082	0.693	0.44	0	1
Sh3bgrl	0	0.430714	0.769	0.55	0	1
Gpr176	0	0.429183	0.467	0.167	0	1
Nbl1	0	0.428872	0.525	0.251	0	1
Nars	0	0.42862	0.926	0.721	0	1
Capzb	0	0.428334	0.912	0.696	0	1
Wls	0	0.428027	0.856	0.636	0	1
Akr1a1	0	0.427643	0.938	0.739	0	1
Olfml3	0	0.427012	0.642	0.381	0	1
Lrrfip1	0	0.425683	0.701	0.456	0	1
Calm1	0	0.425538	0.99	0.85	0	1
Hmox1	0	0.424394	0.69	0.495	0	1
Anxa5	0	0.42359	0.932	0.732	0	1
Actr3	0	0.423309	0.878	0.652	0	1
Mical2	0	0.422802	0.533	0.272	0	1
Nt5c	0	0.422663	0.737	0.489	0	1
Fxyd6	0	0.42245	0.214	0.092	0	1
Timp1	0	0.422397	0.986	0.867	0	1
C2	0	0.420371	0.316	0.079	0	1
Fbn2	0	0.420089	0.35	0.184	0	1
Rabac1	0	0.418396	0.953	0.774	0	1
Fblim1	0	0.417807	0.5	0.224	0	1
Ctsb	0	0.417691	0.977	0.848	0	1
Dap	0	0.417031	0.776	0.535	0	1
Dbp	0	0.416339	0.396	0.136	0	1
Camk1	0	0.416039	0.584	0.317	0	1
Rcn1	0	0.415996	0.86	0.632	0	1
Swap70	0	0.415678	0.548	0.282	0	1
Gpx7	0	0.415454	0.566	0.284	0	1
Antxr1	0	0.415355	0.519	0.262	0	1
Rab2a	0	0.415067	0.953	0.763	0	1
Tmed3	0	0.414937	0.935	0.747	0	1
Lmcd1	0	0.414678	0.241	0.094	0	1
Iqgap1	0	0.414105	0.842	0.6	0	1
Nfe2l1	0	0.413473	0.802	0.577	0	1
Copz2	0	0.41074	0.768	0.537	0	1
Ifnar2	0	0.41037	0.749	0.524	0	1
Gstm2	0	0.409353	0.7	0.465	0	1
Ddah1	0	0.408939	0.572	0.352	0	1
Dpysl3	0	0.408894	0.417	0.192	0	1
Hsp90b1	0	0.408053	0.993	0.856	0	1
Cdc42	0	0.407439	0.968	0.792	0	1
Shisa5	0	0.406603	0.715	0.488	0	1
Scarb2	0	0.406274	0.672	0.46	0	1
Leprotl1	0	0.406219	0.759	0.505	0	1
Inhba	0	0.404581	0.59	0.387	0	1
Hacd1	0	0.404343	0.695	0.47	0	1
Chic2	0	0.404293	0.813	0.589	0	1
Akap12	0	0.404226	0.632	0.349	0	1
Ddost	0	0.404083	0.86	0.656	0	1
Mrpl54	0	0.403843	0.814	0.552	0	1
Arf5	0	0.403197	0.95	0.763	0	1
Pdlim5	0	0.402677	0.604	0.402	0	1
Atp6ap2	0	0.401672	0.607	0.355	0	1
2022-09-08	0	0.400054	0.582	0.316	0	1
Kdm5b	0	0.398081	0.654	0.416	0	1
Ypel3	0	0.397079	0.655	0.416	0	1
Klf4	0	0.396906	0.559	0.355	0	1
Srp14	0	0.396898	0.944	0.759	0	1
Pdia6	0	0.396722	0.959	0.772	0	1
Psmb5	0	0.396708	0.925	0.709	0	1
Angpt4	0	0.395174	0.358	0.112	0	1
Kif5b	0	0.394543	0.916	0.715	0	1
Lmna	0	0.394462	0.927	0.674	0	1
Pdpn	0	0.394094	0.661	0.378	0	1
Vcam1	0	0.393947	0.61	0.34	0	1
Rbms3	0	0.393703	0.762	0.535	0	1
Ift20	0	0.392242	0.855	0.651	0	1
Itm2c	0	0.391466	0.705	0.482	0	1
Apbb1ip	0	0.390819	0.583	0.326	0	1
Tns1	0	0.390473	0.585	0.336	0	1
Aars	0	0.388901	0.712	0.451	0	1
Shox2	0	0.386647	0.594	0.384	0	1
Fat1	0	0.386536	0.662	0.438	0	1
Ggt5	0	0.386109	0.305	0.104	0	1
Clta	0	0.385141	0.97	0.794	0	1
Pltp	0	0.384909	0.346	0.104	0	1
Ift43	0	0.384541	0.59	0.329	0	1
Sra1	0	0.38451	0.855	0.651	0	1
Gask1b	0	0.384166	0.444	0.207	0	1
Anxa2	0	0.383676	0.937	0.748	0	1
Drap1	0	0.382669	0.859	0.64	0	1
Serpinb1a	0	0.382245	0.219	0.067	0	1
Csf1	0	0.381983	0.882	0.678	0	1
Cpne8	0	0.381329	0.424	0.172	0	1
Tspan17	0	0.381033	0.409	0.136	0	1
Tnfrsf12a	0	0.380703	0.697	0.467	0	1
Myl12b	0	0.379971	0.664	0.478	0	1
Cfl1	0	0.379579	0.992	0.843	0	1
Lims1	0	0.379076	0.747	0.522	0	1
Cltb	0	0.378207	0.63	0.387	0	1
Maged2	0	0.377888	0.54	0.318	0	1
Lsp1	0	0.377455	0.463	0.218	0	1
Rock2	0	0.377453	0.884	0.693	0	1
Nectin2	0	0.376974	0.644	0.383	0	1
Spcs2	0	0.376466	0.886	0.688	0	1
Dync1i2	0	0.37639	0.813	0.587	0	1
Gnb2	0	0.375717	0.948	0.744	0	1
Ppp1r15a	0	0.375679	0.621	0.394	0	1
Comp	0	0.375531	0.169	0.036	0	1
Il3ra	0	0.374726	0.485	0.247	0	1
Tulp4	0	0.37466	0.747	0.528	0	1
Lgals3bp	0	0.374227	0.662	0.459	0	1
Rap1b	0	0.374208	0.77	0.551	0	1
Lurap1l	0	0.373251	0.378	0.163	0	1
Yif1b	0	0.37271	0.667	0.416	0	1
Sod3	0	0.372448	0.435	0.243	0	1
Axl	0	0.371739	0.703	0.424	0	1
Eprs	0	0.370766	0.963	0.807	0	1
Rala	0	0.37044	0.803	0.554	0	1
Dnajc3	0	0.370382	0.861	0.652	0	1
Ski	0	0.369767	0.686	0.456	0	1
Tubb2b	0	0.369438	0.455	0.2	0	1
Col28a1	0	0.368772	0.269	0.089	0	1
Capns1	0	0.367286	0.894	0.698	0	1
Ppfia1	0	0.367078	0.615	0.412	0	1
Aprt	0	0.366757	0.924	0.729	0	1
Cuedc2	0	0.365643	0.693	0.467	0	1
Grem2	0	0.364632	0.402	0.208	0	1
Rab4b	0	0.364571	0.568	0.332	0	1
Luzp1	0	0.364424	0.777	0.568	0	1
Ikbip	0	0.364404	0.771	0.544	0	1
Cast	0	0.364176	0.779	0.562	0	1
Junb	0	0.363597	0.932	0.757	0	1
Cryab	0	0.363245	0.807	0.518	0	1
Afap1	0	0.363221	0.618	0.397	0	1
C1ra	0	0.362796	0.428	0.193	0	1
Nucb1	0	0.359876	0.783	0.582	0	1
Erp29	0	0.359807	0.941	0.752	0	1
Filip1l	0	0.359663	0.415	0.217	0	1
Gclm	0	0.359252	0.751	0.495	0	1
Gnb1	0	0.359157	0.861	0.642	0	1
Herpud1	0	0.359139	0.552	0.309	0	1
Cacna1a	0	0.359074	0.416	0.212	0	1
Adamts1	0	0.359011	0.624	0.435	0	1
Sesn3	0	0.358854	0.367	0.23	0	1
Gadd45g	0	0.357902	0.717	0.504	0	1
Tmem150a	0	0.35783	0.484	0.227	0	1
Cttn	0	0.357653	0.729	0.51	0	1
Runx1t1	0	0.357487	0.387	0.155	0	1
Acvr2a	0	0.357243	0.535	0.333	0	1
Marcks	0	0.356113	0.972	0.796	0	1
Tpp1	0	0.35584	0.703	0.517	0	1
Rbpj	0	0.355712	0.713	0.483	0	1
Mrc2	0	0.354864	0.699	0.486	0	1
Cmtm7	0	0.354835	0.667	0.435	0	1
Pmp22	0	0.353964	0.815	0.643	0	1
Rex1bd	0	0.353727	0.728	0.511	0	1
Laptm4a	0	0.353273	0.979	0.82	0	1
Nucb2	0	0.353038	0.498	0.275	0	1
Surf4	0	0.352885	0.871	0.675	0	1
Gns	0	0.352785	0.724	0.528	0	1
Psma3	0	0.352702	0.958	0.776	0	1
Gpc4	0	0.351847	0.435	0.197	0	1
Smap1	0	0.351689	0.803	0.595	0	1
Eif2s2	0	0.351663	0.986	0.842	0	1
Rsu1	0	0.350825	0.704	0.506	0	1
Tceal8	0	0.350814	0.839	0.632	0	1
2022-09-07	0	0.350613	0.932	0.721	0	1
Ggh	0	0.35025	0.51	0.289	0	1
Jak1	0	0.349858	0.914	0.726	0	1
Vti1b	0	0.349596	0.705	0.478	0	1
Tmem126a	0	0.348381	0.781	0.547	0	1
Pdcl3	0	0.348293	0.688	0.474	0	1
Tcea3	0	0.348279	0.302	0.071	0	1
Lgals9	0	0.348001	0.441	0.202	0	1
Lasp1	0	0.34791	0.606	0.378	0	1
Phgdh	0	0.347001	0.701	0.363	0	1
Tbca	0	0.346629	0.907	0.719	0	1
Cope	0	0.346522	0.812	0.614	0	1
Elob	0	0.346494	0.983	0.837	0	1
Calm2	0	0.346444	0.957	0.726	0	1
Yif1a	0	0.346162	0.681	0.469	0	1
Parva	0	0.345875	0.671	0.446	0	1
Parp3	0	0.345544	0.578	0.349	0	1
Creg1	0	0.345471	0.805	0.649	0	1
Tmbim6	0	0.345464	0.943	0.766	0	1
Eid1	0	0.345274	0.874	0.688	0	1
Esd	0	0.345086	0.971	0.814	0	1
Irx1	0	0.343768	0.443	0.236	0	1
Sfr1	0	0.343702	0.965	0.787	0	1
Il6	0	0.343665	0.305	0.142	0	1
Uqcc2	0	0.342701	0.857	0.642	0	1
Spg21	0	0.342695	0.657	0.457	0	1
Lamp2	0	0.342632	0.963	0.802	0	1
Clic4	0	0.342433	0.799	0.576	0	1
Tbrg1	0	0.342015	0.863	0.679	0	1
Rxylt1	0	0.341295	0.668	0.442	0	1
Sec11a	0	0.341223	0.859	0.664	0	1
Ptov1	0	0.341056	0.731	0.522	0	1
Mir22hg	0	0.340661	0.627	0.367	0	1
Rai14	0	0.340341	0.494	0.276	0	1
Cpq	0	0.340196	0.421	0.177	0	1
Il11ra1	0	0.33827	0.764	0.587	0	1
Slc6a8	0	0.337347	0.591	0.384	0	1
Arl1	0	0.337333	0.9	0.709	0	1
Vapa	0	0.337179	0.889	0.698	0	1
Tmed9	0	0.336909	0.97	0.8	0	1
Btf3	0	0.336905	0.994	0.862	0	1
Anxa4	0	0.336506	0.508	0.275	0	1
Avpi1	0	0.336254	0.524	0.291	0	1
Ftl1	0	0.336185	1	0.982	0	1
Rheb	0	0.335541	0.873	0.641	0	1
Fgfr1	0	0.334581	0.849	0.662	0	1
Dennd4a	0	0.334279	0.452	0.234	0	1
Lamb2	0	0.334205	0.567	0.379	0	1
Chmp2a	0	0.334159	0.834	0.634	0	1
Ostf1	0	0.334072	0.761	0.548	0	1
Bicc1	0	0.33404	0.856	0.653	0	1
Fam114a1	0	0.333476	0.677	0.477	0	1
Msrb3	0	0.332922	0.489	0.257	0	1
Arl8a	0	0.332911	0.523	0.291	0	1
Itga11	0	0.332853	0.42	0.195	0	1
Cavin3	0	0.332658	0.866	0.648	0	1
Myo1d	0	0.332586	0.399	0.166	0	1
F2r	0	0.331766	0.59	0.344	0	1
Lhfp	0	0.331739	0.743	0.536	0	1
Ndufa13	0	0.331108	0.944	0.774	0	1
Avpr1a	0	0.331006	0.419	0.19	0	1
Fdx2	0	0.330276	0.678	0.469	0	1
Sec61g	0	0.329749	0.982	0.836	0	1
Ndfip1	0	0.328387	0.817	0.625	0	1
Crtap	0	0.328334	0.734	0.55	0	1
Tmem98	0	0.3281	0.399	0.183	0	1
Amotl2	0	0.327163	0.771	0.604	0	1
Ak1	0	0.326648	0.456	0.234	0	1
Eif4ebp1	0	0.326416	0.963	0.813	0	1
Dnaja1	0	0.325566	0.963	0.793	0	1
Zfhx3	0	0.325561	0.656	0.442	0	1
Crim1	0	0.32554	0.417	0.224	0	1
Rhoa	0	0.324923	0.95	0.771	0	1
Gadd45a	0	0.324341	0.443	0.256	0	1
Pfdn5	0	0.323898	0.965	0.797	0	1
Arhgef25	0	0.323655	0.516	0.297	0	1
Dmpk	0	0.322753	0.342	0.115	0	1
Grn	0	0.322183	0.853	0.682	0	1
Syngr1	0	0.321869	0.218	0.057	0	1
Mif	0	0.321867	0.998	0.929	0	1
Fscn1	0	0.321479	0.641	0.45	0	1
Psenen	0	0.321317	0.758	0.558	0	1
Col16a1	0	0.320335	0.517	0.279	0	1
Rtraf	0	0.320091	0.943	0.768	0	1
Rab11a	0	0.319433	0.703	0.501	0	1
Med28	0	0.319381	0.687	0.478	0	1
Serf1	0	0.317171	0.576	0.374	0	1
Atxn1	0	0.316938	0.451	0.229	0	1
Erp44	0	0.316912	0.666	0.473	0	1
Ccdc12	0	0.316895	0.658	0.445	0	1
Psma7	0	0.316767	0.961	0.784	0	1
Igsf8	0	0.315969	0.65	0.46	0	1
Csnk1e	0	0.315896	0.58	0.393	0	1
Lamtor1	0	0.315518	0.892	0.697	0	1
Klf2	0	0.315457	0.338	0.162	0	1
Tm7sf3	0	0.3152	0.474	0.259	0	1
Map2k2	0	0.315021	0.808	0.618	0	1
Fermt2	0	0.315005	0.811	0.637	0	1
Trib3	0	0.314791	0.405	0.181	0	1
Anxa6	0	0.314682	0.61	0.414	0	1
Edf1	0	0.314627	0.944	0.759	0	1
Fkbp7	0	0.314536	0.685	0.498	0	1
Copb2	0	0.314401	0.89	0.705	0	1
Tspo	0	0.314353	0.867	0.652	0	1
Tagln2	0	0.314339	0.89	0.64	0	1
Plscr3	0	0.31381	0.535	0.328	0	1
Ube2b	0	0.313731	0.87	0.688	0	1
Snx3	0	0.313725	0.839	0.646	0	1
Fkbp10	0	0.313384	0.647	0.437	0	1
Rbpms	0	0.313202	0.794	0.593	0	1
Slc48a1	0	0.313179	0.491	0.274	0	1
Slc35b1	0	0.313132	0.633	0.424	0	1
Bag1	0	0.31184	0.92	0.736	0	1
Rab7	0	0.311755	0.794	0.595	0	1
Tprgl	0	0.311532	0.529	0.324	0	1
Rnf19b	0	0.311487	0.499	0.316	0	1
Wsb2	0	0.311485	0.577	0.363	0	1
Gsk3b	0	0.311204	0.828	0.648	0	1
Gng10	0	0.310818	0.782	0.593	0	1
Ecm1	0	0.310605	0.487	0.294	0	1
Oaf	0	0.310011	0.541	0.328	0	1
Mlana	0	0.309968	0.147	0.018	0	1
Vegfb	0	0.309229	0.508	0.308	0	1
Cnpy2	0	0.308872	0.946	0.772	0	1
Trappc4	0	0.308602	0.746	0.556	0	1
Mrps28	0	0.308468	0.593	0.365	0	1
Tex264	0	0.308332	0.669	0.471	0	1
Dnpep	0	0.308198	0.55	0.348	0	1
Lats2	0	0.308184	0.482	0.278	0	1
Gars	0	0.308122	0.774	0.544	0	1
Sec11c	0	0.307282	0.592	0.389	0	1
Zyx	0	0.307225	0.721	0.496	0	1
Atp6v0e	0	0.306375	0.954	0.797	0	1
Sec13	0	0.305512	0.783	0.584	0	1
Snx9	0	0.305117	0.65	0.469	0	1
Bnip2	0	0.304321	0.798	0.605	0	1
Itgb1bp1	0	0.304173	0.555	0.357	0	1
Rap1a	0	0.304145	0.771	0.571	0	1
Vdac2	0	0.30364	0.915	0.734	0	1
Psph	0	0.303587	0.605	0.385	0	1
Rgl1	0	0.303147	0.432	0.217	0	1
Mcfd2	0	0.302921	0.679	0.492	0	1
Itpripl2	0	0.302758	0.623	0.42	0	1
Renbp	0	0.302718	0.435	0.224	0	1
Samd4	0	0.302468	0.51	0.303	0	1
Azin2	0	0.302374	0.451	0.264	0	1
Dse	0	0.302349	0.594	0.409	0	1
Sptlc2	0	0.30219	0.598	0.399	0	1
Lamtor5	0	0.302008	0.781	0.589	0	1
Myadm	0	0.301969	0.732	0.558	0	1
Dnajc1	0	0.301866	0.763	0.586	0	1
Glmp	0	0.301791	0.646	0.471	0	1
Smad7	0	0.301362	0.721	0.524	0	1
Rbms1	0	0.301333	0.872	0.667	0	1
Ralbp1	0	0.300294	0.732	0.547	0	1
Fam104a	0	0.299976	0.868	0.667	0	1
Spsb1	0	0.29969	0.335	0.156	0	1
Arhgdib	0	0.299665	0.356	0.169	0	1
Ube2m	0	0.299609	0.878	0.677	0	1
Arhgef2	0	0.299469	0.58	0.352	0	1
Neo1	0	0.299	0.475	0.293	0	1
Mea1	0	0.29892	0.597	0.398	0	1
Anxa1	0	0.298667	0.874	0.643	0	1
Arpc5	0	0.298551	0.799	0.617	0	1
Mdfic	0	0.297568	0.603	0.402	0	1
Psmb1	0	0.296376	0.955	0.788	0	1
Mvb12a	0	0.296303	0.545	0.351	0	1
Rab21	0	0.296081	0.719	0.533	0	1
Rer1	0	0.29598	0.9	0.702	0	1
Nek6	0	0.295324	0.535	0.339	0	1
Vasp	0	0.295028	0.557	0.363	0	1
Fbln7	0	0.294974	0.216	0.051	0	1
Wipi1	0	0.294402	0.715	0.523	0	1
Serpinb9	0	0.293616	0.267	0.11	0	1
Smim1	0	0.293144	0.476	0.274	0	1
Sin3b	0	0.293133	0.742	0.553	0	1
Smim14	0	0.292871	0.757	0.565	0	1
Cd248	0	0.292763	0.731	0.504	0	1
Psmb2	0	0.292074	0.912	0.715	0	1
Ntan1	0	0.2916	0.647	0.454	0	1
Tpm3	0	0.291598	0.853	0.633	0	1
Cd44	0	0.290736	0.639	0.421	0	1
Tmeff1	0	0.29044	0.423	0.226	0	1
Pebp1	0	0.290389	0.969	0.808	0	1
Anpep	0	0.290031	0.224	0.042	0	1
Rnf11	0	0.289826	0.726	0.515	0	1
Desi2	0	0.289814	0.669	0.495	0	1
Dtnbp1	0	0.289521	0.764	0.571	0	1
Rnf150	0	0.28906	0.324	0.138	0	1
Akt1	0	0.28856	0.657	0.454	0	1
Dctn2	0	0.288074	0.773	0.577	0	1
Svbp	0	0.287191	0.598	0.431	0	1
Hexb	0	0.28706	0.528	0.352	0	1
Sh3glb1	0	0.286515	0.941	0.764	0	1
Esyt1	0	0.286509	0.464	0.257	0	1
Psmb3	0	0.28599	0.928	0.745	0	1
Wasf2	0	0.285821	0.717	0.525	0	1
Trappc2l	0	0.285788	0.68	0.497	0	1
Atp6v1d	0	0.285752	0.611	0.417	0	1
Sdf4	0	0.2854	0.795	0.63	0	1
Rhobtb3	0	0.285267	0.47	0.279	0	1
Dkk3	0	0.284115	0.272	0.091	0	1
Nrp2	0	0.283732	0.354	0.169	0	1
Aff4	0	0.283667	0.753	0.594	0	1
Egr1	0	0.283657	0.943	0.773	0	1
Map1a	0	0.283094	0.36	0.169	0	1
Pdia5	0	0.282872	0.503	0.322	0	1
Mprip	0	0.282449	0.789	0.613	0	1
Zc2hc1a	0	0.282269	0.387	0.216	0	1
Cuta	0	0.281329	0.705	0.52	0	1
Stx8	0	0.281214	0.548	0.347	0	1
Prkg1	0	0.280872	0.264	0.096	0	1
Tax1bp3	0	0.280702	0.55	0.38	0	1
Cltc	0	0.280653	0.89	0.725	0	1
Pfdn1	0	0.279729	0.761	0.559	0	1
Ier3ip1	0	0.279618	0.797	0.627	0	1
Ccdc68	0	0.279554	0.253	0.071	0	1
Irf2bpl	0	0.279479	0.602	0.422	0	1
Acvrl1	0	0.279437	0.353	0.152	0	1
P4ha1	0	0.27926	0.935	0.773	0	1
Lars	0	0.279223	0.75	0.554	0	1
Trappc6b	0	0.278977	0.69	0.507	0	1
Anxa7	0	0.278802	0.556	0.356	0	1
Bin1	0	0.278682	0.553	0.366	0	1
Morf4l1	0	0.278629	0.977	0.817	0	1
Lzts2	0	0.27844	0.508	0.325	0	1
3300005D01Rik	0	0.277415	0.355	0.172	0	1
Ndufa11	0	0.277377	0.838	0.631	0	1
Arhgdia	0	0.277074	0.896	0.708	0	1
Cap1	0	0.276592	0.548	0.357	0	1
Creb3l1	0	0.276587	0.521	0.305	0	1
Fez1	0	0.276574	0.39	0.183	0	1
Flnc	0	0.275997	0.465	0.258	0	1
Rab34	0	0.275977	0.738	0.561	0	1
Rftn1	0	0.275502	0.318	0.123	0	1
P3h4	0	0.275278	0.621	0.443	0	1
Lrp10	0	0.274792	0.59	0.409	0	1
Atp2a2	0	0.274777	0.866	0.7	0	1
Sec62	0	0.274588	0.934	0.764	0	1
Wtip	0	0.274094	0.492	0.308	0	1
Capn2	0	0.273939	0.621	0.407	0	1
Psmb6	0	0.273299	0.882	0.688	0	1
Kif26b	0	0.273127	0.282	0.123	0	1
Eif4e2	0	0.27307	0.804	0.625	0	1
Psme1	0	0.2727	0.583	0.389	0	1
Plod3	0	0.27215	0.8	0.624	0	1
Rps11	0	0.272098	0.999	0.946	0	1
Tspan6	0	0.27194	0.444	0.262	0	1
Calu	0	0.271404	0.944	0.778	0	1
Psma2	0	0.271098	0.914	0.721	0	1
Rab31	0	0.270952	0.361	0.175	0	1
Prelid1	0	0.270823	0.933	0.759	0	1
Rpn2	0	0.270675	0.874	0.701	0	1
Ilk	0	0.270614	0.687	0.517	0	1
Ost4	0	0.270109	0.879	0.722	0	1
Gstm5	0	0.270095	0.58	0.411	0	1
Ufc1	0	0.269953	0.767	0.596	0	1
Cxcl16	0	0.269911	0.285	0.11	0	1
Ifi30	0	0.269874	0.444	0.251	0	1
Hsbp1	0	0.26965	0.824	0.64	0	1
Hdlbp	0	0.269613	0.974	0.826	0	1
Manf	0	0.269254	0.916	0.733	0	1
Slc39a7	0	0.268904	0.756	0.591	0	1
Glrx2	0	0.268215	0.657	0.48	0	1
Lamtor4	0	0.267326	0.825	0.642	0	1
Dctn6	0	0.267036	0.486	0.295	0	1
Acbd3	0	0.265997	0.741	0.572	0	1
Srsf9	0	0.265211	0.84	0.646	0	1
Camk2n1	0	0.264857	0.356	0.177	0	1
Tnfsf12	0	0.264654	0.345	0.152	0	1
Eloc	0	0.26454	0.826	0.629	0	1
Macf1	0	0.264013	0.759	0.583	0	1
Atxn10	0	0.264006	0.704	0.534	0	1
Scarf2	0	0.263788	0.337	0.141	0	1
Bcap31	0	0.263626	0.864	0.688	0	1
Comt	0	0.2634	0.768	0.589	0	1
Lman1	0	0.2634	0.933	0.768	0	1
Dad1	0	0.263386	0.97	0.813	0	1
Ndst1	0	0.26261	0.488	0.326	0	1
Tmem50a	0	0.261429	0.853	0.689	0	1
Zbtb20	0	0.261385	0.877	0.699	0	1
Qpct	0	0.261384	0.287	0.096	0	1
Ppic	0	0.260658	0.89	0.715	0	1
Vkorc1	0	0.259787	0.865	0.707	0	1
Kdelr2	0	0.259123	0.909	0.719	0	1
Eif6	0	0.259002	0.818	0.64	0	1
Vgll3	0	0.258874	0.735	0.527	0	1
Ebp	0	0.258434	0.61	0.423	0	1
Cox6a2	0	0.258384	0.206	0.061	0	1
Galk2	0	0.258099	0.444	0.272	0	1
Kif1a	0	0.257954	0.251	0.085	0	1
Prkar1a	0	0.257853	0.886	0.71	0	1
Nbeal1	0	0.257491	0.549	0.366	0	1
Pdgfrl	0	0.256427	0.262	0.088	0	1
Trnp1	0	0.25616	0.298	0.113	0	1
Kank2	0	0.256103	0.497	0.327	0	1
Rarg	0	0.255736	0.301	0.108	0	1
Ubb	0	0.255553	0.995	0.919	0	1
Entpd2	0	0.255529	0.203	0.045	0	1
Wwtr1	0	0.255495	0.657	0.484	0	1
Pck2	0	0.255259	0.608	0.413	0	1
Mtpn	0	0.254972	0.862	0.679	0	1
Rnf130	0	0.254613	0.416	0.234	0	1
Fam20a	0	0.254429	0.344	0.159	0	1
Ptp4a2	0	0.253662	0.89	0.719	0	1
Cebpb	0	0.253494	0.973	0.834	0	1
Arhgap42	0	0.252948	0.381	0.225	0	1
Gemin7	0	0.252766	0.668	0.487	0	1
Litaf	0	0.252751	0.664	0.486	0	1
Pafah1b1	0	0.252149	0.913	0.74	0	1
Ddit3	0	0.251268	0.553	0.359	0	1
Tm4sf1	0	0.249422	0.498	0.262	0	1
Zfp469	0	0.249321	0.311	0.135	0	1
Ptpn9	0	0.249193	0.445	0.271	0	1
Fer	0	0.249055	0.475	0.286	0	1
Mrpl52	0	0.248339	0.879	0.724	0	1
Atp5g1	0	0.247396	0.963	0.805	0	1
Dlgap4	0	0.246991	0.489	0.323	0	1
Ptgfrn	0	0.245461	0.355	0.201	0	1
Dctn3	0	0.244327	0.8	0.631	0	1
Sf3b6	0	0.243659	0.807	0.62	0	1
Rps27l	0	0.242882	0.976	0.83	0	1
Pawr	0	0.242581	0.242	0.09	0	1
Ubl5	0	0.24201	0.858	0.699	0	1
Sem1	0	0.241189	0.958	0.801	0	1
Naca	0	0.241148	0.998	0.911	0	1
Plscr2	0	0.240932	0.218	0.066	0	1
Ehbp1l1	0	0.240805	0.414	0.236	0	1
Pamr1	0	0.240526	0.158	0.029	0	1
Bdh2	0	0.239673	0.27	0.11	0	1
Crlf2	0	0.23966	0.326	0.152	0	1
Ssr2	0	0.238419	0.876	0.702	0	1
Commd7	0	0.238149	0.505	0.328	0	1
Tmbim4	0	0.237624	0.678	0.501	0	1
Plgrkt	0	0.236001	0.545	0.354	0	1
Swi5	0	0.235298	0.964	0.813	0	1
Itgbl1	0	0.235053	0.188	0.042	0	1
Psmc5	0	0.234872	0.777	0.593	0	1
Gpx4	0	0.233754	0.994	0.889	0	1
Syne1	0	0.233448	0.277	0.102	0	1
Rwdd1	0	0.233444	0.832	0.65	0	1
Commd1	0	0.232956	0.707	0.512	0	1
Gstt1	0	0.232948	0.215	0.062	0	1
Tmem234	0	0.232571	0.839	0.673	0	1
Aig1	0	0.2321	0.311	0.147	0	1
Jam2	0	0.231675	0.245	0.093	0	1
Arf1	0	0.230966	0.914	0.741	0	1
Fbxo6	0	0.230422	0.35	0.182	0	1
Tmem45a	0	0.230133	0.792	0.607	0	1
Mcub	0	0.229214	0.389	0.206	0	1
Amdhd2	0	0.226596	0.339	0.176	0	1
Col4a5	0	0.225909	0.264	0.107	0	1
Ccdc102a	0	0.224048	0.326	0.167	0	1
Rilpl1	0	0.224032	0.347	0.19	0	1
Syn3	0	0.223985	0.204	0.065	0	1
Hspa9	0	0.22352	0.957	0.83	0	1
Prmt1	0	0.223319	0.779	0.588	0	1
Sfxn3	0	0.222939	0.309	0.139	0	1
Hspb2	0	0.222549	0.236	0.081	0	1
Myo7a	0	0.221687	0.278	0.119	0	1
Calm3	0	0.221275	0.83	0.656	0	1
Stbd1	0	0.220901	0.272	0.126	0	1
Gba	0	0.220486	0.34	0.182	0	1
Psmd7	0	0.220473	0.885	0.717	0	1
Gdpd1	0	0.220219	0.249	0.091	0	1
Hspa5	0	0.220068	0.985	0.874	0	1
Npc2	0	0.219553	0.985	0.873	0	1
Rac1	0	0.219432	0.891	0.716	0	1
Rpl30	0	0.21852	0.999	0.932	0	1
Rpl21	0	0.218292	0.999	0.928	0	1
Rbx1	0	0.21794	0.933	0.77	0	1
C1qtnf7	0	0.217001	0.182	0.043	0	1
Phyhd1	0	0.215797	0.275	0.109	0	1
Mthfd2	0	0.215786	0.655	0.446	0	1
Rrbp1	0	0.215667	0.987	0.842	0	1
Maff	0	0.214229	0.358	0.183	0	1
Hebp2	0	0.213099	0.27	0.11	0	1
Plpp2	0	0.21261	0.357	0.192	0	1
Fstl3	0	0.211924	0.317	0.158	0	1
Mtdh	0	0.211636	0.934	0.777	0	1
Atp5e	0	0.207731	0.964	0.832	0	1
Ube2l3	0	0.205568	0.848	0.677	0	1
Thbs3	0	0.204351	0.22	0.073	0	1
Fstl1	0	0.20404	0.989	0.83	0	1
Bsg	0	0.203296	0.997	0.913	0	1
Ube2i	0	0.20161	0.877	0.696	0	1
Brk1	0	0.201478	0.88	0.719	0	1
Cdk4	0	0.20112	0.88	0.702	0	1
Acot2	0	0.2007	0.285	0.116	0	1
Ubxn1	0	0.199135	0.881	0.721	0	1
Cfb	0	0.198764	0.162	0.045	0	1
Vdac3	0	0.19808	0.872	0.69	0	1
Ywhah	0	0.197634	0.739	0.501	0	1
Fabp3	0	0.194781	0.265	0.092	0	1
Nacc2	0	0.194334	0.261	0.106	0	1
Lrrk1	0	0.193944	0.27	0.123	0	1
Glrx3	0	0.193898	0.852	0.689	0	1
Eif3f	0	0.193458	0.963	0.81	0	1
Ly6a	0	0.193003	0.845	0.659	0	1
Hsp90ab1	0	0.191561	1	0.939	0	1
Cercam	0	0.189944	0.25	0.109	0	1
Txnl1	0	0.189736	0.852	0.671	0	1
Zbp1	0	0.187225	0.174	0.05	0	1
Rcan2	0	0.186502	0.159	0.047	0	1
Id3	0	0.186131	0.896	0.722	0	1
Nol3	0	0.185945	0.219	0.083	0	1
Hdgf	0	0.185709	0.904	0.71	0	1
Atp5j	0	0.185475	0.969	0.823	0	1
Itga9	0	0.185148	0.201	0.068	0	1
Rbm3	0	0.184877	0.974	0.81	0	1
H3f3a	0	0.183815	0.994	0.888	0	1
Park7	0	0.17848	0.91	0.753	0	1
Rpl3	0	0.177643	0.999	0.94	0	1
Fndc3b	0	0.17708	0.894	0.723	0	1
Col5a1	0	0.175735	0.916	0.75	0	1
Cpeb1	0	0.175112	0.191	0.059	0	1
Hist1h2bc	0	0.174988	0.829	0.656	0	1
Trir	0	0.172702	0.862	0.686	0	1
Psma4	0	0.172181	0.908	0.742	0	1
Ppp1ca	0	0.171645	0.891	0.719	0	1
Ywhaq	0	0.171614	0.852	0.657	0	1
Ccnd2	0	0.16992	0.945	0.779	0	1
Fkbp1a	0	0.167827	0.941	0.791	0	1
Ubc	0	0.167535	0.994	0.909	0	1
Atxn7l3b	0	0.166494	0.896	0.74	0	1
Sumo2	0	0.157572	0.967	0.784	0	1
Eno1	0	0.157536	0.96	0.818	0	1
Pgls	0	0.15162	0.91	0.761	0	1
Eif3i	0	0.15152	0.916	0.767	0	1
Lima1	0	0.150254	0.88	0.717	0	1
Loxl1	0	0.14559	0.905	0.739	0	1
Ppia	0	0.140482	0.999	0.944	0	1
Smdt1	0	0.140358	0.906	0.739	0	1
Prdx6	0	0.133428	0.95	0.824	0	1
Eif5a	0	0.129558	0.977	0.831	0	1
Psmb4	0	0.120402	0.922	0.776	0	1
Canx	0	0.119715	0.926	0.784	0	1
Rpl10	0	0.116985	0.997	0.916	0	1
Atp5f1	0	0.113491	0.966	0.839	0	1
Rpl36al	0	0.112598	0.977	0.852	0	1
Mrpl20	0	0.111495	0.876	0.704	0	1
Ssb	0	0.109032	0.912	0.747	0	1
Nme1	0	0.107456	0.95	0.79	0	1
Tma7	0	0.107183	0.92	0.776	0	1
Ifitm2	0	0.107089	0.99	0.852	0	1
Vcp	0	0.106786	0.939	0.791	0	1
Nedd8	0	0.10551	0.957	0.811	0	1
Rpl29	0	0.104751	0.998	0.902	0	1
Pgam1	0	0.104601	0.978	0.869	0	1
Rpl35a	0	0.10233	0.998	0.929	0	1
Psap	0	0.0912115	0.964	0.837	0	1
Ckap4	0	0.0889307	0.919	0.702	0	1
Tomm20	0	0.0747014	0.959	0.821	0	1
Eif3k	0	0.0732743	0.956	0.815	0	1
Atp5g2	0	0.0729326	0.974	0.833	0	1
Lox	0	0.0729176	0.989	0.894	0	1
Snrpb	0	0.0724839	0.892	0.73	0	1
Txn1	0	0.0686284	0.987	0.869	0	1
Ywhae	0	0.0663307	0.945	0.802	0	1
Oaz1	0	0.0636118	0.995	0.886	0	1
Tmed2	0	0.0615797	0.939	0.805	0	1
Calr	0	0.0604332	0.986	0.857	0	1
Rpl22	0	0.0505883	0.995	0.901	0	1
Rpl35	0	0.0437949	0.997	0.909	0	1
Nedd4	0	0.034236	0.996	0.899	0	1
Tmem167	0	0.0275394	0.935	0.796	0	1
Hint1	0	0.0269458	0.989	0.878	0	1
P4hb	0	0.0259433	0.976	0.839	0	1
Rpl22l1	0	0.0253208	0.982	0.884	0	1
Eif3a	0	0.019706	0.968	0.83	0	1
Prdx1	0	0.0131951	0.994	0.915	0	1
Eef1g	0	0.00800023	0.994	0.888	0	1
Atp5h	0	0.00404646	0.978	0.874	0	1
Rpl27	0	-0.00805479	0.998	0.927	0	1
Hmgn1	0	-0.0116722	0.946	0.795	0	1
Cct2	0	-0.0130588	0.935	0.804	0	1
Prrx1	0	-0.0131019	0.954	0.791	0	1
Nsa2	0	-0.0185801	0.912	0.786	0	1
Slc25a3	0	-0.0259163	0.967	0.853	0	1
Pcbp1	0	-0.0269109	0.912	0.776	0	1
Ldha	0	-0.0474869	0.986	0.894	0	1
Rpl5	0	-0.0512759	0.998	0.934	0	1
Eef1d	0	-0.0546158	0.959	0.826	0	1
Tpi1	0	-0.0546695	0.95	0.837	0	1
Gapdh	0	-0.0580038	0.998	0.941	0	1
Hsp90aa1	0	-0.0642723	0.99	0.888	0	1
Lrp1	0	-0.0660497	0.969	0.833	0	1
Ranbp1	0	-0.0671782	0.938	0.756	0	1
Ptges3	0	-0.074797	0.897	0.757	0	1
BC030867	0	-0.076326	0.004	0.081	0	1
Kif18b	0	-0.0799318	0.002	0.077	0	1
Tpr	0	-0.0814624	0.917	0.793	0	1
Fancd2	0	-0.0834869	0.004	0.081	0	1
Rps27	0	-0.0846882	0.998	0.925	0	1
Rpl31	0	-0.0874018	0.993	0.888	0	1
Atp5d	0	-0.0876572	0.972	0.872	0	1
Ska3	0	-0.0882945	0.009	0.095	0	1
Lrr1	0	-0.089606	0.005	0.089	0	1
Kifc1	0	-0.090738	0.008	0.093	0	1
Parpbp	0	-0.0932328	0.005	0.086	0	1
Set	0	-0.0945136	0.944	0.791	0	1
Troap	0	-0.0970812	0.003	0.093	0	1
Cdc25c	0	-0.0987298	0.01	0.099	0	1
Cdca5	0	-0.101328	0.007	0.108	0	1
Hnrnpk	0	-0.102428	0.945	0.819	0	1
Grik2	0	-0.104469	0.001	0.07	0	1
Espl1	0	-0.104718	0.01	0.102	0	1
Chtf18	0	-0.105192	0.012	0.108	0	1
Rps25	0	-0.105929	0.997	0.911	0	1
Mybl2	0	-0.108646	0.006	0.108	0	1
Stil	0	-0.110575	0.016	0.113	0	1
Rack1	0	-0.112835	1	0.952	0	1
Ddx5	0	-0.120913	0.984	0.883	0	1
Srrm2	0	-0.121122	0.958	0.834	0	1
Rps17	0	-0.122066	0.997	0.925	0	1
Haspin	0	-0.123154	0.018	0.128	0	1
Nid1	0	-0.123333	0.908	0.786	0	1
Cdc6	0	-0.123642	0.014	0.11	0	1
Rpl14	0	-0.125677	0.999	0.944	0	1
Nrm	0	-0.126557	0.034	0.149	0	1
Rad54l	0	-0.126965	0.012	0.122	0	1
Kif14	0	-0.127958	0.003	0.113	0	1
E2f7	0	-0.12868	0.005	0.115	0	1
Rpl36	0	-0.129823	0.998	0.929	0	1
Wdhd1	0	-0.133774	0.021	0.129	0	1
Ybx3	0	-0.133891	0.914	0.803	0	1
Cenpi	0	-0.134392	0.013	0.128	0	1
Mis18a	0	-0.134434	0.041	0.165	0	1
Hnrnpab	0	-0.13456	0.903	0.765	0	1
Rpl4	0	-0.134896	0.995	0.892	0	1
Aunip	0	-0.135338	0.006	0.129	0	1
Fam83d	0	-0.136396	0.014	0.123	0	1
Neil3	0	-0.13862	0.003	0.115	0	1
Rpl23a	0	-0.1397	0.998	0.935	0	1
Iqgap3	0	-0.13995	0.007	0.125	0	1
Hist1h2ab	0	-0.141233	0.006	0.096	0	1
Cox7a2l	0	-0.143695	0.934	0.824	0	1
Prrc2c	0	-0.144147	0.906	0.797	0	1
Hist1h3c	0	-0.144377	0.003	0.104	0	1
Mcm10	0	-0.146452	0.01	0.134	0	1
Serbp1	0	-0.146669	0.981	0.86	0	1
Fignl1	0	-0.150678	0.027	0.157	0	1
Pole	0	-0.152199	0.018	0.15	0	1
Ran	0	-0.152491	0.969	0.834	0	1
Nek2	0	-0.155042	0.006	0.134	0	1
Ccnf	0	-0.156786	0.01	0.136	0	1
Kntc1	0	-0.158388	0.009	0.147	0	1
Rpl37a	0	-0.15977	1	0.96	0	1
Gen1	0	-0.16178	0.01	0.15	0	1
Cdc7	0	-0.161805	0.031	0.151	0	1
Hspa8	0	-0.161819	0.996	0.933	0	1
Cenpn	0	-0.161948	0.019	0.158	0	1
E2f8	0	-0.163439	0.006	0.139	0	1
Exo1	0	-0.164544	0.009	0.148	0	1
Sub1	0	-0.164869	0.899	0.802	0	1
Cdc45	0	-0.165169	0.025	0.16	0	1
Bora	0	-0.166202	0.039	0.167	0	1
Nap1l1	0	-0.166271	0.968	0.833	0	1
Hnrnpa0	0	-0.167102	0.926	0.801	0	1
Ptms	0	-0.167143	0.914	0.79	0	1
Mms22l	0	-0.167901	0.045	0.177	0	1
Mrfap1	0	-0.168169	0.954	0.82	0	1
Srsf5	0	-0.172106	0.919	0.812	0	1
Gfra2	0	-0.172962	0.01	0.106	0	1
Spag5	0	-0.173473	0.012	0.155	0	1
Cenpu	0	-0.175863	0.016	0.162	0	1
Cit	0	-0.177919	0.026	0.167	0	1
Blm	0	-0.178232	0.037	0.185	0	1
Foxm1	0	-0.178888	0.019	0.162	0	1
Tbc1d4	0	-0.181118	0.018	0.116	0	1
Haus6	0	-0.181732	0.069	0.212	0	1
Ttk	0	-0.181903	0.005	0.154	0	1
Snrpd1	0	-0.181933	0.79	0.682	0	1
Ccdc18	0	-0.182718	0.012	0.149	0	1
Eif4g2	0	-0.185558	0.968	0.866	0	1
Psmc3ip	0	-0.188924	0.056	0.199	0	1
Prr11	0	-0.190365	0.012	0.16	0	1
Gm10076	0	-0.190457	0.991	0.884	0	1
Eef1b2	0	-0.191628	0.999	0.943	0	1
Brca1	0	-0.191926	0.009	0.161	0	1
Chaf1b	0	-0.193025	0.052	0.185	0	1
Mastl	0	-0.193673	0.018	0.177	0	1
Fam110c	0	-0.194235	0.019	0.131	0	1
Atad5	0	-0.1947	0.036	0.176	0	1
Tcp1	0	-0.194727	0.877	0.788	0	1
Mns1	0	-0.194842	0.027	0.184	0	1
Cenpp	0	-0.19488	0.014	0.171	0	1
Ercc6l	0	-0.196476	0.018	0.18	0	1
Ncaph	0	-0.200744	0.019	0.188	0	1
Cep55	0	-0.201294	0.006	0.165	0	1
Hnrnpf	0	-0.202204	0.914	0.799	0	1
Rps19	0	-0.202283	1	0.969	0	1
Gas2l3	0	-0.202371	0.02	0.153	0	1
Eif4a1	0	-0.202387	0.971	0.87	0	1
Eif5	0	-0.202484	0.946	0.846	0	1
Arrb1	0	-0.203866	0.037	0.152	0	1
Hist2h2ac	0	-0.206437	0.034	0.152	0	1
Eef2	0	-0.206937	0.996	0.903	0	1
Rps6	0	-0.207474	0.999	0.949	0	1
H3f3b	0	-0.208151	0.997	0.923	0	1
Brip1	0	-0.208816	0.013	0.171	0	1
Rbm39	0	-0.208963	0.925	0.823	0	1
Ska1	0	-0.209148	0.007	0.171	0	1
Zwilch	0	-0.210533	0.022	0.192	0	1
Trip13	0	-0.213801	0.036	0.208	0	1
Ube2t	0	-0.21791	0.053	0.215	0	1
Tmem100	0	-0.218125	0.03	0.152	0	1
Cenpk	0	-0.218821	0.044	0.213	0	1
Asf1b	0	-0.219156	0.016	0.197	0	1
Snrpg	0	-0.220155	0.891	0.795	0	1
Pimreg	0	-0.228221	0.013	0.184	0	1
Depdc1a	0	-0.229508	0.012	0.181	0	1
Pmf1	0	-0.230401	0.12	0.28	0	1
Pcsk1	0	-0.233163	0.003	0.105	0	1
Slc25a10	0	-0.233424	0.068	0.205	0	1
Rad18	0	-0.236724	0.071	0.243	0	1
Cdca2	0	-0.237377	0.007	0.184	0	1
Slc25a5	0	-0.237962	0.915	0.829	0	1
Ect2	0	-0.238157	0.012	0.191	0	1
Kif2c	0	-0.238452	0.006	0.175	0	1
Cenpw	0	-0.238766	0.093	0.258	0	1
Rpl7a	0	-0.238944	0.998	0.931	0	1
Kif22	0	-0.240006	0.026	0.204	0	1
Melk	0	-0.240751	0.014	0.198	0	1
Rpa2	0	-0.2415	0.067	0.241	0	1
Tcf19	0	-0.24396	0.032	0.205	0	1
Cd24a	0	-0.244344	0.017	0.116	0	1
Rpl28	0	-0.246443	1	0.966	0	1
Cip2a	0	-0.247204	0.029	0.208	0	1
Aldoa	0	-0.247593	0.996	0.95	0	1
Hist1h1d	0	-0.249788	0.028	0.16	0	1
Mxd3	0	-0.250959	0.006	0.185	0	1
Acss3	0	-0.251828	0.019	0.148	0	1
Car2	0	-0.252371	0.005	0.093	0	1
Ndc1	0	-0.253346	0.102	0.278	0	1
Pola1	0	-0.253602	0.074	0.252	0	1
Bnip3l	0	-0.253939	0.858	0.766	0	1
Csnk1a1	0	-0.254625	0.94	0.826	0	1
Pgk1	0	-0.254643	0.964	0.886	0	1
Fen1	0	-0.257016	0.07	0.253	0	1
Brca2	0	-0.25818	0.053	0.235	0	1
Anp32b	0	-0.259758	0.946	0.81	0	1
Aurka	0	-0.260286	0.016	0.183	0	1
Gpi1	0	-0.263006	0.895	0.816	0	1
Cacna1d	0	-0.26391	0.013	0.15	0	1
Ptma	0	-0.265297	0.999	0.92	0	1
Srsf3	0	-0.267449	0.891	0.789	0	1
Son	0	-0.267873	0.891	0.806	0	1
Ncapd2	0	-0.268215	0.035	0.225	0	1
Ifi205	0	-0.269678	0.066	0.201	0	1
Nuf2	0	-0.270241	0.011	0.207	0	1
Cenpq	0	-0.270401	0.078	0.271	0	1
Arhgap11a	0	-0.271766	0.026	0.215	0	1
Rps15	0	-0.27205	0.998	0.938	0	1
Kif20a	0	-0.272492	0.03	0.207	0	1
Rps21	0	-0.273419	0.999	0.957	0	1
Mad2l1	0	-0.27563	0.044	0.245	0	1
Lockd	0	-0.276708	0.035	0.217	0	1
Sox11	0	-0.276711	0.019	0.127	0	1
Shcbp1	0	-0.277429	0.012	0.21	0	1
Prim1	0	-0.278017	0.046	0.242	0	1
Hist1h4h	0	-0.279034	0.056	0.188	0	1
Zeb2	0	-0.283115	0.856	0.787	0	1
Cdkn3	0	-0.283975	0.042	0.2	0	1
Rad51ap1	0	-0.285577	0.015	0.22	0	1
Rad51	0	-0.286854	0.024	0.233	0	1
Ncapd3	0	-0.287127	0.087	0.279	0	1
Ncapg	0	-0.290201	0.022	0.229	0	1
Itpk1	0	-0.290773	0.082	0.225	0	1
Rfc5	0	-0.290924	0.097	0.308	0	1
Gprc5b	0	-0.292213	0.05	0.219	0	1
Hmgb3	0	-0.293208	0.073	0.257	0	1
Rpl18a	0	-0.29443	1	0.98	0	1
Ssrp1	0	-0.295924	0.666	0.658	0	1
Chaf1a	0	-0.300762	0.073	0.277	0	1
Rfc4	0	-0.302554	0.126	0.32	0	1
Pkm	0	-0.303833	0.994	0.914	0	1
Mis18bp1	0	-0.306279	0.02	0.225	0	1
Nav3	0	-0.308189	0.119	0.284	0	1
Hist1h4i	0	-0.309394	0.102	0.275	0	1
Pcnt	0	-0.31134	0.15	0.348	0	1
Dtl	0	-0.311591	0.06	0.25	0	1
Spdl1	0	-0.312463	0.038	0.253	0	1
Ccne2	0	-0.313175	0.022	0.198	0	1
Limk1	0	-0.314156	0.112	0.261	0	1
Cox7c	0	-0.314916	0.985	0.927	0	1
Gins2	0	-0.317066	0.13	0.308	0	1
Bub1b	0	-0.317285	0.019	0.225	0	1
Dbf4	0	-0.320692	0.165	0.318	0	1
Sgo1	0	-0.321665	0.026	0.244	0	1
Dlgap5	0	-0.321799	0.014	0.221	0	1
Pabpc1	0	-0.323013	0.988	0.89	0	1
Ndc80	0	-0.323289	0.019	0.232	0	1
Bub1	0	-0.32504	0.01	0.228	0	1
Kif23	0	-0.326222	0.01	0.21	0	1
Hnrnpa3	0	-0.326766	0.862	0.789	0	1
Hspe1	0	-0.328485	0.962	0.881	0	1
Pdk4	0	-0.32871	0.017	0.129	0	1
Plk4	0	-0.329171	0.093	0.296	0	1
Pde4d	0	-0.332055	0.096	0.278	0	1
Mcm5	0	-0.332178	0.054	0.272	0	1
Aspm	0	-0.333139	0.01	0.203	0	1
Rpsa	0	-0.334227	1	0.981	0	1
Rplp0	0	-0.338862	1	0.979	0	1
Mrpl18	0	-0.339945	0.666	0.661	0	1
Srsf2	0	-0.341456	0.764	0.731	0	1
Sgo2a	0	-0.343371	0.017	0.241	0	1
Aurkb	0	-0.344566	0.018	0.243	0	1
Cenpm	0	-0.350319	0.035	0.277	0	1
Rplp2	0	-0.351197	0.999	0.958	0	1
Hirip3	0	-0.353464	0.117	0.327	0	1
Uhrf1	0	-0.355271	0.042	0.253	0	1
Kif4	0	-0.355639	0.018	0.245	0	1
Npm1	0	-0.356519	0.997	0.937	0	1
Knstrn	0	-0.357938	0.029	0.244	0	1
Mcm4	0	-0.359825	0.178	0.377	0	1
Fbxo5	0	-0.360125	0.015	0.241	0	1
Hat1	0	-0.363875	0.177	0.377	0	1
Ndufb10	0	-0.364793	0.869	0.805	0	1
Uqcrh	0	-0.367532	0.952	0.881	0	1
Dtymk	0	-0.368354	0.611	0.625	0	1
Thrsp	0	-0.370843	0.003	0.106	0	1
Ckap2l	0	-0.372224	0.012	0.249	0	1
Slbp	0	-0.375237	0.275	0.436	0	1
Tpt1	0	-0.375761	1	0.996	0	1
Fam13a	0	-0.376819	0.012	0.147	0	1
Lcn2	0	-0.377399	0.02	0.123	0	1
Il15ra	0	-0.378346	0.057	0.245	0	1
Ddx3x	0	-0.380072	0.774	0.748	0	1
Hist1h1a	0	-0.382341	0.011	0.201	0	1
Mcm6	0	-0.384008	0.175	0.369	0	1
Cenph	0	-0.38416	0.034	0.288	0	1
Plk1	0	-0.384453	0.015	0.222	0	1
Hist1h2ae	0	-0.387147	0.032	0.202	0	1
Kif15	0	-0.387878	0.01	0.247	0	1
Impdh2	0	-0.388667	0.665	0.71	0	1
Ckap2	0	-0.389513	0.062	0.277	0	1
Usp1	0	-0.389666	0.326	0.464	0	1
Esco2	0	-0.389941	0.004	0.232	0	1
Sik2	0	-0.390789	0.075	0.224	0	1
Ezh2	0	-0.391594	0.201	0.415	0	1
Mmd	0	-0.391936	0.125	0.285	0	1
Rangap1	0	-0.394051	0.279	0.436	0	1
Dhfr	0	-0.394453	0.061	0.307	0	1
Alcam	0	-0.395284	0.065	0.252	0	1
Ccnb2	0	-0.398626	0.04	0.248	0	1
Luc7l2	0	-0.400431	0.808	0.773	0	1
Plxnd1	0	-0.405602	0.143	0.327	0	1
Ncl	0	-0.405821	0.978	0.885	0	1
Cidec	0	-0.406681	0.003	0.119	0	1
Hnrnpu	0	-0.407	0.921	0.833	0	1
Hells	0	-0.410311	0.111	0.315	0	1
Smc1a	0	-0.411976	0.63	0.679	0	1
Pbk	0	-0.412196	0.012	0.261	0	1
4632427E13Rik	0	-0.41298	0.203	0.397	0	1
Tacc3	0	-0.413986	0.046	0.282	0	1
Rpl36a	0	-0.416999	0.992	0.91	0	1
Hmgb1	0	-0.418357	0.97	0.831	0	1
Ube2s	0	-0.420376	0.873	0.713	0	1
Nucks1	0	-0.420528	0.874	0.764	0	1
Tubb5	0	-0.427671	0.975	0.855	0	1
Ppm1d	0	-0.43089	0.104	0.328	0	1
Nt5dc2	0	-0.430934	0.423	0.559	0	1
Gbe1	0	-0.432789	0.118	0.304	0	1
Dctpp1	0	-0.434269	0.362	0.53	0	1
Atp5a1	0	-0.434429	0.929	0.862	0	1
Rnf144a	0	-0.437612	0.076	0.298	0	1
Kif20b	0	-0.438436	0.031	0.281	0	1
Uba52	0	-0.439082	0.775	0.761	0	1
Ccdc34	0	-0.439537	0.401	0.491	0	1
Fgf10	0	-0.439739	0.108	0.305	0	1
Nop56	0	-0.44229	0.609	0.68	0	1
Tgfbr3	0	-0.444448	0.766	0.728	0	1
Col6a1	0	-0.451851	0.885	0.792	0	1
Hspd1	0	-0.453034	0.953	0.88	0	1
Incenp	0	-0.45314	0.072	0.315	0	1
Chchd2	0	-0.4585	0.997	0.954	0	1
Egfr	0	-0.460976	0.676	0.674	0	1
Mcm3	0	-0.461087	0.156	0.389	0	1
Lig1	0	-0.461428	0.126	0.343	0	1
Pcbp2	0	-0.462452	0.954	0.843	0	1
Lmnb1	0	-0.46341	0.167	0.382	0	1
Fzd1	0	-0.464238	0.278	0.448	0	1
Hnrnpa2b1	0	-0.464244	0.939	0.862	0	1
Racgap1	0	-0.464943	0.053	0.301	0	1
Adig	0	-0.465375	0.01	0.14	0	1
Nusap1	0	-0.469296	0.013	0.245	0	1
Dnmt1	0	-0.469888	0.245	0.444	0	1
Cmc2	0	-0.470269	0.298	0.51	0	1
mt-Co2	0	-0.470578	0.999	0.981	0	1
Diaph3	0	-0.471719	0.05	0.301	0	1
Tmed5	0	-0.472033	0.709	0.724	0	1
Atp5g3	0	-0.472895	0.906	0.855	0	1
Slfn9	0	-0.472968	0.048	0.272	0	1
Knl1	0	-0.474327	0.01	0.272	0	1
Zbtb16	0	-0.475413	0.007	0.268	0	1
Mcm7	0	-0.475538	0.165	0.418	0	1
Ccnb1	0	-0.475843	0.039	0.254	0	1
Appbp2	0	-0.477471	0.467	0.578	0	1
Ssh2	0	-0.481084	0.174	0.357	0	1
Col6a2	0	-0.482599	0.698	0.682	0	1
Cox7a1	0	-0.485341	0.065	0.216	0	1
Nfia	0	-0.485893	0.58	0.646	0	1
Arl6ip1	0	-0.48761	0.74	0.68	0	1
Cdc20	0	-0.490261	0.041	0.244	0	1
AI506816	0	-0.49177	0.648	0.718	0	1
Fus	0	-0.492221	0.816	0.792	0	1
Hist1h4d	0	-0.496554	0.115	0.324	0	1
Tk1	0	-0.501379	0.027	0.293	0	1
Kif11	0	-0.501416	0.015	0.275	0	1
Ncapg2	0	-0.501796	0.042	0.318	0	1
Hmgn2	0	-0.501883	0.188	0.298	0	1
Gmnn	0	-0.503129	0.097	0.359	0	1
Thsd7a	0	-0.503279	0.118	0.325	0	1
Ybx1	0	-0.510211	0.996	0.916	0	1
Pim3	0	-0.512556	0.159	0.31	0	1
Mknk2	0	-0.514575	0.182	0.351	0	1
H2afx	0	-0.514979	0.356	0.511	0	1
Fam111a	0	-0.515578	0.179	0.406	0	1
Serpina3m	0	-0.517264	0.009	0.218	0	1
Spc25	0	-0.519744	0.049	0.317	0	1
Dnajc9	0	-0.521643	0.181	0.437	0	1
Rbbp7	0	-0.522801	0.71	0.713	0	1
Slc36a2	0	-0.524127	0.022	0.137	0	1
Cks1b	0	-0.525945	0.606	0.596	0	1
Cbx5	0	-0.52659	0.456	0.594	0	1
Topbp1	0	-0.528618	0.241	0.484	0	1
Slc4a4	0	-0.532558	0.238	0.411	0	1
Hnrnpa1	0	-0.532639	0.837	0.803	0	1
Bzw1	0	-0.534644	0.887	0.823	0	1
Ccna2	0	-0.535233	0.021	0.308	0	1
Col4a2	0	-0.536757	0.912	0.831	0	1
Rhou	0	-0.543831	0.285	0.465	0	1
Tubb4b	0	-0.547104	0.734	0.709	0	1
Net1	0	-0.548302	0.056	0.301	0	1
Scd2	0	-0.555228	0.733	0.737	0	1
mt-Cytb	0	-0.55613	0.999	0.972	0	1
Uhrf2	0	-0.560246	0.446	0.595	0	1
Il1r1	0	-0.560915	0.601	0.639	0	1
Clspn	0	-0.565582	0.038	0.323	0	1
Scara5	0	-0.565776	0.012	0.233	0	1
Tyms	0	-0.570605	0.224	0.443	0	1
Nasp	0	-0.571412	0.342	0.558	0	1
Pcx	0	-0.572427	0.063	0.29	0	1
Fasn	0	-0.572508	0.289	0.475	0	1
Cdca3	0	-0.574449	0.042	0.312	0	1
Srpx	0	-0.575079	0.332	0.486	0	1
Tgfbr2	0	-0.577607	0.615	0.643	0	1
Ctsc	0	-0.582658	0.071	0.288	0	1
Rrm1	0	-0.587049	0.238	0.45	0	1
Anln	0	-0.588801	0.055	0.311	0	1
Spc24	0	-0.589448	0.068	0.344	0	1
Slc16a1	0	-0.592994	0.283	0.488	0	1
Pank3	0	-0.595996	0.353	0.497	0	1
Mgll	0	-0.599754	0.081	0.264	0	1
Retn	0	-0.600641	0.015	0.207	0	1
Aplp2	0	-0.606248	0.639	0.717	0	1
Tmpo	0	-0.608771	0.309	0.499	0	1
Smim41	0	-0.613436	0.072	0.242	0	1
Mpp6	0	-0.633264	0.42	0.618	0	1
mt-Atp6	0	-0.636201	0.999	0.986	0	1
Nampt	0	-0.638037	0.444	0.584	0	1
Hjurp	0	-0.639631	0.203	0.475	0	1
Gfpt2	0	-0.640373	0.316	0.491	0	1
Fst	0	-0.642223	0.422	0.576	0	1
Gm47283	0	-0.651692	0.267	0.499	0	1
Nabp1	0	-0.661921	0.079	0.255	0	1
Rrm2	0	-0.663865	0.128	0.376	0	1
Sav1	0	-0.669703	0.387	0.579	0	1
Slc1a5	0	-0.671042	0.558	0.625	0	1
mt-Nd4	0	-0.671815	0.997	0.957	0	1
Folh1	0	-0.679587	0.023	0.291	0	1
Cenpa	0	-0.680103	0.048	0.283	0	1
Angptl4	0	-0.685779	0.246	0.411	0	1
Prkar2b	0	-0.691554	0.342	0.51	0	1
Cdca8	0	-0.695676	0.056	0.348	0	1
Fcor	0	-0.696834	0.118	0.373	0	1
Adipor2	0	-0.697109	0.324	0.49	0	1
Fkbp5	0	-0.697993	0.149	0.481	0	1
Rgcc	0	-0.700644	0.473	0.591	0	1
Dlc1	0	-0.705945	0.482	0.631	0	1
Dek	0	-0.706936	0.622	0.686	0	1
Col15a1	0	-0.710537	0.27	0.483	0	1
Tnfaip2	0	-0.711254	0.692	0.682	0	1
Idh3a	0	-0.711374	0.385	0.528	0	1
Vldlr	0	-0.713097	0.347	0.53	0	1
Alas1	0	-0.714395	0.328	0.507	0	1
Acadl	0	-0.715031	0.618	0.689	0	1
Gpd1	0	-0.720856	0.008	0.21	0	1
Ifi204	0	-0.722482	0.433	0.59	0	1
Slc39a14	0	-0.726113	0.405	0.535	0	1
Pcna	0	-0.726429	0.411	0.581	0	1
Cav1	0	-0.730272	0.359	0.547	0	1
Arxes1	0	-0.733785	0.03	0.257	0	1
Cat	0	-0.737071	0.289	0.457	0	1
Tuba1b	0	-0.738566	0.778	0.767	0	1
Kcnq1ot1	0	-0.738672	0.496	0.636	0	1
Atad2	0	-0.743405	0.199	0.45	0	1
Ephx2	0	-0.743495	0.07	0.271	0	1
Cenpe	0	-0.745599	0.029	0.314	0	1
Scp2	0	-0.746811	0.895	0.868	0	1
Abhd5	0	-0.753483	0.377	0.551	0	1
Taf1d	0	-0.757384	0.549	0.702	0	1
Cthrc1	0	-0.771429	0.304	0.488	0	1
Glul	0	-0.77384	0.211	0.461	0	1
mt-Nd1	0	-0.774163	0.998	0.967	0	1
Pde3b	0	-0.782033	0.059	0.323	0	1
Smc4	0	-0.786527	0.444	0.576	0	1
mt-Nd4l	0	-0.792216	0.854	0.844	0	1
Apln	0	-0.798541	0.165	0.426	0	1
mt-Nd3	0	-0.803729	0.838	0.839	0	1
Hmmr	0	-0.808417	0.019	0.324	0	1
Adipoq	0	-0.821726	0.036	0.314	0	1
Ifi207	0	-0.82741	0.268	0.503	0	1
Dbi	0	-0.837168	0.922	0.922	0	1
mt-Nd5	0	-0.842953	0.929	0.878	0	1
Lipe	0	-0.84757	0.035	0.28	0	1
Tpx2	0	-0.85496	0.103	0.378	0	1
Nid2	0	-0.857998	0.202	0.436	0	1
Cycs	0	-0.874723	0.685	0.765	0	1
Neat1	0	-0.891216	0.793	0.799	0	1
Fth1	0	-0.899091	1	0.991	0	1
Cdk1	0	-0.922226	0.147	0.408	0	1
Sned1	0	-0.929281	0.467	0.572	0	1
Cks2	0	-0.94721	0.293	0.538	0	1
Plin1	0	-0.949643	0.028	0.265	0	1
mt-Atp8	0	-0.951061	0.598	0.749	0	1
Gsn	0	-0.954823	0.895	0.83	0	1
Btg1	0	-0.964797	0.584	0.714	0	1
H2afz	0	-0.965429	0.957	0.857	0	1
Cxcl13	0	-0.985112	0.004	0.157	0	1
Stmn1	0	-1.01369	0.406	0.523	0	1
Cenpf	0	-1.01471	0.032	0.331	0	1
Peg3	0	-1.01738	0.11	0.408	0	1
Hist1h2ap	0	-1.03694	0.051	0.313	0	1
Agpat2	0	-1.03864	0.309	0.469	0	1
Smc2	0	-1.06783	0.208	0.496	0	1
Prc1	0	-1.07243	0.078	0.375	0	1
Birc5	0	-1.09326	0.058	0.395	0	1
Hist1h1e	0	-1.10801	0.374	0.626	0	1
Prg4	0	-1.1089	0.152	0.399	0	1
Ppa1	0	-1.12423	0.543	0.714	0	1
Plin2	0	-1.1289	0.553	0.68	0	1
Ube2c	0	-1.14045	0.06	0.344	0	1
Arxes2	0	-1.14675	0.14	0.451	0	1
mt-Nd6	0	-1.15042	0.35	0.64	0	1
Serpina3n	0	-1.15954	0.487	0.619	0	1
Arl4a	0	-1.18995	0.159	0.477	0	1
Pclaf	0	-1.23002	0.045	0.402	0	1
Col5a3	0	-1.25337	0.215	0.515	0	1
mt-Nd2	0	-1.26945	0.996	0.971	0	1
Col4a1	0	-1.3272	0.938	0.912	0	1
Mki67	0	-1.3423	0.037	0.391	0	1
Lars2	0	-1.34712	0.59	0.763	0	1
Acsl1	0	-1.45249	0.126	0.413	0	1
Vcan	0	-1.45702	0.569	0.73	0	1
Cdo1	0	-1.49106	0.068	0.453	0	1
Pnpla2	0	-1.49948	0.154	0.516	0	1
Hmgb2	0	-1.55629	0.364	0.64	0	1
Top2a	0	-1.60834	0.11	0.463	0	1
A2m	0	-1.68233	0.01	0.431	0	1
Rbp4	0	-1.7572	0.174	0.581	0	1
Mt1	0	-1.91602	0.986	0.97	0	1
Mt2	0	-2.02908	0.916	0.917	0	1
Cd36	0	-2.06499	0.035	0.513	0	1
Fabp5	0	-2.06761	0.718	0.931	0	1
Hist1h1b	0	-2.21512	0.121	0.513	0	1
Car3	0	-2.24862	0.016	0.456	0	1
Gm42418	0	-2.28001	0.999	0.998	0	1
Scd1	0	-2.36041	0.467	0.806	0	1
AY036118	0	-2.61814	0.785	0.913	0	1
Fabp4	0	-3.80826	0.602	0.85	0	1
Dusp1	4.94065645841247e-324	0.273426	0.624	0.434	1.59509093759846e-319	1
Spop	4.94065645841247e-324	0.235994	0.81	0.647	1.59509093759846e-319	1
Ywhab	4.94065645841247e-324	0.0527122	0.923	0.781	1.59509093759846e-319	1
Dut	4.94065645841247e-324	-0.425321	0.479	0.542	1.59509093759846e-319	1
Tm9sf2	9.88131291682493e-324	0.231663	0.75	0.585	3.19018187519693e-319	1
Kdelr1	9.88131291682493e-324	0.214071	0.862	0.706	3.19018187519693e-319	1
Pcsk5	5.43472210425371e-323	0.662993	0.535	0.409	1.75460003135831e-318	1
Tubb2a	1.77863632502849e-322	0.235457	0.574	0.376	5.74232737535447e-318	1
Pros1	3.35964639172048e-322	0.295956	0.65	0.48	1.08466183756696e-317	1
Errfi1	3.65608577922522e-322	-0.583512	0.598	0.671	1.18036729382286e-317	1
Eif3e	4.39718424798709e-322	0.040166	0.925	0.794	1.41963093446263e-317	1
Gtse1	4.74303020007597e-322	-0.110663	0.02	0.119	1.53128730009453e-317	1
Taf10	7.06513873552983e-322	0.110176	0.906	0.758	2.2809800407658e-317	1
Rps26	8.20148972096469e-322	0.0277464	0.998	0.935	2.64785095641345e-317	1
Ticrr	9.53546696473606e-322	-0.0888417	0.008	0.09	3.07852550956504e-317	1
Epdr1	2.54937873254083e-321	0.191069	0.237	0.104	8.23066923800808e-317	1
Capza2	2.99897847025637e-321	0.200227	0.851	0.689	9.68220199122268e-317	1
Gngt2	3.31023982713635e-321	0.2168	0.201	0.075	1.06871092819097e-316	1
Rpl24	3.56221330651539e-321	0.156493	0.999	0.953	1.15006056600849e-316	1
Palm	4.07604157819028e-321	0.206707	0.303	0.151	1.31595002351873e-316	1
Chmp3	7.27758696324156e-321	0.241436	0.679	0.516	2.34956895108254e-316	1
Grb14	7.77165260908281e-321	0.211621	0.242	0.097	2.50907804484238e-316	1
Pgrmc1	1.25591487172845e-320	0.229223	0.718	0.536	4.0547211633753e-316	1
Tax1bp1	4.27959662427688e-320	0.115423	0.876	0.714	1.38166777014779e-315	1
Galk1	5.78649684409268e-320	0.259579	0.701	0.526	1.86817050611532e-315	1
Dusp3	6.13135466488987e-320	0.197964	0.366	0.195	1.97950785355969e-315	1
Snrnp70	7.53845362424574e-320	-0.328205	0.79	0.758	2.43378975258774e-315	1
Acer2	7.6194803901637e-320	-0.190626	0.018	0.113	2.45994924396435e-315	1
Sdc4	2.51242262223191e-319	-0.308626	0.839	0.78	8.11135643587571e-315	1
H2afv	5.89252333169021e-319	-0.344967	0.661	0.646	1.90240115763618e-314	1
Lix1l	7.33351519435079e-319	0.250003	0.535	0.369	2.36762538049615e-314	1
Cyb5a	9.20444298202242e-319	-0.39185	0.853	0.8	2.97165441674594e-314	1
Serp1	2.22354243910853e-318	0.237813	0.832	0.674	7.17870676466189e-314	1
Top1	9.21201700837317e-318	-0.188035	0.854	0.755	2.97409969115328e-313	1
Scamp3	1.42108941624916e-317	0.251999	0.625	0.465	4.5879871803604e-313	1
Hspb8	1.43036451061853e-317	0.23346	0.526	0.342	4.61793182253194e-313	1
Sfpq	1.50742590566298e-317	-0.355769	0.706	0.714	4.86672453643292e-313	1
Hspb7	1.84186437605502e-317	0.200245	0.282	0.125	5.94645913809364e-313	1
Csrp1	2.01131901126565e-317	0.355703	0.552	0.366	6.49354342787116e-313	1
Bambi	3.09563352068358e-317	-0.302008	0.148	0.308	9.99425282152694e-313	1
Hspg2	4.09892373451178e-317	0.2465	0.762	0.593	1.32333752768713e-312	1
Nt5e	5.92085849054485e-317	-0.19966	0.012	0.098	1.91154916367241e-312	1
Rnasek	7.18322783587057e-317	0.218406	0.821	0.662	2.31910510681081e-312	1
Vamp5	1.67049800323437e-316	0.243043	0.352	0.179	5.39320280344217e-312	1
Vrk1	3.77428658780849e-316	-0.185181	0.094	0.243	1.21852842487397e-311	1
Plxna1	5.286077958705e-316	0.223109	0.379	0.219	1.70661026896791e-311	1
1810058I24Rik	6.6912377598075e-316	0.187627	0.877	0.726	2.16026611075385e-311	1
Srp9	7.57392165823596e-316	0.0899919	0.923	0.784	2.44524060736148e-311	1
Svil	3.12393622436595e-315	0.273139	0.536	0.372	1.00856281003655e-310	1
Ptprn	3.34763194049642e-315	-0.304959	0.139	0.297	1.08078297198927e-310	1
Jtb	6.37546990467913e-314	0.242104	0.719	0.56	0	1
Adamtsl5	1.97101341477798e-313	0.177023	0.24	0.102	0	1
Abca1	2.36820731650761e-313	-0.559437	0.442	0.554	0	1
Emc7	3.20811011799416e-313	0.213273	0.813	0.65	0	1
Ecrg4	5.58052329597856e-313	0.359604	0.207	0.075	0	1
Col27a1	1.30938758811944e-312	-0.29653	0.058	0.184	4.22736e-308	1
Aurkaip1	3.39050225561008e-312	0.203133	0.801	0.634	1.09462e-307	1
Selenoh	3.41075414381795e-312	-0.381084	0.344	0.409	1.10116e-307	1
Hilpda	7.61078912706631e-312	-0.494149	0.27	0.41	2.45714e-307	1
Lamtor2	1.21120342932835e-311	0.204834	0.842	0.69	3.91037e-307	1
Rfc2	1.31154430400608e-311	-0.301567	0.233	0.406	4.23432e-307	1
Alg5	1.93901677033022e-311	0.242584	0.602	0.433	6.26012e-307	1
Rplp1	2.94215750365903e-311	-0.274761	1	0.989	9.49876e-307	1
4930579G24Rik	3.09953989466352e-311	-0.115155	0.029	0.136	1.00069e-306	1
Pdcd5	4.64690816299143e-311	0.134614	0.878	0.72	1.50025e-306	1
Rgs3	6.07309260802089e-311	0.197352	0.258	0.113	1.9607e-306	1
Sar1a	6.5164460349961e-311	0.219456	0.837	0.684	2.10383e-306	1
Ccbe1	1.20919669481387e-310	0.203409	0.171	0.055	3.90389e-306	1
Cnbp	1.65288315871855e-310	-0.117972	0.876	0.772	5.33633e-306	1
Nr4a1	2.1172032551824e-310	0.229772	0.51	0.318	6.83539e-306	1
Acadm	2.58783833310403e-310	-0.606255	0.4	0.513	8.35484e-306	1
Ccne1	2.80122167527095e-310	-0.251614	0.106	0.246	9.04374e-306	1
Rbl1	3.8301021782591e-310	-0.134516	0.041	0.157	1.23655e-305	1
Atp5b	4.75022807681807e-310	-0.197955	0.976	0.898	1.53361e-305	1
Fbln5	5.21536068327374e-310	0.269245	0.356	0.196	1.68378e-305	1
Sfrp4	5.41874608461558e-310	0.291524	0.109	0.02	1.74944e-305	1
Cavin2	8.42911116540059e-310	-0.65641	0.227	0.364	2.72134e-305	1
Gamt	9.48986480512109e-310	0.197055	0.231	0.098	3.0638e-305	1
Csde1	0	0.0649799	0.933	0.802	6.60199e-305	1
Kif18a	2.49872e-308	-0.11149	0.024	0.124	8.0671e-304	1
Sertad2	3.86095e-308	0.220954	0.392	0.235	1.24651e-303	1
Ypel5	4.09827e-308	0.216887	0.451	0.28	1.32312e-303	1
Itgav	4.70414e-308	0.245759	0.613	0.438	1.51873e-303	1
Ddias	7.70924e-308	-0.104176	0.019	0.115	2.48893e-303	1
Chek1	1.64981e-307	-0.128178	0.034	0.144	5.32642e-303	1
Chrdl1	2.97749e-307	0.198083	0.146	0.039	9.61282e-303	1
Mpc2	6.84622e-307	-0.673734	0.837	0.806	2.2103e-302	1
Srsf7	1.16492e-306	-0.3069	0.74	0.707	3.76093e-302	1
Saa3	1.35662e-306	-0.398626	0.341	0.536	4.37984e-302	1
Ier2	1.72308e-306	0.271198	0.803	0.642	5.56298e-302	1
Srpr	2.00094e-306	0.229155	0.776	0.613	6.46003e-302	1
Acox1	2.72648e-306	-0.653501	0.31	0.427	8.80245e-302	1
Maged1	3.05219e-306	0.126205	0.892	0.74	9.85399e-302	1
Dnajb6	1.24142e-305	0.207599	0.835	0.68	4.00792e-301	1
Aco2	1.28635e-305	-0.624481	0.596	0.662	4.15299e-301	1
Klf3	4.08613e-305	0.252589	0.524	0.352	1.31921e-300	1
Pkmyt1	4.7219e-305	-0.108774	0.024	0.123	1.52447e-300	1
Wnt5a	5.51908e-305	0.205311	0.24	0.103	1.78183e-300	1
Eng	6.40137e-305	0.226394	0.264	0.122	2.06668e-300	1
Rbm25	1.11327e-304	-0.29516	0.8	0.755	3.59419e-300	1
Arl2	3.55842e-304	0.241922	0.563	0.391	1.14884e-299	1
Atp5c1	7.54271e-304	0.101298	0.904	0.758	2.43516e-299	1
Cox8a	7.76391e-304	0.0327538	0.99	0.908	2.50658e-299	1
Map4	7.82299e-304	0.230037	0.659	0.481	2.52565e-299	1
Klhdc2	2.074e-303	0.228716	0.675	0.504	6.69591e-299	1
Selenbp1	2.42002e-303	-0.248489	0.081	0.218	7.81302e-299	1
Pdcd6	3.53938e-303	0.225654	0.782	0.624	1.14269e-298	1
Pea15a	1.01531e-302	0.226391	0.508	0.332	3.27792e-298	1
Xdh	1.60258e-302	-0.54319	0.366	0.488	5.17393e-298	1
Csrp2	2.78905e-302	0.391595	0.708	0.566	9.00446e-298	1
Tes	4.15443e-302	0.250093	0.401	0.23	1.34126e-297	1
Uqcr10	1.39057e-301	-0.381326	0.834	0.794	4.48947e-297	1
Mamdc2	2.26272e-301	0.143628	0.095	0.016	7.30518e-297	1
Pomp	2.33645e-301	0.115382	0.894	0.745	7.54323e-297	1
Spp1	2.79687e-301	1.16522	0.703	0.546	9.0297e-297	1
Tmem258	1.30905e-300	0.222994	0.809	0.654	4.22626e-296	1
Rps5	1.61114e-300	-0.168255	1	0.963	5.20157e-296	1
Etfb	2.06245e-300	-0.477819	0.863	0.818	6.65863e-296	1
Nudc	2.75306e-300	-0.0556802	0.818	0.682	8.88826e-296	1
Oat	3.45091e-300	0.191613	0.86	0.705	1.11413e-295	1
Rpl7	5.97737e-300	-0.0462495	0.999	0.946	1.92979e-295	1
Rab9	8.20255e-300	0.261747	0.571	0.415	2.64819e-295	1
Ddb1	1.17033e-299	0.196615	0.875	0.727	3.7784e-295	1
Rpl34	1.21394e-299	0.134438	0.999	0.942	3.91922e-295	1
Fam162a	1.29135e-299	0.22656	0.949	0.83	4.16912e-295	1
Mvp	1.90205e-299	0.212867	0.412	0.245	6.14078e-295	1
Ywhaz	3.93392e-299	0.106477	0.888	0.737	1.27006e-294	1
Smoc2	3.93806e-299	0.354685	0.251	0.112	1.2714e-294	1
Gng11	4.97852e-299	0.237259	0.537	0.361	1.60731e-294	1
Psme2	1.25476e-298	0.231661	0.622	0.443	4.05098e-294	1
Tcea1	1.49219e-298	0.230024	0.773	0.613	4.81754e-294	1
Akirin2	1.65715e-298	0.231957	0.647	0.472	5.35011e-294	1
Golgb1	1.93055e-298	0.213645	0.793	0.635	6.23279e-294	1
Uqcrq	1.94122e-298	-0.0192937	0.968	0.863	6.26724e-294	1
Trarg1	2.2236e-298	-0.226046	0.017	0.107	7.17888e-294	1
Fuca1	4.5184e-298	0.249739	0.684	0.532	1.45877e-293	1
Mcm8	5.15324e-298	-0.10271	0.021	0.117	1.66372e-293	1
Vegfd	5.34712e-298	0.381959	0.663	0.495	1.72632e-293	1
Pold1	1.07107e-297	-0.147703	0.055	0.178	3.45794e-293	1
Traip	1.22658e-297	-0.0878072	0.016	0.104	3.96e-293	1
Akr1b8	1.34463e-297	0.223365	0.428	0.266	4.34114e-293	1
Ssr3	2.84996e-297	0.057061	0.911	0.772	9.20111e-293	1
Large1	4.11983e-297	0.211545	0.36	0.209	1.33009e-292	1
Gng8	4.4993e-297	0.158105	0.205	0.08	1.4526e-292	1
2810408I11Rik	4.79406e-297	-0.136206	0.058	0.181	1.54776e-292	1
Atp5o	6.28232e-297	-0.103211	0.948	0.835	2.02825e-292	1
Hras	1.45228e-296	0.200217	0.747	0.568	4.6887e-292	1
Dpp7	1.5851e-296	0.216018	0.34	0.188	5.11749e-292	1
Steap4	5.22227e-296	-0.278542	0.031	0.136	1.68601e-291	1
Napa	8.85136e-296	0.23504	0.685	0.524	2.85766e-291	1
H2-K1	9.80124e-296	0.275532	0.832	0.684	3.16433e-291	1
Chmp5	1.89668e-295	0.228635	0.672	0.518	6.12342e-291	1
Lsm12	3.85794e-295	0.223684	0.807	0.643	1.24554e-290	1
Il6st	4.02036e-295	0.199007	0.878	0.727	1.29797e-290	1
Trappc6a	4.6741e-295	-0.415726	0.51	0.608	1.50903e-290	1
Tmem147	7.63053e-295	0.126695	0.837	0.676	2.46352e-290	1
Trip6	1.18408e-294	0.218517	0.458	0.289	3.8228e-290	1
Zfpm1	1.38559e-294	0.20255	0.297	0.153	4.47339e-290	1
Tfrc	1.57546e-294	-0.370042	0.205	0.367	5.08638e-290	1
St13	1.70605e-294	0.100358	0.902	0.758	5.50799e-290	1
Plp2	2.26431e-294	0.236318	0.487	0.31	7.31032e-290	1
Pdap1	3.41759e-294	-0.00949026	0.895	0.765	1.10337e-289	1
Jdp2	3.73764e-294	0.217486	0.338	0.183	1.2067e-289	1
Morrbid	6.91387e-294	0.182385	0.236	0.102	2.23214e-289	1
Ctla2a	1.06062e-293	-1.25574	0.597	0.717	3.42422e-289	1
Kras	1.17944e-293	0.221814	0.58	0.391	3.80781e-289	1
Polr1d	1.18768e-293	-0.00139145	0.924	0.802	3.83441e-289	1
Isg20	1.66973e-293	0.214466	0.349	0.19	5.39073e-289	1
Sod2	2.21617e-293	-0.48912	0.781	0.763	7.1549e-289	1
Eif5b	3.78549e-293	0.102122	0.902	0.759	1.22214e-288	1
Rab14	4.83498e-293	0.170882	0.874	0.723	1.56097e-288	1
Timm13	7.7341e-293	-0.0727421	0.902	0.783	2.49696e-288	1
Arfgap3	9.48504e-293	0.225074	0.444	0.285	3.06225e-288	1
H2-Ab1	9.91515e-293	-0.309176	0.121	0.258	3.20111e-288	1
Eif3h	2.24369e-292	0.0826201	0.907	0.769	7.24376e-288	1
Lbr	3.20795e-292	-0.248186	0.166	0.33	1.03569e-287	1
Dbndd2	3.4438e-292	0.198627	0.258	0.121	1.11183e-287	1
Paip2	3.68153e-292	0.169733	0.871	0.725	1.18858e-287	1
Sass6	4.16305e-291	-0.150176	0.062	0.188	1.34404e-286	1
Srgn	8.53716e-291	0.255673	0.139	0.038	2.75622e-286	1
Lxn	4.37842e-290	0.24302	0.372	0.21	1.41357e-285	1
Tnc	4.54996e-290	0.102095	0.675	0.491	1.46896e-285	1
Fmod	5.20975e-290	0.250517	0.216	0.09	1.68197e-285	1
G3bp1	6.50693e-290	-0.214118	0.777	0.724	2.10076e-285	1
Lamc1	4.15743e-289	-0.388555	0.71	0.703	1.34223e-284	1
Pdgfa	1.20625e-288	0.220086	0.332	0.184	3.89437e-284	1
Txnip	2.00963e-288	-0.677162	0.386	0.51	6.4881e-284	1
Stc1	2.49071e-288	0.461803	0.191	0.083	8.04126e-284	1
Bclaf1	7.23236e-288	-0.279619	0.767	0.742	2.33497e-283	1
Rab5if	4.25124e-287	0.101904	0.88	0.731	1.37251e-282	1
Irs2	8.89197e-287	-0.368586	0.182	0.334	2.87077e-282	1
Foxn3	1.00848e-286	0.253165	0.601	0.443	3.25588e-282	1
Por	1.24934e-286	-0.473749	0.442	0.565	4.03351e-282	1
Rock1	1.34971e-286	0.228382	0.81	0.658	4.35755e-282	1
Mrps15	1.51785e-286	0.220294	0.665	0.495	4.90037e-282	1
Stx4a	1.74433e-286	0.225824	0.556	0.399	5.63157e-282	1
Flii	4.9017e-286	0.214579	0.453	0.296	1.58251e-281	1
Fam89b	8.49448e-286	0.234792	0.52	0.37	2.74244e-281	1
Draxin	2.88143e-285	-0.21499	0.037	0.144	9.30271e-281	1
Sfxn1	3.19952e-285	-0.404031	0.68	0.696	1.03297e-280	1
Creb3	4.41584e-285	0.224919	0.472	0.327	1.42565e-280	1
Ube2h	5.86373e-285	0.219246	0.584	0.419	1.8931e-280	1
Pacsin3	1.14763e-284	0.178871	0.229	0.104	3.70512e-280	1
Egln3	1.37483e-284	-0.248111	0.086	0.219	4.43864e-280	1
Zcrb1	2.53114e-284	0.129968	0.811	0.642	8.17177e-280	1
Ebf1	3.77394e-284	-0.148585	0.881	0.77	1.21842e-279	1
Ndufb9	4.14955e-284	-0.0842761	0.967	0.866	1.33968e-279	1
Uqcr11	4.34042e-284	-0.430852	0.857	0.819	1.40131e-279	1
Cct6a	5.64094e-284	0.00415632	0.892	0.761	1.82118e-279	1
Agpat3	7.6806e-284	0.205672	0.552	0.379	2.47968e-279	1
Naglu	1.85211e-283	0.246586	0.419	0.279	5.97953e-279	1
Rasa3	2.95697e-283	0.258329	0.531	0.374	9.54658e-279	1
Rps16	3.0722e-283	-0.169608	1	0.968	9.9186e-279	1
Coprs	3.25121e-283	0.20441	0.332	0.195	1.04965e-278	1
Emilin1	5.14294e-283	0.274176	0.512	0.353	1.6604e-278	1
S1pr3	6.19083e-283	-0.292811	0.108	0.247	1.99871e-278	1
Sec31a	1.04077e-282	0.21886	0.811	0.663	3.36012e-278	1
Naxe	1.15756e-282	0.226187	0.529	0.373	3.73719e-278	1
Cyb561d2	3.23016e-282	0.193625	0.321	0.182	1.04286e-277	1
Nnmt	3.98794e-282	0.0910443	0.751	0.572	1.28751e-277	1
Atg3	4.28529e-282	0.225016	0.598	0.433	1.38351e-277	1
Tbxa2r	6.27873e-282	0.145436	0.164	0.054	2.02709e-277	1
Cfdp1	7.68595e-282	0.191646	0.793	0.631	2.48141e-277	1
Shc1	3.36831e-281	0.220868	0.492	0.339	1.08746e-276	1
Plppr3	8.2177e-281	0.168364	0.148	0.047	2.65308e-276	1
Slc39a13	1.04269e-280	0.222685	0.456	0.302	3.36633e-276	1
Car6	1.41926e-280	0.188377	0.174	0.059	4.58207e-276	1
Ssc5d	1.79425e-280	0.150694	0.171	0.063	5.79274e-276	1
S100a10	1.84161e-280	0.193707	0.749	0.572	5.94564e-276	1
Itga1	3.06971e-280	0.252326	0.301	0.167	9.91057e-276	1
Plcb1	3.20624e-280	-0.177808	0.041	0.15	1.03513e-275	1
Irak2	4.67639e-280	0.183059	0.261	0.132	1.50977e-275	1
Cox5a	4.7948e-280	-0.146185	0.967	0.872	1.548e-275	1
Psmd6	1.32383e-279	0.188844	0.751	0.583	4.27399e-275	1
Wdr90	1.7942e-279	-0.111216	0.021	0.111	5.79257e-275	1
Tsn	2.31831e-279	0.128617	0.858	0.703	7.48467e-275	1
Stx7	3.90194e-279	0.208694	0.443	0.294	1.25974e-274	1
Ccser2	1.41729e-278	0.222704	0.447	0.301	4.57573e-274	1
Elovl3	1.6186e-278	-0.201615	0.002	0.06	5.22566e-274	1
Lrg1	2.67288e-278	-0.173262	0.092	0.225	8.62941e-274	1
Arhgef10l	9.68208e-278	0.140726	0.182	0.067	3.12586e-273	1
Medag	1.4611e-277	-0.482042	0.528	0.566	4.71718e-273	1
Sgpl1	1.68543e-277	0.205813	0.465	0.3	5.44142e-273	1
Trim30a	6.70959e-277	0.194676	0.206	0.086	2.16619e-272	1
Mdc1	2.03581e-276	-0.200927	0.109	0.252	6.5726e-272	1
Enpp5	2.65969e-276	0.140333	0.173	0.062	8.58682e-272	1
Jade1	2.7469e-276	0.292576	0.635	0.474	8.86838e-272	1
Psmd4	3.82742e-276	0.133024	0.853	0.701	1.23568e-271	1
Fmn1	6.94265e-276	0.178943	0.28	0.139	2.24143e-271	1
Prss23	1.45501e-275	0.341596	0.685	0.509	4.69751e-271	1
Rad21	1.91514e-275	-0.369935	0.368	0.493	6.18303e-271	1
Praf2	2.11281e-275	0.229658	0.486	0.342	6.82122e-271	1
Rps23	3.92615e-275	-0.138567	1	0.967	1.26756e-270	1
Sgce	8.28771e-275	0.200708	0.339	0.197	2.67569e-270	1
Sarnp	1.05354e-274	0.179454	0.797	0.638	3.40136e-270	1
Piezo1	1.52456e-274	0.219653	0.455	0.296	4.92203e-270	1
Marcksl1	3.23076e-274	0.24298	0.444	0.293	1.04305e-269	1
Ndufab1	6.3877e-274	-0.283299	0.895	0.807	2.06227e-269	1
Lin54	6.54208e-274	-0.141097	0.076	0.203	2.11211e-269	1
Wdr1	8.80092e-274	0.235332	0.619	0.447	2.84138e-269	1
Ror1	9.13008e-274	-0.305655	0.126	0.262	2.94765e-269	1
Lpin1	2.25592e-273	-0.434606	0.105	0.229	7.28325e-269	1
Cuedc1	2.81651e-273	0.164032	0.219	0.103	9.09309e-269	1
BC031181	1.32386e-272	0.202227	0.724	0.568	4.27407e-268	1
Ccs	2.51414e-272	0.210686	0.426	0.283	8.11689e-268	1
Nsd2	5.31115e-272	-0.320826	0.232	0.378	1.7147e-267	1
Akap13	6.62108e-272	0.230059	0.633	0.475	2.13762e-267	1
Zbtb4	8.48697e-272	0.200846	0.341	0.198	2.74002e-267	1
Mgmt	4.2375e-271	0.162728	0.22	0.098	1.36808e-266	1
Gdpd2	4.51309e-271	0.142739	0.111	0.025	1.45705e-266	1
Psmc4	4.62696e-271	0.191866	0.745	0.574	1.49382e-266	1
Prmt2	7.37621e-271	0.151536	0.219	0.098	2.38141e-266	1
Snx4	9.46117e-271	0.221598	0.527	0.382	3.05454e-266	1
Spry1	1.06901e-270	0.231449	0.321	0.181	3.45129e-266	1
Bard1	1.86254e-270	-0.0722374	0.006	0.073	6.01321e-266	1
Unc119	6.12644e-270	0.167567	0.243	0.114	1.97792e-265	1
Arap1	7.65487e-270	0.166102	0.213	0.093	2.47137e-265	1
Psmc3	1.43876e-269	0.16077	0.79	0.626	4.64505e-265	1
Tm2d2	2.08551e-269	0.226744	0.723	0.573	6.73306e-265	1
Ghr	2.97781e-269	0.40165	0.454	0.328	9.61387e-265	1
Dnajb11	3.90138e-269	0.215357	0.688	0.525	1.25956e-264	1
Mcm2	5.06612e-269	-0.219218	0.123	0.267	1.6356e-264	1
Casp12	7.94608e-269	0.200712	0.305	0.17	2.56539e-264	1
Tex30	1.12461e-268	-0.182927	0.113	0.256	3.63082e-264	1
Ap2s1	2.17901e-268	0.198478	0.791	0.634	7.03495e-264	1
Dnaaf2	8.27438e-268	-0.173535	0.106	0.246	2.67138e-263	1
Tubb6	1.38567e-267	-0.294325	0.581	0.542	4.47362e-263	1
Hacd4	1.38867e-267	0.207233	0.305	0.159	4.48333e-263	1
Sema3b	1.62279e-267	0.115505	0.119	0.031	5.23919e-263	1
Cdh6	2.39189e-267	-0.161037	0.005	0.069	7.72222e-263	1
H2-T23	4.52321e-267	0.201815	0.261	0.133	1.46032e-262	1
Eme1	4.7063e-267	-0.068669	0.005	0.07	1.51943e-262	1
Edn1	1.01397e-266	0.185607	0.152	0.051	3.27359e-262	1
Mrps24	1.2529e-266	0.131182	0.851	0.698	4.04499e-262	1
Zfp651	1.40589e-266	0.157331	0.21	0.096	4.53892e-262	1
Strn3	2.02897e-266	0.237264	0.715	0.573	6.55053e-262	1
Mmgt2	2.03096e-266	0.180088	0.267	0.145	6.55696e-262	1
Vwa5a	2.37058e-266	0.210543	0.392	0.247	7.65343e-262	1
Pdgfd	2.68743e-266	0.134488	0.145	0.048	8.67636e-262	1
Ndufa8	3.8198e-266	0.0235085	0.896	0.759	1.23322e-261	1
Cda	3.88798e-266	0.262794	0.406	0.238	1.25523e-261	1
Kazn	6.01217e-266	0.127569	0.133	0.039	1.94103e-261	1
Pigp	1.30878e-265	0.216891	0.522	0.372	4.22539e-261	1
Adamts9	2.04669e-265	-0.24527	0.088	0.217	6.60774e-261	1
Cdkn2c	3.49124e-265	-0.378888	0.201	0.352	1.12715e-260	1
Agtr2	5.44309e-265	-0.145148	0.001	0.056	1.7573e-260	1
Txndc15	5.70609e-265	0.218638	0.523	0.376	1.84221e-260	1
2022-03-02	7.13858e-265	0.229671	0.681	0.522	2.30469e-260	1
Hist1h2bj	8.67162e-265	-0.0970201	0.004	0.067	2.79963e-260	1
Dscc1	1.00503e-264	-0.0866349	0.009	0.082	3.24473e-260	1
U2af1	1.35625e-264	0.0782092	0.808	0.648	4.37865e-260	1
Rassf2	1.50645e-264	-0.170187	0.034	0.132	4.86359e-260	1
Gpat3	2.10236e-264	-0.275307	0.02	0.1	6.78745e-260	1
Ube2d3	2.69716e-264	0.0151676	0.916	0.792	8.70777e-260	1
Jkamp	3.8068e-264	0.221481	0.505	0.366	1.22903e-259	1
Tln2	4.80667e-264	0.258476	0.49	0.342	1.55183e-259	1
Cct8	6.49523e-264	0.103945	0.882	0.739	2.09699e-259	1
Tmem223	1.02992e-263	0.228195	0.536	0.39	3.32511e-259	1
Psmc2	1.30993e-263	0.183568	0.722	0.555	4.22911e-259	1
Mapre1	1.83535e-263	0.167919	0.789	0.625	5.92544e-259	1
Tfg	9.89159e-263	0.213443	0.615	0.465	3.1935e-258	1
Ivns1abp	1.04522e-262	-0.443538	0.266	0.422	3.37449e-258	1
Pitpna	1.23173e-262	0.221607	0.681	0.527	3.97663e-258	1
Gja1	1.26808e-262	-0.365375	0.196	0.357	4.09399e-258	1
Suz12	2.32066e-262	-0.347696	0.407	0.546	7.49224e-258	1
Fanci	2.34032e-262	-0.0622264	0.003	0.064	7.55573e-258	1
Cenps	3.68918e-262	-0.115789	0.038	0.139	1.19105e-257	1
Tm9sf3	4.67212e-262	0.139439	0.879	0.738	1.50839e-257	1
Serinc1	1.09986e-261	0.181602	0.826	0.68	3.5509e-257	1
Car5b	1.24266e-261	-0.359812	0.053	0.153	4.01194e-257	1
Atp6ap1	1.84065e-261	0.219197	0.642	0.499	5.94253e-257	1
Degs1	2.27583e-261	0.216049	0.711	0.551	7.3475e-257	1
Dck	6.0977e-261	-0.136883	0.05	0.16	1.96864e-256	1
Scand1	8.92843e-261	0.15783	0.854	0.709	2.88254e-256	1
Morf4l2	2.31096e-260	0.0762066	0.898	0.765	7.46094e-256	1
Rnase4	4.26797e-260	-0.150077	0.834	0.725	1.37791e-255	1
Pnp	4.82786e-260	0.261836	0.672	0.522	1.55868e-255	1
Atp1a2	7.13717e-260	-0.234919	0.013	0.09	2.30424e-255	1
Ankle1	8.86287e-260	-0.0575698	0.002	0.059	2.86138e-255	1
Psip1	1.08406e-259	-0.300145	0.558	0.579	3.49988e-255	1
Rab18	1.79175e-259	0.209141	0.731	0.588	5.78467e-255	1
Rps13	2.43536e-259	-0.018803	0.999	0.951	7.86257e-255	1
Sdk1	2.81872e-259	-0.125708	0.021	0.107	9.10024e-255	1
Rpl38	4.77846e-259	0.0868329	0.999	0.95	1.54273e-254	1
Gm49708	8.46648e-259	-0.258381	0.07	0.184	2.7334e-254	1
Sema3d	1.7838e-258	0.136823	0.108	0.025	5.75899e-254	1
D8Ertd738e	2.38106e-258	0.00294078	0.897	0.77	7.68725e-254	1
Nr1d2	3.79543e-258	0.188009	0.294	0.159	1.22535e-253	1
Ugdh	5.09845e-258	-0.519951	0.644	0.658	1.64604e-253	1
Stub1	8.11665e-258	-0.0494406	0.851	0.734	2.62046e-253	1
Banf1	1.11544e-257	0.0931834	0.802	0.642	3.6012e-253	1
Mras	1.17994e-257	0.167544	0.24	0.12	3.80945e-253	1
Timm23	1.38526e-257	0.0706782	0.853	0.704	4.4723e-253	1
Plin5	2.31541e-257	-0.173525	0.002	0.057	7.4753e-253	1
Tmem14c	6.15455e-257	-0.114634	0.861	0.757	1.987e-252	1
Gabarapl2	1.08517e-256	0.203076	0.684	0.532	3.50348e-252	1
Acaca	1.68643e-256	-0.402523	0.242	0.392	5.44462e-252	1
Nuak1	2.11573e-256	0.17587	0.225	0.105	6.83064e-252	1
Cacnb3	3.16819e-256	0.166201	0.243	0.12	1.02285e-251	1
Mdh1	4.20182e-256	-0.582597	0.64	0.686	1.35656e-251	1
Mapk3	9.74235e-256	0.203557	0.498	0.341	3.14532e-251	1
4931406P16Rik	1.07213e-255	0.214048	0.432	0.288	3.46139e-251	1
Clptm1l	1.69409e-255	0.215524	0.675	0.529	5.46936e-251	1
Polq	2.89149e-255	-0.0590606	0.003	0.06	9.33518e-251	1
Dnlz	3.69371e-255	0.201166	0.556	0.403	1.19251e-250	1
Micu2	3.71639e-255	0.202151	0.442	0.3	1.19984e-250	1
Pvr	5.0341e-255	0.206233	0.419	0.271	1.62526e-250	1
Plin3	6.0678e-255	0.211822	0.536	0.386	1.95899e-250	1
Fads1	1.03483e-254	0.221777	0.488	0.339	3.34094e-250	1
Klf9	1.20724e-254	-0.229513	0.798	0.708	3.89757e-250	1
Gpx3	1.65647e-254	0.366035	0.861	0.728	5.34791e-250	1
Rpl26	3.04677e-253	-0.104114	1	0.964	9.8365e-249	1
Higd2a	3.38308e-253	0.195994	0.666	0.51	1.09223e-248	1
Ndufs5	3.71227e-253	0.0675488	0.888	0.752	1.19851e-248	1
Ube2d2a	6.48588e-253	0.17681	0.789	0.635	2.09397e-248	1
Slc7a2	9.33747e-253	0.193092	0.231	0.11	3.0146e-248	1
Dnaja2	1.04641e-252	0.106746	0.849	0.7	3.37833e-248	1
H2-DMb1	1.04953e-252	0.130076	0.149	0.051	3.38841e-248	1
Gm16286	1.73097e-252	0.214866	0.739	0.59	5.58845e-248	1
Timm17a	3.14115e-252	0.161328	0.746	0.581	1.01412e-247	1
Grb2	5.70391e-252	0.208728	0.593	0.446	1.84151e-247	1
Otub1	1.00299e-251	0.211677	0.552	0.409	3.23817e-247	1
Brd2	1.20802e-251	-0.262536	0.761	0.723	3.9001e-247	1
Wipf1	1.3714e-251	0.191381	0.331	0.202	4.42758e-247	1
Snhg1	1.50406e-251	-0.411241	0.589	0.668	4.85585e-247	1
Rps9	1.88589e-251	-0.127244	1	0.966	6.0886e-247	1
Sf3b5	2.13036e-251	-0.0665414	0.848	0.735	6.87788e-247	1
Fkbp2	2.2629e-251	0.162137	0.696	0.524	7.30577e-247	1
Slc6a9	2.93903e-251	0.141709	0.178	0.072	9.48865e-247	1
Ndufa2	3.64788e-251	0.012022	0.92	0.8	1.17772e-246	1
Fyn	4.13135e-251	0.219235	0.416	0.263	1.33381e-246	1
Cox7b	4.97755e-251	-0.392111	0.882	0.84	1.607e-246	1
Gtf3c6	6.74122e-251	0.198189	0.406	0.261	2.1764e-246	1
Eny2	7.84984e-251	-0.250282	0.783	0.743	2.53432e-246	1
C1d	2.68102e-250	0.210969	0.606	0.457	8.65567e-246	1
Fancm	4.51314e-250	-0.121223	0.053	0.162	1.45707e-245	1
Rpl18	8.54905e-250	0.00366693	1	0.952	2.76006e-245	1
Slc25a24	1.07194e-249	0.168288	0.285	0.15	3.46074e-245	1
Nup107	1.10565e-249	-0.172112	0.101	0.232	3.56959e-245	1
Ube2w	1.19857e-249	0.202903	0.482	0.332	3.86958e-245	1
Csnk2b	1.50038e-249	0.193909	0.67	0.511	4.84398e-245	1
Ctsf	1.94585e-249	0.188617	0.28	0.154	6.28218e-245	1
Syncrip	2.31947e-249	-0.222658	0.783	0.731	7.48841e-245	1
Tinagl1	6.87225e-249	0.192818	0.203	0.084	2.21871e-244	1
Tedc1	9.34879e-249	-0.066252	0.011	0.083	3.01826e-244	1
Il4ra	9.36837e-249	0.283213	0.577	0.413	3.02458e-244	1
Loxl3	1.38766e-248	0.213847	0.394	0.237	4.48004e-244	1
Ank2	1.58628e-248	0.169556	0.271	0.141	5.1213e-244	1
Dcun1d5	2.23448e-248	0.190738	0.777	0.624	7.21401e-244	1
Pola2	2.90789e-248	-0.139064	0.062	0.175	9.38811e-244	1
Rps12	8.8775e-248	-0.185559	1	0.976	2.8661e-243	1
Mybl1	8.92682e-248	-0.0804737	0.016	0.094	2.88202e-243	1
Gspt1	9.89338e-248	0.0833584	0.842	0.695	3.19408e-243	1
Gk	1.31307e-247	-0.272133	0.065	0.176	4.23924e-243	1
Tars	1.50625e-247	0.201182	0.717	0.557	4.86291e-243	1
Xpot	1.61774e-247	0.218934	0.538	0.394	5.22289e-243	1
Emc4	4.0354e-247	0.202966	0.594	0.44	1.30283e-242	1
Ndn	6.23429e-247	0.213114	0.49	0.351	2.01274e-242	1
Arhgap19	6.33721e-247	-0.0636367	0.006	0.069	2.04597e-242	1
Hspa4	7.08193e-247	0.154569	0.867	0.726	2.2864e-242	1
Gsto1	8.29652e-247	0.238971	0.755	0.604	2.67853e-242	1
Tgm2	1.33514e-246	0.186685	0.275	0.135	4.3105e-242	1
Cep128	2.88612e-246	-0.0754646	0.014	0.088	9.31785e-242	1
Rpl13a	4.81919e-246	-0.180331	1	0.972	1.55587e-241	1
P4ha2	4.9457e-246	-0.153697	0.832	0.711	1.59672e-241	1
Gm12840	6.50428e-246	-0.205278	0.063	0.173	2.09991e-241	1
Mien1	7.89743e-246	0.192622	0.678	0.535	2.54969e-241	1
Gas5	1.39176e-245	0.144742	0.971	0.881	4.49329e-241	1
Ndufa4	1.85132e-245	0.0296733	0.959	0.86	5.97698e-241	1
Synj2	2.6582e-245	0.130007	0.159	0.059	8.582e-241	1
Plpp5	3.63967e-245	0.200973	0.474	0.327	1.17507e-240	1
2200002D01Rik	6.59374e-245	0.144627	0.169	0.064	2.12879e-240	1
Mylip	1.75352e-244	0.191854	0.241	0.128	5.66124e-240	1
Rragc	2.51976e-244	0.19599	0.523	0.373	8.13505e-240	1
Hist1h3b	3.39189e-244	-0.0591263	0.001	0.053	1.09507e-239	1
Txndc5	1.22184e-243	0.168398	0.817	0.668	3.94471e-239	1
Sumo1	2.15322e-243	0.162173	0.81	0.662	6.95168e-239	1
Ppp1r18	3.47981e-243	0.202276	0.442	0.296	1.12346e-238	1
Cbx3	3.92509e-243	-0.266397	0.717	0.69	1.26721e-238	1
Chd4	8.63279e-243	-0.0682495	0.845	0.732	2.7871e-238	1
Bhlhe40	2.09779e-242	0.243902	0.491	0.341	6.77272e-238	1
Tubb3	2.19299e-242	0.222823	0.304	0.162	7.08007e-238	1
Ak3	3.54083e-242	0.182637	0.416	0.264	1.14316e-237	1
Gxylt2	5.63602e-242	0.216419	0.271	0.147	1.81959e-237	1
Prxl2b	8.97642e-242	0.194026	0.366	0.233	2.89804e-237	1
Tsg101	9.62825e-242	0.198465	0.575	0.425	3.10848e-237	1
Nup85	9.81895e-242	-0.172749	0.103	0.234	3.17005e-237	1
Tgif1	1.24142e-241	0.190089	0.356	0.212	4.00791e-237	1
mt-Co1	1.40656e-241	-0.295294	0.999	0.983	4.54106e-237	1
Rpl15	1.66311e-241	0.0901599	0.999	0.958	5.36936e-237	1
Pfn2	2.27512e-241	0.178109	0.276	0.15	7.34521e-237	1
Snhg9	2.28623e-241	-0.284719	0.15	0.29	7.38108e-237	1
Zfand3	2.9192e-241	0.200378	0.541	0.394	9.42463e-237	1
Cnih4	6.43575e-241	0.0690889	0.734	0.571	2.07778e-236	1
Flnb	8.8046e-241	0.221171	0.45	0.285	2.84256e-236	1
Snrpf	1.85125e-240	-0.0435264	0.861	0.745	5.97675e-236	1
Acaa2	1.88494e-240	-0.50727	0.358	0.473	6.08553e-236	1
Nceh1	2.87218e-240	0.136851	0.151	0.058	9.27282e-236	1
Crlf1	8.9544e-240	-0.392419	0.73	0.718	2.89093e-235	1
Sncg	9.97001e-240	0.27026	0.116	0.032	3.21882e-235	1
Ryk	1.19527e-239	0.127991	0.859	0.717	3.85892e-235	1
Chst12	1.86308e-239	0.18752	0.345	0.22	6.01496e-235	1
Comtd1	3.13113e-239	0.176866	0.393	0.241	1.01089e-234	1
Derl1	3.77145e-239	0.130503	0.763	0.607	1.21761e-234	1
Plpp3	4.27997e-239	0.245876	0.847	0.707	1.38179e-234	1
Slc3a2	5.56883e-239	0.152511	0.805	0.654	1.7979e-234	1
Haus5	5.98759e-239	-0.0877685	0.021	0.101	1.93309e-234	1
Rps4x	6.43574e-239	-0.0165348	0.999	0.951	2.07778e-234	1
Snx6	1.80259e-238	0.215114	0.632	0.491	5.81967e-234	1
Lsm2	3.03646e-238	-0.264857	0.474	0.491	9.80323e-234	1
Etaa1	6.04822e-238	-0.132111	0.076	0.192	1.95267e-233	1
Tmem208	8.78286e-238	0.197656	0.682	0.535	2.83555e-233	1
Lmod1	1.74644e-237	0.275924	0.247	0.118	5.63837e-233	1
1110004F10Rik	1.79755e-237	0.155071	0.82	0.673	5.8034e-233	1
Prim2	3.09254e-237	-0.137677	0.076	0.194	9.98427e-233	1
Mydgf	3.98296e-237	0.143541	0.861	0.722	1.2859e-232	1
Cpne2	4.23554e-237	0.186704	0.294	0.166	1.36744e-232	1
Actn4	5.30863e-237	0.22105	0.784	0.636	1.71389e-232	1
Wnk4	6.10752e-237	-0.100011	0.009	0.076	1.97181e-232	1
Gm43581	9.63303e-237	-0.124742	0.012	0.081	3.11002e-232	1
Atp8b1	2.59344e-236	0.227882	0.317	0.184	8.37293e-232	1
A730020M07Rik	3.93768e-236	0.164431	0.217	0.101	1.27128e-231	1
Acot9	4.0658e-236	0.186228	0.381	0.241	1.31264e-231	1
Ube2e1	9.38056e-236	0.211447	0.576	0.438	3.02851e-231	1
Zfas1	9.71424e-236	-0.41983	0.573	0.638	3.13624e-231	1
Ift27	1.85399e-235	0.202602	0.487	0.347	5.98561e-231	1
Clip3	2.12412e-235	0.192422	0.328	0.201	6.85771e-231	1
Oip5	2.42938e-235	-0.06656	0.008	0.072	7.84324e-231	1
Ndufb5	2.47032e-235	0.0338723	0.877	0.743	7.97544e-231	1
Eif1	2.79155e-235	0.0372141	0.999	0.952	9.01252e-231	1
Dab2ip	3.39705e-235	0.182043	0.334	0.204	1.09674e-230	1
Cdr2l	5.02359e-235	0.215172	0.453	0.317	1.62187e-230	1
Man2b2	6.38306e-235	0.143349	0.187	0.086	2.06077e-230	1
Haus3	8.75754e-235	-0.1741	0.122	0.256	2.82737e-230	1
Emp1	1.02239e-234	0.135022	0.777	0.619	3.30079e-230	1
Hnrnpc	2.37931e-234	-0.144484	0.83	0.749	7.68159e-230	1
Cited2	2.56821e-234	0.33766	0.597	0.458	8.29145e-230	1
Vps35	2.60948e-234	0.179994	0.757	0.607	8.42472e-230	1
Ndufs4	2.83178e-234	0.11095	0.774	0.619	9.14239e-230	1
Ednrb	7.20289e-234	0.154054	0.102	0.024	2.32545e-229	1
Chpf	7.65958e-234	0.202546	0.383	0.256	2.4729e-229	1
Fuca2	1.56932e-233	0.145538	0.233	0.113	5.06655e-229	1
Rpl37	1.71108e-233	-0.0267374	0.999	0.956	5.52423e-229	1
Ccdc85b	1.83349e-233	-0.299709	0.721	0.692	5.91943e-229	1
Ndufb8	1.87467e-233	0.0018875	0.856	0.717	6.05238e-229	1
Ctnna1	2.35593e-233	0.18563	0.721	0.568	7.60612e-229	1
Hook3	3.39139e-233	0.202513	0.681	0.538	1.09491e-228	1
Acadvl	4.62515e-233	-0.487412	0.392	0.506	1.49323e-228	1
Dnajc8	4.87786e-233	0.135758	0.801	0.648	1.57482e-228	1
Gadd45b	1.26617e-232	0.247326	0.468	0.333	4.08784e-228	1
Rps3a1	1.44181e-232	0.0866538	1	0.966	4.65489e-228	1
Sap18	2.37712e-232	0.177685	0.696	0.538	7.67454e-228	1
Fam76a	2.84795e-232	0.207796	0.503	0.372	9.19459e-228	1
Rab5c	4.20908e-232	0.181019	0.668	0.523	1.3589e-227	1
Cnot6l	6.2468e-232	-0.360578	0.346	0.48	2.01678e-227	1
Slc29a3	6.99199e-232	0.176182	0.271	0.152	2.25736e-227	1
Cct5	7.0605e-232	0.0427406	0.877	0.748	2.27948e-227	1
Itga5	7.12258e-232	-0.443697	0.434	0.541	2.29953e-227	1
Lrrn4cl	8.728e-232	0.164336	0.261	0.13	2.81783e-227	1
Smarca5	1.04699e-231	-0.120384	0.81	0.721	3.38022e-227	1
Psmb8	1.13822e-231	0.190207	0.313	0.177	3.67475e-227	1
Adam19	1.48253e-231	0.219222	0.526	0.38	4.78636e-227	1
S100a13	1.5375e-231	0.228692	0.553	0.409	4.96381e-227	1
Fam124a	1.77867e-231	0.170893	0.17	0.068	5.74243e-227	1
Psmd1	1.78784e-231	0.187225	0.718	0.562	5.77205e-227	1
Neurl2	6.41325e-231	0.133619	0.169	0.07	2.07052e-226	1
Snhg12	1.02666e-230	0.33297	0.647	0.553	3.31457e-226	1
Tns3	1.21832e-230	0.191704	0.345	0.208	3.93334e-226	1
Arl3	1.26172e-230	0.205056	0.677	0.543	4.07346e-226	1
Stx2	1.40235e-230	0.19441	0.389	0.259	4.52749e-226	1
Gm2a	3.47883e-230	0.188673	0.345	0.204	1.12314e-225	1
Gabrb1	3.94672e-230	0.120877	0.119	0.036	1.2742e-225	1
Lamtor3	1.15295e-229	0.187522	0.63	0.484	3.72228e-225	1
Btg3	1.19571e-229	0.196415	0.477	0.327	3.86035e-225	1
Rad54b	1.33226e-229	-0.0665101	0.004	0.06	4.3012e-225	1
Map6	1.72961e-229	0.143249	0.225	0.109	5.58404e-225	1
Rpl10a	2.01373e-229	0.0335031	0.999	0.953	6.50133e-225	1
Pfdn2	2.95959e-229	0.155176	0.795	0.648	9.55503e-225	1
Fam13c	3.34034e-229	0.11618	0.118	0.036	1.07843e-224	1
Atp5l	4.18159e-229	-0.0454702	0.958	0.864	1.35003e-224	1
[truncated: 58,766 more rows]
