# Supplementary material for: Epigenetic regulation of white adipose tissue plasticity and energy metabolism by nucleosome binding HMGN proteins
Source: Nat Commun. 2022 Nov 26;13:7303. doi: 10.1038/s41467-022-34964-5 (PMC9701217; doi:10.1038/s41467-022-34964-5)
Supplement: Supplementary file 6 — Supplementary Data 4 [file 41467_2022_34964_MOESM6_ESM.xlsx]

## Sheet: ATAC 0 day
seqnames	start	end	Fold DKO/WT	p.value	FDR	PeakID	Nearest.Refseq	Nearest.Ensembl	Gene.Name
chr4	133967739	133968239	-7.41	6.87e-18	3.6e-14	32	NM_016957	ENSMUSG00000003038	Hmgn2
chr4	133966994	133967494	-6.63	3.44e-14	9.93e-11	58	NM_016957	ENSMUSG00000003038	Hmgn2
chr16	93625346	93626079	-6.58	1.72e-13	4.31e-10	67	NM_007620	ENSMUSG00000051483	Cbr1
chr16	93638873	93639373	-5.28	6.05e-09	5.97e-06	170	NM_007620	ENSMUSG00000051483	Cbr1
chr7	18803410	18803910	-4.49	1.46e-15	5.11e-12	48	NM_011964	ENSMUSG00000004542	Psg19
chr7	16633830	16634330	-3.95	1.28e-06	0.000533	403	NM_172739	ENSMUSG00000058230	Arhgap35
chr16	93082255	93082755	-3.84	9.09e-40	7.61e-35	2	NM_009821	ENSMUSG00000022952	Runx1
chr17	43000484	43000984	-3.61	1.76e-49	2.95e-44	1	NM_178589	ENSMUSG00000023915	Tnfrsf21
chr16	93082962	93083462	-3.29	4.28e-23	3.77e-19	19	NM_009821	ENSMUSG00000022952	Runx1
chr7	19585666	19586166	-3.21	3.2e-17	1.45e-13	37	NM_022409	ENSMUSG00000011267	Zfp296
chr2	10297599	10298099	-3.03	1.57e-17	7.74e-14	33	NM_177386	ENSMUSG00000061186	Sfmbt2
chr18	14173758	14174258	-3.02	1.32e-15	4.79e-12	46	NR_045373	ENSMUSG00000117633	8430422H06Rik
chr7	18779521	18780021	-3	1.64e-20	1.15e-16	24	NR_024208	ENSMUSG00000109116	Sycp1-ps1
chr5	118619765	118620265	-2.96	5.5e-30	1.32e-25	7	NM_172424	ENSMUSG00000018076	Med13l
chr5	91956813	91957313	-2.93	8.93e-14	2.41e-10	62	NM_026557	ENSMUSG00000029397	Rchy1
chr7	27941865	27942365	-2.86	1.97e-07	0.000117	284	NM_028538	ENSMUSG00000070709	Zfp974
chr7	19342555	19343055	-2.84	4.88e-27	7.44e-23	11	NM_007948	ENSMUSG00000003549	Ercc1
chr5	64959465	64960327	-2.84	1.93e-23	1.9e-19	17	NM_011604	ENSMUSG00000051498	Tlr6
chr7	27933046	27934172	-2.84	6.34e-22	5.06e-18	21	NM_028538	ENSMUSG00000070709	Zfp974
chr18	19247264	19247764	-2.8	1.54e-09	1.78e-06	145	NM_007882	ENSMUSG00000059898	Dsc3
chr5	66141498	66141998	-2.7	7.69e-19	4.6e-15	28	NM_139065	ENSMUSG00000070780	Rbm47
chr1	16007801	16008301	-2.69	1.06e-16	4.42e-13	40	NM_001243238	ENSMUSG00000067795	4930444P10Rik
chr11	43102627	43103127	-2.64	7.98e-09	7.51e-06	178	NM_176999	ENSMUSG00000055415	Atp10b
chr11	43006686	43007186	-2.63	8.32e-12	1.62e-08	86	NM_176999	ENSMUSG00000055415	Atp10b
chr1	15811057	15811557	-2.62	1.67e-16	6.81e-13	41	NM_009352	ENSMUSG00000025925	Terf1
chr7	18710304	18710804	-2.57	7.77e-12	1.53e-08	85	NM_001004152	ENSMUSG00000044903	Psg22
chr5	76153035	76153535	-2.53	9.79e-09	8.77e-06	187	NM_020611	ENSMUSG00000029233	Srd5a3
chr11	55877665	55878165	-2.51	1.7e-27	2.85e-23	10	NM_153079	ENSMUSG00000037393	Nmur2
chr5	76836541	76837455	-2.5	1.2e-18	6.93e-15	29	NM_001163793	ENSMUSG00000036377	C530008M17Rik
chr18	12102779	12103279	-2.47	2.8e-15	9.57e-12	49	NM_178801	ENSMUSG00000049411	Tmem241
chr5	110402260	110402760	-2.46	5.42e-10	7.21e-07	126	NM_028596	ENSMUSG00000043323	Fbrsl1
chr7	29441740	29442240	-2.46	4.42e-22	3.7e-18	20	NM_001081028	ENSMUSG00000030583	Sipa1l3
chr11	55768057	55768823	-2.45	9.82e-21	7.16e-17	23	NM_020492	ENSMUSG00000000263	Glra1
chr11	56807305	56807805	-2.43	6.15e-10	8.05e-07	128	NM_008165	ENSMUSG00000020524	Gria1
chr1	17413975	17414475	-2.42	3.85e-05	0.00689	935	NM_053191	ENSMUSG00000067780	Pi15
chr18	17074034	17074534	-2.41	3.44e-15	1.13e-11	51	NR_130158	ENSMUSG00000087170	1700001G01Rik
chr5	60516472	60516972	-2.39	6.98e-08	4.85e-05	241	NR_040682	ENSMUSG00000106013	4933402J10Rik
chr11	45259241	45259741	-2.38	2.61e-05	0.00528	828	NR_045100	ENSMUSG00000084773	Gm12159
chr16	93692627	93693127	-2.37	4.53e-09	4.69e-06	162	NM_173047	ENSMUSG00000022947	Cbr3
chr17	36186077	36186577	-2.34	7.21e-15	2.28e-11	53	NM_008208	ENSMUSG00000054128	H2-T3
chr7	18781209	18781709	-2.33	9.36e-08	6.13e-05	256	NR_024208	ENSMUSG00000109116	Sycp1-ps1
chr5	147381330	147381830	-2.32	6.65e-11	1.01e-07	110	NM_010229	ENSMUSG00000042817	Flt3
chr5	90857456	90857956	-2.3	4.44e-16	1.69e-12	44	NM_008176	ENSMUSG00000029380	Cxcl1
chr9	11185594	11186094	-2.3	7.49e-06	0.00212	592	NM_001033359	ENSMUSG00000039488	Cntn5
chr17	73836490	73836990	-2.27	3.55e-11	6.02e-08	99	NM_020578	ENSMUSG00000024065	Ehd3
chr17	36153054	36153554	-2.27	1.13e-09	1.38e-06	137	NM_001370818		Gm10499
chr11	55940259	55940759	-2.26	2.37e-19	1.47e-15	27	NM_153079	ENSMUSG00000037393	Nmur2
chr11	56290643	56291143	-2.24	9.14e-21	6.96e-17	22	NM_153079	ENSMUSG00000037393	Nmur2
chr15	14798263	14798763	-2.21	5.74e-09	5.69e-06	169	NM_007666	ENSMUSG00000039385	Cdh6
chr17	41840719	41841219	-2.19	0.000226	0.0221	1715	NM_028474	ENSMUSG00000042256	Ptchd4
chrX	120825943	120826443	-2.19	1.03e-05	0.00269	644	NM_001281531	ENSMUSG00000083616	H2afb3
chr14	43858012	43858512	-2.19	4.82e-09	4.96e-06	163	NM_007894	ENSMUSG00000072601	Ear1
chr14	37318739	37319239	-2.18	9.74e-09	8.77e-06	186	NM_078478	ENSMUSG00000041028	Ghitm
chr5	110604262	110604762	-2.17	1.57e-17	7.74e-14	34	NM_198306	ENSMUSG00000033316	Galnt9
chr5	91912669	91913169	-2.16	9.24e-08	6.09e-05	254	NM_026557	ENSMUSG00000029397	Rchy1
chr11	56215664	56216164	-2.14	5.04e-07	0.00025	338	NM_153079	ENSMUSG00000037393	Nmur2
chr14	53505309	53505809	-2.11	2.35e-05	0.00492	801	NR_155501		Gm30214
chr17	66864400	66864900	-2.1	1.6e-07	9.72e-05	275	NR_151453		1700016K05Rik
chr6	20504256	20504756	-2.1	7.95e-07	0.000371	359	NM_019697	ENSMUSG00000060882	Kcnd2
chr5	49663907	49664407	-2.08	6.19e-09	6.03e-06	172	NM_030265	ENSMUSG00000029088	Kcnip4
chr11	47208195	47208695	-2.08	2.68e-06	0.000951	473	NM_011891	ENSMUSG00000020354	Sgcd
chr5	106710478	106710978	-2.08	2.18e-17	1.04e-13	35	NM_026856	ENSMUSG00000049606	Zfp644
chr11	55747977	55748477	-2.07	6.54e-16	2.44e-12	45	NM_020492	ENSMUSG00000000263	Glra1
chr11	13523772	13524272	-2.07	4.29e-18	2.32e-14	31	NR_131011	ENSMUSG00000085452	4930554G24Rik
chr11	55595668	55596168	-2.07	9.68e-13	2.13e-09	76	NM_020492	ENSMUSG00000000263	Glra1
chr8	58655621	58656121	-2.06	1.04e-08	9.2e-06	189	NM_001177534		Gm15881
chr4	66136315	66136815	-2.05	4.4e-05	0.00762	967	NM_019514	ENSMUSG00000028373	Astn2
chr11	55925279	55925779	-2.05	4.29e-11	6.98e-08	103	NM_153079	ENSMUSG00000037393	Nmur2
chr17	66770441	66770941	-2.04	3.14e-13	7.62e-10	69	NR_151453		1700016K05Rik
chrX	63613934	63614434	-2.04	5.93e-06	0.00176	565	NM_001177377	ENSMUSG00000079579	Gm6760
chr5	117139784	117140284	-2.02	5.72e-06	0.00172	559	NM_183306	ENSMUSG00000061288	Taok3
chr11	57850876	57851376	-2.01	1.09e-12	2.38e-09	77	NM_008213	ENSMUSG00000037335	Hand1
chr14	109610857	109611357	-2	3.28e-09	3.55e-06	155	NM_199065	ENSMUSG00000075478	Slitrk1
chr7	16753334	16753834	-1.99	8.87e-07	0.000399	372	NM_198613	ENSMUSG00000008036	Ap2s1
chr16	93319595	93320095	-1.99	2.87e-11	4.91e-08	98	NR_040486	ENSMUSG00000100277	1810053B23Rik
chr16	82774487	82774987	-1.98	4.46e-06	0.00142	527	NM_010954	ENSMUSG00000022762	Ncam2
chr5	97024799	97025299	-1.98	3.69e-17	1.63e-13	38	NM_080708	ENSMUSG00000034663	Bmp2k
chr18	14113090	14113590	-1.97	2e-14	5.98e-11	56	NR_045373	ENSMUSG00000117633	8430422H06Rik
chr11	45622524	45623024	-1.97	5.1e-06	0.00157	545	NR_045876		F630206G17Rik
chr11	12895127	12895627	-1.96	1.24e-13	3.29e-10	63	NM_172496	ENSMUSG00000020173	Cobl
chr5	90733530	90734030	-1.96	3.99e-11	6.68e-08	100	NM_009141	ENSMUSG00000029371	Cxcl5
chr11	55992158	55992658	-1.96	2.64e-14	7.77e-11	57	NM_153079	ENSMUSG00000037393	Nmur2
chr5	54589001	54589501	-1.94	5e-07	0.000249	336	NM_177871	ENSMUSG00000105912	Gm10440
chr5	76683944	76684444	-1.93	4.19e-05	0.00736	953	NM_199032	ENSMUSG00000036403	Cep135
chr10	74098281	74098781	-1.93	5.04e-09	5.12e-06	165	NM_023115	ENSMUSG00000052613	Pcdh15
chr5	103636867	103637367	-1.93	0.00023	0.0223	1727	NM_029415	ENSMUSG00000029321	Slc10a6
chr5	74903664	74904164	-1.92	1.3e-13	3.41e-10	64	NM_001037908	ENSMUSG00000072874	Gm6116
chr5	86984217	86984717	-1.92	8.64e-08	5.72e-05	253	NM_172881	ENSMUSG00000035811	Ugt2b35
chr16	93083550	93084050	-1.92	1.46e-09	1.72e-06	142	NM_009821	ENSMUSG00000022952	Runx1
chr11	92539601	92540101	-1.91	5.28e-11	8.26e-08	107	NM_028296	ENSMUSG00000056158	Car10
chr11	43779531	43780031	-1.9	1.74e-11	3.07e-08	95	NM_133795	ENSMUSG00000041278	Ttc1
chr2	9483564	9484064	-1.9	3.99e-15	1.28e-11	52	NR_038180	ENSMUSG00000085580	1700061F12Rik
chr5	91132401	91132901	-1.89	2.37e-06	0.00086	458	NM_009704	ENSMUSG00000029378	Areg
chr14	53665606	53666106	-1.89	7.41e-05	0.011	1134	NM_010015	ENSMUSG00000022174	Dad1
chr14	53726471	53727354	-1.89	0.000183	0.0193	1588	NM_010015	ENSMUSG00000022174	Dad1
chr17	42954000	42954500	-1.88	8.84e-09	8.01e-06	185	NM_178589	ENSMUSG00000023915	Tnfrsf21
chr11	56584396	56584896	-1.88	4.36e-05	0.00757	964	NM_008165	ENSMUSG00000020524	Gria1
chr14	50901243	50901743	-1.88	1.68e-09	1.93e-06	146	NM_001166651	ENSMUSG00000090799	Klhl33
chr17	40948412	40948912	-1.87	1.12e-11	2.07e-08	91	NM_008650	ENSMUSG00000023921	Mmut
chr10	6130899	6131399	-1.87	9.12e-06	0.00245	624	NM_019958	ENSMUSG00000019775	Rgs17
chr13	17335924	17336424	-1.87	8.83e-05	0.0122	1211	NM_138654	ENSMUSG00000055137	Sugct
chr2	154353958	154354458	-1.87	3.66e-07	0.000195	315	NM_025876	ENSMUSG00000027487	Cdk5rap1
chr11	56008238	56008738	-1.87	1.07e-07	6.83e-05	262	NM_153079	ENSMUSG00000037393	Nmur2
chr18	12123103	12123603	-1.87	7.19e-06	0.00206	584	NM_178801	ENSMUSG00000049411	Tmem241
chr11	57488482	57488982	-1.87	2.77e-12	5.66e-09	82	NM_026342	ENSMUSG00000020523	Fam114a2
chr16	28163028	28163528	-1.86	1.1e-05	0.00283	650	NM_010199	ENSMUSG00000022523	Fgf12
chrX	129545926	129546426	-1.86	0.000148	0.0169	1466	NM_017398	ENSMUSG00000034480	Diaph2
chr1	102647826	102648326	-1.86	1.26e-08	1.09e-05	194	NR_037989	ENSMUSG00000100684	Gm20268
chr17	60038511	60039011	-1.85	0.000217	0.0214	1699	NM_026497	ENSMUSG00000024228	Nudt12
chr6	104116181	104116681	-1.83	9.75e-06	0.00258	632	NR_144494		Pou5f1-rs5
chr6	45887800	45888300	-1.82	1.72e-08	1.44e-05	200	NM_025771	ENSMUSG00000039419	Cntnap2
chr11	55763554	55764054	-1.82	1.06e-14	3.3e-11	54	NM_020492	ENSMUSG00000000263	Glra1
chr1	15609442	15609942	-1.82	2.02e-05	0.00448	754	NM_009352	ENSMUSG00000025925	Terf1
chr1	142008189	142008689	-1.82	1.85e-05	0.00417	742	NR_040604	ENSMUSG00000102368	4930590L20Rik
chr16	40521232	40521732	-1.81	0.000305	0.0265	1929	NM_175548	ENSMUSG00000061080	Lsamp
chrX	50490555	50491055	-1.81	6.08e-05	0.00955	1066	NR_131207		Gm35612
chr7	19068687	19069187	-1.8	0.000243	0.023	1768	NM_010058	ENSMUSG00000030410	Dmwd
chr18	18503345	18503845	-1.8	9.78e-07	0.000426	385	NR_045374	ENSMUSG00000117615	4930545E07Rik
chr16	82431697	82432197	-1.8	6e-08	4.28e-05	234	NM_010954	ENSMUSG00000022762	Ncam2
chr18	17474086	17474586	-1.79	5.66e-05	0.00909	1044	NR_045374	ENSMUSG00000117615	4930545E07Rik
chr15	14063138	14063638	-1.79	3.8e-07	0.000201	317	NM_007666	ENSMUSG00000039385	Cdh6
chr7	16671377	16671877	-1.79	6.14e-05	0.00959	1073	NM_175315	ENSMUSG00000078795	Ceacam15
chr17	4411111	4411611	-1.78	9.83e-11	1.47e-07	112	NR_130984	ENSMUSG00000116767	4930517M08Rik
chr3	157763792	157764292	-1.78	1.92e-07	0.000114	281	NM_145953	ENSMUSG00000028179	Cth
chr5	108663999	108664499	-1.78	4.3e-06	0.00137	524	NM_199011	ENSMUSG00000004815	Dgkq
chr17	44700888	44701388	-1.78	6.03e-08	4.28e-05	235	NM_009820	ENSMUSG00000039153	Runx2
chr7	24300731	24301553	-1.78	2.22e-05	0.00472	789	NM_009561	ENSMUSG00000050605	Zfp61
chr14	43967143	43967643	-1.78	0.000157	0.0175	1498	NM_007448	ENSMUSG00000053961	Ang5
chr11	57751557	57752057	-1.77	1.06e-11	1.99e-08	89	NR_131042	ENSMUSG00000087165	2010001A14Rik
chr6	77782391	77782891	-1.77	7.62e-11	1.15e-07	111	NM_009819	ENSMUSG00000063063	Ctnna2
chr11	13112366	13112866	-1.77	4e-05	0.00712	942	NM_172496	ENSMUSG00000020173	Cobl
chr5	48534489	48534989	-1.77	0.000141	0.0165	1428	NM_030265	ENSMUSG00000029088	Kcnip4
chr17	43466439	43466939	-1.77	7.78e-05	0.0113	1157	NM_008585	ENSMUSG00000023914	Mep1a
chrX	62035639	62036139	-1.77	2.35e-08	1.91e-05	206	NM_001199996	ENSMUSG00000045330	4933402E13Rik
chr18	17127997	17128497	-1.76	5.7e-07	0.000278	344	NR_130158	ENSMUSG00000087170	1700001G01Rik
chr15	86093165	86093665	-1.76	3.54e-08	2.72e-05	218	NM_172611	ENSMUSG00000035900	Gramd4
chr6	26927229	26927729	-1.75	0.000118	0.0148	1333	NR_040771	ENSMUSG00000106799	Gm20756
chr16	65193978	65194478	-1.75	5.64e-06	0.00169	558	NM_008310	ENSMUSG00000050783	Htr1f
chr10	6589832	6590332	-1.74	1.35e-06	0.000554	409	NM_011013	ENSMUSG00000000766	Oprm1
chr10	74145971	74146471	-1.74	1.25e-06	0.000521	401	NM_023115	ENSMUSG00000052613	Pcdh15
chr12	81840960	81841460	-1.74	3.35e-13	8.03e-10	70	NM_018814	ENSMUSG00000021140	Pcnx
chr11	56716856	56717356	-1.74	3.39e-06	0.00115	495	NM_008165	ENSMUSG00000020524	Gria1
chr1	99095407	99095907	-1.73	0.000102	0.0135	1270	NM_027584	ENSMUSG00000026336	Slco6d1
chr4	5179249	5179749	-1.72	0.000407	0.0312	2185	NM_177730	ENSMUSG00000066324	Impad1
chr4	39661800	39662300	-1.71	1.36e-06	0.000554	410	NM_001081095	ENSMUSG00000028287	1700009N14Rik
chr16	27609320	27609820	-1.71	5.68e-07	0.000277	343	NM_026202	ENSMUSG00000038127	Ccdc50
chr12	116305974	116306474	-1.71	1.87e-08	1.56e-05	202	NM_028731	ENSMUSG00000021171	Esyt2
chr7	16267538	16268038	-1.71	2.8e-09	3.11e-06	151	NM_001136270	ENSMUSG00000091811	Inafm1
chr14	96732089	96732589	-1.71	1.33e-07	8.29e-05	269	NM_053105	ENSMUSG00000022076	Klhl1
chr3	99712158	99712658	-1.71	2.2e-05	0.00471	782	NM_028892	ENSMUSG00000027867	Spag17
chr1	146956312	146956812	-1.7	0.000134	0.016	1404	NM_153539	ENSMUSG00000035131	Brinp3
chrY	90745436	90745936	-1.7	8.35e-10	1.07e-06	131	NM_001039559	ENSMUSG00000072844	G530011O06Rik
chr1	146792808	146793308	-1.7	0.00065	0.0415	2626	NM_153539	ENSMUSG00000035131	Brinp3
chr1	160885598	160886098	-1.7	0.000194	0.02	1626	NM_001024952	ENSMUSG00000040423	Rc3h1
chr3	75009626	75010126	-1.7	2.1e-05	0.00462	763	NM_172515	ENSMUSG00000034151	Zbbx
chr17	66314813	66315313	-1.69	1.47e-13	3.74e-10	66	NM_172963	ENSMUSG00000052105	Mtcl1
chr8	98789976	98790476	-1.69	3.55e-05	0.00656	908	NR_110579	ENSMUSG00000089819	Gm15679
chr8	49158151	49158651	-1.69	3.41e-05	0.00638	895	NM_011857	ENSMUSG00000031561	Tenm3
chr5	48878029	48878529	-1.68	2.1e-10	3.01e-07	117	NM_030265	ENSMUSG00000029088	Kcnip4
chr5	111903970	111904470	-1.68	7.5e-05	0.011	1138	NM_207252	ENSMUSG00000085271	E130006D01Rik
chr10	6316996	6317496	-1.68	2.39e-05	0.00496	806	NM_019958	ENSMUSG00000019775	Rgs17
chr9	4822729	4823229	-1.67	9.14e-07	0.000404	379	NM_019691	ENSMUSG00000025892	Gria4
chr3	127041204	127041704	-1.67	0.00087	0.049	2973	NM_178655	ENSMUSG00000032826	Ank2
chr10	102636483	102636983	-1.67	5.73e-09	5.69e-06	168	NM_146240	ENSMUSG00000044921	Rassf9
chrX	156138476	156138976	-1.66	0.000113	0.0144	1316	NR_033598		4930503H13Rik
chr11	13423854	13424354	-1.66	3.51e-07	0.00019	310	NR_131011	ENSMUSG00000085452	4930554G24Rik
chr16	11728757	11729257	-1.65	3.97e-06	0.00131	509	NR_126430		4833415N18Rik
chr16	93626210	93627180	-1.65	7.37e-09	7.06e-06	175	NM_007620	ENSMUSG00000051483	Cbr1
chr7	27302073	27302573	-1.65	7.31e-10	9.5e-07	129	NM_175641	ENSMUSG00000040488	Ltbp4
chr18	18662875	18663375	-1.65	0.000189	0.0197	1610	NR_045374	ENSMUSG00000117615	4930545E07Rik
chr5	113223924	113224424	-1.65	1.77e-06	0.000689	430	NM_001033428	ENSMUSG00000066964	Tmem211
chrY	90744342	90744842	-1.65	3.15e-16	1.23e-12	43	NM_001039559	ENSMUSG00000072844	G530011O06Rik
chr10	48581017	48581517	-1.65	3.13e-09	3.4e-06	154	NM_010349	ENSMUSG00000056073	Grik2
chr14	54202433	54202933	-1.64	1.22e-07	7.66e-05	266	NM_010015	ENSMUSG00000022174	Dad1
chr1	113942199	113942699	-1.64	9.96e-06	0.00262	638	NR_157044		Gm32810
chr13	29119318	29119818	-1.64	5.43e-09	5.44e-06	167	NR_045073	ENSMUSG00000086363	A330102I10Rik
chr14	102015240	102015740	-1.64	1.37e-06	0.000559	411	NM_201529	ENSMUSG00000033060	Lmo7
chr3	113776598	113777098	-1.64	1.35e-05	0.00333	680	NM_026043	ENSMUSG00000027981	Rnpc3
chr2	10033592	10034092	-1.64	3.12e-07	0.000173	303	NM_027748	ENSMUSG00000025782	Taf3
chr18	26868566	26869066	-1.63	5.23e-09	5.28e-06	166	NM_133195	ENSMUSG00000024268	Celf4
chr18	50543003	50543503	-1.63	2.2e-05	0.00471	781	NM_026108	ENSMUSG00000048875	Pudp
chr3	124597717	124598217	-1.63	0.000142	0.0166	1429	NM_001368235	ENSMUSG00000039174	1700003H04Rik
chr7	16989976	16990476	-1.63	7.08e-07	0.000335	354	NM_001101535	ENSMUSG00000041117	Ccdc8
chr18	19545274	19545774	-1.63	7.48e-09	7.12e-06	176	NM_007882	ENSMUSG00000059898	Dsc3
chr5	147566293	147566793	-1.63	2.05e-06	0.000764	450	NM_028291	ENSMUSG00000029647	Pan3
chr5	74229162	74229662	-1.63	1.53e-09	1.78e-06	144	NM_026878	ENSMUSG00000049907	Rasl11b
chr4	36742395	36742895	-1.63	1.34e-06	0.000549	408	NM_175516	ENSMUSG00000045083	Lingo2
chr8	101298462	101298962	-1.62	1.36e-05	0.00336	681	NM_009866	ENSMUSG00000031673	Cdh11
chr6	64000934	64001434	-1.62	3.24e-08	2.51e-05	216	NM_007500	ENSMUSG00000073043	Atoh1
chr7	24452708	24453208	-1.62	1.24e-08	1.08e-05	193	NM_199013	ENSMUSG00000062028	Irgc1
chr16	40535266	40535766	-1.62	2.54e-06	0.000909	467	NM_175548	ENSMUSG00000061080	Lsamp
chr11	56148925	56149425	-1.62	4.98e-07	0.000249	335	NM_153079	ENSMUSG00000037393	Nmur2
chr14	81718108	81718608	-1.62	7.12e-05	0.0106	1128	NM_001030294	ENSMUSG00000022026	Olfm4
chr10	74147920	74148420	-1.62	1.06e-07	6.81e-05	261	NM_023115	ENSMUSG00000052613	Pcdh15
chr14	36605167	36605667	-1.62	0.000379	0.0299	2124	NM_027045	ENSMUSG00000058690	Ccser2
chr14	38508925	38509425	-1.62	3.87e-05	0.00692	937	NR_045713	ENSMUSG00000093528	Nrg3os
chrX	168265376	168265876	-1.62	1.99e-06	0.000754	443	NM_001033330	ENSMUSG00000049176	Frmpd4
chr5	100239601	100240101	-1.61	1.02e-07	6.57e-05	259	NR_040679	ENSMUSG00000100157	2310034O05Rik
chr16	53025515	53026015	-1.61	8.64e-05	0.0121	1199	NR_040495	ENSMUSG00000116611	4930404A05Rik
chr18	28077670	28078170	-1.61	3.01e-10	4.13e-07	122	NR_045398	ENSMUSG00000117473	4930474G06Rik
chr17	67902885	67903385	-1.61	3.55e-09	3.79e-06	157	NM_172964	ENSMUSG00000024043	Arhgap28
chrX	132291363	132291863	-1.61	0.000335	0.0279	2014	NR_153117	ENSMUSG00000096978	Gm26851
chr14	80329942	80330442	-1.61	0.000615	0.04	2572	NM_001030294	ENSMUSG00000022026	Olfm4
chr5	95912918	95913418	-1.61	1.39e-05	0.00341	684	NM_018866	ENSMUSG00000023078	Cxcl13
chr1	7548175	7548675	-1.61	0.000319	0.0272	1965	NM_183028	ENSMUSG00000051285	Pcmtd1
chr3	77075038	77075538	-1.6	8.53e-12	1.64e-08	87	NM_178673	ENSMUSG00000034098	Fstl5
chr11	12843628	12844128	-1.6	0.000363	0.0291	2094	NM_172496	ENSMUSG00000020173	Cobl
chr5	49617505	49618005	-1.59	2.16e-05	0.00468	774	NM_030265	ENSMUSG00000029088	Kcnip4
chr15	14024943	14025443	-1.59	1.83e-05	0.00414	740	NM_007666	ENSMUSG00000039385	Cdh6
chr15	61424747	61425247	-1.59	8.38e-07	0.000385	365	NR_040350	ENSMUSG00000116031	D030024E09Rik
chr14	53638904	53639404	-1.59	9.51e-06	0.00253	629	NR_155501		Gm30214
chrX	106794608	106795108	-1.58	0.00047	0.0343	2295	NM_199468	ENSMUSG00000047686	Rtl3
chr11	18257785	18258285	-1.58	8.84e-06	0.00239	620	NR_131129	ENSMUSG00000085453	Gm12018
chr10	6229775	6230275	-1.58	1.21e-05	0.00304	664	NM_019958	ENSMUSG00000019775	Rgs17
chr11	93827438	93827938	-1.58	9.44e-05	0.0128	1237	NM_001013375	ENSMUSG00000054079	Utp18
chr10	100234134	100234634	-1.58	0.000517	0.0363	2385	NM_001166636	ENSMUSG00000096640	Gm4312
chr16	12524428	12524928	-1.57	4.27e-10	5.76e-07	124	NR_040507	ENSMUSG00000101565	1700003L19Rik
chr18	45502027	45502527	-1.57	2.18e-05	0.00469	777	NM_080465	ENSMUSG00000054477	Kcnn2
chr7	19928174	19928674	-1.57	6.99e-06	0.00202	581	NM_027514	ENSMUSG00000040511	Pvr
chr19	49769828	49770328	-1.57	6.08e-05	0.00955	1067	NM_021377	ENSMUSG00000043531	Sorcs1
chr5	19188518	19189018	-1.57	0.000311	0.0268	1944	NR_102341	ENSMUSG00000097626	4921504A21Rik
chr12	15064308	15064808	-1.57	0.00027	0.0245	1848	NR_045960	ENSMUSG00000113644	4930448C13Rik
chr17	54170682	54171182	-1.57	0.000441	0.0331	2235	NM_022025	ENSMUSG00000023945	Slc5a7
chr11	10029851	10030351	-1.56	2.29e-07	0.000132	291	NM_178259	ENSMUSG00000004668	Abca13
chr14	51863538	51864038	-1.56	0.000113	0.0144	1315	NM_017385		Ear7
chr11	57414606	57415106	-1.56	1.22e-07	7.68e-05	267	NM_026342	ENSMUSG00000020523	Fam114a2
chr5	97937627	97938127	-1.56	0.000259	0.0239	1811	NM_133738	ENSMUSG00000029338	Antxr2
chr4	19300575	19301075	-1.56	0.000849	0.0482	2947	NM_013927	ENSMUSG00000056494	Cngb3
chr2	9860665	9861165	-1.56	2.97e-09	3.26e-06	153	NM_008091	ENSMUSG00000015619	Gata3
chr14	54104176	54104676	-1.55	6.41e-09	6.21e-06	173	NM_010015	ENSMUSG00000022174	Dad1
chrX	169973626	169974126	-1.55	2.73e-13	6.73e-10	68	NM_001039559	ENSMUSG00000072844	G530011O06Rik
chr18	26942530	26943030	-1.55	0.000615	0.04	2571	NM_133195	ENSMUSG00000024268	Celf4
chr11	14634553	14635053	-1.55	2.54e-05	0.00516	825	NM_001164166	ENSMUSG00000084135	Pom121l12
chr11	55633895	55634395	-1.55	3.52e-05	0.00654	903	NM_020492	ENSMUSG00000000263	Glra1
chr16	80727597	80728097	-1.55	7.1e-05	0.0106	1126	NM_010954	ENSMUSG00000022762	Ncam2
chr18	12192863	12193363	-1.55	3.15e-08	2.46e-05	214	NM_029623	ENSMUSG00000024410	Rmc1
chrX	118320070	118320570	-1.55	0.000887	0.0497	2991	NM_001142750	ENSMUSG00000100194	Tgif2lx2
chr11	66230417	66230917	-1.54	0.000253	0.0236	1794	NM_001099633	ENSMUSG00000056752	Dnah9
chr4	30315172	30315672	-1.54	3.52e-06	0.00118	499	NR_040655		4930556G01Rik
chr11	12811475	12811975	-1.54	4.95e-09	5.06e-06	164	NM_172496	ENSMUSG00000020173	Cobl
chr10	48573145	48573645	-1.54	0.000233	0.0224	1743	NM_010349	ENSMUSG00000056073	Grik2
chr5	74676334	74676834	-1.54	6.06e-05	0.00954	1065	NM_010727	ENSMUSG00000029228	Lnx1
chr6	102486132	102486632	-1.53	3.66e-05	0.00666	922	NM_008779	ENSMUSG00000030075	Cntn3
chr11	18541638	18542138	-1.53	7.71e-05	0.0112	1153	NR_131129	ENSMUSG00000085453	Gm12018
chr6	40532549	40533049	-1.53	0.000188	0.0197	1603	NM_146382	ENSMUSG00000068259	Olfr461
chr10	49191803	49192303	-1.53	3.67e-05	0.00666	923	NM_010349	ENSMUSG00000056073	Grik2
chr10	49191300	49191800	-1.53	9.39e-05	0.0127	1234	NM_010349	ENSMUSG00000056073	Grik2
chr1	22487221	22487721	-1.53	6.72e-06	0.00196	575	NM_053270	ENSMUSG00000041670	Rims1
chr7	91137491	91137991	-1.52	0.000205	0.0206	1666	NM_011807	ENSMUSG00000052572	Dlg2
chr8	4611648	4612148	-1.52	8.36e-07	0.000385	363	NM_145591	ENSMUSG00000058748	Zfp958
chrX	107456502	107457002	-1.52	0.000235	0.0225	1747	NM_008409	ENSMUSG00000031239	Itm2a
chr18	45662231	45662731	-1.52	0.000319	0.0272	1966	NM_080465	ENSMUSG00000054477	Kcnn2
chrX	137897254	137897754	-1.52	0.000663	0.042	2644	NM_026469	ENSMUSG00000071686	Tex13a
chr11	10192984	10193484	-1.52	8.65e-05	0.0121	1201	NM_177033	ENSMUSG00000050830	Vwc2
chr11	54248813	54249313	-1.52	1.13e-06	0.000482	394	NM_009969	ENSMUSG00000018916	Csf2
chr7	16207433	16208339	-1.52	1.88e-12	4e-09	79	NM_027883	ENSMUSG00000006019	Dhx34
chr4	75329049	75329549	-1.52	5.69e-08	4.15e-05	230	NM_025849	ENSMUSG00000028398	Dmac1
chr5	110403884	110404384	-1.52	6.49e-06	0.00191	571	NM_028596	ENSMUSG00000043323	Fbrsl1
chrX	45090615	45091115	-1.52	0.00058	0.0389	2501	NM_026841	ENSMUSG00000037086	Prr32
chr1	15943569	15944069	-1.52	8.88e-05	0.0123	1215	NM_001033288	ENSMUSG00000032719	Sbspon
chrX	87438746	87439246	-1.51	1.87e-05	0.00421	744	NM_001160403	ENSMUSG00000052372	Il1rapl1
chr9	15761933	15762433	-1.51	0.000199	0.0203	1643	NM_172289	ENSMUSG00000043885	Slc36a4
chr4	26740820	26741320	-1.51	3.16e-07	0.000174	304	NR_040656	ENSMUSG00000086257	4930548K13Rik
chr17	90726269	90726769	-1.51	0.000101	0.0135	1259	NR_136930		Gm20491
chr1	13784338	13784838	-1.51	2.02e-05	0.00449	755	NR_004447	ENSMUSG00000097711	Gm5523
chr10	104595859	104596359	-1.51	6.03e-08	4.28e-05	236	NR_105838	ENSMUSG00000099264	Mir6411
chr7	37136444	37136944	-1.51	4.8e-08	3.59e-05	224	NM_172298	ENSMUSG00000021217	Tshz3
chr14	107694809	107695309	-1.5	0.000204	0.0206	1661	NR_045938	ENSMUSG00000099794	1700128A07Rik
chr2	20360272	20360772	-1.5	0.000515	0.0362	2380	NM_029895	ENSMUSG00000036617	Etl4
chr4	87332887	87333387	-1.5	0.000173	0.0186	1556	NM_172426	ENSMUSG00000037996	Slc24a2
chr1	41705537	41706037	-1.5	1.13e-07	7.14e-05	264	NR_040475	ENSMUSG00000104072	4930448I06Rik
chr5	64534324	64534824	-1.5	6.99e-09	6.73e-06	174	NR_045411	ENSMUSG00000105352	C030018K13Rik
chr11	18419124	18419624	-1.5	4.77e-06	0.00149	536	NR_131129	ENSMUSG00000085453	Gm12018
chr4	21222578	21223078	-1.5	4.1e-07	0.000213	322	NM_172987	ENSMUSG00000055761	Nkain3
chr7	19282318	19282818	-1.5	3.62e-07	0.000193	314	NM_013648	ENSMUSG00000030401	Rtn2
chr12	44105073	44105573	-1.49	6.12e-09	6e-06	171	NM_013760	ENSMUSG00000014905	Dnajb9
chr3	11823528	11824028	-1.49	5.89e-08	4.25e-05	232	NR_040751	ENSMUSG00000104015	Gm10745
chr9	4572754	4573254	-1.49	6.64e-06	0.00194	573	NM_145609	ENSMUSG00000041124	Msantd4
chr3	50272157	50272657	-1.49	3.6e-07	0.000193	313	NM_011990	ENSMUSG00000027737	Slc7a11
chr16	71582846	71583714	-1.49	6.62e-08	4.62e-05	240	NR_040576	ENSMUSG00000116982	4930567J20Rik
chr11	93109414	93109914	-1.48	3.49e-06	0.00117	498	NM_028296	ENSMUSG00000056158	Car10
chr2	78265160	78265660	-1.48	2.54e-06	0.000909	468	NM_177843		Gm14461
chr18	43863304	43863804	-1.48	5.25e-05	0.00869	1012	NM_001033280	ENSMUSG00000071858	Gm94
chr5	6538225	6538725	-1.48	5.45e-05	0.00892	1022	NM_027603	ENSMUSG00000040514	Tex47
chr10	53407376	53407876	-1.48	0.000443	0.0331	2241	NR_152767		Gm36229
chr3	47133286	47133786	-1.48	0.000171	0.0185	1548	NR_105800	ENSMUSG00000098417	Mir6379
chr4	92833820	92834320	-1.48	0.000484	0.0349	2322	NM_026954	ENSMUSG00000054000	Tusc1
chr6	63945537	63946037	-1.48	0.000583	0.039	2509
chr9	112950095	112950595	-1.48	2.52e-07	0.000143	295	NR_040760	ENSMUSG00000109890	AU023762
chr1	108659283	108659783	-1.48	0.000102	0.0135	1268	NR_102306	ENSMUSG00000100457	D830032E09Rik
chr16	28491762	28492262	-1.48	3.06e-06	0.00107	480	NM_010199	ENSMUSG00000022523	Fgf12
chr14	96775749	96776249	-1.48	1.32e-05	0.00326	678	NM_053105	ENSMUSG00000022076	Klhl1
chr18	18497865	18498365	-1.47	1.68e-06	0.000661	427	NR_045374	ENSMUSG00000117615	4930545E07Rik
chr11	9800024	9800524	-1.47	7.26e-06	0.00207	586	NM_178259	ENSMUSG00000004668	Abca13
chr6	104339089	104339589	-1.47	9.44e-10	1.19e-06	133	NM_017383	ENSMUSG00000030092	Cntn6
chr18	19510468	19510968	-1.47	5.89e-06	0.00175	563	NM_007882	ENSMUSG00000059898	Dsc3
chrX	170017871	170018371	-1.47	1.4e-10	2.04e-07	115	NM_001039559	ENSMUSG00000072844	G530011O06Rik
chr19	15348286	15348786	-1.47	3.34e-07	0.000183	306	NM_177420	ENSMUSG00000024640	Psat1
chr15	13988767	13989267	-1.47	0.000206	0.0207	1672	NM_007666	ENSMUSG00000039385	Cdh6
chr11	12722784	12723284	-1.47	8.87e-05	0.0122	1214	NM_172496	ENSMUSG00000020173	Cobl
chr9	76761533	76762033	-1.47	0.000314	0.0269	1955	NM_001045518	ENSMUSG00000032358	Fam83b
chr3	39582848	39583348	-1.47	2.54e-05	0.00516	824	NM_183221	ENSMUSG00000046743	Fat4
chr4	37012705	37013205	-1.47	0.000202	0.0205	1656	NR_151511		Gm12371
chr4	36357254	36357754	-1.47	1.61e-08	1.36e-05	198	NR_030545	ENSMUSG00000077851	Mir876
chr3	13487338	13487838	-1.47	1.93e-08	1.59e-05	204	NM_178631	ENSMUSG00000039717	Ralyl
chr5	12998876	12999376	-1.47	0.000845	0.0482	2941	NM_009152	ENSMUSG00000028883	Sema3a
chr2	145131418	145131918	-1.47	8.24e-05	0.0116	1185	NM_053195	ENSMUSG00000063873	Slc24a3
chr14	110013180	110013680	-1.47	5.46e-06	0.00165	556	NM_175499	ENSMUSG00000045871	Slitrk6
chr5	57459300	57459800	-1.46	3.84e-09	4.05e-06	159	NR_015588	ENSMUSG00000097216	4932441J04Rik
chr5	97915426	97915926	-1.46	1.37e-08	1.17e-05	197	NM_133738	ENSMUSG00000029338	Antxr2
chr3	73782735	73783235	-1.46	1.88e-06	0.00072	438	NM_009738	ENSMUSG00000027792	Bche
chr3	158685993	158686493	-1.46	4.58e-05	0.00784	978	NM_001081358	ENSMUSG00000028176	Lrrc7
chr2	123185291	123185791	-1.46	4.65e-06	0.00146	532	NM_021507	ENSMUSG00000005803	Sqor
chr17	42961914	42962414	-1.46	8.36e-07	0.000385	364	NM_178589	ENSMUSG00000023915	Tnfrsf21
chr5	52762620	52763120	-1.46	1.67e-07	0.000102	276	NM_030185	ENSMUSG00000029179	Zcchc4
chr2	107332389	107332889	-1.46	0.000189	0.0197	1608	NM_021275	ENSMUSG00000042604	Kcna4
chr3	45965861	45966361	-1.46	9.73e-05	0.0131	1249	NM_001101479	ENSMUSG00000090919	Pabpc4l
chr16	50992152	50992652	-1.45	0.000696	0.0434	2690	NR_131005	ENSMUSG00000092276	1700116B05Rik
chr14	85935032	85935532	-1.45	3.99e-07	0.000209	321	NR_040457	ENSMUSG00000115271	4930529K09Rik
chr15	48543217	48543717	-1.45	0.000263	0.0242	1821	NM_001081391	ENSMUSG00000022311	Csmd3
chr4	38748145	38748645	-1.45	1.38e-09	1.64e-06	141	NR_151606	ENSMUSG00000085632	Gm12381
chr6	110804139	110804639	-1.45	5.64e-05	0.00907	1042	NM_177328	ENSMUSG00000056755	Grm7
chr1	21240258	21240758	-1.45	8.4e-08	5.59e-05	251	NM_010356	ENSMUSG00000025934	Gsta3
chr5	48782131	48782631	-1.45	0.000143	0.0167	1443	NM_030265	ENSMUSG00000029088	Kcnip4
chr10	27703189	27703689	-1.45	0.000702	0.0435	2701	NM_008481	ENSMUSG00000019899	Lama2
chr11	14332194	14332694	-1.45	6.24e-05	0.00969	1077	NR_131011	ENSMUSG00000085452	4930554G24Rik
chr3	42784061	42784561	-1.45	0.000172	0.0186	1554	NM_027271	ENSMUSG00000025766	D3Ertd751e
chr15	62613486	62613986	-1.45	0.000354	0.0287	2069	NM_026230		H2afy3
chr5	117891484	117891984	-1.45	0.000147	0.0169	1463	NM_008712	ENSMUSG00000029361	Nos1
chr14	108034152	108034652	-1.45	0.000393	0.0305	2159	NM_199065	ENSMUSG00000075478	Slitrk1
chr12	101606562	101607062	-1.45	0.000336	0.0279	2017	NM_028924	ENSMUSG00000021187	Tc2n
chr16	12516707	12517207	-1.45	2.36e-07	0.000135	293	NR_040507	ENSMUSG00000101565	1700003L19Rik
chr5	76416138	76416638	-1.45	3.35e-06	0.00114	490	NM_019515	ENSMUSG00000029236	Nmu
chr4	40566938	40567438	-1.44	0.000424	0.0321	2208	NR_040644	ENSMUSG00000086355	4933428C19Rik
chr19	35868091	35868591	-1.44	0.000323	0.0274	1973	NR_152130	ENSMUSG00000094707	A830019P07Rik
chr11	10134973	10135473	-1.44	0.000761	0.0456	2799	NM_178259	ENSMUSG00000004668	Abca13
chr9	9288083	9288583	-1.44	1.04e-05	0.0027	646	NM_027823	ENSMUSG00000050730	Arhgap42
chr1	115058392	115058892	-1.44	6.39e-07	0.000308	348	NM_001077425	ENSMUSG00000070695	Cntnap5a
chr7	34407470	34407970	-1.44	1.1e-08	9.67e-06	191	NM_025948	ENSMUSG00000066568	Lsm14a
chr4	102315498	102315998	-1.44	6.45e-05	0.0099	1091	NM_019840	ENSMUSG00000028525	Pde4b
chr5	47953952	47954452	-1.44	1.59e-05	0.00373	713	NM_178804	ENSMUSG00000031558	Slit2
chr14	97292398	97292898	-1.44	0.000809	0.0471	2876	NM_053105	ENSMUSG00000022076	Klhl1
chr3	13496413	13496913	-1.44	0.000162	0.018	1511	NM_178631	ENSMUSG00000039717	Ralyl
chr11	44494298	44494798	-1.44	9.58e-05	0.0129	1241	NM_024475	ENSMUSG00000041231	Ublcp1
chr12	14754921	14755421	-1.44	2.6e-06	0.000926	471	NR_045960	ENSMUSG00000113644	4930448C13Rik
chr3	143183108	143183608	-1.44	1.58e-05	0.00372	710	NR_040551	ENSMUSG00000105923	A830019L24Rik
chr3	12491722	12492222	-1.44	0.000255	0.0237	1804	NR_040751	ENSMUSG00000104015	Gm10745
chr15	50267478	50267978	-1.44	1.06e-06	0.000459	387	NM_032000	ENSMUSG00000038679	Trps1
chrX	73191881	73192381	-1.44	1.44e-05	0.00348	692	NM_001081643	ENSMUSG00000073125	Xlr3b
chr18	17583729	17584229	-1.43	4.44e-05	0.00767	970	NR_045374	ENSMUSG00000117615	4930545E07Rik
chr6	21551447	21551947	-1.43	5.5e-06	0.00165	557	NM_173007	ENSMUSG00000029669	Tspan12
chr9	33827392	33827892	-1.43	0.000235	0.0225	1748	NR_040744	ENSMUSG00000098758	7630403G23Rik
chr14	53654599	53655099	-1.43	0.00013	0.0157	1384	NM_010015	ENSMUSG00000022174	Dad1
chrX	87553323	87553823	-1.43	0.000117	0.0147	1330	NM_001160403	ENSMUSG00000052372	Il1rapl1
chr18	33091787	33092287	-1.43	4.91e-05	0.00825	996	NM_133774	ENSMUSG00000024378	Stard4
chr11	55016694	55017194	-1.43	1.38e-09	1.64e-06	140	NM_013472	ENSMUSG00000018340	Anxa6
chr6	104613804	104614304	-1.43	1.31e-06	0.000544	405	NM_017383	ENSMUSG00000030092	Cntn6
chr5	108246200	108246700	-1.43	1.49e-09	1.75e-06	143	NM_026106	ENSMUSG00000029265	Dr1
chr15	71678735	71679235	-1.43	0.000293	0.0259	1894	NM_177819	ENSMUSG00000036800	Fam135b
chr1	101167504	101168004	-1.43	4.96e-07	0.000249	334	NR_037989	ENSMUSG00000100684	Gm20268
chr17	67407995	67408495	-1.43	0.000835	0.0478	2926	NM_008984	ENSMUSG00000033278	Ptprm
chr14	18892971	18893471	-1.43	7.05e-05	0.0106	1120	NM_144839	ENSMUSG00000058317	Ube2e2
chr5	82966088	82966588	-1.42	1.97e-05	0.00439	752	NR_035415	ENSMUSG00000080586	Mir1187
chr5	13083364	13083864	-1.42	2.88e-05	0.00565	853	NM_009152	ENSMUSG00000028883	Sema3a
chr14	95980024	95980524	-1.42	6.24e-05	0.00969	1078	NM_025733	ENSMUSG00000034689	Spertl
chr1	26062889	26063389	-1.42	8.98e-05	0.0123	1219	NM_175642	ENSMUSG00000033569	Adgrb3
chr2	100946050	100946550	-1.42	0.00014	0.0165	1420	NM_026592	ENSMUSG00000027165	B230118H07Rik
chr1	114257056	114257556	-1.42	9.73e-07	0.000425	384	NM_001077425	ENSMUSG00000070695	Cntnap5a
chr17	58365133	58365633	-1.42	5.81e-08	4.22e-05	231	NM_001081653	ENSMUSG00000038048	Cntnap5c
chr14	53741195	53741695	-1.42	0.00018	0.0191	1579	NM_010015	ENSMUSG00000022174	Dad1
chr5	71711506	71712006	-1.42	1.12e-05	0.00288	653	NM_008069	ENSMUSG00000029212	Gabrb1
chr5	52617650	52618150	-1.41	2.76e-08	2.18e-05	212	NR_045738	ENSMUSG00000052295	8030423F21Rik
chr1	26027605	26028105	-1.41	1.71e-05	0.00396	725	NM_175642	ENSMUSG00000033569	Adgrb3
chr2	126369807	126370307	-1.41	0.000325	0.0275	1984	NM_001080944	ENSMUSG00000060131	Atp8b4
chr13	88658226	88658726	-1.41	0.000537	0.0371	2428	NM_010103	ENSMUSG00000034488	Edil3
chr8	121079159	121079659	-1.41	7.94e-05	0.0114	1168	NR_045471	ENSMUSG00000097336	Fendrr
chr14	96879693	96880193	-1.41	4.89e-07	0.000246	333	NM_053105	ENSMUSG00000022076	Klhl1
chr11	29209720	29210220	-1.41	3.79e-06	0.00126	503	NM_134034	ENSMUSG00000020463	Ppp4r3b
chr2	152113855	152114355	-1.41	7.24e-08	4.97e-05	244	NM_029688	ENSMUSG00000032802	Srxn1
chr17	43619124	43619624	-1.41	4.22e-07	0.000218	324	NM_198418	ENSMUSG00000040140	Tdrd6
chr3	141653280	141653780	-1.41	3.42e-05	0.0064	896	NM_009472	ENSMUSG00000059921	Unc5c
chr11	10468013	10468513	-1.41	4.95e-06	0.00153	542	NM_177033	ENSMUSG00000050830	Vwc2
chr1	115990136	115990636	-1.41	2.71e-08	2.15e-05	211
chr18	29602399	29602899	-1.4	1.89e-08	1.56e-05	203	NR_045391	ENSMUSG00000117618	4930578E11Rik
chr5	60783060	60783560	-1.4	7.54e-06	0.00213	593	NR_040682	ENSMUSG00000106013	4933402J10Rik
chr11	9678528	9679028	-1.4	2.36e-05	0.00493	803	NM_178259	ENSMUSG00000004668	Abca13
chr18	26729344	26729844	-1.4	3.86e-06	0.00128	504	NM_133195	ENSMUSG00000024268	Celf4
chr18	20060458	20060958	-1.4	0.000131	0.0158	1388	NM_013505	ENSMUSG00000024331	Dsc2
chr10	13092996	13093496	-1.4	0.000564	0.0381	2477	NR_131912		Hymai
chr10	43164481	43164981	-1.4	0.000121	0.015	1348	NM_175407	ENSMUSG00000038248	Sobp
chr12	38342543	38343043	-1.4	1.61e-05	0.00377	715	NR_045943	ENSMUSG00000112967	4930428E07Rik
chr17	43217427	43217927	-1.4	1.56e-05	0.00369	709	NM_133776	ENSMUSG00000041293	Adgrf1
chr14	48984604	48985104	-1.4	1.04e-05	0.0027	645	NM_144535	ENSMUSG00000036291	Ap5m1
chr11	45509471	45509971	-1.4	0.000164	0.0181	1523	NR_045876		F630206G17Rik
chr14	80269147	80269647	-1.4	7.8e-08	5.27e-05	248	NM_001030294	ENSMUSG00000022026	Olfm4
chr15	91879151	91879651	-1.4	2.07e-05	0.00456	759	NM_198927	ENSMUSG00000047295	Smgc
chr1	116004383	116004883	-1.4	4.99e-05	0.00835	1001
chr4	73057787	73058287	-1.39	1.13e-06	0.000481	393	NM_001199270	ENSMUSG00000059343	Aldoart1
chr5	110220261	110220761	-1.39	0.000119	0.0149	1340	NM_027922	ENSMUSG00000029501	Ankle2
chr6	36340474	36340974	-1.39	0.000189	0.0197	1607	NM_203491	ENSMUSG00000045613	Chrm2
chr18	27928103	27928603	-1.39	0.000203	0.0205	1659	NR_045398	ENSMUSG00000117473	4930474G06Rik
chr16	29327865	29328365	-1.39	5.03e-05	0.0084	1004	NM_175650	ENSMUSG00000048939	Atp13a5
chr2	100032994	100033494	-1.39	8.74e-06	0.00239	612	NM_026592	ENSMUSG00000027165	B230118H07Rik
chr4	37027843	37028343	-1.39	6.25e-05	0.00969	1080	NR_151511		Gm12371
chr11	56269988	56270488	-1.39	2.57e-09	2.89e-06	149	NM_153079	ENSMUSG00000037393	Nmur2
chr9	56828195	56828695	-1.39	2.02e-06	0.00076	445	NM_198673	ENSMUSG00000045620	Odf3l1
chr7	36912042	36912542	-1.39	7.36e-08	5.03e-05	245	NM_172298	ENSMUSG00000021217	Tshz3
chr4	100025535	100026035	-1.38	0.000573	0.0385	2489	NM_013845	ENSMUSG00000035305	Ror1
chr5	112671907	112672866	-1.38	1.67e-08	1.41e-05	199	NR_045396	ENSMUSG00000097962	1700034G24Rik
chr12	14994885	14995385	-1.38	1.92e-05	0.0043	747	NR_045960	ENSMUSG00000113644	4930448C13Rik
chr8	100537544	100538044	-1.38	0.000191	0.0198	1616	NM_175479	ENSMUSG00000052479	A330008L17Rik
chr8	60279067	60279567	-1.38	0.000592	0.0393	2523	NM_011834	ENSMUSG00000057228	Aadat
chr2	128662462	128662962	-1.38	8.82e-06	0.00239	618	NM_008569	ENSMUSG00000014355	Anapc1
chr13	88565921	88566861	-1.38	3.28e-08	2.54e-05	217	NM_010103	ENSMUSG00000034488	Edil3
chr13	118719919	118720419	-1.38	0.000744	0.0449	2778	NM_008002	ENSMUSG00000021732	Fgf10
chr12	13816536	13817036	-1.38	3.39e-07	0.000184	308	NR_136761	ENSMUSG00000113666	Gm35725
chr11	110857962	110858462	-1.38	9.31e-05	0.0127	1227	NM_010604	ENSMUSG00000051497	Kcnj16
chr10	104357220	104357720	-1.38	3.61e-05	0.00662	914	NR_105838	ENSMUSG00000099264	Mir6411
chr11	55842571	55843071	-1.38	0.000145	0.0168	1449	NM_153079	ENSMUSG00000037393	Nmur2
chr14	50955564	50956064	-1.38	1.13e-10	1.68e-07	113	NM_001123371	ENSMUSG00000068417	Pnp2
chr3	12979613	12980113	-1.38	0.000126	0.0154	1365	NM_178631	ENSMUSG00000039717	Ralyl
chr11	10843723	10844223	-1.38	1.94e-06	0.000737	441	NM_177033	ENSMUSG00000050830	Vwc2
chr17	54694482	54694982	-1.37	0.000301	0.0263	1920	NR_045825	ENSMUSG00000099747	1700025K24Rik
chr1	26291603	26292103	-1.37	3.74e-07	0.000198	316	NM_001033764	ENSMUSG00000073722	4931408C20Rik
chr11	93005572	93006072	-1.37	0.000125	0.0153	1363	NM_028296	ENSMUSG00000056158	Car10
chr15	16336312	16336812	-1.37	5.58e-05	0.00901	1037	NM_009869	ENSMUSG00000025370	Cdh9
chr10	65839077	65839577	-1.37	0.000562	0.0381	2472	NR_155764	ENSMUSG00000112913	Gm30853
chr16	12089842	12090342	-1.37	9.08e-07	0.000404	375	NM_028277	ENSMUSG00000022494	Shisa9
chr2	123073342	123073842	-1.37	1.94e-05	0.00434	748	NM_021507	ENSMUSG00000005803	Sqor
chr5	117085277	117085777	-1.37	6.06e-05	0.00954	1064	NM_178622	ENSMUSG00000066900	Suds3
chr18	42533474	42533974	-1.37	0.000167	0.0182	1535	NM_001039474	ENSMUSG00000024498	Tcerg1
chr16	12426497	12426997	-1.37	0.000226	0.0221	1716	NR_040507	ENSMUSG00000101565	1700003L19Rik
chr19	20372846	20373346	-1.37	3.2e-06	0.00111	484	NM_010730	ENSMUSG00000024659	Anxa1
chr17	43869604	43870104	-1.37	6.51e-07	0.000313	349	NM_030598	ENSMUSG00000039601	Rcan2
chr17	82016342	82016842	-1.37	1.96e-07	0.000116	283	NM_011406	ENSMUSG00000054640	Slc8a1
chr5	77663079	77663579	-1.36	6.24e-06	0.00184	568	NR_131050	ENSMUSG00000107232	1700017L05Rik
chr1	100220374	100220874	-1.36	6.18e-05	0.00964	1075	NM_172851	ENSMUSG00000067028	Cntnap5b
chr18	19631869	19632369	-1.36	9.51e-10	1.19e-06	134	NM_007882	ENSMUSG00000059898	Dsc3
chr10	34617150	34617650	-1.36	0.000242	0.0229	1764	NM_010237	ENSMUSG00000019779	Frk
chr15	70703765	70704265	-1.36	1.28e-05	0.00318	673	NR_045071	ENSMUSG00000116483	Gm19782
chrX	120112239	120112739	-1.36	1.93e-06	0.000735	440	NM_001081385	ENSMUSG00000034755	Pcdh11x
chr9	54061818	54062318	-1.36	6.2e-07	0.000299	347	NM_001033535	ENSMUSG00000074345	Tnfaip8l3
chr4	80667525	80668025	-1.36	7.81e-06	0.00219	597	NM_031202	ENSMUSG00000005994	Tyrp1
chr7	37342702	37343202	-1.36	7.13e-06	0.00205	582	NM_172385	ENSMUSG00000043456	Zfp536
chr11	44826604	44827104	-1.36	0.000222	0.0218	1705	NM_007897	ENSMUSG00000057098	Ebf1
chr15	70920860	70921360	-1.36	0.000848	0.0482	2945	NM_177819	ENSMUSG00000036800	Fam135b
chr6	36157695	36158195	-1.36	6.79e-05	0.0102	1111	NM_203491	ENSMUSG00000045613	Chrm2
chr17	91863744	91864244	-1.36	0.000833	0.0478	2919	NM_020252	ENSMUSG00000024109	Nrxn1
chr12	89289699	89290199	-1.36	8.13e-06	0.00226	601	NM_172544	ENSMUSG00000066392	Nrxn3
chr6	115217304	115217804	-1.36	4.92e-06	0.00152	541	NM_013681	ENSMUSG00000009394	Syn2
chr7	16338251	16338751	-1.35	0.000459	0.0338	2272	NM_133234	ENSMUSG00000002083	Bbc3
chr3	76428988	76429488	-1.35	5.91e-08	4.25e-05	233	NM_178673	ENSMUSG00000034098	Fstl5
chr5	60944027	60944527	-1.35	1.44e-05	0.00348	691	NM_019468	ENSMUSG00000089992	G6pd2
chr3	11869219	11869719	-1.35	1.53e-05	0.00364	704	NR_040751	ENSMUSG00000104015	Gm10745
chr14	12177945	12178445	-1.35	0.000116	0.0146	1326	NM_008981	ENSMUSG00000021745	Ptprg
chr1	66168750	66169250	-1.35	0.000238	0.0227	1755	NM_008632	ENSMUSG00000015222	Map2
chr6	139662371	139662871	-1.35	0.000286	0.0254	1884	NM_011084	ENSMUSG00000030228	Pik3c2g
chr8	62284681	62285181	-1.35	2.57e-06	0.000917	469	NM_011922	ENSMUSG00000031635	Anxa10
chr1	114175983	114176483	-1.35	3.09e-05	0.00597	866	NM_001077425	ENSMUSG00000070695	Cntnap5a
chr9	76242309	76242809	-1.35	5.07e-05	0.00845	1006	NM_205844	ENSMUSG00000059383	Gfral
chr6	81207262	81207762	-1.35	4.26e-05	0.00747	956	NR_106091	ENSMUSG00000106154	Mir7232
chr14	92359592	92360211	-1.35	0.000198	0.0202	1641	NM_001081377	ENSMUSG00000055421	Pcdh9
chr5	92961416	92961916	-1.35	8.48e-09	7.76e-06	183	NM_015756	ENSMUSG00000029381	Shroom3
chr11	83686870	83687370	-1.35	3.23e-06	0.00111	486	NM_001081957	ENSMUSG00000069792	Wfdc17
chr8	40436780	40437280	-1.35	0.000118	0.0148	1335	NM_178395	ENSMUSG00000039470	Zdhhc2
chr5	96625231	96625731	-1.34	3.54e-07	0.00019	312	NM_013470	ENSMUSG00000029484	Anxa3
chr7	114280811	114281311	-1.34	6.32e-05	0.00975	1085	NM_011965	ENSMUSG00000030751	Psma1
chr19	50893829	50894329	-1.34	1.41e-06	0.000572	413	NM_021377	ENSMUSG00000043531	Sorcs1
chr16	12548342	12548842	-1.34	8.11e-08	5.44e-05	249	NR_040507	ENSMUSG00000101565	1700003L19Rik
chr5	110513841	110514341	-1.34	9.08e-07	0.000404	376	NM_173766	ENSMUSG00000048215	A630023P12Rik
chr15	35348310	35348810	-1.34	0.000545	0.0373	2449	NR_045280	ENSMUSG00000115453	BC048602
chr6	104916689	104917189	-1.34	0.000245	0.0232	1773	NM_017383	ENSMUSG00000030092	Cntn6
chr5	147742030	147742530	-1.34	3.9e-05	0.00696	939	NM_010228	ENSMUSG00000029648	Flt1
chr11	46225295	46225795	-1.34	1.49e-06	0.000596	420	NM_177075	ENSMUSG00000048721	Fndc9
chr7	116685758	116686258	-1.34	8.03e-06	0.00224	600	NM_016773	ENSMUSG00000030659	Nucb2
chr3	37500878	37501378	-1.34	6.93e-06	0.00201	578	NM_021343	ENSMUSG00000027722	Spata5
chr16	25415073	25415573	-1.34	0.000397	0.0307	2168	NM_175165	ENSMUSG00000048399	Tprg
chr18	16350288	16350788	-1.34	0.000823	0.0475	2902	NM_007664	ENSMUSG00000024304	Cdh2
chr19	50716821	50717321	-1.34	0.000317	0.0271	1964	NM_021377	ENSMUSG00000043531	Sorcs1
chr18	17132137	17132637	-1.33	4.2e-06	0.00136	519	NR_130158	ENSMUSG00000087170	1700001G01Rik
chr15	30952112	30952612	-1.33	8.37e-05	0.0118	1190	NR_045186	ENSMUSG00000115474	4930430F21Rik
chr5	60224491	60224991	-1.33	3.01e-05	0.00587	860	NR_040682	ENSMUSG00000106013	4933402J10Rik
chr19	35507924	35508424	-1.33	9.9e-06	0.00261	636	NR_152130	ENSMUSG00000094707	A830019P07Rik
chr17	93489892	93490392	-1.33	2.23e-05	0.00472	790	NM_009625	ENSMUSG00000024256	Adcyap1
chr4	66154412	66154912	-1.33	1.52e-06	0.000605	421	NM_019514	ENSMUSG00000028373	Astn2
chr9	81538257	81538757	-1.33	1.47e-05	0.00353	695	NR_040393	ENSMUSG00000097466	D430036J16Rik
chr5	147788423	147788923	-1.33	1.77e-06	0.000689	429	NM_010228	ENSMUSG00000029648	Flt1
chr3	11786307	11786807	-1.33	5.15e-06	0.00157	548	NR_040751	ENSMUSG00000104015	Gm10745
chr2	42261230	42261730	-1.33	0.00087	0.049	2974	NR_105754	ENSMUSG00000098660	Mir6336
chr17	91352030	91352530	-1.33	3.61e-06	0.00121	500	NM_020252	ENSMUSG00000024109	Nrxn1
chr12	27668555	27669055	-1.33	9.09e-07	0.000404	377	NM_009234	ENSMUSG00000063632	Sox11
chr5	86431064	86431564	-1.33	0.00066	0.0419	2640	NM_001033233	ENSMUSG00000072845	Tmprss11a
chr11	113179998	113180498	-1.32	4.89e-08	3.64e-05	225	NR_015556	ENSMUSG00000087259	2610035D17Rik
chr5	96675805	96676305	-1.32	0.000356	0.0287	2080	NM_013470	ENSMUSG00000029484	Anxa3
chr9	54138475	54138975	-1.32	5.15e-05	0.00856	1009	NM_007810	ENSMUSG00000032274	Cyp19a1
chr15	82368846	82369346	-1.32	9.18e-07	0.000404	381	NM_019823	ENSMUSG00000061740	Cyp2d22
chr1	191449506	191450006	-1.32	2.11e-05	0.00462	765	NR_151615		Gm32200
chr3	56454402	56454902	-1.32	0.000417	0.0318	2198	NM_030595	ENSMUSG00000027799	Nbea
chr6	11771265	11771765	-1.32	1.81e-05	0.00411	738	NM_010886	ENSMUSG00000029632	Ndufa4
chr4	54028079	54028579	-1.32	1.83e-06	0.000705	434	NM_028053	ENSMUSG00000028420	Tmem38b
chr13	81478556	81479056	-1.32	0.000596	0.0394	2533	NM_054053	ENSMUSG00000069170	Adgrv1
chr3	158909883	158910383	-1.32	0.000594	0.0393	2526	NR_040750	ENSMUSG00000106053	Gm20752
chr10	47582413	47582913	-1.32	0.000265	0.0243	1834	NR_028274	ENSMUSG00000095118	Snord14d
chr3	4468034	4468534	-1.32	4.95e-06	0.00153	543	NR_045272	ENSMUSG00000098659	1110015O18Rik
chr1	94795849	94796349	-1.32	8.12e-08	5.44e-05	250	NR_040473	ENSMUSG00000100518	4930440C22Rik
chr1	26053380	26053880	-1.32	0.000265	0.0242	1830	NM_175642	ENSMUSG00000033569	Adgrb3
chr12	42891501	42892001	-1.32	0.000469	0.0343	2293	NR_148724		Gm33340
chr3	49721118	49721618	-1.32	0.000568	0.0384	2483	NM_130448	ENSMUSG00000037892	Pcdh18
chr7	39882012	39882512	-1.32	0.000192	0.0199	1619	NM_001004139	ENSMUSG00000068959	Zfp619
chr5	49768037	49768537	-1.31	1.89e-06	0.000723	439	NM_133911	ENSMUSG00000029090	Adgra3
chr14	53614311	53614811	-1.31	6.93e-05	0.0104	1117	NR_155501		Gm30214
chr5	110660072	110660572	-1.31	6.19e-08	4.38e-05	237	NR_105993	ENSMUSG00000099284	Mir7026
chr9	120310559	120311059	-1.31	7.19e-08	4.96e-05	243	NM_144557	ENSMUSG00000041794	Myrip
chr5	27659703	27660203	-1.31	0.00026	0.024	1814	NM_018878	ENSMUSG00000002221	Paxip1
chr18	72219004	72219504	-1.31	0.000216	0.0214	1696	NM_007831	ENSMUSG00000060534	Dcc
chr4	75790683	75791183	-1.31	3.07e-05	0.00594	864	NM_025849	ENSMUSG00000028398	Dmac1
chrX	170017304	170017804	-1.31	1.86e-11	3.24e-08	96	NM_001039559	ENSMUSG00000072844	G530011O06Rik
chr8	51032411	51032911	-1.31	0.000339	0.028	2028	NR_046067	ENSMUSG00000110281	Gm2516
chr6	98497814	98498314	-1.31	2.12e-05	0.00463	766	NM_001128092	ENSMUSG00000090667	Gm765
chr6	110680862	110681362	-1.31	1.12e-07	7.12e-05	263	NM_177328	ENSMUSG00000056755	Grm7
chrX	14691224	14691724	-1.31	0.000474	0.0344	2303	NM_026128	ENSMUSG00000045217	Ppp1r2-ps9
chr12	101739029	101739529	-1.31	1.32e-06	0.000547	406	NM_028924	ENSMUSG00000021187	Tc2n
chr9	84817231	84817731	-1.3	0.000158	0.0176	1500	NR_040739	ENSMUSG00000099724	4930554C24Rik
chr9	61725843	61726343	-1.3	0.000672	0.0424	2656	NM_018853	ENSMUSG00000007892	Rplp1
chr12	15011027	15011527	-1.3	7.41e-05	0.011	1133	NR_045960	ENSMUSG00000113644	4930448C13Rik
chr2	113945647	113946147	-1.3	1.07e-05	0.00276	648	NR_028423	ENSMUSG00000087694	A530058N18Rik
chr4	15684598	15685098	-1.3	7.02e-08	4.86e-05	242	NM_009788	ENSMUSG00000028222	Calb1
chr1	169911458	169911958	-1.3	0.000608	0.0397	2562	NM_001033185	ENSMUSG00000070532	Ccdc190
chr11	12811976	12812835	-1.3	1.22e-05	0.00307	666	NM_172496	ENSMUSG00000020173	Cobl
chrX	170020537	170021037	-1.3	8.41e-08	5.59e-05	252	NM_001039559	ENSMUSG00000072844	G530011O06Rik
chr14	121928361	121928861	-1.3	0.000472	0.0344	2299	NM_182806	ENSMUSG00000050350	Gpr18
chr16	9620575	9621075	-1.3	0.000114	0.0145	1321	NM_008170	ENSMUSG00000059003	Grin2a
chrX	71285436	71285936	-1.3	9.72e-07	0.000425	383	NM_019926	ENSMUSG00000031337	Mtm1
chr1	51466370	51466870	-1.3	0.000249	0.0234	1784	NM_028696	ENSMUSG00000026107	Nabp1
chr18	19576833	19577333	-1.29	0.000533	0.0369	2423	NM_007882	ENSMUSG00000059898	Dsc3
chr18	17033167	17033667	-1.29	0.000177	0.0189	1569	NR_130158	ENSMUSG00000087170	1700001G01Rik
chr2	116419058	116419558	-1.29	0.000129	0.0157	1378	NR_033447		2810405F15Rik
chr8	9051638	9052138	-1.29	0.000162	0.018	1508	NR_045854	ENSMUSG00000108848	4933430N04Rik
chrX	145849278	145849778	-1.29	0.000262	0.0241	1820	NM_153319	ENSMUSG00000041688	Amot
chr15	42669023	42669523	-1.29	0.000138	0.0164	1412	NM_009640	ENSMUSG00000022309	Angpt1
chr13	14944176	14944676	-1.29	0.000232	0.0224	1739	NM_134067	ENSMUSG00000039182	AW209491
chr16	50321333	50321833	-1.29	0.000866	0.0489	2969	NM_027444	ENSMUSG00000022641	Bbx
chr15	14254707	14255207	-1.29	0.000769	0.0459	2808	NM_007666	ENSMUSG00000039385	Cdh6
chr12	14301352	14302113	-1.29	8.8e-06	0.00239	615	NR_045003	ENSMUSG00000113336	Gm16497
chr18	21669690	21670190	-1.29	0.000187	0.0196	1601	NM_001081403	ENSMUSG00000042514	Klhl14
chr16	41244641	41245141	-1.29	0.000465	0.0341	2284	NM_175548	ENSMUSG00000061080	Lsamp
chr4	65083238	65083738	-1.29	3.22e-05	0.00615	876	NM_021362	ENSMUSG00000028370	Pappa
chr10	102681399	102681899	-1.29	2.55e-08	2.05e-05	208	NM_146240	ENSMUSG00000044921	Rassf9
chr7	29923044	29923544	-1.29	0.000574	0.0386	2491	NM_001243908	ENSMUSG00000099689	Zfp383
chr5	19046370	19046870	-1.28	4.69e-05	0.00797	986	NR_102341	ENSMUSG00000097626	4921504A21Rik
chr14	85916092	85916592	-1.28	0.000162	0.018	1509	NR_040457	ENSMUSG00000115271	4930529K09Rik
chr11	9793335	9793835	-1.28	2.09e-05	0.00461	760	NM_178259	ENSMUSG00000004668	Abca13
chr11	9291169	9291669	-1.28	0.000103	0.0135	1275	NM_178259	ENSMUSG00000004668	Abca13
chrX	61119439	61119939	-1.28	6.81e-05	0.0102	1113	NM_177916	ENSMUSG00000071753	Cdr1os
chr15	48546756	48547256	-1.28	4.17e-06	0.00135	517	NM_001081391	ENSMUSG00000022311	Csmd3
chr7	91779044	91779544	-1.28	5.48e-05	0.00893	1028	NM_011807	ENSMUSG00000052572	Dlg2
chr12	60211688	60212188	-1.28	0.000376	0.0297	2121	NM_001033156	ENSMUSG00000035329	Fbxo33
chr16	28427985	28428485	-1.28	3.3e-05	0.00627	883	NM_010199	ENSMUSG00000022523	Fgf12
chr19	30188282	30188782	-1.28	0.000103	0.0135	1274	NM_138595	ENSMUSG00000024827	Gldc
chr14	53604113	53604613	-1.28	6.67e-05	0.0101	1103	NR_155501		Gm30214
chr15	6123641	6124141	-1.28	0.000259	0.024	1813	NR_155428		Gm41259
chr4	4982349	4982849	-1.28	0.000811	0.0471	2882	NM_177730	ENSMUSG00000066324	Impad1
chr18	90341391	90341891	-1.28	1.84e-06	0.000709	435	NM_198295	ENSMUSG00000024614	Tmx3
chr7	36895542	36896042	-1.28	8.14e-06	0.00226	602	NM_172298	ENSMUSG00000021217	Tshz3
chr8	81061912	81062412	-1.28	0.000105	0.0137	1286	NM_027554	ENSMUSG00000038250	Usp38
chr2	150063766	150064266	-1.28	2.22e-05	0.00472	787	NM_023266	ENSMUSG00000068134	Zfp120
chr12	97047689	97048189	-1.28	0.000483	0.0349	2321	NM_027076		1700019M22Rik
chr17	82709255	82709755	-1.28	0.000513	0.0362	2373	NR_045094	ENSMUSG00000117399	Gm19689
chr18	28677921	28678421	-1.28	0.00011	0.0141	1301	NR_045398	ENSMUSG00000117473	4930474G06Rik
chr17	50219040	50219540	-1.28	0.000296	0.0261	1904	NM_001004437	ENSMUSG00000067103	AY702103
chr16	95586629	95587129	-1.28	8.11e-05	0.0115	1177	NM_133659	ENSMUSG00000040732	Erg
chr11	37735947	37736447	-1.28	0.000239	0.0228	1758	NR_131154	ENSMUSG00000087388	Gm12128
chr14	94868934	94869434	-1.28	0.000522	0.0365	2393	NM_001081377	ENSMUSG00000055421	Pcdh9
chr1	131794517	131795017	-1.28	0.000355	0.0287	2075	NM_178079	ENSMUSG00000042251	Pm20d1
chr7	115548299	115548799	-1.28	8.3e-05	0.0117	1188	NM_011445	ENSMUSG00000051910	Sox6
chr4	5613591	5614091	-1.27	0.00017	0.0185	1547	NR_038183	ENSMUSG00000086066	4930423M02Rik
chr11	13724355	13724855	-1.27	6.04e-05	0.00952	1062	NR_131011	ENSMUSG00000085452	4930554G24Rik
chr14	97868534	97869034	-1.27	0.000265	0.0243	1833	NM_007826	ENSMUSG00000055639	Dach1
chr9	53240474	53240974	-1.27	5.38e-05	0.00884	1019	NM_029936	ENSMUSG00000053289	Ddx10
chr8	58252195	58252695	-1.27	2.47e-05	0.00507	815	NM_001177534		Gm15881
chr2	70643083	70643583	-1.27	4.45e-07	0.000226	329	NM_027352	ENSMUSG00000014959	Gorasp2
chr5	41929634	41930134	-1.27	1.84e-07	0.00011	280	NR_105842	ENSMUSG00000098264	Mir6414
chr17	41463290	41463790	-1.27	0.000843	0.0481	2939	NM_008650	ENSMUSG00000023921	Mmut
chr3	153758147	153758647	-1.27	4.87e-06	0.00152	539	NM_011372	ENSMUSG00000052544	St6galnac3
chr10	72484323	72484823	-1.27	2.51e-07	0.000143	294	NM_025635	ENSMUSG00000019923	Zwint
chr18	45779684	45780184	-1.27	0.000858	0.0486	2959	NM_080465	ENSMUSG00000054477	Kcnn2
chr11	26151673	26152173	-1.27	0.000456	0.0337	2268	NR_105791	ENSMUSG00000099015	Mir6372
chr8	9139100	9139600	-1.27	7.98e-05	0.0114	1171	NR_073360	ENSMUSG00000109215	4930453L07Rik
chr16	23162085	23162585	-1.27	3.76e-05	0.00677	930	NR_155420		C730014E05Rik
chr1	108370241	108370741	-1.27	1.1e-06	0.000474	389	NR_102306	ENSMUSG00000100457	D830032E09Rik
chr1	21894167	21894667	-1.27	0.000573	0.0386	2490	NM_023872	ENSMUSG00000028033	Kcnq5
chr2	80144473	80144973	-1.27	5.22e-06	0.00159	551	NM_016744	ENSMUSG00000059173	Pde1a
chr8	107674910	107675410	-1.27	0.000346	0.0284	2047	NM_010817	ENSMUSG00000039067	Psmd7
chr5	74285253	74286250	-1.27	2.34e-08	1.91e-05	205	NM_026878	ENSMUSG00000049907	Rasl11b
chr1	83032220	83032720	-1.27	8.17e-05	0.0116	1180	NM_030556	ENSMUSG00000038496	Slc19a3
chr7	102333746	102334246	-1.27	2.09e-07	0.000122	288	NM_009287	ENSMUSG00000030987	Stim1
chr4	7859387	7859887	-1.26	5.67e-05	0.0091	1045	NR_040645	ENSMUSG00000086070	8430436N08Rik
chr1	70946562	70947062	-1.26	9.93e-06	0.00261	637	NM_007525	ENSMUSG00000026196	Bard1
chr8	120034592	120035092	-1.26	0.000123	0.0151	1357	NM_030209	ENSMUSG00000031825	Crispld2
chr3	159410746	159411246	-1.26	1.88e-06	0.00072	437	NM_029523	ENSMUSG00000028175	Depdc1a
chr16	27926104	27926604	-1.26	0.000498	0.0356	2342	NR_033475	ENSMUSG00000116654	Gm10823
chr1	25541253	25541753	-1.26	6.87e-05	0.0103	1116	NM_001204913		Gm20172
chr14	54971867	54972367	-1.26	2.98e-06	0.00104	479	NR_033497	ENSMUSG00000097652	Mhrt
chr18	86057830	86058330	-1.26	2.47e-05	0.00507	816	NM_144946	ENSMUSG00000050321	Neto1
chr5	90634341	90634841	-1.26	0.000105	0.0137	1288	NM_028478	ENSMUSG00000029370	Rassf6
chr5	118036850	118037350	-1.26	4.52e-08	3.43e-05	221	NM_021344	ENSMUSG00000029359	Tesc
chr10	125669937	125670437	-1.26	0.000888	0.0497	2992	NM_177152	ENSMUSG00000020105	Lrig3
chr3	141222306	141222806	-1.26	0.000808	0.0471	2875	NM_008811	ENSMUSG00000047674	Pdha2
chr5	151332203	151332703	-1.26	0.000128	0.0156	1373	NR_045699	ENSMUSG00000097321	1700028E10Rik
chr16	52513426	52513926	-1.26	0.000255	0.0237	1803	NM_009655	ENSMUSG00000022636	Alcam
chr18	26895433	26895933	-1.26	2.55e-05	0.00516	826	NM_133195	ENSMUSG00000024268	Celf4
chr18	71621153	71621653	-1.26	2.81e-05	0.00556	846	NM_007831	ENSMUSG00000060534	Dcc
chr11	55695271	55695771	-1.26	9.71e-05	0.013	1247	NM_020492	ENSMUSG00000000263	Glra1
chr12	13769677	13770177	-1.26	6.17e-07	0.000299	346	NR_136761	ENSMUSG00000113666	Gm35725
chr9	116414994	116415494	-1.26	2.33e-06	0.000855	456	NR_152204		Gm4668
chr16	56311212	56311712	-1.26	1.5e-05	0.00358	700	NM_174876	ENSMUSG00000035270	Impg2
chr17	90607427	90607927	-1.26	1.17e-06	0.000492	396	NM_020252	ENSMUSG00000024109	Nrxn1
chr17	42576745	42577245	-1.26	4.16e-08	3.17e-05	220	NM_181753	ENSMUSG00000043972	Opn5
chr5	151104761	151105261	-1.26	3.44e-06	0.00116	497	NM_146258	ENSMUSG00000016128	Stard13
chr5	6385443	6385943	-1.26	3.7e-05	0.0067	925	NM_027399	ENSMUSG00000015652	Steap1
chr13	117247155	117247655	-1.25	0.000835	0.0478	2924	NM_010330	ENSMUSG00000021728	Emb
chr16	66706413	66706913	-1.25	0.000391	0.0304	2156	NR_040512	ENSMUSG00000092599	1700010K23Rik
chr3	45783433	45783933	-1.25	0.000352	0.0286	2061	NR_040594	ENSMUSG00000100799	1700027H10Rik
chr1	94660554	94661054	-1.25	8.67e-07	0.000395	368	NR_040473	ENSMUSG00000100518	4930440C22Rik
chr13	117669283	117669783	-1.25	0.000451	0.0335	2256	NR_045508	ENSMUSG00000079048	4933413L06Rik
chr2	82272108	82272608	-1.25	0.000152	0.0172	1480	NR_152125	ENSMUSG00000087061	A130030D18Rik
chr6	61516508	61517008	-1.25	0.000476	0.0345	2311	NR_040287		A730020E08Rik
chr5	90029923	90030423	-1.25	1.11e-06	0.000477	390	NM_177872	ENSMUSG00000043635	Adamts3
chr10	29967204	29967704	-1.25	2.8e-05	0.00555	844	NM_001109747	ENSMUSG00000075266	Cenpw
chr4	75359374	75359874	-1.25	1.43e-05	0.00348	690	NM_025849	ENSMUSG00000028398	Dmac1
chr3	80204734	80205234	-1.25	7.95e-05	0.0114	1169	NM_133187	ENSMUSG00000027955	Gask1b
chr11	18324925	18325425	-1.25	2.75e-05	0.00548	842	NR_131129	ENSMUSG00000085453	Gm12018
chr2	58166697	58167197	-1.25	2.68e-05	0.00538	834	NR_045895	ENSMUSG00000086862	Gm13546
chr1	29818877	29819377	-1.25	7.15e-07	0.000337	355	NR_157037		Gm31465
chr17	73077539	73078039	-1.25	4.74e-06	0.00149	534	NM_001081071	ENSMUSG00000054469	Lclat1
chr4	71259840	71260340	-1.25	0.000334	0.0279	2011	NM_172694	ENSMUSG00000039270	Megf9
chr13	109287440	109287940	-1.25	0.000149	0.017	1467	NR_030644	ENSMUSG00000076946	Mir582
chr3	47090891	47091391	-1.25	0.000383	0.03	2136	NR_105800	ENSMUSG00000098417	Mir6379
chr4	23773516	23774016	-1.25	0.000577	0.0388	2496	NM_199467	ENSMUSG00000045751	Mms22l
chr10	74349526	74350026	-1.25	1.47e-06	0.000592	417	NM_023115	ENSMUSG00000052613	Pcdh15
chr1	94423673	94424173	-1.25	7.98e-05	0.0114	1172	NM_008798	ENSMUSG00000026285	Pdcd1
chr10	20632513	20633013	-1.25	2.37e-05	0.00493	804	NM_013875	ENSMUSG00000019990	Pde7b
chr16	93535371	93536321	-1.25	2.98e-05	0.00582	858	NM_145482	ENSMUSG00000022948	Setd4
chr14	110527237	110527737	-1.25	3.5e-05	0.00652	899	NM_175499	ENSMUSG00000045871	Slitrk6
chr19	50926076	50926576	-1.25	1.1e-05	0.00284	651	NM_021377	ENSMUSG00000043531	Sorcs1
chr8	49493022	49493522	-1.25	0.000292	0.0258	1892	NM_011857	ENSMUSG00000031561	Tenm3
chr19	41204105	41204605	-1.25	0.000144	0.0167	1446	NM_011904	ENSMUSG00000025013	Tll2
chr7	83452328	83452828	-1.25	0.000183	0.0193	1587	NM_177695	ENSMUSG00000038540	Tmc3
chr4	79857244	79857744	-1.25	0.000339	0.028	2027	NM_031202	ENSMUSG00000005994	Tyrp1
chr11	10730142	10730642	-1.25	0.000245	0.0232	1774	NM_177033	ENSMUSG00000050830	Vwc2
chr18	17675768	17676666	-1.24	1.01e-05	0.00264	641	NR_045374	ENSMUSG00000117615	4930545E07Rik
chr5	97808983	97809483	-1.24	7.09e-05	0.0106	1124	NM_133738	ENSMUSG00000029338	Antxr2
chr4	68665123	68665623	-1.24	0.000441	0.0331	2234	NM_019967	ENSMUSG00000028351	Brinp1
chr1	14504292	14504792	-1.24	0.000298	0.0261	1908	NM_010164	ENSMUSG00000025932	Eya1
chr15	71709340	71709840	-1.24	5.72e-05	0.00915	1046	NM_177819	ENSMUSG00000036800	Fam135b
chr11	55636893	55637727	-1.24	1.78e-05	0.00405	735	NM_020492	ENSMUSG00000000263	Glra1
chr5	49337070	49337570	-1.24	0.00039	0.0304	2153	NM_030265	ENSMUSG00000029088	Kcnip4
chr8	64881797	64882297	-1.24	0.000711	0.0438	2715	NM_178633	ENSMUSG00000031605	Klhl2
chr3	25856045	25856545	-1.24	8.86e-07	0.000399	371	NM_138666	ENSMUSG00000063887	Nlgn1
chr3	12829379	12829879	-1.24	8.83e-06	0.00239	619	NM_178631	ENSMUSG00000039717	Ralyl
chr5	64002770	64003270	-1.24	8.82e-07	0.000399	370	NM_145923	ENSMUSG00000047881	Rell1
chr3	99798979	99799479	-1.24	8.74e-05	0.0121	1207	NM_028892	ENSMUSG00000027867	Spag17
chr1	130397074	130397574	-1.24	0.000538	0.0371	2431	NR_151525	ENSMUSG00000087691	Gm15674
chr1	26909913	26910849	-1.24	4.69e-07	0.000237	332	NM_001033764	ENSMUSG00000073722	4931408C20Rik
chr16	36609351	36609851	-1.24	7.95e-06	0.00223	598	NM_013803	ENSMUSG00000051980	Casr
chr15	23429960	23430460	-1.24	4.16e-06	0.00135	516	NM_001081299	ENSMUSG00000040420	Cdh18
chr16	42524574	42525074	-1.24	0.000607	0.0397	2559	NM_008083	ENSMUSG00000047261	Gap43
chr16	83316267	83316767	-1.23	0.000118	0.0148	1336	NR_040567	ENSMUSG00000116907	4930553E22Rik
chr6	60369251	60369751	-1.23	0.000149	0.017	1469	NM_177329	ENSMUSG00000046764	A530053G22Rik
chrX	6310522	6311022	-1.23	8.43e-05	0.0118	1193	NM_009757	ENSMUSG00000023279	Bmp15
chr11	41202157	41203095	-1.23	4.74e-05	0.00802	991	NM_009831	ENSMUSG00000020326	Ccng1
chr10	33253862	33254362	-1.23	0.000239	0.0228	1759	NR_040657	ENSMUSG00000112707	D830005E20Rik
chr13	20349708	20350208	-1.23	0.000232	0.0224	1736	NM_080288	ENSMUSG00000041112	Elmo1
chr8	15329692	15330192	-1.23	8.88e-07	0.000399	373	NM_008664	ENSMUSG00000031461	Myom2
chr3	23667411	23667911	-1.23	0.000734	0.0446	2754	NM_001326288	ENSMUSG00000102758	Naaladl2
chr19	50603751	50604251	-1.23	2.55e-08	2.05e-05	209	NM_021377	ENSMUSG00000043531	Sorcs1
chr9	54057686	54058186	-1.23	0.000358	0.0288	2083	NM_001033535	ENSMUSG00000074345	Tnfaip8l3
chr9	94063691	94064191	-1.23	0.000474	0.0345	2305	NM_001033145	ENSMUSG00000045414	Dipk2a
chrX	61653045	61653545	-1.23	0.000716	0.044	2723	NM_001018087	ENSMUSG00000057615	Ldoc1
chr14	49048065	49048565	-1.23	3.91e-06	0.00129	506	NM_144535	ENSMUSG00000036291	Ap5m1
chr18	22595927	22596427	-1.23	0.000187	0.0196	1598	NM_001167777	ENSMUSG00000045215	Asxl3
chr14	56324944	56325444	-1.23	0.000104	0.0136	1279	NM_138652	ENSMUSG00000022229	Atp12a
chr9	112940944	112941444	-1.23	3.57e-05	0.00657	910	NR_040760	ENSMUSG00000109890	AU023762
chr4	35478115	35478615	-1.23	5.86e-06	0.00175	562	NM_028466	ENSMUSG00000028300	C9orf72
chr10	54841448	54841948	-1.23	0.000197	0.0202	1637	NR_038016	ENSMUSG00000097069	Gm16998
chr1	121969017	121969517	-1.23	3.57e-05	0.00657	911	NR_151524	ENSMUSG00000099960	Gm28590
chr14	53605132	53605632	-1.23	0.000638	0.0409	2612	NR_155501		Gm30214
chr5	40573771	40574271	-1.23	0.000128	0.0156	1374	NM_010474	ENSMUSG00000051022	Hs3st1
chr11	44278296	44278796	-1.23	8.5e-06	0.00234	608	NM_008352	ENSMUSG00000004296	Il12b
chr9	80961735	80962235	-1.23	2.89e-07	0.000162	300	NM_022016	ENSMUSG00000032343	Impg1
chr5	108051854	108052354	-1.23	7.36e-06	0.00209	589	NM_013827	ENSMUSG00000029267	Mtf2
chr8	66290574	66291074	-1.22	0.000113	0.0144	1317	NM_175188	ENSMUSG00000036469	2022-03-01
chr8	53421460	53421960	-1.22	0.000242	0.0229	1765	NM_001005847	ENSMUSG00000031521	Aga
chr1	83438374	83438874	-1.22	4.92e-05	0.00825	997	NM_172430	ENSMUSG00000026163	Sphkap
chr6	25277877	25278377	-1.22	5.29e-06	0.0016	553	NM_177013	ENSMUSG00000048022	Tmem229a
chr17	43012664	43013164	-1.22	0.000324	0.0275	1979	NM_178589	ENSMUSG00000023915	Tnfrsf21
chr11	26551397	26551897	-1.22	0.000219	0.0215	1701	NM_027260	ENSMUSG00000064090	Vrk2
chr11	25531915	25532415	-1.22	0.000146	0.0168	1452	NR_045853	ENSMUSG00000033015	4933427E13Rik
chr8	100581277	100581777	-1.22	0.000344	0.0282	2042	NM_175479	ENSMUSG00000052479	A330008L17Rik
chr11	10046481	10046981	-1.22	0.000206	0.0207	1673	NM_178259	ENSMUSG00000004668	Abca13
chr5	103736977	103737477	-1.22	8.39e-09	7.76e-06	181	NM_133919	ENSMUSG00000029313	Aff1
chr6	64000231	64000731	-1.22	0.000256	0.0237	1805	NM_007500	ENSMUSG00000073043	Atoh1
chr1	114087722	114088222	-1.22	2.72e-05	0.00543	837	NM_001077425	ENSMUSG00000070695	Cntnap5a
chr17	73810794	73811294	-1.22	0.000116	0.0146	1327	NM_020578	ENSMUSG00000024065	Ehd3
chr9	76586924	76587424	-1.22	3.53e-05	0.00655	904	NM_001045518	ENSMUSG00000032358	Fam83b
chr3	76928235	76928735	-1.22	9.38e-05	0.0127	1233	NM_178673	ENSMUSG00000034098	Fstl5
chr10	49586707	49587207	-1.22	2.03e-06	0.00076	446	NM_010349	ENSMUSG00000056073	Grik2
chr4	50403563	50404063	-1.22	8.18e-06	0.00227	604	NM_001033351	ENSMUSG00000039579	Grin3a
chr7	24429725	24430225	-1.22	0.000353	0.0287	2065	NM_199013	ENSMUSG00000062028	Irgc1
chr5	64753075	64753575	-1.22	0.000427	0.0323	2214	NM_008453	ENSMUSG00000029178	Klf3
chr8	15233163	15233663	-1.22	0.000668	0.0422	2647	NM_008664	ENSMUSG00000031461	Myom2
chr9	120275247	120275747	-1.22	1.37e-08	1.17e-05	196	NM_144557	ENSMUSG00000041794	Myrip
chr12	47338242	47338742	-1.22	0.000724	0.0443	2740	NM_021361	ENSMUSG00000021047	Nova1
chr4	6499450	6499950	-1.22	7.96e-05	0.0114	1170	NM_010945	ENSMUSG00000028245	Nsmaf
chr11	49382703	49383203	-1.22	1.97e-05	0.00439	753	NM_147065	ENSMUSG00000045421	Olfr1390
chr16	3807891	3808391	-1.22	2.86e-05	0.00563	852	NM_008762	ENSMUSG00000059043	Olfr15
chr17	58427071	58427571	-1.22	0.000299	0.0262	1912	NM_027001	ENSMUSG00000024227	Pdzph1
chr5	6478611	6479111	-1.22	3.17e-07	0.000174	305	NM_027399	ENSMUSG00000015652	Steap1
chr7	95009165	95009665	-1.22	5.36e-05	0.00882	1018	NM_011858	ENSMUSG00000048078	Tenm4
chr3	141365731	141366231	-1.22	0.000289	0.0256	1887	NM_009472	ENSMUSG00000059921	Unc5c
chrX	103674621	103675121	-1.22	0.000147	0.0169	1462	NM_029158	ENSMUSG00000031330	Zcchc13
chr16	39390582	39391082	-1.21	0.000195	0.02	1630	NR_153800	ENSMUSG00000116965	Gm36742
chr17	55357534	55358034	-1.21	2.22e-05	0.00472	786	NM_172829	ENSMUSG00000024172	St6gal2
chr2	171822114	171822614	-1.21	1.09e-05	0.00283	649	NR_040509	ENSMUSG00000086823	1700028P15Rik
chr16	69646064	69646564	-1.21	0.000204	0.0206	1662	NR_130991	ENSMUSG00000107073	4930428D20Rik
chr5	90759154	90759654	-1.21	3.89e-06	0.00129	505	NM_009141	ENSMUSG00000029371	Cxcl5
chr14	54113778	54114278	-1.21	3.43e-07	0.000186	309	NM_010015	ENSMUSG00000022174	Dad1
chr4	26069742	26070242	-1.21	1.77e-05	0.00404	734	NM_010243	ENSMUSG00000055373	Fut9
chr19	54793320	54793820	-1.21	0.000308	0.0267	1934	NM_008149	ENSMUSG00000024978	Gpam
chr2	107274025	107274525	-1.21	4.09e-05	0.00723	949	NM_021275	ENSMUSG00000042604	Kcna4
chr2	95715339	95715839	-1.21	1.28e-05	0.00318	674	NM_178725	ENSMUSG00000050587	Lrrc4c
chr17	94001995	94002495	-1.21	0.000135	0.0161	1405	NM_176917	ENSMUSG00000055660	Mettl4
chr8	39620218	39620718	-1.21	6.68e-05	0.0101	1104	NM_031195	ENSMUSG00000025044	Msr1
chr6	11761910	11762410	-1.21	3.39e-05	0.00636	893	NM_010886	ENSMUSG00000029632	Ndufa4
chr1	138085776	138086276	-1.21	0.000398	0.0308	2170	NM_011210	ENSMUSG00000026395	Ptprc
chr11	48601071	48601571	-1.21	0.000197	0.0202	1638	NM_008143	ENSMUSG00000020372	Rack1
chr5	74283479	74283979	-1.21	4.75e-05	0.00802	992	NM_026878	ENSMUSG00000049907	Rasl11b
chr12	24716782	24717282	-1.21	0.00027	0.0245	1847	NM_009104	ENSMUSG00000020649	Rrm2
chr4	52263735	52264235	-1.21	1.84e-06	0.000709	436	NR_045175	ENSMUSG00000085763	Smc2os
chr11	10070448	10070948	-1.2	4.32e-05	0.00753	960	NM_178259	ENSMUSG00000004668	Abca13
chr3	142207285	142207785	-1.2	4.41e-05	0.00763	968	NM_007560	ENSMUSG00000052430	Bmpr1b
chr1	146052346	146052846	-1.2	0.000324	0.0275	1978	NM_153539	ENSMUSG00000035131	Brinp3
chr9	17697138	17697638	-1.2	0.000192	0.0199	1621	NM_025844	ENSMUSG00000001774	Chordc1
chr14	47418569	47419069	-1.2	4.45e-05	0.00768	972	NM_144553	ENSMUSG00000037544	Dlgap5
chr7	94179959	94180459	-1.2	0.00025	0.0234	1788	NM_001358087		Gm15501
chr19	43259220	43259720	-1.2	0.000332	0.0278	2005	NM_001081257	ENSMUSG00000074852	Hpse2
chr2	109473217	109473717	-1.2	0.000172	0.0186	1551	NM_139303	ENSMUSG00000027115	Kif18a
chr4	14747394	14747894	-1.2	0.000279	0.0251	1867	NM_028499	ENSMUSG00000023151	Lrrc69
chr5	19400962	19401462	-1.2	0.000356	0.0287	2081	NM_015823	ENSMUSG00000040003	Magi2
chr16	42064786	42065286	-1.2	0.000781	0.0462	2834	NR_105858	ENSMUSG00000098300	Mir6540
chr5	75145300	75145800	-1.2	3.65e-05	0.00665	920	NM_011058	ENSMUSG00000029231	Pdgfra
chr3	141167869	141168369	-1.2	4.27e-05	0.00747	957	NM_008811	ENSMUSG00000047674	Pdha2
chr3	141285408	141285908	-1.2	0.000391	0.0304	2154	NM_008811	ENSMUSG00000047674	Pdha2
chr6	104145642	104146142	-1.2	0.00023	0.0223	1729	NR_144494		Pou5f1-rs5
chr2	157174372	157174872	-1.2	0.000626	0.0404	2600	NM_011249	ENSMUSG00000027641	Rbl1
chr3	108845355	108845855	-1.2	1.53e-05	0.00364	705	NM_011504	ENSMUSG00000027882	Stxbp3
chr2	107879583	107880083	-1.2	0.000857	0.0486	2955	NM_021275	ENSMUSG00000042604	Kcna4
chr1	114391918	114392418	-1.2	1.54e-05	0.00365	708	NM_001077425	ENSMUSG00000070695	Cntnap5a
chr6	42197652	42198152	-1.2	0.00015	0.0171	1473	NM_001001453	ENSMUSG00000051917	Tas2r144
chr1	157321940	157322440	-1.19	0.000312	0.0268	1949	NM_027274	ENSMUSG00000049881	2810025M15Rik
chr18	28661834	28662334	-1.19	7.66e-06	0.00216	595	NR_045398	ENSMUSG00000117473	4930474G06Rik
chr3	33863938	33864438	-1.19	0.00024	0.0228	1763	NM_026222	ENSMUSG00000027676	Ccdc39
chr1	111373028	111373528	-1.19	1.86e-05	0.00419	743	NM_001081386	ENSMUSG00000047216	Cdh19
chr3	42212426	42212926	-1.19	0.000745	0.0449	2780	NM_027271	ENSMUSG00000025766	D3Ertd751e
chr11	34169532	34170032	-1.19	1.03e-05	0.00269	643	NM_023907	ENSMUSG00000047861	Foxi1
chrX	169973122	169973622	-1.19	8.03e-09	7.52e-06	179	NM_001039559	ENSMUSG00000072844	G530011O06Rik
chr2	66473128	66473628	-1.19	0.000142	0.0166	1432	NR_033495		Gm13629
chr6	26033265	26033765	-1.19	2.94e-07	0.000163	302	NR_040771	ENSMUSG00000106799	Gm20756
chr6	16762319	16762819	-1.19	0.000542	0.0372	2440	NR_157239	ENSMUSG00000107022	Gm36669
chr12	72018315	72018815	-1.19	7.08e-05	0.0106	1121	NM_181752	ENSMUSG00000043398	Gpr135
chr17	36302919	36303419	-1.19	3.52e-05	0.00653	901	NM_177923	ENSMUSG00000023083	H2-M10.2
chr19	52208796	52209296	-1.19	2.34e-06	0.000858	457	NM_008386	ENSMUSG00000035804	Ins1
chr2	142407288	142407788	-1.19	0.000476	0.0345	2310	NM_001081133	ENSMUSG00000038844	Kif16b
chr3	125345543	125346043	-1.19	2.71e-05	0.00543	835	NM_022565	ENSMUSG00000027971	Ndst4
chr17	65788881	65789381	-1.19	8.66e-06	0.00237	610	NM_146081	ENSMUSG00000061950	Ppp4r1
chr16	7282246	7282746	-1.19	0.000198	0.0202	1640	NM_021477	ENSMUSG00000008658	Rbfox1
chr8	103153855	103154355	-1.19	5.92e-05	0.00937	1058	NR_036588	ENSMUSG00000110340	1600027J07Rik
chr17	66857822	66858322	-1.19	1.21e-06	0.000506	399	NR_151453		1700016K05Rik
chr5	81832612	81833112	-1.19	6.57e-05	0.01	1099	NR_138557		1700031L13Rik
chr12	49511988	49512488	-1.19	0.000409	0.0313	2189	NR_045472	ENSMUSG00000100844	1810007C17Rik
chr3	143153494	143153994	-1.19	6.76e-05	0.0102	1109	NR_040551	ENSMUSG00000105923	A830019L24Rik
chr7	84184219	84184719	-1.19	0.000273	0.0247	1857	NM_133722	ENSMUSG00000038459	Abhd17c
chr6	29756400	29756900	-1.19	1.13e-05	0.00289	655	NM_021414	ENSMUSG00000029772	Ahcyl2
chr19	20372073	20372573	-1.19	1.41e-05	0.00343	689	NM_010730	ENSMUSG00000024659	Anxa1
chr1	114860919	114861419	-1.19	0.000315	0.0269	1959	NM_001077425	ENSMUSG00000070695	Cntnap5a
chr12	89888670	89889170	-1.19	1.34e-07	8.31e-05	270	NM_172544	ENSMUSG00000066392	Nrxn3
chr1	174055747	174056247	-1.19	3.12e-06	0.00109	481	NM_146716	ENSMUSG00000047048	Olfr432
chr3	142375032	142375532	-1.19	0.000356	0.0287	2077	NM_019808	ENSMUSG00000028273	Pdlim5
chr4	77647526	77648026	-1.19	0.000102	0.0135	1263	NM_011211	ENSMUSG00000028399	Ptprd
chr2	62027547	62028047	-1.19	9.37e-07	0.000411	382	NM_033552	ENSMUSG00000026904	Slc4a10
chr17	81753353	81753853	-1.19	0.000103	0.0135	1276	NM_011406	ENSMUSG00000054640	Slc8a1
chr1	95533177	95534146	-1.19	7.26e-07	0.000341	357	NM_009183	ENSMUSG00000040710	St8sia4
chr13	46168734	46169234	-1.19	6.71e-07	0.00032	350	NM_001005422	ENSMUSG00000063529	Stmnd1
chr16	20810207	20810707	-1.19	0.000114	0.0145	1320	NM_009379	ENSMUSG00000022847	Thpo
chr4	26665763	26666263	-1.18	1.24e-06	0.00052	400	NR_040656	ENSMUSG00000086257	4930548K13Rik
chr8	67115254	67115754	-1.18	0.000402	0.031	2173	NM_001163564	ENSMUSG00000014907	Naf1
chr13	40072477	40072977	-1.18	0.000256	0.0237	1807	NM_172143	ENSMUSG00000047094	Ofcc1
chr10	128988616	128989116	-1.18	5.75e-05	0.00916	1051	NM_146861	ENSMUSG00000069430	Olfr9
chr11	10386813	10387313	-1.18	4.44e-05	0.00767	971	NM_177033	ENSMUSG00000050830	Vwc2
chr18	28569310	28569810	-1.18	0.000156	0.0175	1496	NR_045398	ENSMUSG00000117473	4930474G06Rik
chr12	119070383	119070883	-1.18	2.29e-05	0.00482	795	NM_029961	ENSMUSG00000072791	Abcb5
chr2	110795480	110795980	-1.18	0.000212	0.0211	1683	NM_001081556	ENSMUSG00000074968	Ano3
chr11	92984919	92985419	-1.18	5.52e-05	0.00896	1031	NM_028296	ENSMUSG00000056158	Car10
chr2	104095592	104096092	-1.18	4.63e-07	0.000234	331	NM_007652	ENSMUSG00000032679	Cd59a
chr6	102438729	102439229	-1.18	5.56e-05	0.009	1034	NM_008779	ENSMUSG00000030075	Cntn3
chr18	23546514	23547293	-1.18	2.41e-05	0.00498	811	NM_010087	ENSMUSG00000024302	Dtna
chr8	76754138	76754638	-1.18	3.14e-05	0.00605	871	NR_028579	ENSMUSG00000074235	Gm10649
chr1	13789164	13789664	-1.18	2.1e-06	0.000781	451	NR_004447	ENSMUSG00000097711	Gm5523
chr8	81396592	81397554	-1.18	3.62e-05	0.00662	916	NM_001024617	ENSMUSG00000037940	Inpp4b
chr4	91947693	91948691	-1.18	1.12e-06	0.00048	392	NM_027034	ENSMUSG00000028533	Izumo3
chr1	192456794	192457294	-1.18	4.88e-05	0.00822	995	NM_010600	ENSMUSG00000058248	Kcnh1
chr18	21893093	21893593	-1.18	6.24e-06	0.00184	569	NM_001081403	ENSMUSG00000042514	Klhl14
chr19	35298782	35299282	-1.18	1.38e-05	0.00338	683	NR_035473	ENSMUSG00000089151	Mir1950
chr2	10701358	10701858	-1.18	8.71e-05	0.0121	1206	NR_035418	ENSMUSG00000080594	Mir669h
chr6	98097411	98097911	-1.18	0.000747	0.045	2782	NM_008601	ENSMUSG00000035158	Mitf
chr17	91862712	91863212	-1.18	1.71e-05	0.00395	724	NM_020252	ENSMUSG00000024109	Nrxn1
chr8	38570456	38570956	-1.18	0.000311	0.0268	1948	NM_145841	ENSMUSG00000039539	Sgcz
chr2	82217849	82218349	-1.18	3.5e-05	0.00652	900	NM_175513	ENSMUSG00000070866	Zfp804a
chr1	27062239	27062739	-1.17	0.000826	0.0476	2908	NM_001033764	ENSMUSG00000073722	4931408C20Rik
chr11	110420624	110421124	-1.17	1.99e-06	0.000753	442	NM_011943	ENSMUSG00000020623	Map2k6
chr10	117702735	117703235	-1.17	0.000232	0.0224	1737	NM_010786	ENSMUSG00000020184	Mdm2
chr16	62560733	62561233	-1.17	0.000805	0.047	2868	NM_178925	ENSMUSG00000050312	Nsun3
chr16	12562462	12562962	-1.17	0.00014	0.0165	1424	NR_040507	ENSMUSG00000101565	1700003L19Rik
chr11	92919724	92920224	-1.17	0.000594	0.0393	2530	NM_028296	ENSMUSG00000056158	Car10
chr11	40972556	40973056	-1.17	0.000306	0.0266	1930	NM_009831	ENSMUSG00000020326	Ccng1
chr1	114584697	114585197	-1.17	9.59e-05	0.0129	1242	NM_001077425	ENSMUSG00000070695	Cntnap5a
chrX	83153918	83154418	-1.17	5.15e-06	0.00157	547	NM_007868	ENSMUSG00000045103	Dmd
chr2	106465065	106465565	-1.17	0.000199	0.0203	1644	NR_040637	ENSMUSG00000087226	Gm14015
chr6	12236439	12236939	-1.17	9.37e-05	0.0127	1230	NM_001039041	ENSMUSG00000057223	Gm6578
chr5	68570394	68570894	-1.17	0.000622	0.0403	2589	NM_001018019	ENSMUSG00000068082	Grxcr1
chr17	73062628	73063128	-1.17	2.5e-06	0.000901	464	NM_001081071	ENSMUSG00000054469	Lclat1
chr5	74613373	74613873	-1.17	3.72e-05	0.00672	927	NM_010727	ENSMUSG00000029228	Lnx1
chr18	39833032	39833532	-1.17	1.63e-05	0.00379	719	NM_011033	ENSMUSG00000051732	Pabpc2
chr1	149037578	149038078	-1.17	6.25e-05	0.00969	1081	NM_008869	ENSMUSG00000056220	Pla2g4a
chr1	144210780	144211280	-1.17	0.000821	0.0475	2900	NM_153171	ENSMUSG00000051079	Rgs13
chr5	151127272	151127772	-1.17	3.2e-06	0.00111	483	NM_146258	ENSMUSG00000016128	Stard13
chr15	11525679	11526179	-1.17	0.000106	0.0138	1290	NM_033074	ENSMUSG00000022241	Tars
chr5	76193889	76194389	-1.17	0.000497	0.0356	2340	NM_011626	ENSMUSG00000029234	Tmem165
chr3	141552835	141553335	-1.17	1.77e-05	0.00404	733	NM_009472	ENSMUSG00000059921	Unc5c
chr4	39672482	39672982	-1.16	2.03e-07	0.000118	287	NM_001081095	ENSMUSG00000028287	1700009N14Rik
chr6	94220979	94221479	-1.16	2.73e-05	0.00545	841	NR_130996	ENSMUSG00000045095	4930511A08Rik
chr15	42487652	42488152	-1.16	2.12e-05	0.00463	768	NM_009640	ENSMUSG00000022309	Angpt1
chr17	67907519	67908743	-1.16	1.71e-07	0.000103	277	NM_172964	ENSMUSG00000024043	Arhgap28
chr16	67475429	67475929	-1.16	0.000615	0.04	2575	NM_178721	ENSMUSG00000064115	Cadm2
chr6	102485507	102486007	-1.16	0.000174	0.0187	1559	NM_008779	ENSMUSG00000030075	Cntn3
chr3	47688062	47688562	-1.16	0.000253	0.0236	1795	NR_040408	ENSMUSG00000103257	Gm7977
chr19	54685469	54685969	-1.16	3.82e-05	0.00685	934	NM_008149	ENSMUSG00000024978	Gpam
chr19	54855065	54855886	-1.16	8.39e-05	0.0118	1192	NM_008149	ENSMUSG00000024978	Gpam
chr4	14745493	14745993	-1.16	3.55e-05	0.00655	907	NM_028499	ENSMUSG00000023151	Lrrc69
chr3	115270392	115270892	-1.16	0.000665	0.0421	2646	NM_153157	ENSMUSG00000027965	Olfm3
chr1	65505599	65506099	-1.16	0.00068	0.0427	2666	NM_139270	ENSMUSG00000025946	Pth2r
chr12	66601183	66601683	-1.16	4.12e-05	0.00726	951	NM_001162933	ENSMUSG00000060499	Rpl10l
chr10	52758522	52759022	-1.16	0.000607	0.0397	2561	NM_178675	ENSMUSG00000038602	Slc35f1
chr16	79176056	79176556	-1.16	0.000294	0.026	1899	NM_008941	ENSMUSG00000022857	Tmprss15
chr18	44921739	44922239	-1.16	4.12e-07	0.000214	323	NM_001163013	ENSMUSG00000034653	Ythdc2
chr6	111827081	111827581	-1.16	2.65e-05	0.00533	833	NR_027865	ENSMUSG00000100219	1700054K19Rik
chr6	81471131	81471631	-1.16	2.04e-06	0.00076	449	NR_106091	ENSMUSG00000106154	Mir7232
chr12	32651043	32651543	-1.16	8.24e-05	0.0116	1186	NM_021524	ENSMUSG00000020572	Nampt
chr1	109889474	109889974	-1.15	3.45e-05	0.00645	898	NM_172853	ENSMUSG00000026312	Cdh7
chr15	103420890	103421390	-1.15	1.53e-06	0.000608	422	NM_028797	ENSMUSG00000022487	Gtsf1
chr11	91432090	91432590	-1.15	0.000118	0.0148	1338	NM_028547	ENSMUSG00000046755	Kif2b
chr3	67646128	67646628	-1.15	0.000285	0.0254	1880	NM_025813	ENSMUSG00000027775	Mfsd1
chr3	47316208	47316708	-1.15	2.58e-07	0.000146	296	NR_105800	ENSMUSG00000098417	Mir6379
chr12	29362755	29363255	-1.15	0.000296	0.026	1903	NM_008666	ENSMUSG00000061911	Myt1l
chr3	77877969	77878469	-1.15	0.000475	0.0345	2307	NM_001099624	ENSMUSG00000062232	Rapgef2
chr6	23620597	23621097	-1.15	0.000359	0.0288	2084	NM_198251	ENSMUSG00000051956	Rnf133
chr18	43920597	43921097	-1.15	0.000817	0.0473	2892	NM_001081180	ENSMUSG00000055561	Spink5
chr14	28150925	28151425	-1.15	5.65e-05	0.00908	1043	NM_009524	ENSMUSG00000021994	Wnt5a
chr11	97606069	97606569	-1.15	0.000302	0.0263	1925	NR_045496	ENSMUSG00000085860	2410003L11Rik
chr4	26742321	26742821	-1.15	6.96e-06	0.00201	580	NR_040656	ENSMUSG00000086257	4930548K13Rik
chr4	30610992	30611492	-1.15	0.000165	0.0181	1525	NR_040655		4930556G01Rik
chr6	109664796	109665296	-1.15	2.52e-05	0.00514	821	NM_138677	ENSMUSG00000030104	Edem1
chr6	101997595	101998095	-1.15	0.000789	0.0464	2846	NM_177579	ENSMUSG00000052236	Gm9871
chr17	74959879	74960379	-1.15	2.5e-06	0.000903	465	NM_019919	ENSMUSG00000001870	Ltbp1
chr17	42612958	42613458	-1.15	4.75e-06	0.00149	535	NM_181753	ENSMUSG00000043972	Opn5
chr19	50908701	50909201	-1.15	1.95e-07	0.000116	282	NM_021377	ENSMUSG00000043531	Sorcs1
chr18	32708632	32709132	-1.15	8.75e-06	0.00239	613	NM_021367	ENSMUSG00000024379	Tslp
chr19	45953219	45953719	-1.14	0.000375	0.0296	2118	NR_152221		4930505N22Rik
chr1	70968669	70969169	-1.14	5.21e-05	0.00864	1010	NM_007525	ENSMUSG00000026196	Bard1
chr3	141745307	141746135	-1.14	4.73e-05	0.00802	989	NM_007560	ENSMUSG00000052430	Bmpr1b
chr12	28038119	28038619	-1.14	4.36e-05	0.00757	966	NM_001177964	ENSMUSG00000020633	Dcdc2c
chr12	77303343	77303843	-1.14	0.000516	0.0363	2382	NM_016893	ENSMUSG00000021065	Fut8
chr14	37707128	37707628	-1.14	8.31e-05	0.0117	1189	NM_078478	ENSMUSG00000041028	Ghitm
chr2	118042599	118043099	-1.14	4.25e-06	0.00136	521	NR_126479	ENSMUSG00000087203	Gm13986
chr2	107327143	107327643	-1.14	1.59e-05	0.00374	714	NM_021275	ENSMUSG00000042604	Kcna4
chr11	91856414	91856914	-1.14	2.5e-05	0.00512	819	NM_028547	ENSMUSG00000046755	Kif2b
chr2	131989182	131989682	-1.14	0.000629	0.0405	2602	NM_023043	ENSMUSG00000027338	Prnd
chr12	11757047	11757547	-1.14	6.7e-05	0.0102	1105	NR_003964		Tubb2a-ps2
chr2	103554045	103554545	-1.14	0.000528	0.0368	2405	NM_178890	ENSMUSG00000032724	Abtb2
chr17	72471754	72472254	-1.14	1.62e-05	0.00378	717	NM_007439	ENSMUSG00000055471	Alk
chr9	13873181	13873681	-1.14	0.00012	0.0149	1345	NM_176836	ENSMUSG00000037808	Fam76b
chrY	90723537	90724427	-1.14	3.32e-06	0.00114	488	NM_001039559	ENSMUSG00000072844	G530011O06Rik
chr5	111047940	111048440	-1.14	2.63e-05	0.0053	832	NR_030482	ENSMUSG00000076163	Mir701
chr11	56284964	56285464	-1.14	2.15e-05	0.00466	773	NM_153079	ENSMUSG00000037393	Nmur2
chr14	101145025	101145525	-1.14	0.000154	0.0174	1488	NM_029680	ENSMUSG00000042888	Prr30
chr1	144078570	144079070	-1.14	0.00014	0.0165	1419	NM_009061	ENSMUSG00000026360	Rgs2
chr4	53419536	53420036	-1.14	0.000141	0.0165	1425	NM_133891	ENSMUSG00000028412	Slc44a1
chr17	43017333	43017833	-1.14	0.000157	0.0176	1499	NM_178589	ENSMUSG00000023915	Tnfrsf21
chr7	72306400	72306900	-1.13	6.04e-07	0.000294	345	NM_001024703	ENSMUSG00000032776	Mctp2
chr12	96488335	96488835	-1.13	0.000302	0.0263	1921	NM_027076		1700019M22Rik
chr5	93225131	93225631	-1.13	6.06e-05	0.00954	1063	NM_029363	ENSMUSG00000029384	2010109A12Rik
chr12	14769898	14770398	-1.13	0.000229	0.0222	1725	NR_045960	ENSMUSG00000113644	4930448C13Rik
chr18	28196100	28196600	-1.13	1.42e-06	0.000574	414	NR_045398	ENSMUSG00000117473	4930474G06Rik
chr8	62059003	62059503	-1.13	0.00018	0.0191	1575	NM_011922	ENSMUSG00000031635	Anxa10
chr14	15327998	15328498	-1.13	1.3e-05	0.00321	676	NM_001033183		B230110C06Rik
chr6	104338352	104338852	-1.13	0.000121	0.015	1349	NM_017383	ENSMUSG00000030092	Cntn6
chr11	45303731	45304231	-1.13	3.53e-05	0.00655	905	NR_045100	ENSMUSG00000084773	Gm12159
chr5	68327187	68327687	-1.13	3.27e-05	0.00621	881	NM_001018019	ENSMUSG00000068082	Grxcr1
chr6	51104265	51104765	-1.13	0.000313	0.0268	1952	NR_029719	ENSMUSG00000065505	Mir148a
chr14	123440607	123441107	-1.13	3.13e-05	0.00603	869	NM_177393	ENSMUSG00000000197	Nalcn
chr6	58882219	58882719	-1.13	0.000111	0.0141	1310	NM_021432	ENSMUSG00000055430	Nap1l5
chr10	32848930	32849430	-1.13	0.000176	0.0188	1564	NM_001013411	ENSMUSG00000069670	Nkain2
chr12	65022775	65023275	-1.13	0.000311	0.0268	1946	NM_177806	ENSMUSG00000035597	Prpf39
chr19	16997878	16998378	-1.13	0.000762	0.0456	2801	NM_181348	ENSMUSG00000039126	Prune2
chr9	80042739	80043239	-1.13	0.000632	0.0407	2606	NM_146003	ENSMUSG00000034252	Senp6
chr2	123275819	123276319	-1.13	5.73e-05	0.00915	1049	NM_021507	ENSMUSG00000005803	Sqor
chr4	135524231	135524731	-1.13	0.000259	0.0239	1812	NM_030189	ENSMUSG00000028801	Stpg1
chr10	22876882	22877382	-1.13	0.000446	0.0333	2248	NM_011545	ENSMUSG00000045680	Tcf21
chr4	65920243	65920743	-1.13	8.24e-05	0.0116	1187	NM_053084	ENSMUSG00000051675	Trim32
chr16	25784175	25784675	-1.13	7.64e-05	0.0111	1149	NM_011641	ENSMUSG00000022510	Trp63
chr3	15008544	15009044	-1.12	0.000123	0.0152	1358	NR_040549	ENSMUSG00000098008	A930001A20Rik
chr11	9536637	9537137	-1.12	7.92e-05	0.0114	1167	NM_178259	ENSMUSG00000004668	Abca13
chr10	102943127	102943627	-1.12	0.000116	0.0146	1325	NM_172553	ENSMUSG00000036602	Alx1
chr12	7708994	7709494	-1.12	0.000668	0.0423	2649	NM_009693	ENSMUSG00000020609	Apob
chr14	36778955	36779455	-1.12	0.000708	0.0438	2708	NM_027045	ENSMUSG00000058690	Ccser2
chr14	97405232	97405732	-1.12	0.000478	0.0346	2314	NM_007826	ENSMUSG00000055639	Dach1
chr12	90792659	90793159	-1.12	0.000143	0.0167	1440	NM_010050	ENSMUSG00000007682	Dio2
chr11	18414733	18415233	-1.12	8.01e-05	0.0114	1175	NR_131129	ENSMUSG00000085453	Gm12018
chrX	117558964	117559464	-1.12	0.000153	0.0173	1485	NM_001102665	ENSMUSG00000067441	H2afb1
chr16	23529990	23530490	-1.12	0.000372	0.0295	2113	NM_008555	ENSMUSG00000022887	Masp1
chr3	47289520	47290020	-1.12	2.72e-05	0.00543	838	NR_105800	ENSMUSG00000098417	Mir6379
chr17	87691883	87692383	-1.12	0.000435	0.0328	2227	NM_008628	ENSMUSG00000024151	Msh2
chr13	19700832	19701332	-1.12	0.000107	0.0138	1291	NM_181591	ENSMUSG00000041138	Nme8
chr3	61011640	61012140	-1.12	9.55e-06	0.00254	630	NM_008772	ENSMUSG00000027765	P2ry1
chr13	7058939	7059439	-1.12	8.48e-07	0.000388	366	NM_019703	ENSMUSG00000021196	Pfkp
chr2	54033170	54033670	-1.12	2.15e-05	0.00466	771	NM_023396	ENSMUSG00000075334	Rprm
chr16	92600918	92601418	-1.12	0.000562	0.0381	2471	NM_009821	ENSMUSG00000022952	Runx1
chr19	49713599	49714099	-1.12	0.000269	0.0244	1845	NM_021377	ENSMUSG00000043531	Sorcs1
chr5	17116028	17116528	-1.12	0.000213	0.0212	1688	NM_027609	ENSMUSG00000058643	Speer4f1
chr18	31457770	31458270	-1.12	0.000199	0.0203	1642	NM_009308	ENSMUSG00000024261	Syt4
chr4	65958737	65959237	-1.12	0.000277	0.0249	1864	NM_053084	ENSMUSG00000051675	Trim32
chr7	36819324	36819824	-1.12	0.000341	0.0281	2032	NM_172298	ENSMUSG00000021217	Tshz3
chr18	24049822	24050322	-1.12	0.00014	0.0165	1423	NM_021559	ENSMUSG00000051469	Zfp24
chr6	28381972	28382472	-1.12	6.57e-05	0.01	1100	NM_001081678	ENSMUSG00000039841	Zfp800
chr5	103719797	103720297	-1.12	3.14e-05	0.00605	870	NM_133919	ENSMUSG00000029313	Aff1
chr9	101867250	101867750	-1.12	0.000698	0.0434	2692	NR_106163	ENSMUSG00000098521	Mir7243
chr6	138092410	138092910	-1.12	8.71e-07	0.000396	369	NM_177787	ENSMUSG00000044378	Slc15a5
chr12	96476108	96476608	-1.11	0.000542	0.0372	2441	NM_027076		1700019M22Rik
chr2	8421265	8421765	-1.11	0.000692	0.0432	2685	NR_038180	ENSMUSG00000085580	1700061F12Rik
chr12	5969872	5970372	-1.11	0.000339	0.028	2024	NM_028318		2810032G03Rik
chr18	6639203	6639703	-1.11	0.000744	0.0449	2779	NM_027598	ENSMUSG00000039540	4921524L21Rik
chr4	108976380	108976880	-1.11	2.76e-05	0.00549	843	NR_040664	ENSMUSG00000086483	8030443G20Rik
chr2	162719962	162720462	-1.11	0.000502	0.0358	2348	NR_033569		9430021M05Rik
chr11	29389837	29390337	-1.11	6.33e-05	0.00975	1086	NM_176841	ENSMUSG00000032740	Ccdc88a
chr5	144356720	144357663	-1.11	1.49e-05	0.00356	699	NR_102372	ENSMUSG00000104600	Dmrt1i
chr18	20036484	20036984	-1.11	5.33e-05	0.00878	1017	NM_013505	ENSMUSG00000024331	Dsc2
chr4	27964988	27965743	-1.11	5.15e-05	0.00856	1008	NM_010141	ENSMUSG00000028289	Epha7
chr1	105310052	105310552	-1.11	7.27e-06	0.00207	587	NR_151538	ENSMUSG00000097482	Gm17634
chr12	60675652	60676152	-1.11	8.23e-07	0.000381	362	NR_045049	ENSMUSG00000113429	Gm20063
chr10	107940237	107940737	-1.11	7.92e-05	0.0114	1166	NR_131147	ENSMUSG00000112910	Gm29685
chr10	3272274	3272774	-1.11	0.000165	0.0181	1527	NM_001204916	ENSMUSG00000091618	H60c
chr18	24089470	24089970	-1.11	0.000659	0.0419	2638	NM_172625	ENSMUSG00000047989	Ino80c
chr5	114378936	114379436	-1.11	1.75e-05	0.00402	729	NM_026145	ENSMUSG00000001098	Kctd10
chr12	14174489	14174989	-1.11	0.000843	0.0481	2938	NM_029007	ENSMUSG00000020607	Lratd1
chr7	55291597	55292097	-1.11	0.000102	0.0135	1265	NM_178705	ENSMUSG00000063297	Luzp2
chr5	83054752	83055252	-1.11	4.09e-06	0.00134	513	NR_035415	ENSMUSG00000080586	Mir1187
chr7	29906080	29906580	-1.11	2.37e-06	0.00086	461	NR_106128	ENSMUSG00000098873	Mir7668
chr1	51911267	51911767	-1.11	0.000729	0.0444	2750	NM_010863	ENSMUSG00000018417	Myo1b
chr1	13423494	13423994	-1.11	0.000295	0.026	1900	NM_008678	ENSMUSG00000005886	Ncoa2
chr13	78642620	78643411	-1.11	0.000314	0.0269	1954	NM_010151	ENSMUSG00000069171	Nr2f1
chr2	28296082	28296582	-1.11	0.000446	0.0333	2247	NM_019498	ENSMUSG00000026833	Olfm1
chr4	58697939	58698439	-1.11	0.000381	0.0299	2130	NM_146920	ENSMUSG00000043385	Olfr267
chr1	30595042	30595542	-1.11	0.000528	0.0368	2404	NM_025871	ENSMUSG00000048874	Phf3
chr3	12677208	12677708	-1.11	3.38e-05	0.00636	892	NM_178631	ENSMUSG00000039717	Ralyl
chr3	159600402	159600902	-1.11	5.58e-05	0.00901	1038	NM_029987	ENSMUSG00000028174	Rpe65
chr10	28719534	28720034	-1.11	0.000466	0.0341	2286	NM_178666	ENSMUSG00000049109	Themis
chr17	28898062	28898562	-1.11	0.000537	0.0371	2429	NR_045457	ENSMUSG00000085333	1700030A11Rik
chr10	72244143	72244643	-1.11	2.18e-05	0.00469	778	NM_175390		1700049L16Rik
chr2	9574057	9574557	-1.11	2.41e-05	0.00498	810	NM_008091	ENSMUSG00000015619	Gata3
chr13	89521439	89521939	-1.11	8.43e-06	0.00233	606	NM_013500	ENSMUSG00000021613	Hapln1
chr9	76091494	76091994	-1.11	0.000296	0.0261	1905	NM_173731	ENSMUSG00000007908	Hmgcll1
chr10	3551086	3551586	-1.11	4.48e-05	0.00772	973	NM_027391	ENSMUSG00000019762	Iyd
chr4	77519133	77519633	-1.11	0.000193	0.0199	1623	NM_011211	ENSMUSG00000028399	Ptprd
chr17	82242616	82243116	-1.11	0.000753	0.0453	2788	NM_011406	ENSMUSG00000054640	Slc8a1
chr17	3369531	3370031	-1.11	6.54e-06	0.00192	572	NM_011878	ENSMUSG00000023800	Tiam2
chr7	12905186	12905686	-1.11	5.29e-08	3.91e-05	227	NM_001001447	ENSMUSG00000054715	Zscan22
chr1	115945942	115946442	-1.11	0.000254	0.0236	1797
chr4	30757337	30757837	-1.1	3.15e-05	0.00605	872	NR_040655		4930556G01Rik
chr6	10376093	10376593	-1.1	0.000195	0.02	1629	NR_033776		AA545190
chr11	93185447	93185947	-1.1	6.77e-06	0.00197	576	NM_028296	ENSMUSG00000056158	Car10
chr15	13969003	13969503	-1.1	0.000784	0.0463	2840	NM_007666	ENSMUSG00000039385	Cdh6
chr1	67955911	67956411	-1.1	8.81e-05	0.0122	1209	NM_001080809	ENSMUSG00000025991	Cps1
chr14	44077780	44078280	-1.1	5.33e-06	0.00161	554	NM_007895	ENSMUSG00000072596	Ear2
chr1	14470331	14470831	-1.1	4.62e-05	0.00787	983	NM_010164	ENSMUSG00000025932	Eya1
chr5	150276469	150276969	-1.1	0.000545	0.0373	2450	NM_172887	ENSMUSG00000056602	Fry
chr1	105168757	105169257	-1.1	2.53e-05	0.00515	822	NR_151538	ENSMUSG00000097482	Gm17634
chr13	89621300	89621800	-1.1	0.000742	0.0448	2772	NM_013500	ENSMUSG00000021613	Hapln1
chr6	11796359	11797329	-1.1	0.000503	0.0358	2353	NM_010886	ENSMUSG00000029632	Ndufa4
chr14	38535103	38535603	-1.1	0.000738	0.0447	2764	NR_045713	ENSMUSG00000093528	Nrg3os
chr7	78061613	78062113	-1.1	9.99e-05	0.0134	1253	NM_008746	ENSMUSG00000059146	Ntrk3
chr19	17761815	17762315	-1.1	0.000161	0.0179	1507	NM_001163144	ENSMUSG00000024713	Pcsk5
chr3	140942407	140942907	-1.1	0.000754	0.0453	2789	NM_008811	ENSMUSG00000047674	Pdha2
chr5	6388028	6388528	-1.1	2.2e-05	0.00471	783	NM_027399	ENSMUSG00000015652	Steap1
chr7	124867939	124868439	-1.1	2.22e-06	0.00082	454	NR_045907	ENSMUSG00000086254	3100003L05Rik
chr10	100544002	100544502	-1.1	1.51e-05	0.0036	701	NM_175128	ENSMUSG00000046567	4930430F08Rik
chr4	30610396	30610896	-1.1	2.65e-06	0.000942	472	NR_040655		4930556G01Rik
chr12	93290839	93291339	-1.1	0.000103	0.0135	1277	NR_126436	ENSMUSG00000113164	4930559C10Rik
chr8	60535052	60535552	-1.1	0.000338	0.028	2021	NM_011834	ENSMUSG00000057228	Aadat
chr2	68040252	68040752	-1.1	0.000418	0.0318	2200	NM_020283	ENSMUSG00000034780	B3galt1
chr1	70923843	70924343	-1.1	2.04e-05	0.00451	757	NM_007525	ENSMUSG00000026196	Bard1
chr16	43909762	43910533	-1.1	0.0002	0.0203	1648	NM_027801	ENSMUSG00000022701	Ccdc191
chr3	42935340	42935840	-1.1	0.000362	0.029	2093	NM_027271	ENSMUSG00000025766	D3Ertd751e
chr14	86936561	86937061	-1.1	8.83e-05	0.0122	1210	NM_019670	ENSMUSG00000022021	Diaph3
chr12	67594686	67595186	-1.1	8.15e-05	0.0116	1179	NM_207010	ENSMUSG00000034912	Mdga2
chr6	49856784	49857284	-1.1	3.41e-05	0.00638	894	NM_023456	ENSMUSG00000029819	Npy
chr10	29480132	29480632	-1.1	9.39e-06	0.00251	626	NM_028351	ENSMUSG00000019880	Rspo3
chr16	79186410	79186910	-1.1	0.000115	0.0146	1323	NM_008941	ENSMUSG00000022857	Tmprss15
chr12	7636518	7637018	-1.09	4.27e-05	0.00747	958	NR_045045	ENSMUSG00000102096	1700101O22Rik
chr19	10769950	10770450	-1.09	0.000365	0.0291	2099	NM_207529	ENSMUSG00000067577	A430093F15Rik
chr12	90542308	90542808	-1.09	0.000334	0.0278	2010	NM_010050	ENSMUSG00000007682	Dio2
chr7	72323389	72324184	-1.09	0.000265	0.0242	1832	NM_001024703	ENSMUSG00000032776	Mctp2
chr9	121404543	121405043	-1.09	0.000684	0.0429	2673	NM_175114	ENSMUSG00000032536	Trak1
chr5	82045477	82045977	-1.09	0.00033	0.0276	2000	NR_138557		1700031L13Rik
chr9	112771932	112772432	-1.09	2.84e-05	0.0056	851	NR_015468	ENSMUSG00000087038	2900079G21Rik
chr13	107238847	107239347	-1.09	8.22e-05	0.0116	1183	NR_015471	ENSMUSG00000071181	3830408C21Rik
chr13	70369604	70370104	-1.09	2.71e-07	0.000152	299	NR_036596	ENSMUSG00000113463	4930520P13Rik
chr8	113552779	113553279	-1.09	0.000861	0.0487	2962	NR_110476		4930571O06Rik
chr6	10251951	10252451	-1.09	0.000143	0.0167	1439	NR_033776		AA545190
chr2	47424721	47425221	-1.09	0.000125	0.0154	1364	NM_007396	ENSMUSG00000052155	Acvr2a
chr17	92819698	92820675	-1.09	8.44e-05	0.0118	1194	NM_009625	ENSMUSG00000024256	Adcyap1
chr2	103167784	103168499	-1.09	0.000539	0.0371	2435	NM_019735	ENSMUSG00000010911	Apip
chr14	51965138	51965638	-1.09	1.52e-05	0.00363	703	NM_198249	ENSMUSG00000004562	Arhgef40
chr15	24782548	24783048	-1.09	0.000189	0.0197	1604	NM_027395	ENSMUSG00000045763	Basp1
chr5	91357300	91357800	-1.09	0.000894	0.05	2996	NM_007568	ENSMUSG00000082361	Btc
chr10	15866872	15867372	-1.09	0.000166	0.0182	1532	NR_131087	ENSMUSG00000112227	C330004P14Rik
chr19	24958470	24958970	-1.09	0.000164	0.0181	1518	NM_146097	ENSMUSG00000024878	Cbwd1
chr4	84801512	84802012	-1.09	8.58e-06	0.00236	609	NM_175275	ENSMUSG00000038070	Cntln
chr19	44080879	44081379	-1.09	0.000761	0.0456	2798	NM_145502	ENSMUSG00000025198	Erlin1
chr5	10032477	10032977	-1.09	0.000374	0.0296	2117	NM_181850	ENSMUSG00000003974	Grm3
chrX	88125547	88126047	-1.09	0.000208	0.0208	1675	NM_001160403	ENSMUSG00000052372	Il1rapl1
chr13	15985690	15986190	-1.09	0.000774	0.046	2817	NM_008380	ENSMUSG00000041324	Inhba
chr1	189363002	189363502	-1.09	0.000784	0.0463	2839	NM_010607	ENSMUSG00000037624	Kcnk2
chr6	145482879	145483379	-1.09	0.000104	0.0136	1278	NM_028742	ENSMUSG00000054966	Lmntd1
chr11	54351667	54352167	-1.09	0.000306	0.0266	1932	NM_029105	ENSMUSG00000020332	Meikin
chr12	94705738	94706238	-1.09	0.000167	0.0182	1536	NR_106175	ENSMUSG00000098498	Mir8099-1
chr1	43549543	43550043	-1.09	4.12e-06	0.00134	514	NM_010879	ENSMUSG00000066877	Nck2
chr17	59933208	59933708	-1.09	8.81e-06	0.00239	617	NM_026497	ENSMUSG00000024228	Nudt12
chr17	59990678	59991178	-1.09	0.000735	0.0446	2761	NM_026497	ENSMUSG00000024228	Nudt12
chr1	5608181	5608681	-1.09	1.12e-05	0.00288	654	NM_011011	ENSMUSG00000025905	Oprk1
chr6	25767011	25767511	-1.09	0.000734	0.0446	2756	NM_133931	ENSMUSG00000029676	Pot1a
chr9	111762785	111763285	-1.09	5.03e-05	0.0084	1003	NM_016853	ENSMUSG00000032502	Stac
chr12	73231530	73232030	-1.09	3.07e-05	0.00594	865	NM_029580	ENSMUSG00000034442	Trmt5
chr4	100401028	100401528	-1.09	0.000186	0.0196	1595	NM_001033773	ENSMUSG00000069733	Ube2u
chr3	58090359	58090859	-1.08	0.000102	0.0135	1262	NR_040538	ENSMUSG00000100666	1700007F19Rik
chr5	82060636	82061136	-1.08	0.000113	0.0144	1313	NR_138557		1700031L13Rik
chr11	107859259	107859759	-1.08	0.000601	0.0396	2543	NM_080644	ENSMUSG00000040373	Cacng5
chr11	28543420	28543920	-1.08	7.58e-05	0.0111	1144	NM_181577	ENSMUSG00000032878	Ccdc85a
chr1	99534327	99534827	-1.08	0.000166	0.0182	1531	NM_172851	ENSMUSG00000067028	Cntnap5b
chr3	42162439	42162939	-1.08	0.000543	0.0372	2445	NM_027271	ENSMUSG00000025766	D3Ertd751e
chr8	36701144	36701644	-1.08	7.92e-05	0.0114	1164	NM_015802	ENSMUSG00000031523	Dlc1
chr11	57496600	57497100	-1.08	7.96e-06	0.00223	599	NM_026342	ENSMUSG00000020523	Fam114a2
chr9	76806131	76806631	-1.08	0.000689	0.0431	2679	NM_001045518	ENSMUSG00000032358	Fam83b
chr12	13698946	13699446	-1.08	4.02e-06	0.00132	510	NR_136761	ENSMUSG00000113666	Gm35725
chr12	13712630	13713508	-1.08	0.000244	0.0231	1771	NR_136761	ENSMUSG00000113666	Gm35725
chr11	57254403	57254903	-1.08	0.000605	0.0397	2554	NM_008165	ENSMUSG00000020524	Gria1
chr10	48618745	48619245	-1.08	0.000793	0.0466	2854	NM_010349	ENSMUSG00000056073	Grik2
chr11	57864270	57865230	-1.08	2.8e-05	0.00555	845	NM_008213	ENSMUSG00000037335	Hand1
chr15	56350892	56351392	-1.08	0.000831	0.0478	2915	NR_002874	ENSMUSG00000086541	Has2os
chr2	97466892	97467392	-1.08	0.00013	0.0157	1386	NM_178725	ENSMUSG00000050587	Lrrc4c
chr3	102574248	102574748	-1.08	2.24e-05	0.00474	793	NM_013609	ENSMUSG00000027859	Ngf
chr8	66630403	66631157	-1.08	1.95e-05	0.00437	750	NM_016708	ENSMUSG00000044014	Npy5r
chr2	85804456	85804956	-1.08	0.000834	0.0478	2922	NM_001011758	ENSMUSG00000075209	Olfr1016
chr18	70082938	70083438	-1.08	6.18e-05	0.00964	1074	NM_030554	ENSMUSG00000024511	Rab27b
chr4	62610569	62611069	-1.08	0.00018	0.0191	1574	NM_019492	ENSMUSG00000059810	Rgs3
chr16	74467126	74467626	-1.08	2.2e-06	0.000816	453	NM_175549	ENSMUSG00000052516	Robo2
chr16	94155162	94155662	-1.08	0.000217	0.0214	1700	NM_011377	ENSMUSG00000062713	Sim2
chr14	68972997	68973497	-1.08	0.000361	0.0289	2089	NM_009285	ENSMUSG00000014813	Stc1
chr13	16863212	16863712	-1.08	0.000404	0.0311	2179	NM_138654	ENSMUSG00000055137	Sugct
chr10	28811652	28812152	-1.08	0.000225	0.0221	1711	NM_178666	ENSMUSG00000049109	Themis
chr6	25239063	25239563	-1.08	5.13e-06	0.00157	546	NM_177013	ENSMUSG00000048022	Tmem229a
chr6	25260493	25260993	-1.08	0.000403	0.031	2178	NM_177013	ENSMUSG00000048022	Tmem229a
chr4	65845930	65846430	-1.08	3.13e-05	0.00603	868	NM_053084	ENSMUSG00000051675	Trim32
chr7	39896885	39897385	-1.08	0.000887	0.0497	2990	NM_001004139	ENSMUSG00000068959	Zfp619
chr18	48642078	48642578	-1.08	0.000488	0.0351	2330	NM_001025388	ENSMUSG00000059040	Eno1b
chr18	45594228	45594728	-1.08	0.00049	0.0352	2331	NM_080465	ENSMUSG00000054477	Kcnn2
chr4	74563444	74563944	-1.08	0.000642	0.0411	2616	NM_144787	ENSMUSG00000028397	Kdm4c
chr11	48714243	48714966	-1.08	0.000163	0.018	1517	NM_008143	ENSMUSG00000020372	Rack1
chr17	4437266	4437766	-1.07	0.000615	0.04	2574	NR_130984	ENSMUSG00000116767	4930517M08Rik
chr13	91387748	91388248	-1.07	9.04e-05	0.0124	1220	NR_045161	ENSMUSG00000097182	A830009L08Rik
chrX	169975589	169976089	-1.07	2.13e-07	0.000124	289	NM_001039559	ENSMUSG00000072844	G530011O06Rik
chr8	76586045	76586545	-1.07	0.000403	0.031	2175	NR_028579	ENSMUSG00000074235	Gm10649
chr1	113163140	113163640	-1.07	2.2e-05	0.00471	784	NR_157044		Gm32810
chr5	68699984	68700484	-1.07	0.000156	0.0175	1494	NM_175519	ENSMUSG00000037653	Kctd8
chr12	119440694	119441194	-1.07	0.00065	0.0415	2625	NM_001163136	ENSMUSG00000041886	Macc1
chrX	122134558	122135058	-1.07	6.55e-05	0.01	1097	NM_138742	ENSMUSG00000055733	Nap1l3
chr5	66246838	66247338	-1.07	0.000389	0.0303	2151	NM_027602	ENSMUSG00000029206	Nsun7
chr14	11802959	11803459	-1.07	0.000176	0.0189	1566	NM_008981	ENSMUSG00000021745	Ptprg
chr9	68656108	68656608	-1.07	0.000227	0.0221	1721	NM_013646	ENSMUSG00000032238	Rora
chr10	19839712	19840669	-1.07	3.33e-06	0.00114	489	NM_029529	ENSMUSG00000050473	Slc35d3
chr12	35071226	35071726	-1.07	0.000595	0.0394	2531	NM_001014973	ENSMUSG00000020590	Snx13
chr3	92394240	92394740	-1.07	0.000813	0.0472	2888	NM_011474	ENSMUSG00000046259	Sprr2h
chr14	66409594	66410094	-1.07	0.000149	0.017	1468	NM_019675	ENSMUSG00000022044	Stmn4
chrX	118313348	118313848	-1.07	1.95e-05	0.00436	749	NM_001142750	ENSMUSG00000100194	Tgif2lx2
chr6	25236607	25237107	-1.07	0.000274	0.0247	1859	NM_177013	ENSMUSG00000048022	Tmem229a
chr12	9092062	9092562	-1.07	0.000177	0.0189	1570	NM_029321	ENSMUSG00000066637	Ttc32
chr7	19269616	19270116	-1.07	1.29e-05	0.00319	675	NM_009499	ENSMUSG00000030403	Vasp
chr1	26559500	26560000	-1.07	3.01e-05	0.00587	861	NM_001033764	ENSMUSG00000073722	4931408C20Rik
chr6	134433971	134434471	-1.07	3.37e-07	0.000184	307	NM_025778	ENSMUSG00000030200	Bcl2l14
chr2	148540965	148541465	-1.07	0.000298	0.0262	1909	NM_010740	ENSMUSG00000027435	Cd93
chr10	101121138	101121638	-1.07	0.000187	0.0196	1596	NR_152765		Gm35722
chr3	29471011	29471820	-1.07	1.05e-06	0.000454	386	NR_030422	ENSMUSG00000076120	Mir551b
chr3	13550446	13550946	-1.07	0.000358	0.0288	2082	NM_178631	ENSMUSG00000039717	Ralyl
chr6	59255883	59256383	-1.07	0.00068	0.0427	2667	NM_001081145	ENSMUSG00000049232	Tigd2
chr6	65541002	65541502	-1.07	5.74e-05	0.00916	1050	NM_001001495	ENSMUSG00000044162	Tnip3
chr14	52024103	52024603	-1.07	2.22e-05	0.00472	788	NM_027248	ENSMUSG00000049295	Zfp219
chr12	96235913	96236413	-1.06	3.36e-05	0.00633	889	NM_027076		1700019M22Rik
chr16	85309443	85309943	-1.06	3.64e-05	0.00664	918	NM_007471	ENSMUSG00000022892	App
chr6	124501377	124501877	-1.06	0.000246	0.0232	1776	NM_181344	ENSMUSG00000038527	C1rl
chr4	35305124	35305624	-1.06	1.81e-06	0.000702	432	NM_028466	ENSMUSG00000028300	C9orf72
chr9	11432605	11433105	-1.06	0.000119	0.0149	1344	NM_001033359	ENSMUSG00000039488	Cntn5
chr6	46265376	46265876	-1.06	0.000626	0.0404	2599	NM_025771	ENSMUSG00000039419	Cntnap2
chr6	25901376	25901876	-1.06	0.000213	0.0211	1686	NR_040771	ENSMUSG00000106799	Gm20756
chr8	11709492	11709992	-1.06	0.000528	0.0368	2406	NR_028307	ENSMUSG00000110177	Gm6524
chr10	30893715	30894215	-1.06	7.55e-05	0.0111	1142	NM_013904	ENSMUSG00000019789	Hey2
chr11	91408400	91408900	-1.06	6.1e-05	0.00957	1068	NM_028547	ENSMUSG00000046755	Kif2b
chr2	110718975	110719475	-1.06	2.84e-05	0.00559	850	NM_172979	ENSMUSG00000050808	Muc15
chr1	94366522	94367022	-1.06	0.00016	0.0178	1504	NM_008798	ENSMUSG00000026285	Pdcd1
chr14	40047835	40048335	-1.06	0.00011	0.0141	1302	NR_045936	ENSMUSG00000101261	1700109I08Rik
chr16	52746050	52746550	-1.06	8.22e-05	0.0116	1182	NR_040495	ENSMUSG00000116611	4930404A05Rik
chr8	113523495	113523995	-1.06	8.94e-05	0.0123	1217	NR_110476		4930571O06Rik
chr19	19820498	19820998	-1.06	1.75e-05	0.00402	732	NM_010730	ENSMUSG00000024659	Anxa1
chr14	51963696	51964196	-1.06	0.000842	0.048	2937	NM_198249	ENSMUSG00000004562	Arhgef40
chr11	112081350	112081850	-1.06	0.000451	0.0335	2257	NM_146031	ENSMUSG00000041674	BC006965
chr7	19816143	19816643	-1.06	1.11e-06	0.000477	391	NM_033601	ENSMUSG00000053175	Bcl3
chr1	175928440	175928940	-1.06	0.00023	0.0223	1726	NM_001290692	ENSMUSG00000104158	Becn2
chr15	28948024	28948524	-1.06	0.00029	0.0257	1889	NM_133365	ENSMUSG00000022262	Dnah5
chr4	68022850	68023350	-1.06	0.000102	0.0135	1269	NR_151548		Gm12911
chr2	106368625	106369125	-1.06	0.00078	0.0462	2831	NR_040637	ENSMUSG00000087226	Gm14015
chr15	70648364	70648864	-1.06	2.33e-05	0.00488	799	NR_045071	ENSMUSG00000116483	Gm19782
chr18	7737033	7737533	-1.06	0.000163	0.018	1515	NM_001081287	ENSMUSG00000057440	Mpp7
chr15	53836512	53837012	-1.06	0.00025	0.0234	1790	NM_177225	ENSMUSG00000058656	Samd12
chr10	109337458	109337958	-1.06	0.00032	0.0273	1969	NM_009306	ENSMUSG00000035864	Syt1
chr12	9392101	9392601	-1.05	0.000671	0.0424	2654	NR_045488	ENSMUSG00000099360	1700022H16Rik
chr12	51188147	51188647	-1.05	0.000587	0.0391	2515	NM_001015099	ENSMUSG00000035293	G2e3
chr12	14415710	14416210	-1.05	1.38e-05	0.00338	682	NR_045003	ENSMUSG00000113336	Gm16497
chr10	100540915	100541415	-1.05	9.04e-05	0.0124	1221	NM_175128	ENSMUSG00000046567	4930430F08Rik
chrX	156537468	156537968	-1.05	0.000597	0.0394	2536	NR_033598		4930503H13Rik
chr9	92773043	92773543	-1.05	0.000257	0.0238	1810	NR_040770	ENSMUSG00000101734	4933400C23Rik
chr14	43998540	43999040	-1.05	0.000442	0.0331	2237	NM_001011876	ENSMUSG00000072598	Ang6
chr6	125871442	125871942	-1.05	4.82e-05	0.00812	994	NM_153589	ENSMUSG00000038115	Ano2
chr4	35419881	35420381	-1.05	1.66e-05	0.00385	720	NM_028466	ENSMUSG00000028300	C9orf72
chr9	5162587	5163087	-1.05	1.26e-05	0.00315	671	NM_009807	ENSMUSG00000025888	Casp1
chr8	17324541	17325041	-1.05	4.02e-05	0.00713	944	NM_053171	ENSMUSG00000060924	Csmd1
chr15	30377494	30377994	-1.05	1.22e-05	0.00307	667	NM_008729	ENSMUSG00000022240	Ctnnd2
chr1	186988739	186989239	-1.05	1.05e-05	0.00272	647	NM_033077	ENSMUSG00000039224	D1Pas1
chrX	82948572	82949072	-1.05	1.24e-05	0.0031	670	NM_007868	ENSMUSG00000045103	Dmd
chr1	33980437	33980937	-1.05	0.000122	0.0151	1354	NM_010081	ENSMUSG00000026131	Dst
chr18	16920104	16920604	-1.05	0.00015	0.0171	1472	NR_045399	ENSMUSG00000086095	Gm15328
chr12	34415967	34416467	-1.05	0.000391	0.0304	2155	NM_024124	ENSMUSG00000004698	Hdac9
chr18	21660552	21661052	-1.05	0.000395	0.0306	2165	NM_001081403	ENSMUSG00000042514	Klhl14
chr12	47406174	47407016	-1.05	6.33e-05	0.00975	1087	NM_021361	ENSMUSG00000021047	Nova1
chr10	6705167	6705891	-1.05	3.98e-05	0.00708	941	NM_011013	ENSMUSG00000000766	Oprm1
chr1	7966618	7967118	-1.05	0.00045	0.0335	2254	NM_183028	ENSMUSG00000051285	Pcmtd1
chr9	5826483	5826983	-1.05	0.000416	0.0317	2197	NM_027924	ENSMUSG00000032006	Pdgfd
chr3	142353202	142353702	-1.05	3.12e-05	0.00603	867	NM_019808	ENSMUSG00000028273	Pdlim5
chr14	95025092	95025592	-1.05	0.000669	0.0423	2650	NM_025733	ENSMUSG00000034689	Spertl
chr10	28662090	28662590	-1.05	3.32e-05	0.00629	884	NM_178666	ENSMUSG00000049109	Themis
chrX	23560211	23560711	-1.05	0.000215	0.0213	1690	NM_175180	ENSMUSG00000036769	Wdr44
chr3	4757354	4757854	-1.04	0.000527	0.0367	2402	NR_045272	ENSMUSG00000098659	1110015O18Rik
chr12	97119396	97119896	-1.04	0.000227	0.0221	1720	NM_027076		1700019M22Rik
chr5	112053480	112053980	-1.04	0.000342	0.0281	2039	NR_045377	ENSMUSG00000101683	1700028D13Rik
chr14	107052099	107052599	-1.04	0.000139	0.0165	1417	NR_045938	ENSMUSG00000099794	1700128A07Rik
chr7	71289188	71289688	-1.04	1.1e-05	0.00284	652	NR_130995	ENSMUSG00000108669	4930441H08Rik
chr11	19231409	19231909	-1.04	5.41e-07	0.000265	342	NR_046037	ENSMUSG00000086025	4933406G16Rik
chr3	142892664	142893164	-1.04	4.07e-05	0.0072	948	NR_152127		9530052C20Rik
chr7	19818322	19818822	-1.04	1.16e-05	0.00296	658	NM_033601	ENSMUSG00000053175	Bcl3
chr15	16404129	16404629	-1.04	1.39e-05	0.00341	685	NM_009869	ENSMUSG00000025370	Cdh9
chr1	45296078	45296578	-1.04	0.000255	0.0237	1802	NM_009930	ENSMUSG00000026043	Col3a1
chr10	70877614	70878114	-1.04	0.000466	0.0341	2289	NR_045291	ENSMUSG00000037747	D630013N20Rik
chr12	71852181	71852681	-1.04	0.000718	0.0441	2729	NM_026102	ENSMUSG00000034574	Daam1
chr8	77785946	77786446	-1.04	0.000603	0.0396	2550	NM_010332	ENSMUSG00000031616	Ednra
chr8	46951823	46952323	-1.04	0.000352	0.0286	2062	NM_177304	ENSMUSG00000038173	Enpp6
chr11	57475060	57475560	-1.04	9.29e-05	0.0127	1224	NM_026342	ENSMUSG00000020523	Fam114a2
chr5	110467647	110468147	-1.04	0.000333	0.0278	2009	NM_028596	ENSMUSG00000043323	Fbrsl1
chr3	37338256	37338756	-1.04	0.000122	0.0151	1353	NM_008006	ENSMUSG00000037225	Fgf2
chr13	15298397	15298897	-1.04	0.000848	0.0482	2943	NM_008130	ENSMUSG00000021318	Gli3
chr18	23679679	23680179	-1.04	0.000499	0.0357	2343	NR_126066	ENSMUSG00000086287	Gm15972
chr14	53615343	53615843	-1.04	0.00012	0.0149	1346	NR_155501		Gm30214
chr5	17925937	17926437	-1.04	0.0003	0.0263	1914	NM_001081143	ENSMUSG00000028777	Gnat3
chr14	56233830	56234330	-1.04	0.000119	0.0149	1339	NM_010371	ENSMUSG00000079186	Gzmc
chr11	7361755	7362255	-1.04	8.68e-05	0.0121	1202	NM_008343	ENSMUSG00000020427	Igfbp3
chr3	158559450	158559950	-1.04	0.000551	0.0375	2459	NM_001081358	ENSMUSG00000028176	Lrrc7
chr16	74061319	74061819	-1.04	0.000625	0.0403	2594	NR_030464	ENSMUSG00000104758	Mir691
chr5	110704293	110704793	-1.04	0.000151	0.0171	1475	NR_105993	ENSMUSG00000099284	Mir7026
chr13	48572108	48572608	-1.04	0.000672	0.0424	2655	NR_029725	ENSMUSG00000065421	Mirlet7a-1
chr3	63187735	63188235	-1.04	0.000395	0.0306	2164	NM_008604	ENSMUSG00000027820	Mme
chr7	27285368	27285868	-1.04	2.46e-05	0.00505	814	NM_010950	ENSMUSG00000063160	Numbl
chr4	65341792	65342632	-1.04	0.000184	0.0194	1591	NM_021362	ENSMUSG00000028370	Pappa
chr10	111515286	111515786	-1.04	0.000165	0.0181	1528	NM_009344	ENSMUSG00000020205	Phlda1
chr15	85735057	85735558	-1.04	0.000291	0.0258	1891	NM_011144	ENSMUSG00000022383	Ppara
chr16	6839561	6840061	-1.04	0.000232	0.0224	1734	NM_021477	ENSMUSG00000008658	Rbfox1
chr6	133102354	133102854	-1.04	0.00038	0.0299	2126	NM_001163445	ENSMUSG00000072704	Smim10l1
chr3	93641923	93642423	-1.04	0.000139	0.0165	1415	NM_001007222	ENSMUSG00000103362	Tdpoz2
chr5	6743832	6744332	-1.04	0.000744	0.0449	2775	NM_027603	ENSMUSG00000040514	Tex47
chr3	123003947	123004447	-1.04	0.00046	0.0338	2277	NM_133857	ENSMUSG00000039701	Usp53
chr7	19267006	19267506	-1.04	5.84e-05	0.00928	1053	NM_009499	ENSMUSG00000030403	Vasp
chr8	66022696	66023196	-1.04	3.22e-06	0.00111	485	NM_175188	ENSMUSG00000036469	2022-03-01
chr4	38657706	38658206	-1.04	8.01e-05	0.0114	1173	NR_151606	ENSMUSG00000085632	Gm12381
chr17	4229875	4230375	-1.03	9.27e-06	0.00248	625	NR_045462	ENSMUSG00000116615	4930548J01Rik
chr16	42695094	42695594	-1.03	0.000692	0.0432	2686	NR_040521	ENSMUSG00000075070	4932412D23Rik
chrX	75681318	75681818	-1.03	0.0001	0.0134	1254	NR_029443	ENSMUSG00000087396	4933407K13Rik
chr9	118379002	118379502	-1.03	0.000308	0.0267	1936	NR_040716	ENSMUSG00000111843	4933432G23Rik
chr5	52614591	52615091	-1.03	3.91e-06	0.00129	507	NR_045738	ENSMUSG00000052295	8030423F21Rik
chr18	14400601	14401483	-1.03	0.000143	0.0167	1434	NR_045373	ENSMUSG00000117633	8430422H06Rik
chr17	72238243	72238743	-1.03	8.19e-06	0.00227	605	NM_007439	ENSMUSG00000055471	Alk
chr12	57837593	57838093	-1.03	0.000143	0.0167	1441	NR_131112		BC042761
chr7	13407885	13408385	-1.03	0.000362	0.029	2092	NM_013877	ENSMUSG00000005649	Cabp5
chr12	117980240	117980740	-1.03	0.000142	0.0166	1430	NM_146040	ENSMUSG00000021175	Cdca7l
chr15	18820566	18821066	-1.03	1.54e-05	0.00364	707	NM_009865	ENSMUSG00000022321	Cdh10
chr15	23067376	23067876	-1.03	2.53e-05	0.00516	823	NM_001081299	ENSMUSG00000040420	Cdh18
chr1	110868933	110869819	-1.03	0.000173	0.0186	1557	NM_001081386	ENSMUSG00000047216	Cdh19
chrX	77051552	77052446	-1.03	8.76e-06	0.00239	614	NM_001201395	ENSMUSG00000079525	Cldn34d
chr6	104434552	104435052	-1.03	4.05e-05	0.00717	945	NM_017383	ENSMUSG00000030092	Cntn6
chr3	130168348	130168848	-1.03	0.000575	0.0386	2493	NM_029838	ENSMUSG00000058897	Col25a1
chr6	77749007	77749507	-1.03	0.000451	0.0335	2255	NM_009819	ENSMUSG00000063063	Ctnna2
chr18	43321904	43322404	-1.03	0.000114	0.0145	1319	NM_009468	ENSMUSG00000024501	Dpysl3
chr4	95678504	95679004	-1.03	0.000491	0.0353	2332	NM_029347	ENSMUSG00000028573	Fggy
chr1	71641710	71642210	-1.03	3.64e-05	0.00664	919	NM_010233	ENSMUSG00000026193	Fn1
chr12	14315701	14316201	-1.03	0.000205	0.0206	1664	NR_045003	ENSMUSG00000113336	Gm16497
chr9	33260115	33260615	-1.03	6.49e-05	0.00995	1094	NR_131058		Gm27162
chr17	36020326	36020826	-1.03	0.000111	0.0141	1309	NM_008207	ENSMUSG00000053835	H2-T24
chr6	67434737	67435237	-1.03	9.47e-06	0.00253	628	NM_144548	ENSMUSG00000049093	Il23r
chr16	84791147	84791647	-1.03	0.000373	0.0295	2116	NM_023844	ENSMUSG00000053062	Jam2
chr14	96499908	96500408	-1.03	4.36e-05	0.00757	963	NM_053105	ENSMUSG00000022076	Klhl1
chr2	95637488	95637988	-1.03	3.66e-05	0.00665	921	NM_178725	ENSMUSG00000050587	Lrrc4c
chr4	31847065	31847565	-1.03	0.000528	0.0368	2403	NM_009316	ENSMUSG00000028284	Map3k7
chr13	103471107	103471607	-1.03	0.000355	0.0287	2074	NM_175171	ENSMUSG00000034751	Mast4
chr1	13256953	13257453	-1.03	1.51e-05	0.0036	702	NM_008678	ENSMUSG00000005886	Ncoa2
chr6	126190092	126190958	-1.03	4.61e-05	0.00786	981	NM_008742	ENSMUSG00000049107	Ntf3
chrX	98856009	98856509	-1.03	0.000233	0.0224	1744	NM_052976	ENSMUSG00000031214	Ophn1
chr10	111509172	111509672	-1.03	6.12e-05	0.00957	1070	NM_009344	ENSMUSG00000020205	Phlda1
chr4	76385673	76386173	-1.03	0.000813	0.0472	2887	NM_011211	ENSMUSG00000028399	Ptprd
chr17	16051644	16052144	-1.03	0.000302	0.0263	1924	NM_178615	ENSMUSG00000048027	Rgmb
chr1	15976354	15976854	-1.03	4.99e-05	0.00835	1002	NM_001033288	ENSMUSG00000032719	Sbspon
chr16	57092388	57092888	-1.03	0.000268	0.0244	1840	NM_183281	ENSMUSG00000046748	Tmem45a2
chr6	111985376	111985876	-1.03	3.3e-05	0.00627	882	NR_027865	ENSMUSG00000100219	1700054K19Rik
chr15	33426774	33427274	-1.03	0.000598	0.0395	2537	NM_028551	ENSMUSG00000058101	1700084J12Rik
chr13	20042932	20043432	-1.03	2.37e-06	0.00086	462	NM_080288	ENSMUSG00000041112	Elmo1
chr10	39121381	39121881	-1.03	0.000209	0.0209	1678	NM_183254	ENSMUSG00000051736	Fam229b
chr5	110413022	110413522	-1.03	0.000156	0.0175	1492	NM_028596	ENSMUSG00000043323	Fbrsl1
chr4	26410410	26410910	-1.03	0.000139	0.0165	1416	NM_172865	ENSMUSG00000040520	Manea
chr1	194440490	194440990	-1.03	0.000261	0.024	1816	NM_008882	ENSMUSG00000026640	Plxna2
chr8	66568807	66569307	-1.03	0.000101	0.0134	1258	NM_028927	ENSMUSG00000025519	Tktl2
chr2	9207928	9208428	-1.02	0.000707	0.0438	2707	NR_038180	ENSMUSG00000085580	1700061F12Rik
chr10	18816446	18816946	-1.02	0.00074	0.0448	2766	NR_038034		4930444F02Rik
chr11	10051716	10052216	-1.02	0.00076	0.0455	2797	NM_178259	ENSMUSG00000004668	Abca13
chr7	76612258	76612758	-1.02	0.000322	0.0274	1971	NM_172902	ENSMUSG00000025754	Agbl1
chr14	51960264	51960764	-1.02	2.5e-05	0.00512	818	NM_198249	ENSMUSG00000004562	Arhgef40
chr4	9275670	9276170	-1.02	0.000252	0.0236	1792	NM_028940	ENSMUSG00000041216	Clvs1
chr1	108417369	108417869	-1.02	0.000105	0.0136	1285	NR_102306	ENSMUSG00000100457	D830032E09Rik
chr5	91101361	91101861	-1.02	1.82e-05	0.00412	739	NM_007950	ENSMUSG00000029377	Ereg
chr9	115913977	115914477	-1.02	0.000346	0.0284	2046	NM_028638	ENSMUSG00000056880	Gadl1
chr3	159193206	159193706	-1.02	3.97e-05	0.00708	940	NR_040750	ENSMUSG00000106053	Gm20752
chr12	13770983	13771483	-1.02	0.000455	0.0336	2266	NR_136761	ENSMUSG00000113666	Gm35725
chr12	14065438	14065938	-1.02	0.000249	0.0234	1782	NM_029007	ENSMUSG00000020607	Lratd1
chr4	17229635	17230135	-1.02	0.000138	0.0164	1413	NM_019724	ENSMUSG00000028226	Mmp16
chr11	56246625	56247125	-1.02	0.000187	0.0196	1600	NM_153079	ENSMUSG00000037393	Nmur2
chr13	18299888	18300388	-1.02	0.000143	0.0167	1444	NM_175006	ENSMUSG00000009734	Pou6f2
chr18	70015384	70015884	-1.02	7.64e-05	0.0111	1148	NM_030554	ENSMUSG00000024511	Rab27b
chr3	117922697	117923197	-1.02	0.000834	0.0478	2923	NM_029655	ENSMUSG00000028007	Snx7
chr6	17028799	17029299	-1.02	4.42e-05	0.00765	969	NM_011570	ENSMUSG00000029552	Tes
chr16	50839539	50840039	-1.02	0.000836	0.0478	2927	NR_131005	ENSMUSG00000092276	1700116B05Rik
chr9	15609191	15609691	-1.02	5.4e-06	0.00163	555	NR_040746	ENSMUSG00000111299	4930540M03Rik
chr6	61382455	61382955	-1.02	0.000347	0.0284	2049	NR_040287		A730020E08Rik
chr8	40655518	40656018	-1.02	0.000508	0.036	2366	NM_010086	ENSMUSG00000046723	Adam24
chr19	20261556	20262056	-1.02	2.13e-05	0.00463	769	NM_010730	ENSMUSG00000024659	Anxa1
chr16	97360561	97361061	-1.02	8.7e-05	0.0121	1205	NM_019517	ENSMUSG00000040605	Bace2
chr18	43508891	43509391	-1.02	0.000735	0.0446	2760	NM_009468	ENSMUSG00000024501	Dpysl3
chr13	40907422	40907922	-1.02	5.81e-05	0.00926	1052	NM_008105	ENSMUSG00000021360	Gcnt2
chr10	48066965	48067465	-1.02	0.000543	0.0372	2444	NM_010349	ENSMUSG00000056073	Grik2
chr3	46679638	46680138	-1.02	5.23e-05	0.00867	1011	NR_105800	ENSMUSG00000098417	Mir6379
chr16	41997318	41997818	-1.02	0.00038	0.0299	2129	NR_105858	ENSMUSG00000098300	Mir6540
chr19	50837040	50837540	-1.02	0.000279	0.025	1866	NM_021377	ENSMUSG00000043531	Sorcs1
chr5	44429603	44430499	-1.02	6.93e-06	0.00201	579	NM_173764	ENSMUSG00000046985	Tapt1
chr1	188565468	188565968	-1.02	0.000403	0.031	2176	NM_021408	ENSMUSG00000026609	Ush2a
chr4	26811320	26811820	-1.01	0.000186	0.0196	1594	NR_040656	ENSMUSG00000086257	4930548K13Rik
chr12	37255332	37255832	-1.01	0.000134	0.016	1400	NM_178767	ENSMUSG00000050103	Agmo
chr2	7101348	7101848	-1.01	0.000807	0.0471	2874	NM_010160	ENSMUSG00000002107	Celf2
chr5	142897582	142898082	-1.01	0.000209	0.0209	1679	NM_001033312	ENSMUSG00000066640	Fbxl18
chr18	85482144	85482644	-1.01	0.000275	0.0247	1861	NM_015798	ENSMUSG00000034391	Fbxo15
chr10	22485438	22485938	-1.01	0.000799	0.0468	2860	NR_028580	ENSMUSG00000096937	Gm10825
chr2	108877107	108877607	-1.01	0.000717	0.0441	2724	NM_029790	ENSMUSG00000057234	Mettl15
chr4	23601519	23602019	-1.01	0.000778	0.0461	2828	NM_199467	ENSMUSG00000045751	Mms22l
chr6	115421487	115421986	-1.01	0.000302	0.0263	1923	NM_011146	ENSMUSG00000000440	Pparg
chr6	141447528	141448028	-1.01	0.000778	0.0461	2827	NM_021471	ENSMUSG00000030235	Slco1c1
chr3	99512040	99512540	-1.01	5.91e-05	0.00936	1057	NM_009323	ENSMUSG00000027868	Tbx15
chr1	41371802	41372302	-1.01	3.2e-05	0.00613	874	NR_040475	ENSMUSG00000104072	4930448I06Rik
chr15	41072048	41072548	-1.01	0.000571	0.0385	2487	NR_151516		4930555K19Rik
chr12	93250397	93250897	-1.01	0.000316	0.027	1962	NR_126436	ENSMUSG00000113164	4930559C10Rik
chr16	72366724	72367224	-1.01	0.000463	0.034	2280	NR_131115	ENSMUSG00000116769	8030451O07Rik
chr4	86291152	86291652	-1.01	0.000812	0.0471	2884	NM_029967	ENSMUSG00000066113	Adamtsl1
chr13	3792142	3792642	-1.01	0.000328	0.0276	1992	NM_027416	ENSMUSG00000063130	Calml3
chr11	28482662	28483162	-1.01	0.000675	0.0425	2659	NM_181577	ENSMUSG00000032878	Ccdc85a
chr10	24466325	24466825	-1.01	0.000421	0.032	2206	NM_010217	ENSMUSG00000019997	Ccn2
chr15	35874822	35875322	-1.01	0.000333	0.0278	2008	NM_053071	ENSMUSG00000014313	Cox6c
chr18	71888906	71889406	-1.01	0.000205	0.0206	1665	NM_007831	ENSMUSG00000060534	Dcc
chr2	159062265	159062765	-1.01	0.000236	0.0226	1749	NM_145742	ENSMUSG00000027655	Dhx35
chr14	103795474	103795974	-1.01	0.000759	0.0455	2795	NM_007904	ENSMUSG00000022122	Ednrb
chr19	36564652	36565152	-1.01	0.000571	0.0385	2486	NM_172637	ENSMUSG00000041180	Hectd2
chr8	126659881	126660381	-1.01	7.73e-05	0.0112	1154	NM_001164598	ENSMUSG00000051495	Irf2bp2
chr2	142351793	142352293	-1.01	0.000441	0.0331	2233	NM_001081133	ENSMUSG00000038844	Kif16b
chr14	50904074	50904574	-1.01	1.41e-05	0.00343	688	NM_001166651	ENSMUSG00000090799	Klhl33
chr2	97590525	97591025	-1.01	0.000817	0.0473	2894	NM_178725	ENSMUSG00000050587	Lrrc4c
chr8	38372977	38373477	-1.01	0.00051	0.0361	2368	NR_029884	ENSMUSG00000065457	Mir383
chr19	18374868	18375368	-1.01	0.000586	0.0391	2512	NM_017375	ENSMUSG00000024725	Ostf1
chr5	51445600	51446100	-1.01	0.000865	0.0488	2966	NM_008904	ENSMUSG00000029167	Ppargc1a
chr1	189875560	189876060	-1.01	4.2e-05	0.00736	955	NM_026796	ENSMUSG00000026603	Smyd2
chr3	134763461	134763961	-1.01	2.18e-05	0.00469	779	NM_021382	ENSMUSG00000028172	Tacr3
chr7	36720744	36721244	-1.01	0.00026	0.024	1815	NM_172298	ENSMUSG00000021217	Tshz3
chr11	36031671	36032171	-1.01	0.000464	0.0341	2283	NM_170779	ENSMUSG00000018849	Wwc1
chr2	81522866	81523577	-1.01	0.000356	0.0287	2079	NM_175513	ENSMUSG00000070866	Zfp804a
chr2	45592547	45593047	-1	4.61e-05	0.00786	982	NR_040497	ENSMUSG00000086202	1700019E08Rik
chr12	9371141	9371641	-1	4.71e-06	0.00148	533	NR_045488	ENSMUSG00000099360	1700022H16Rik
chr4	26964726	26965226	-1	0.000246	0.0232	1775	NR_040656	ENSMUSG00000086257	4930548K13Rik
chr3	38194010	38194510	-1	0.000339	0.028	2025	NR_040541	ENSMUSG00000106002	5430434I15Rik
chr1	156595426	156595926	-1	0.000618	0.0401	2580	NM_009595	ENSMUSG00000026596	Abl2
chr11	50586977	50587477	-1	0.000459	0.0338	2275	NM_175643	ENSMUSG00000036545	Adamts2
chr15	25047808	25048308	-1	0.00062	0.0402	2586	NM_027395	ENSMUSG00000045763	Basp1
chr10	128335534	128336034	-1	0.000866	0.0489	2968	NM_026444	ENSMUSG00000005683	Cs
chr9	81626841	81627599	-1	0.000145	0.0168	1448	NR_040393	ENSMUSG00000097466	D430036J16Rik
chr14	51202400	51202900	-1	0.000799	0.0468	2859	NM_001017422		Ear4
chr2	141237410	141237910	-1	0.000287	0.0255	1885	NM_178382	ENSMUSG00000051379	Flrt3
chrY	90732068	90732568	-1	2.11e-05	0.00462	764	NM_001039559	ENSMUSG00000072844	G530011O06Rik
chrX	85739167	85739667	-1	0.000364	0.0291	2096	NM_008194	ENSMUSG00000025059	Gk
chr3	149891506	149892006	-1	0.000473	0.0344	2302	NR_040591		Gm1653
chr6	90842314	90842814	-1	0.000871	0.0491	2975	NM_182784	ENSMUSG00000034312	Iqsec1
chr14	96683976	96684476	-1	0.000452	0.0335	2259	NM_053105	ENSMUSG00000022076	Klhl1
chr12	37072324	37072824	-1	4.49e-06	0.00142	528	NM_008584	ENSMUSG00000036144	Meox2
chr18	51707608	51708108	-1	0.000734	0.0446	2759	NR_029788	ENSMUSG00000065494	Mir28a
chrX	100303320	100304176	-1	0.000282	0.0252	1868	NR_030525	ENSMUSG00000076398	Mir676
chr3	140178146	140178646	-1	0.000112	0.0143	1312	NR_105798	ENSMUSG00000099169	Mir7j
chr4	36654251	36654751	-1	7.8e-06	0.00219	596	NR_030545	ENSMUSG00000077851	Mir876
chr15	59102198	59102698	-1	0.00064	0.041	2614	NM_144800	ENSMUSG00000022353	Mtss1
chr1	150108230	150108730	-1	0.000293	0.0259	1893	NM_011198	ENSMUSG00000032487	Ptgs2
chr19	29334325	29334825	-1	0.000605	0.0397	2555	NM_011272	ENSMUSG00000039097	Rln1
chrX	155212034	155212534	-1	0.000309	0.0267	1937	NM_009121	ENSMUSG00000025283	Sat1
chr5	92939490	92939990	-1	0.000239	0.0228	1762	NM_015756	ENSMUSG00000029381	Shroom3
chr3	153580943	153581443	-1	0.000725	0.0443	2744	NM_011372	ENSMUSG00000052544	St6galnac3
chr3	66410490	66410990	-1	0.000299	0.0262	1911	NM_028357	ENSMUSG00000027831	Veph1
chr13	67803364	67803864	-1	0.000531	0.0368	2416	NM_198322	ENSMUSG00000030446	Zfp273
chr12	99712042	99712542	-0.99	0.000851	0.0484	2948	NR_045288	ENSMUSG00000100211	1700064M15Rik
chr4	31257402	31257902	-0.99	0.000624	0.0403	2592	NR_040655		4930556G01Rik
chr5	8214541	8215041	-0.99	0.000367	0.0293	2104	NM_001007220	ENSMUSG00000040537	Adam22
chr4	111214842	111215786	-0.99	3.57e-05	0.00657	912	NM_026279	ENSMUSG00000028545	Bend5
chr4	75383447	75383947	-0.99	0.000224	0.0219	1708	NM_025849	ENSMUSG00000028398	Dmac1
chr1	184244218	184244718	-0.99	5.61e-05	0.00903	1040	NM_022019	ENSMUSG00000039384	Dusp10
chr8	7316985	7317485	-0.99	0.000107	0.0139	1292	NM_010111	ENSMUSG00000001300	Efnb2
chr5	110544291	110544791	-0.99	0.000839	0.0479	2934	NM_198306	ENSMUSG00000033316	Galnt9
chr14	116276798	116277298	-0.99	0.000483	0.0349	2320	NM_011821	ENSMUSG00000058571	Gpc6
chr18	56419712	56420212	-0.99	0.000175	0.0188	1563	NM_026240	ENSMUSG00000001700	Gramd3
chr1	82260130	82260630	-0.99	0.00038	0.0299	2127	NM_010570	ENSMUSG00000055980	Irs1
chr8	74207678	74208178	-0.99	2.15e-05	0.00466	772	NM_027837	ENSMUSG00000031621	Isx
chr6	27782238	27782738	-0.99	0.000191	0.0198	1617	NR_030420	ENSMUSG00000076067	Mir592
chr3	25734233	25734733	-0.99	0.000468	0.0342	2290	NM_138666	ENSMUSG00000063887	Nlgn1
chr3	45974401	45974901	-0.99	1.46e-05	0.00353	694	NM_001101479	ENSMUSG00000090919	Pabpc4l
chr12	72491031	72491531	-0.99	2.44e-05	0.00504	813	NM_026327	ENSMUSG00000034501	Pcnx4
chr17	81797342	81797842	-0.99	6.02e-05	0.00951	1061	NM_011406	ENSMUSG00000054640	Slc8a1
chr18	43961591	43962091	-0.99	6.11e-05	0.00957	1069	NM_001081180	ENSMUSG00000055561	Spink5
chr16	23792756	23793256	-0.99	0.000153	0.0173	1484	NM_009215	ENSMUSG00000004366	Sst
chr5	7719959	7720459	-0.99	0.0002	0.0203	1645	NM_054098	ENSMUSG00000012428	Steap4
chr9	54119187	54119687	-0.99	0.000444	0.0331	2244	NM_001033535	ENSMUSG00000074345	Tnfaip8l3
chr12	11796654	11797154	-0.99	0.000549	0.0375	2457	NR_003964		Tubb2a-ps2
chr3	141690676	141691176	-0.99	7.86e-05	0.0113	1161	NM_009472	ENSMUSG00000059921	Unc5c
chr7	39864532	39865032	-0.99	0.000367	0.0292	2101	NM_001004139	ENSMUSG00000068959	Zfp619
chr11	90996549	90997049	-0.99	0.000433	0.0326	2223	NR_045956	ENSMUSG00000085940	4930405D11Rik
chr18	7255949	7256449	-0.99	1.97e-05	0.00439	751	NM_001081393	ENSMUSG00000061802	Armc4
chr5	90893189	90893689	-0.99	0.00013	0.0157	1382	NM_008176	ENSMUSG00000029380	Cxcl1
chr11	17999348	17999848	-0.99	0.000496	0.0355	2339	NR_131915	ENSMUSG00000086468	Etaa1os
chr4	22938253	22938753	-0.99	3.22e-05	0.00616	877	NR_131335	ENSMUSG00000107859	Gm30731
chr16	86675049	86675549	-0.99	0.000267	0.0244	1839	NR_153789		Gm32461
chr18	75971087	75971587	-0.99	9.17e-05	0.0126	1223	NM_145356	ENSMUSG00000044646	Zbtb7c
chr1	41357199	41357699	-0.98	6.71e-05	0.0102	1106	NR_040475	ENSMUSG00000104072	4930448I06Rik
chr8	91135826	91136326	-0.98	0.0002	0.0203	1647	NM_010241	ENSMUSG00000031667	Aktip
chr18	56962273	56962773	-0.98	0.000539	0.0371	2434	NM_029909	ENSMUSG00000024592	C330018D20Rik
chr6	103389191	103389691	-0.98	0.000133	0.016	1394	NM_007697	ENSMUSG00000030077	Chl1
chr9	123150624	123151124	-0.98	1.47e-05	0.00353	696	NM_011606	ENSMUSG00000025784	Clec3b
chr11	12405389	12405889	-0.98	0.000679	0.0427	2665	NM_172496	ENSMUSG00000020173	Cobl
chr17	77739112	77739612	-0.98	0.000112	0.0143	1311	NM_015800	ENSMUSG00000024074	Crim1
chr13	118803631	118804131	-0.98	0.000355	0.0287	2076	NM_008002	ENSMUSG00000021732	Fgf10
chr16	28336634	28337134	-0.98	0.000263	0.0242	1823	NM_010199	ENSMUSG00000022523	Fgf12
chr2	66173417	66173917	-0.98	0.000285	0.0254	1881	NM_015736	ENSMUSG00000026994	Galnt3
chr19	30187194	30187694	-0.98	0.00053	0.0368	2413	NM_138595	ENSMUSG00000024827	Gldc
chr18	23194194	23194694	-0.98	6.62e-05	0.0101	1102	NR_110491		Gm7788
chr9	94885061	94885561	-0.98	5.4e-05	0.00887	1020	NR_106116	ENSMUSG00000098251	Mir7656
chr16	81102231	81102731	-0.98	0.000204	0.0206	1663	NM_010954	ENSMUSG00000022762	Ncam2
chr6	115424380	115424879	-0.98	0.000331	0.0277	2003	NM_011146	ENSMUSG00000000440	Pparg
chr6	14782808	14783308	-0.98	0.000335	0.0279	2013	NM_080464	ENSMUSG00000042717	Ppp1r3a
chr18	65749973	65750473	-0.98	0.000793	0.0466	2853	NM_025468	ENSMUSG00000024516	Sec11c
chr12	45902768	45903268	-0.98	7.15e-05	0.0106	1129	NM_144552	ENSMUSG00000046314	Stxbp6
chr5	36568068	36568568	-0.98	0.000273	0.0246	1856	NM_133910	ENSMUSG00000029192	Tbc1d14
chr1	88318508	88319008	-0.98	0.000132	0.0159	1389	NM_134252	ENSMUSG00000036251	Trpm8
chr4	80664469	80664969	-0.98	0.000202	0.0205	1655	NM_031202	ENSMUSG00000005994	Tyrp1
chr8	41626072	41626572	-0.98	0.000566	0.0382	2481	NR_045497	ENSMUSG00000102046	2810404M03Rik
chr3	143040661	143041161	-0.98	0.000123	0.0152	1359	NM_029164		4930519L02Rik
chr13	70385298	70385798	-0.98	7.77e-05	0.0113	1156	NR_036596	ENSMUSG00000113463	4930520P13Rik
chr5	81094538	81095038	-0.98	0.000484	0.0349	2324	NM_198702	ENSMUSG00000037605	Adgrl3
chr19	54248329	54248829	-0.98	0.000167	0.0182	1533	NM_007417	ENSMUSG00000033717	Adra2a
chr7	16720393	16720893	-0.98	0.000528	0.0368	2409	NM_011927	ENSMUSG00000007209	Ceacam9
chr12	86932145	86932645	-0.98	0.000173	0.0186	1555	NM_173735	ENSMUSG00000034157	Cipc
chr11	55574392	55574892	-0.98	3.68e-05	0.00668	924	NM_020492	ENSMUSG00000000263	Glra1
chr1	17856893	17857626	-0.98	0.0002	0.0203	1646	NR_130314	ENSMUSG00000085125	Gm16070
chr9	101730393	101730893	-0.98	0.000201	0.0204	1651	NR_110509	ENSMUSG00000101941	Gm28979
chr18	56195782	56196282	-0.98	0.000725	0.0443	2743	NM_026240	ENSMUSG00000001700	Gramd3
chr6	110728625	110729125	-0.98	0.000379	0.0299	2125	NM_177328	ENSMUSG00000056755	Grm7
chr16	40639590	40640489	-0.98	8.91e-05	0.0123	1216	NM_175548	ENSMUSG00000061080	Lsamp
chr4	49169434	49169934	-0.98	0.00023	0.0223	1728	NM_178756	ENSMUSG00000063446	Plppr1
chr3	151988148	151988885	-0.98	0.000156	0.0175	1493	NM_008966	ENSMUSG00000028036	Ptgfr
chr5	90655839	90656339	-0.98	4.12e-06	0.00134	515	NM_028478	ENSMUSG00000029370	Rassf6
chr4	100283878	100284378	-0.98	0.000483	0.0349	2319	NM_013845	ENSMUSG00000035305	Ror1
chr1	107514924	107515424	-0.98	0.00046	0.0338	2276	NM_011111	ENSMUSG00000062345	Serpinb2
chr14	105779294	105779794	-0.98	3.32e-05	0.00629	886	NM_011897	ENSMUSG00000022114	Spry2
chr14	73700160	73700660	-0.98	0.000712	0.0438	2720	NM_011506	ENSMUSG00000022110	Sucla2
chr13	17606140	17606640	-0.98	0.00075	0.0451	2786	NM_138654	ENSMUSG00000055137	Sugct
chr6	40043842	40044342	-0.98	0.000271	0.0245	1853	NM_001004182	ENSMUSG00000057716	Tmem178b
chr11	11131182	11132102	-0.98	0.000143	0.0167	1442	NM_177033	ENSMUSG00000050830	Vwc2
chr5	66586330	66586830	-0.97	6.29e-06	0.00185	570	NM_009686	ENSMUSG00000029207	Apbb2
chr3	126472878	126473378	-0.97	0.000221	0.0217	1703	NM_173451	ENSMUSG00000046561	Arsj
chr2	78160029	78160529	-0.97	0.000426	0.0323	2212	NM_177843		Gm14461
chr12	104491899	104492399	-0.97	0.000848	0.0482	2944	NM_010351	ENSMUSG00000021095	Gsc
chr13	72272344	72272844	-0.97	5.49e-05	0.00894	1029	NM_010573	ENSMUSG00000060969	Irx1
chr16	94441238	94441738	-0.97	0.00011	0.0141	1307	NM_019543	ENSMUSG00000022940	Pigp
chr3	44300711	44301211	-0.97	0.000111	0.0141	1308	NR_045172	ENSMUSG00000097040	2610316D01Rik
chr13	4152848	4153348	-0.97	0.000269	0.0244	1842	NM_134066	ENSMUSG00000021214	Akr1c18
chr10	42036951	42037451	-0.97	0.000463	0.034	2281	NM_001034858	ENSMUSG00000071324	Armc2
chr5	92661887	92662387	-0.97	0.000822	0.0475	2901	NM_177230	ENSMUSG00000050050	Ccdc158
chr15	47932234	47932734	-0.97	1.21e-05	0.00305	665	NM_001081391	ENSMUSG00000022311	Csmd3
chr3	55495202	55495702	-0.97	0.000178	0.0189	1571	NM_019978	ENSMUSG00000027797	Dclk1
chr17	70388362	70388862	-0.97	0.000183	0.0193	1589	NM_027712	ENSMUSG00000003279	Dlgap1
chr10	5747645	5748145	-0.97	0.000743	0.0449	2773	NM_025995	ENSMUSG00000019773	Fbxo5
chr8	117170109	117170609	-0.97	9.4e-05	0.0127	1236	NM_001081151	ENSMUSG00000052557	Gan
chr5	42166405	42166905	-0.97	0.000165	0.0181	1526	NR_131130	ENSMUSG00000067285	Gm16223
chr6	98416044	98416544	-0.97	0.000323	0.0274	1976	NM_001128092	ENSMUSG00000090667	Gm765
chr5	18559862	18560362	-0.97	0.000429	0.0324	2216	NM_010305	ENSMUSG00000057614	Gnai1
chr4	50526158	50526658	-0.97	0.000405	0.0311	2181	NM_001033351	ENSMUSG00000039579	Grin3a
chr14	74604542	74605042	-0.97	0.000828	0.0476	2912	NM_172812	ENSMUSG00000034997	Htr2a
chr18	81496478	81496978	-0.97	0.000299	0.0262	1910	NR_039589	ENSMUSG00000093036	Mir5127
chr3	7074450	7074950	-0.97	0.00019	0.0198	1613	NM_008862	ENSMUSG00000027499	Pkia
chrX	161582003	161582503	-0.97	0.000515	0.0362	2378	NM_198409	ENSMUSG00000043518	Rai2
chr6	78307392	78308281	-0.97	6.46e-05	0.00991	1092	NM_011036	ENSMUSG00000071356	Reg3b
chr6	23462606	23463313	-0.97	0.000827	0.0476	2909	NM_198251	ENSMUSG00000051956	Rnf133
chr5	47366937	47367437	-0.97	0.000146	0.0168	1453	NM_178804	ENSMUSG00000031558	Slit2
chr1	83796907	83797407	-0.97	3.82e-05	0.00685	933	NM_172430	ENSMUSG00000026163	Sphkap
chr11	30341115	30341615	-0.97	0.000363	0.0291	2095	NM_009260	ENSMUSG00000020315	Sptbn1
chr16	23295834	23296334	-0.97	9.31e-05	0.0127	1226	NM_145933	ENSMUSG00000022885	St6gal1
chr5	151126138	151126638	-0.97	0.000182	0.0192	1585	NM_146258	ENSMUSG00000016128	Stard13
chr7	94818200	94818700	-0.97	3.03e-05	0.0059	862	NM_011858	ENSMUSG00000048078	Tenm4
chr3	28144662	28145162	-0.97	2.12e-05	0.00463	767	NM_026910	ENSMUSG00000027692	Tnik
chr12	11370017	11370517	-0.97	0.000404	0.0311	2180	NM_012038	ENSMUSG00000054459	Vsnl1
chr7	24111986	24112486	-0.97	1.74e-05	0.00401	728	NM_021307	ENSMUSG00000052675	Zfp112
chr6	16958043	16958543	-0.96	1e-05	0.00263	639	NM_031198	ENSMUSG00000029553	Tfec
chr10	86129038	86129538	-0.96	0.000724	0.0443	2738	NR_038024	ENSMUSG00000112493	4930486F22Rik
chr15	5617633	5618133	-0.96	0.000233	0.0224	1742	NR_045274	ENSMUSG00000110018	5430437J10Rik
chr2	135537978	135538478	-0.96	3.7e-05	0.0067	926	NR_015544	ENSMUSG00000085631	9630028H03Rik
chr2	103547091	103547591	-0.96	0.00035	0.0285	2055	NM_178890	ENSMUSG00000032724	Abtb2
chr5	137287718	137288218	-0.96	0.000609	0.0398	2565	NM_009599	ENSMUSG00000023328	Ache
chr2	48480788	48481288	-0.96	9.87e-06	0.00261	635	NM_007396	ENSMUSG00000052155	Acvr2a
chr10	90441653	90442153	-0.96	0.000337	0.0279	2020	NM_181398	ENSMUSG00000058589	Anks1b
chr5	97846462	97846962	-0.96	0.000106	0.0137	1289	NM_133738	ENSMUSG00000029338	Antxr2
chr2	95119509	95120009	-0.96	0.00066	0.0419	2641	NM_007466	ENSMUSG00000027193	Api5
chr2	113885888	113886388	-0.96	8.97e-05	0.0123	1218	NM_181416	ENSMUSG00000041219	Arhgap11a
chr8	104197461	104197961	-0.96	0.000433	0.0326	2224	NM_001141922	ENSMUSG00000031872	Bean1
chr10	96586893	96587620	-0.96	0.000181	0.0192	1581	NM_007569	ENSMUSG00000036478	Btg1
chr12	29713227	29713727	-0.96	2.1e-05	0.00462	761	NR_046080	ENSMUSG00000112663	C630031E19Rik
chr16	45098531	45099031	-0.96	0.000247	0.0233	1780	NM_026439	ENSMUSG00000022665	Ccdc80
chr1	24367556	24368476	-0.96	0.000223	0.0219	1707	NM_007740	ENSMUSG00000026147	Col9a1
chr1	67509579	67510079	-0.96	0.000196	0.0201	1635	NM_001080809	ENSMUSG00000025991	Cps1
chr7	88306675	88307175	-0.96	0.000289	0.0257	1888	NM_009982	ENSMUSG00000030560	Ctsc
chr11	67795926	67796426	-0.96	0.000252	0.0236	1791	NM_001013013	ENSMUSG00000033044	Dhrs7c
chr17	43138288	43138788	-0.96	0.00016	0.0178	1502	NR_045153	ENSMUSG00000117011	E130008D07Rik
chr8	7419175	7419675	-0.96	0.000203	0.0205	1658	NM_010111	ENSMUSG00000001300	Efnb2
chr15	7442669	7443169	-0.96	0.000438	0.0329	2229	NM_178748	ENSMUSG00000042961	Egflam
chr17	69105054	69105554	-0.96	0.000128	0.0156	1376	NM_013813	ENSMUSG00000024044	Epb41l3
chr17	73700964	73701464	-0.96	0.000444	0.0331	2245	NM_027864	ENSMUSG00000024064	Galnt14
chr4	105748133	105748633	-0.96	2.92e-05	0.00572	857	NR_151521		Gm12724
chr9	52681270	52682103	-0.96	0.000699	0.0435	2697	NR_045333	ENSMUSG00000111020	Gm1715
chr16	86859573	86860073	-0.96	0.000377	0.0298	2123	NR_153789		Gm32461
chr16	24096077	24096577	-0.96	0.00059	0.0392	2520	NR_155457		Gm46545
chr2	35067018	35067518	-0.96	0.000208	0.0208	1676	NM_010406	ENSMUSG00000026874	Hc
chrX	87529104	87529604	-0.96	0.000163	0.018	1512	NM_001160403	ENSMUSG00000052372	Il1rapl1
chr16	39957602	39958102	-0.96	5.45e-05	0.00892	1021	NM_175548	ENSMUSG00000061080	Lsamp
chr12	40201762	40202262	-0.96	0.000181	0.0192	1580	NM_001033437	ENSMUSG00000071342	Lsmem1
chr6	40755926	40756426	-0.96	7.88e-05	0.0114	1163	NM_001171003	ENSMUSG00000068587	Mgam
chr14	9444988	9445488	-0.96	0.000675	0.0425	2660	NR_030680	ENSMUSG00000089686	Mnd1-ps
chr4	97549738	97550238	-0.96	0.000558	0.0379	2463	NM_010905	ENSMUSG00000028565	Nfia
chr3	135689446	135689946	-0.96	0.000317	0.0271	1963	NM_008689	ENSMUSG00000028163	Nfkb1
chr7	71092249	71092749	-0.96	0.000202	0.0204	1652	NM_009697	ENSMUSG00000030551	Nr2f2
chr14	16046353	16046853	-0.96	3.23e-05	0.00617	878	NM_027695	ENSMUSG00000021786	Oxsm
chr6	72429871	72430371	-0.96	0.00014	0.0165	1422	NR_046011	ENSMUSG00000108591	Particl
chr6	72432204	72432704	-0.96	0.000209	0.0209	1677	NR_046011	ENSMUSG00000108591	Particl
chr2	76257287	76257787	-0.96	0.000168	0.0183	1540	NM_001081033	ENSMUSG00000075270	Pde11a
chr10	61336049	61336549	-0.96	0.000583	0.0389	2508	NM_011073	ENSMUSG00000037202	Prf1
chr3	119995687	119996187	-0.96	0.000579	0.0388	2499	NM_019550	ENSMUSG00000028134	Ptbp2
chr5	66138573	66139073	-0.96	0.0003	0.0263	1916	NM_139065	ENSMUSG00000070780	Rbm47
chr11	47154518	47155405	-0.96	0.000432	0.0326	2220	NM_011891	ENSMUSG00000020354	Sgcd
chr6	120772005	120772505	-0.96	0.00037	0.0294	2108	NM_001081048	ENSMUSG00000004902	Slc25a18
chr8	45559120	45559620	-0.96	0.000594	0.0393	2527	NM_172752	ENSMUSG00000031626	Sorbs2
chr1	50990589	50991089	-0.96	0.000338	0.028	2022	NM_019790	ENSMUSG00000026109	Tmeff2
chr2	102362364	102362864	-0.96	0.000148	0.0169	1465	NM_020267	ENSMUSG00000027189	Trim44
chr16	25860617	25861117	-0.96	4.7e-05	0.00798	987	NM_011641	ENSMUSG00000022510	Trp63
chr5	38568605	38569105	-0.96	0.00077	0.0459	2813	NM_011715	ENSMUSG00000005103	Wdr1
chrX	169974902	169975402	-0.96	2.74e-06	0.000963	476	NM_001039559	ENSMUSG00000072844	G530011O06Rik
chr5	93104956	93105835	-0.95	1.78e-05	0.00405	736	NM_001009818	ENSMUSG00000058013	2022-09-11
chr16	12608146	12608646	-0.95	0.000228	0.0222	1723	NR_040507	ENSMUSG00000101565	1700003L19Rik
chr3	6844318	6844818	-0.95	0.000306	0.0266	1931	NM_027048	ENSMUSG00000069118	1700008P02Rik
chr14	106681183	106681683	-0.95	0.000168	0.0183	1537	NR_045938	ENSMUSG00000099794	1700128A07Rik
chr18	27421224	27421724	-0.95	0.000115	0.0146	1324	NR_045398	ENSMUSG00000117473	4930474G06Rik
chr18	28672314	28672814	-0.95	0.000129	0.0157	1377	NR_045398	ENSMUSG00000117473	4930474G06Rik
chr3	36817321	36817821	-0.95	8.12e-05	0.0115	1178	NM_172679	ENSMUSG00000037270	4932438A13Rik
chr19	52684518	52685018	-0.95	0.000236	0.0226	1752	NR_030678	ENSMUSG00000117896	AA387883
chr9	106258928	106259428	-0.95	0.000431	0.0325	2219	NM_020559	ENSMUSG00000032786	Alas1
chr2	95231990	95232490	-0.95	0.000506	0.036	2360	NM_007466	ENSMUSG00000027193	Api5
chr5	132959824	132960324	-0.95	0.000715	0.044	2722	NM_177047	ENSMUSG00000029673	Auts2
chr13	10653343	10653843	-0.95	0.000515	0.0362	2379	NM_033269	ENSMUSG00000046159	Chrm3
chr5	95913992	95914492	-0.95	8.66e-06	0.00237	611	NM_018866	ENSMUSG00000023078	Cxcl13
chr1	83153042	83153542	-0.95	9.98e-05	0.0134	1251	NM_027725	ENSMUSG00000053161	Daw1
chr14	43898428	43898928	-0.95	8.04e-05	0.0115	1176	NM_053112	ENSMUSG00000090166	Ear10
chr11	98642531	98643031	-0.95	0.000837	0.0478	2931	NM_029727	ENSMUSG00000017211	Gsdma2
chr5	39761963	39762463	-0.95	0.000625	0.0403	2596	NM_010474	ENSMUSG00000051022	Hs3st1
chr1	189367625	189368125	-0.95	4.05e-05	0.00718	946	NM_010607	ENSMUSG00000037624	Kcnk2
chr9	112074857	112075357	-0.95	0.000717	0.0441	2725	NR_029823	ENSMUSG00000065441	Mir128-2
chr6	103130948	103131448	-0.95	1.02e-05	0.00267	642	NR_105792	ENSMUSG00000098533	Mir6373
chr11	56159377	56159877	-0.95	0.000341	0.0281	2035	NM_153079	ENSMUSG00000037393	Nmur2
chr16	62648501	62649001	-0.95	2.91e-05	0.0057	856	NM_178925	ENSMUSG00000050312	Nsun3
chr1	35311460	35311960	-0.95	9.56e-06	0.00254	631	NM_145516	ENSMUSG00000026123	Plekhb2
chrX	167595015	167595515	-0.95	0.00052	0.0364	2391	NM_026662	ENSMUSG00000025742	Prps2
chr10	125107194	125107694	-0.95	0.000354	0.0287	2067	NM_011391	ENSMUSG00000020102	Slc16a7
chr19	49423426	49423926	-0.95	0.000148	0.0169	1464	NM_025696	ENSMUSG00000063434	Sorcs3
chr12	15900192	15900692	-0.95	0.000371	0.0295	2110	NM_144551	ENSMUSG00000020601	Trib2
chr1	84825048	84825548	-0.95	0.000449	0.0334	2252	NM_133975	ENSMUSG00000026219	Trip12
chr12	99040127	99040627	-0.95	7.02e-05	0.0105	1118	NM_029553	ENSMUSG00000021013	Ttc8
chr8	56508345	56508845	-0.95	6.75e-05	0.0102	1108	NR_131020	ENSMUSG00000110310	4930518J21Rik
chr7	136406136	136406636	-0.95	0.000409	0.0313	2188	NR_040459	ENSMUSG00000109633	C230079O03Rik
chr5	107021245	107021745	-0.95	0.000301	0.0263	1918	NM_009863	ENSMUSG00000029283	Cdc7
chr18	28851920	28852420	-0.95	1.58e-05	0.00372	712	NR_155537	ENSMUSG00000117473	Gm33948
chr16	11871897	11872397	-0.95	0.000275	0.0247	1860	NR_033509	ENSMUSG00000055015	Gm9961
chr3	11030069	11030569	-0.95	0.000284	0.0254	1879	NM_029068	ENSMUSG00000027534	Snx16
chr3	116191313	116191813	-0.95	0.000501	0.0358	2346	NM_011693	ENSMUSG00000027962	Vcam1
chr8	103269086	103269586	-0.94	7.92e-05	0.0114	1165	NR_036588	ENSMUSG00000110340	1600027J07Rik
chr2	173511230	173511730	-0.94	0.000502	0.0358	2351	NM_028158	ENSMUSG00000027518	1700021F07Rik
chr18	27454694	27455194	-0.94	0.000164	0.0181	1521	NR_045398	ENSMUSG00000117473	4930474G06Rik
chr14	86529495	86529995	-0.94	2.32e-05	0.00487	798	NR_040457	ENSMUSG00000115271	4930529K09Rik
chr7	16299444	16299944	-0.94	0.000415	0.0317	2196	NM_133234	ENSMUSG00000002083	Bbc3
chr5	67532312	67533300	-0.94	2.06e-05	0.00456	758	NR_015582	ENSMUSG00000107385	C330024D21Rik
chr16	67525176	67525676	-0.94	0.000441	0.0331	2232	NM_178721	ENSMUSG00000064115	Cadm2
chr17	72132106	72132606	-0.94	0.000275	0.0248	1862	NM_030179	ENSMUSG00000024059	Clip4
chr5	39096549	39097049	-0.94	0.000466	0.0341	2288	NM_013748	ENSMUSG00000039315	Clnk
chr1	86752655	86753155	-0.94	0.000369	0.0294	2105	NM_153530	ENSMUSG00000053333	Dis3l2
chr10	99286303	99286803	-0.94	0.000504	0.0359	2357	NM_026268	ENSMUSG00000019960	Dusp6
chr12	59731114	59731614	-0.94	0.000686	0.043	2677	NM_001033156	ENSMUSG00000035329	Fbxo33
chr16	28373284	28373784	-0.94	7.65e-05	0.0112	1150	NM_010199	ENSMUSG00000022523	Fgf12
chr2	34779300	34779800	-0.94	0.000104	0.0136	1282	NM_022310	ENSMUSG00000026864	Hspa5
chr8	75348063	75348563	-0.94	0.000503	0.0358	2355	NM_027944	ENSMUSG00000031620	Iqcm
chr2	108032565	108033065	-0.94	6.28e-05	0.00972	1083	NM_021275	ENSMUSG00000042604	Kcna4
chr2	95839435	95839935	-0.94	5.53e-05	0.00897	1033	NM_178725	ENSMUSG00000050587	Lrrc4c
chr2	96275019	96275519	-0.94	0.000128	0.0156	1375	NM_178725	ENSMUSG00000050587	Lrrc4c
chr3	24796712	24797212	-0.94	0.000246	0.0232	1778	NM_001326288	ENSMUSG00000102758	Naaladl2
chr5	63423640	63424586	-0.94	4.96e-05	0.00831	999	NM_028470	ENSMUSG00000090061	Nwd2
chr16	45800328	45800828	-0.94	0.000619	0.0402	2584	NM_153412	ENSMUSG00000033149	Phldb2
chr16	79568034	79568534	-0.94	0.000631	0.0406	2605	NM_030146		1700066C05Rik
chr2	58495229	58495729	-0.94	0.000268	0.0244	1841	NM_007394	ENSMUSG00000026836	Acvr1
chr7	16628034	16628766	-0.94	1.61e-05	0.00377	716	NM_172739	ENSMUSG00000058230	Arhgap35
chr1	145712295	145712795	-0.94	0.000555	0.0378	2461	NM_153539	ENSMUSG00000035131	Brinp3
chr18	16174528	16175028	-0.94	0.000536	0.037	2426	NM_199055	ENSMUSG00000047161	Chst9
chr17	34779771	34780271	-0.94	0.000532	0.0368	2419	NM_009995	ENSMUSG00000024365	Cyp21a1
chr13	108191079	108191784	-0.94	0.000175	0.0188	1561	NM_029001	ENSMUSG00000021696	Elovl7
chr2	110426791	110427291	-0.94	0.000236	0.0226	1750	NM_026271	ENSMUSG00000074971	Fibin
chr1	113288191	113288691	-0.94	0.000533	0.0369	2422	NR_157044		Gm32810
chr19	42818436	42818936	-0.94	0.000529	0.0368	2410	NM_019424	ENSMUSG00000025188	Hps1
chr7	124241908	124242408	-0.94	2.29e-05	0.00482	796	NM_001252072	ENSMUSG00000078591	Hs3st4
chr4	16044629	16045129	-0.94	0.000693	0.0432	2687	NM_145950	ENSMUSG00000041153	Osgin2
chr16	72527071	72527571	-0.94	0.000525	0.0367	2398	NM_019413	ENSMUSG00000022883	Robo1
chr7	19029234	19029734	-0.94	0.000408	0.0313	2187	NM_026605	ENSMUSG00000023118	Sympk
chr12	33561098	33561598	-0.94	7.85e-05	0.0113	1160	NM_172253	ENSMUSG00000020561	Twistnb
chr8	29458517	29459239	-0.94	0.000803	0.047	2865	NM_153135	ENSMUSG00000063626	Unc5d
chr3	73708036	73708536	-0.93	0.000728	0.0444	2748	NM_009738	ENSMUSG00000027792	Bche
chr11	28137608	28138108	-0.93	0.000216	0.0214	1697	NM_181577	ENSMUSG00000032878	Ccdc85a
chr18	19960045	19960545	-0.93	0.000697	0.0434	2691	NM_007882	ENSMUSG00000059898	Dsc3
chr10	54337882	54338382	-0.93	0.000302	0.0263	1922	NR_038016	ENSMUSG00000097069	Gm16998
chr5	91311697	91312197	-0.93	0.000517	0.0363	2387	NR_040428	ENSMUSG00000107198	Gm19619
chr16	26749614	26750114	-0.93	0.000137	0.0163	1408	NR_105063	ENSMUSG00000092545	Gm20319
chr7	129980956	129981456	-0.93	0.000559	0.038	2467	NR_046077	ENSMUSG00000108504	Gm4265
chr6	110877683	110878183	-0.93	0.000525	0.0367	2397	NM_177328	ENSMUSG00000056755	Grm7
chr15	56440897	56441397	-0.93	0.000176	0.0189	1568	NR_002874	ENSMUSG00000086541	Has2os
chr5	103927372	103927872	-0.93	1.78e-05	0.00405	737	NM_178741	ENSMUSG00000029312	Klhl8
chr4	64955272	64955772	-0.93	0.000544	0.0373	2446	NM_021362	ENSMUSG00000028370	Pappa
chr10	88970942	88971442	-0.93	0.000291	0.0258	1890	NM_145423	ENSMUSG00000020062	Slc5a8
chr7	75353442	75353942	-0.93	0.000681	0.0428	2668	NM_153579	ENSMUSG00000053025	Sv2b
chr16	80478439	80478939	-0.93	0.000354	0.0287	2068	NM_030146		1700066C05Rik
chr17	65050043	65050543	-0.93	0.000683	0.0429	2672	NM_030031	ENSMUSG00000024088	4930583I09Rik
chr14	74312971	74313471	-0.93	0.000342	0.0281	2038	NR_046059	ENSMUSG00000115845	4933402J15Rik
chr12	35671694	35672194	-0.93	0.000336	0.0279	2016	NR_045050	ENSMUSG00000113985	9130015A21Rik
chr4	86109972	86110472	-0.93	0.000355	0.0287	2073	NM_029967	ENSMUSG00000066113	Adamtsl1
chr5	81531647	81532147	-0.93	0.000727	0.0444	2747	NM_198702	ENSMUSG00000037605	Adgrl3
chr6	103613670	103614170	-0.93	0.000254	0.0236	1798	NM_007697	ENSMUSG00000030077	Chl1
chr8	117259453	117259953	-0.93	0.000345	0.0283	2044	NM_028941	ENSMUSG00000034390	Cmip
chr10	34508553	34509053	-0.93	0.000172	0.0186	1553	NM_010237	ENSMUSG00000019779	Frk
chr5	142938263	142938763	-0.93	2.28e-05	0.0048	794	NM_007984	ENSMUSG00000029581	Fscn1
chr9	116032332	116032832	-0.93	0.000585	0.0391	2511	NM_028638	ENSMUSG00000056880	Gadl1
chr3	83194769	83195269	-0.93	0.000135	0.0161	1406	NM_001358023	ENSMUSG00000074517	Gm10710
chr14	96518120	96518960	-0.93	0.000669	0.0423	2651	NM_053105	ENSMUSG00000022076	Klhl1
chr3	144161159	144161659	-0.93	0.00039	0.0303	2152	NM_010723	ENSMUSG00000028266	Lmo4
chr4	26216387	26216887	-0.93	0.000196	0.0201	1634	NM_172865	ENSMUSG00000040520	Manea
chr9	41586209	41586709	-0.93	7.31e-05	0.0108	1131	NR_029822	ENSMUSG00000093354	Mir125b-1
chr4	36331721	36332221	-0.93	0.00011	0.0141	1304	NR_030545	ENSMUSG00000077851	Mir876
chr1	17570172	17570672	-0.93	8.75e-05	0.0121	1208	NM_053191	ENSMUSG00000067780	Pi15
chr10	3845716	3846216	-0.93	0.000335	0.0279	2012	NM_001033253	ENSMUSG00000040624	Plekhg1
chr8	64923173	64923673	-0.93	0.000133	0.016	1398	NM_028427	ENSMUSG00000025521	Tmem192
chr12	6590152	6590652	-0.92	9.37e-05	0.0127	1232	NR_045045	ENSMUSG00000102096	1700101O22Rik
chr13	14930334	14930834	-0.92	0.00054	0.0371	2437	NM_134067	ENSMUSG00000039182	AW209491
chr6	103612585	103613085	-0.92	0.000823	0.0475	2903	NM_007697	ENSMUSG00000030077	Chl1
chr17	43785560	43786060	-0.92	4.98e-05	0.00834	1000	NM_030598	ENSMUSG00000039601	Rcan2
chr11	90816682	90817182	-0.92	0.000475	0.0345	2308	NR_045956	ENSMUSG00000085940	4930405D11Rik
chr2	138130646	138131146	-0.92	0.000836	0.0478	2928	NM_145534	ENSMUSG00000062098	Btbd3
chr1	110795989	110796489	-0.92	0.000349	0.0285	2051	NM_001081386	ENSMUSG00000047216	Cdh19
chr9	87414155	87414655	-0.92	2.82e-05	0.00557	848	NM_199316	ENSMUSG00000056919	Cep162
chr11	12448047	12448547	-0.92	0.00078	0.0462	2832	NM_172496	ENSMUSG00000020173	Cobl
chr1	186925722	186926634	-0.92	0.000539	0.0371	2436	NM_033077	ENSMUSG00000039224	D1Pas1
chr14	118039017	118039517	-0.92	0.00062	0.0402	2585	NM_010024	ENSMUSG00000022129	Dct
chr17	69736442	69736942	-0.92	0.000801	0.0468	2864	NM_027712	ENSMUSG00000003279	Dlgap1
chr9	53977755	53978255	-0.92	4.81e-05	0.00811	993	NM_177769	ENSMUSG00000041986	Elmod1
chr13	114490325	114490825	-0.92	0.000578	0.0388	2497	NM_008046	ENSMUSG00000021765	Fst
chr3	11677612	11678112	-0.92	0.000276	0.0249	1863	NR_040751	ENSMUSG00000104015	Gm10745
chr16	76510849	76511349	-0.92	0.000495	0.0355	2337	NR_155449		Gm30726
chr1	163555162	163555662	-0.92	0.000501	0.0358	2344	NM_178883	ENSMUSG00000040124	Gorab
chr1	136255119	136255619	-0.92	0.000764	0.0457	2803	NM_001101516	ENSMUSG00000052759	Gpr25
chr3	80776536	80777036	-0.92	0.000625	0.0403	2595	NM_013540	ENSMUSG00000033981	Gria2
chr19	56134069	56134569	-0.92	0.000144	0.0167	1447	NM_146101	ENSMUSG00000025075	Habp2
chr10	30924071	30924571	-0.92	0.000394	0.0306	2163	NM_013904	ENSMUSG00000019789	Hey2
chr19	43180310	43180810	-0.92	0.000791	0.0465	2851	NM_001081257	ENSMUSG00000074852	Hpse2
chr13	71799277	71799777	-0.92	0.000431	0.0325	2218	NM_010573	ENSMUSG00000060969	Irx1
chr5	48500123	48500623	-0.92	0.000269	0.0244	1844	NM_030265	ENSMUSG00000029088	Kcnip4
chr2	96185790	96186290	-0.92	0.000132	0.0159	1390	NM_178725	ENSMUSG00000050587	Lrrc4c
chr11	43349441	43349941	-0.92	0.000146	0.0168	1450	NR_029558	ENSMUSG00000065601	Mir146
chr13	63331309	63331809	-0.92	0.000701	0.0435	2699	NR_037235	ENSMUSG00000092741	Mir3074-1
chr16	44481528	44482028	-0.92	0.000501	0.0358	2347	NR_037242	ENSMUSG00000093046	Mir3081
chr12	46591660	46592160	-0.92	0.000365	0.0291	2098	NM_021361	ENSMUSG00000021047	Nova1
chr4	86696775	86697275	-0.92	0.000316	0.027	1961	NM_007408	ENSMUSG00000028494	Plin2
chr17	54168025	54168525	-0.92	0.00032	0.0272	1968	NM_022025	ENSMUSG00000023945	Slc5a7
chr19	49443642	49444142	-0.92	0.000193	0.0199	1622	NM_021377	ENSMUSG00000043531	Sorcs1
chr5	104123997	104124497	-0.92	2.5e-05	0.00512	817	NM_010097	ENSMUSG00000029309	Sparcl1
chr2	116727520	116728020	-0.92	0.000419	0.0319	2204	NM_026104	ENSMUSG00000027355	Tmco5
chr8	35083063	35083563	-0.92	0.000514	0.0362	2377	NM_175091	ENSMUSG00000031529	Tnks
chr3	153492917	153493417	-0.91	2.83e-05	0.00558	849	NR_126464	ENSMUSG00000105023	1700012D16Rik
chr1	141947708	141948476	-0.91	0.000756	0.0454	2793	NR_040604	ENSMUSG00000102368	4930590L20Rik
chr17	72227741	72228241	-0.91	0.000469	0.0343	2291	NM_007439	ENSMUSG00000055471	Alk
chr5	137054830	137055330	-0.91	0.000227	0.0221	1718	NM_007457	ENSMUSG00000004849	Ap1s1
chr12	7751146	7751646	-0.91	0.000331	0.0277	2002	NM_009693	ENSMUSG00000020609	Apob
chr9	32158987	32159487	-0.91	0.000734	0.0446	2758	NM_177379	ENSMUSG00000041444	Arhgap32
chr3	14840928	14841428	-0.91	0.000325	0.0275	1982	NM_007606	ENSMUSG00000027559	Car3
chr8	118306892	118307392	-0.91	0.000102	0.0135	1271	NM_019707	ENSMUSG00000031841	Cdh13
chr6	87867161	87867661	-0.91	0.000129	0.0157	1380	NM_013493	ENSMUSG00000030057	Cnbp
chr1	45041762	45042262	-0.91	0.000335	0.0279	2015	NM_009930	ENSMUSG00000026043	Col3a1
chr8	17587239	17587739	-0.91	0.000127	0.0155	1369	NM_053171	ENSMUSG00000060924	Csmd1
chr8	17323323	17324320	-0.91	0.0003	0.0263	1913	NM_053171	ENSMUSG00000060924	Csmd1
chr4	104077856	104078356	-0.91	4.19e-05	0.00736	954	NM_010014	ENSMUSG00000028519	Dab1
chr14	97356884	97357384	-0.91	0.00017	0.0185	1546	NM_007826	ENSMUSG00000055639	Dach1
chr14	98200079	98200579	-0.91	0.000524	0.0366	2396	NM_007826	ENSMUSG00000055639	Dach1
chr16	14941201	14941701	-0.91	0.000133	0.016	1396	NM_025769	ENSMUSG00000068617	Efcab1
chr11	41640483	41640983	-0.91	0.00012	0.0149	1347	NM_008073	ENSMUSG00000020436	Gabrg2
chr14	23496188	23496688	-0.91	0.000182	0.0192	1586	NR_033550	ENSMUSG00000068680	Gm10248
chr10	100247970	100248921	-0.91	0.000227	0.0221	1722	NM_001166636	ENSMUSG00000096640	Gm4312
chr5	14833092	14833592	-0.91	0.00025	0.0234	1789	NM_198666	ENSMUSG00000033219	Gm9758
chr2	44928560	44929060	-0.91	0.000216	0.0213	1694	NM_172662	ENSMUSG00000036890	Gtdc1
chr11	46488538	46489038	-0.91	3.74e-05	0.00674	929	NM_134250	ENSMUSG00000020399	Havcr2
chr13	103173750	103174447	-0.91	0.000151	0.0171	1476	NM_175171	ENSMUSG00000034751	Mast4
chr6	20290459	20290959	-0.91	0.000386	0.0302	2143	NR_105789	ENSMUSG00000099149	Mir6370
chr1	13427600	13428100	-0.91	0.000175	0.0188	1562	NM_008678	ENSMUSG00000005886	Ncoa2
chr19	46926979	46927479	-0.91	6.56e-05	0.01	1098	NM_029810	ENSMUSG00000025041	Nt5c2
chr7	77994262	77994762	-0.91	0.000815	0.0472	2890	NM_008746	ENSMUSG00000059146	Ntrk3
chr7	27291665	27292165	-0.91	7.1e-05	0.0106	1127	NM_010950	ENSMUSG00000063160	Numbl
chr19	18130792	18131292	-0.91	0.000453	0.0335	2261	NM_001163144	ENSMUSG00000024713	Pcsk5
chr11	47139161	47139661	-0.91	0.00034	0.0281	2029	NM_011891	ENSMUSG00000020354	Sgcd
chr12	80987361	80987861	-0.91	0.000443	0.0331	2242	NM_011387	ENSMUSG00000021135	Slc10a1
chr18	88711184	88711684	-0.91	0.000115	0.0146	1322	NM_018821	ENSMUSG00000056153	Socs6
chr5	7917519	7918019	-0.91	0.000858	0.0486	2960	NM_054098	ENSMUSG00000012428	Steap4
chr12	44872673	44873173	-0.91	0.000267	0.0244	1838	NM_144552	ENSMUSG00000046314	Stxbp6
chr3	21421596	21422096	-0.91	0.000729	0.0444	2749	NM_030732	ENSMUSG00000027630	Tbl1xr1
chr5	86343720	86344681	-0.91	0.000349	0.0285	2052	NM_145561	ENSMUSG00000061259	Tmprss11d
chr11	54952631	54953131	-0.91	0.000558	0.0379	2464	NM_021327	ENSMUSG00000020400	Tnip1
chr17	65961439	65961939	-0.91	0.000101	0.0135	1260	NM_023053	ENSMUSG00000024098	Twsg1
chr11	52358464	52358964	-0.91	0.000498	0.0356	2341	NM_011694	ENSMUSG00000020402	Vdac1
chr2	150023869	150024369	-0.91	0.000215	0.0213	1693	NM_023266	ENSMUSG00000068134	Zfp120
chr7	84440494	84440994	-0.91	0.000459	0.0338	2273	NM_007488	ENSMUSG00000015709	Arnt2
chr6	77931106	77931606	-0.91	0.000266	0.0243	1835	NM_009819	ENSMUSG00000063063	Ctnna2
chr4	55524745	55525245	-0.91	0.000749	0.0451	2785	NM_010637	ENSMUSG00000003032	Klf4
chr7	67565012	67565512	-0.91	5.59e-05	0.00901	1039	NM_027413	ENSMUSG00000030556	Lrrc28
chr4	14756452	14756952	-0.91	0.000172	0.0186	1549	NM_028499	ENSMUSG00000023151	Lrrc69
chr13	102143715	102144215	-0.91	0.000513	0.0362	2375	NM_001024955	ENSMUSG00000041417	Pik3r1
chr5	149462102	149462602	-0.91	7.39e-06	0.0021	590	NM_029464	ENSMUSG00000029660	Tex26
chr17	5804690	5805190	-0.9	0.00042	0.0319	2205	NR_045079	ENSMUSG00000096965	3300005D01Rik
chr4	7778467	7778967	-0.9	0.000746	0.0449	2781	NR_040645	ENSMUSG00000086070	8430436N08Rik
chr19	52829993	52830493	-0.9	0.000282	0.0253	1874	NR_030678	ENSMUSG00000117896	AA387883
chr2	114059622	114060122	-0.9	0.000316	0.027	1960	NR_028422	ENSMUSG00000092397	C130080G10Rik
chr15	44366601	44367101	-0.9	7.56e-05	0.0111	1143	NM_175009	ENSMUSG00000022338	Eny2
chr17	69109283	69109783	-0.9	6.54e-05	0.01	1096	NM_013813	ENSMUSG00000024044	Epb41l3
chrX	167984783	167985283	-0.9	0.000479	0.0347	2316	NM_001033330	ENSMUSG00000049176	Frmpd4
chr4	25645504	25646004	-0.9	0.00018	0.0191	1578	NM_010243	ENSMUSG00000055373	Fut9
chrY	90739642	90740551	-0.9	6.72e-06	0.00196	574	NM_001039559	ENSMUSG00000072844	G530011O06Rik
chr2	17984646	17985146	-0.9	0.000547	0.0374	2452	NM_026627	ENSMUSG00000062651	H2al2a
chr12	40197392	40198074	-0.9	0.000818	0.0474	2896	NM_001033437	ENSMUSG00000071342	Lsmem1
chr9	51105682	51106182	-0.9	0.000475	0.0345	2306	NR_029655	ENSMUSG00000065492	Mir34b
chr3	140125447	140125947	-0.9	0.000336	0.0279	2018	NR_105798	ENSMUSG00000099169	Mir7j
chr1	14772917	14773417	-0.9	0.000203	0.0205	1660	NM_010827	ENSMUSG00000025930	Msc
chr2	70035486	70035986	-0.9	0.000513	0.0362	2372	NM_177376	ENSMUSG00000042064	Myo3b
chr9	80188807	80189307	-0.9	0.000744	0.0449	2776	NM_008662	ENSMUSG00000033577	Myo6
chr3	131638173	131638673	-0.9	0.000147	0.0169	1458	NM_011863	ENSMUSG00000028032	Papss1
chr6	22820945	22821445	-0.9	0.000229	0.0222	1724	NM_011219	ENSMUSG00000068748	Ptprz1
chr18	70168856	70169356	-0.9	0.000394	0.0305	2161	NM_030554	ENSMUSG00000024511	Rab27b
chr5	67722218	67722718	-0.9	0.000712	0.0438	2719	NM_001033415	ENSMUSG00000050010	Shisa3
chr10	103650136	103650913	-0.9	0.00016	0.0178	1503	NM_175328	ENSMUSG00000019894	Slc6a15
chr7	37255823	37256323	-0.9	0.000344	0.0283	2043	NM_172385	ENSMUSG00000043456	Zfp536
chr1	55886325	55886825	-0.9	0.000654	0.0416	2633	NR_045837	ENSMUSG00000099950	9130227L01Rik
chr3	143462005	143462505	-0.9	0.000831	0.0478	2914	NR_040551	ENSMUSG00000105923	A830019L24Rik
chr11	30672681	30673181	-0.9	0.000493	0.0354	2334	NM_029344	ENSMUSG00000060923	Acyp2
chr13	4076791	4077291	-0.9	9.63e-05	0.013	1243	NM_134072	ENSMUSG00000033715	Akr1c14
chr6	104653398	104653898	-0.9	0.000134	0.016	1402	NM_017383	ENSMUSG00000030092	Cntn6
chr2	18573351	18573851	-0.9	0.000285	0.0254	1883	NM_147778	ENSMUSG00000051154	Commd3
chr10	82871866	82872366	-0.9	0.000453	0.0336	2262	NM_025499	ENSMUSG00000109864	Eid3
chr3	24587904	24588404	-0.9	0.000315	0.0269	1958	NM_001326288	ENSMUSG00000102758	Naaladl2
chr4	6593785	6594285	-0.9	0.000143	0.0167	1438	NM_010945	ENSMUSG00000028245	Nsmaf
chr6	9498894	9499394	-0.9	1.41e-05	0.00343	686	NM_008751	ENSMUSG00000046178	Nxph1
chr14	80374240	80374740	-0.9	0.000699	0.0435	2695	NM_001030294	ENSMUSG00000022026	Olfm4
chr8	49388294	49388794	-0.9	0.000858	0.0486	2958	NM_011857	ENSMUSG00000031561	Tenm3
chr15	44175934	44176434	-0.9	0.000811	0.0471	2880	NM_013696	ENSMUSG00000038760	Trhr
chr14	107064714	107065214	-0.89	0.000854	0.0485	2951	NR_045938	ENSMUSG00000099794	1700128A07Rik
chr14	48002756	48003256	-0.89	0.000149	0.017	1470	NR_045959	ENSMUSG00000115609	4930447J18Rik
chr4	53354898	53355398	-0.89	0.000391	0.0304	2157	NM_001033454	ENSMUSG00000086712	AI427809
chr13	90896812	90897312	-0.89	0.000436	0.0328	2228	NM_001145879	ENSMUSG00000078958	Atp6ap1l
chr6	134434980	134435480	-0.89	0.000117	0.0147	1331	NM_025778	ENSMUSG00000030200	Bcl2l14
chr3	87030840	87031340	-0.89	0.000147	0.0169	1459	NM_007639	ENSMUSG00000028076	Cd1d1
chr16	10578296	10578796	-0.89	2.71e-05	0.00543	836	NM_177562	ENSMUSG00000068663	Clec16a
chr10	70826647	70827147	-0.89	0.000312	0.0268	1951	NR_045291	ENSMUSG00000037747	D630013N20Rik
chr6	99632527	99633027	-0.89	0.000144	0.0167	1445	NM_025829	ENSMUSG00000093661	Eif4e3
chr5	110540906	110541406	-0.89	5.72e-05	0.00915	1047	NM_198306	ENSMUSG00000033316	Galnt9
chr4	97156877	97157377	-0.89	0.000443	0.0331	2243	NM_001081284	ENSMUSG00000078639	Gm12695
chr7	19953273	19953773	-0.89	0.000249	0.0234	1786	NM_027308	ENSMUSG00000040498	Igsf23
chr3	88479058	88479558	-0.89	0.000692	0.0432	2684	NM_019390	ENSMUSG00000028063	Lmna
chr3	86538851	86539709	-0.89	0.000616	0.04	2576	NM_011839	ENSMUSG00000057777	Mab21l2
chr6	27239968	27240468	-0.89	5.52e-05	0.00896	1032	NR_030420	ENSMUSG00000076067	Mir592
chr3	24629961	24630461	-0.89	0.000344	0.0282	2041	NM_001326288	ENSMUSG00000102758	Naaladl2
chr12	53040096	53040596	-0.89	0.000469	0.0343	2292	NM_013780	ENSMUSG00000021010	Npas3
chr1	62437447	62437947	-0.89	0.000807	0.0471	2873	NM_010939	ENSMUSG00000025969	Nrp2
chr9	5841770	5842270	-0.89	0.000153	0.0173	1483	NM_027924	ENSMUSG00000032006	Pdgfd
chr14	94912236	94912736	-0.89	0.000711	0.0438	2717	NM_025733	ENSMUSG00000034689	Spertl
chr5	112668579	112669079	-0.89	0.000201	0.0204	1650	NR_045396	ENSMUSG00000097962	1700034G24Rik
chr2	130827366	130827866	-0.89	0.00013	0.0157	1385	NM_028367	ENSMUSG00000027309	4930402H24Rik
chr16	53345903	53346403	-0.89	0.000742	0.0448	2771	NR_040495	ENSMUSG00000116611	4930404A05Rik
chr3	120518806	120519306	-0.89	0.000332	0.0277	2004	NR_130170		6530403H02Rik
chr19	20387607	20388107	-0.89	0.000341	0.0281	2033	NM_010730	ENSMUSG00000024659	Anxa1
chr1	5127416	5127916	-0.89	7.39e-05	0.0109	1132	NM_133826	ENSMUSG00000033793	Atp6v1h
chr2	109543881	109544381	-0.89	0.000761	0.0456	2800	NM_007540	ENSMUSG00000048482	Bdnf
chr3	141700248	141701188	-0.89	0.000443	0.0331	2240	NM_007560	ENSMUSG00000052430	Bmpr1b
chr11	92889976	92890476	-0.89	0.000134	0.016	1403	NM_028296	ENSMUSG00000056158	Car10
chr2	149612158	149612658	-0.89	0.000863	0.0488	2964	NM_021405	ENSMUSG00000033156	Cst10
chr7	91571060	91571560	-0.89	0.000108	0.014	1293	NM_011807	ENSMUSG00000052572	Dlg2
chr7	57153350	57153850	-0.89	0.00037	0.0294	2107	NM_008074	ENSMUSG00000055026	Gabrg3
chr5	151417403	151417903	-0.89	0.000774	0.046	2816	NR_131166	ENSMUSG00000097321	Gm3704
chr6	109843067	109843567	-0.89	0.000361	0.0289	2090	NM_177328	ENSMUSG00000056755	Grm7
chr5	16553586	16554086	-0.89	0.000344	0.0282	2040	NM_010427	ENSMUSG00000028864	Hgf
chr18	67997562	67998062	-0.89	0.000222	0.0218	1704	NM_172631	ENSMUSG00000024544	Ldlrad4
chr19	34064014	34064514	-0.89	0.000621	0.0402	2588	NM_027340	ENSMUSG00000024770	Lipn
chr12	16424972	16425472	-0.89	0.000104	0.0136	1280	NM_015763	ENSMUSG00000020593	Lpin1
chr3	150881514	150882014	-0.89	4.17e-05	0.00734	952	NR_039540	ENSMUSG00000092830	Mir3963
chr11	55518703	55519203	-0.89	0.000138	0.0164	1411	NR_106112	ENSMUSG00000098906	Mir7652
chr14	9894927	9895427	-0.89	0.000412	0.0315	2193	NR_030680	ENSMUSG00000089686	Mnd1-ps
chr1	55570171	55570671	-0.89	0.000723	0.0443	2736	NM_001114663	ENSMUSG00000038349	Plcl1
chr5	51595548	51596048	-0.89	0.000602	0.0396	2545	NM_008904	ENSMUSG00000029167	Ppargc1a
chr2	162282588	162283088	-0.89	0.000263	0.0242	1822	NR_040617	ENSMUSG00000084919	Ptprtos
chr8	5133612	5134112	-0.89	0.000426	0.0322	2211	NM_011388	ENSMUSG00000023073	Slc10a2
chr18	88377280	88377780	-0.89	0.000755	0.0453	2792	NM_018821	ENSMUSG00000056153	Socs6
chr10	28694826	28695326	-0.89	0.000164	0.0181	1520	NM_178666	ENSMUSG00000049109	Themis
chr13	95043252	95043752	-0.89	0.000129	0.0157	1379	NM_172590	ENSMUSG00000042015	Wdr41
chr6	54386519	54387019	-0.89	0.000367	0.0292	2102	NM_001167860	ENSMUSG00000086040	Wipf3
chr11	18296689	18297189	-0.88	0.000807	0.0471	2872	NR_131129	ENSMUSG00000085453	Gm12018
chr8	37925536	37926036	-0.88	0.000205	0.0206	1669	NR_029884	ENSMUSG00000065457	Mir383
chr15	11745062	11745562	-0.88	0.00088	0.0495	2983	NM_008728	ENSMUSG00000022206	Npr3
chr10	83704774	83705274	-0.88	0.000255	0.0237	1800	NM_001145198	ENSMUSG00000087651	1500009L16Rik
chr9	84577750	84578250	-0.88	0.00033	0.0276	1999	NR_040739	ENSMUSG00000099724	4930554C24Rik
chr16	86159040	86159860	-0.88	0.000189	0.0197	1605	NM_011782	ENSMUSG00000022894	Adamts5
chr10	69656245	69656745	-0.88	0.000507	0.036	2362	NM_009670	ENSMUSG00000069601	Ank3
chr5	91207003	91207503	-0.88	0.000619	0.0402	2583	NM_009704	ENSMUSG00000029378	Areg
chr1	145897667	145898167	-0.88	0.000635	0.0408	2609	NM_153539	ENSMUSG00000035131	Brinp3
chr5	95985480	95985980	-0.88	7.51e-05	0.011	1140	NM_018866	ENSMUSG00000023078	Cxcl13
chr1	186930529	186931029	-0.88	0.000172	0.0186	1552	NM_033077	ENSMUSG00000039224	D1Pas1
chr1	107822049	107822549	-0.88	0.000167	0.0182	1534	NR_102306	ENSMUSG00000100457	D830032E09Rik
chr9	13963310	13963810	-0.88	0.000419	0.0319	2203	NM_176836	ENSMUSG00000037808	Fam76b
chr4	68549863	68550363	-0.88	0.000216	0.0214	1695	NR_151548		Gm12911
chr2	67122305	67122805	-0.88	4.36e-05	0.00757	965	NM_001033477		Gm1322
chr10	100263855	100264355	-0.88	0.000109	0.0141	1297	NM_001166636	ENSMUSG00000096640	Gm4312
chr19	52472075	52472575	-0.88	0.000206	0.0207	1671	NM_008386	ENSMUSG00000035804	Ins1
chr13	37204987	37205487	-0.88	5.58e-05	0.00901	1035	NM_010745	ENSMUSG00000021423	Ly86
chr5	112230856	112231356	-0.88	0.00058	0.0389	2502	NR_003718	ENSMUSG00000097767	Miat
chr2	17855406	17855906	-0.88	0.000227	0.0221	1717	NM_028757	ENSMUSG00000053702	Nebl
chr19	12134253	12134753	-0.88	0.000812	0.0471	2885	NM_146682	ENSMUSG00000067522	Olfr76
chr2	103019017	103019517	-0.88	0.000138	0.0164	1414	NM_175094	ENSMUSG00000010914	Pdhx
chr13	101980256	101980756	-0.88	0.00013	0.0157	1381	NM_001024955	ENSMUSG00000041417	Pik3r1
chr4	134557882	134558382	-0.88	6.3e-05	0.00973	1084	NM_029100	ENSMUSG00000050989	Selenon
chr15	91609680	91610180	-0.88	0.000119	0.0149	1342	NM_001033633	ENSMUSG00000036298	Slc2a13
chr9	85948439	85948939	-0.88	8.86e-05	0.0122	1213	NM_011627	ENSMUSG00000035274	Tpbg
chr4	80745177	80745677	-0.88	0.00048	0.0347	2317	NM_031202	ENSMUSG00000005994	Tyrp1
chr2	13598114	13598614	-0.88	0.000231	0.0224	1730	NM_011701	ENSMUSG00000026728	Vim
chr7	40065542	40066042	-0.88	0.000294	0.026	1898	NM_001004139	ENSMUSG00000068959	Zfp619
chr17	66755065	66755789	-0.87	0.000775	0.046	2820	NR_151453		1700016K05Rik
chr11	110176918	110177418	-0.87	0.000507	0.036	2363	NM_147220	ENSMUSG00000041797	Abca9
chr4	85728422	85728922	-0.87	0.000133	0.016	1397	NM_029967	ENSMUSG00000066113	Adamtsl1
chr10	117604096	117604596	-0.87	0.000607	0.0397	2557	NM_027468	ENSMUSG00000020183	Cpm
chr4	132049806	132050306	-0.87	0.000845	0.0482	2942	NM_183428	ENSMUSG00000028906	Epb41
chr3	83308652	83309152	-0.87	0.000455	0.0336	2265	NM_001358023	ENSMUSG00000074517	Gm10710
chr4	64489588	64490088	-0.87	0.000501	0.0358	2345	NR_151546		Gm11217
chr8	113680165	113680665	-0.87	0.00046	0.0339	2278	NR_136914	ENSMUSG00000110582	Gm30052
chr9	3635248	3635748	-0.87	0.000128	0.0156	1372	NM_001033322	ENSMUSG00000041624	Gucy1a2
chr8	57085127	57085627	-0.87	0.00014	0.0165	1421	NR_110474	ENSMUSG00000100510	Hand2os1
chr15	56497645	56498145	-0.87	0.000285	0.0254	1882	NR_002874	ENSMUSG00000086541	Has2os
chr7	124335657	124336157	-0.87	0.000717	0.0441	2726	NM_001252072	ENSMUSG00000078591	Hs3st4
chr1	168012021	168012521	-0.87	0.000659	0.0419	2637	NM_033652	ENSMUSG00000026686	Lmx1a
chr5	74794708	74795208	-0.87	6.46e-05	0.00991	1093	NM_010727	ENSMUSG00000029228	Lnx1
chr17	43458540	43459040	-0.87	0.000418	0.0318	2199	NM_008585	ENSMUSG00000023914	Mep1a
chr5	63607380	63607880	-0.87	0.000325	0.0275	1983	NM_028470	ENSMUSG00000090061	Nwd2
chr1	168066743	168067243	-0.87	5.87e-05	0.00932	1055	NM_008783	ENSMUSG00000052534	Pbx1
chr12	104066237	104066737	-0.87	0.000388	0.0303	2144	NR_002861		Serpina4-ps1
chr10	19855863	19856363	-0.87	0.000594	0.0393	2529	NM_029529	ENSMUSG00000050473	Slc35d3
chr6	16898364	16898864	-0.87	0.000326	0.0275	1987	NM_031198	ENSMUSG00000029553	Tfec
chr14	48416974	48417474	-0.87	0.000608	0.0397	2564	NM_172600	ENSMUSG00000036339	Tmem260
chr3	155073147	155073647	-0.87	0.000596	0.0394	2532	NM_177066	ENSMUSG00000040086	Tnni3k
chr16	85925967	85926467	-0.87	0.000722	0.0443	2734	NM_011782	ENSMUSG00000022894	Adamts5
chr5	107961299	107961799	-0.87	0.000517	0.0363	2386	NM_026062	ENSMUSG00000029270	Dipk1a
chrX	169978487	169978987	-0.87	4.35e-06	0.00139	526	NM_001039559	ENSMUSG00000072844	G530011O06Rik
chr1	153109801	153110301	-0.87	0.000824	0.0476	2905	NM_008485	ENSMUSG00000026479	Lamc2
chr1	76630117	76630617	-0.87	0.000653	0.0416	2630	NR_105761	ENSMUSG00000098611	Mir6343
chr16	42097496	42097996	-0.87	9.37e-05	0.0127	1231	NR_105858	ENSMUSG00000098300	Mir6540
chr14	35467383	35468229	-0.86	0.000385	0.0301	2138	NM_001033766	ENSMUSG00000041068	4930596D02Rik
chr3	62170587	62171087	-0.86	0.000566	0.0382	2479	NM_001081295	ENSMUSG00000036885	Arhgef26
chr4	150860931	150861431	-0.86	0.000206	0.0206	1670	NM_133753	ENSMUSG00000028967	Errfi1
chr15	95725748	95726248	-0.86	0.000643	0.0412	2619	NR_131148	ENSMUSG00000115699	Gm6961
chr8	56939696	56940196	-0.86	0.000778	0.0461	2825	NR_110474	ENSMUSG00000100510	Hand2os1
chr7	34348062	34348562	-0.86	0.000109	0.0141	1296	NM_025948	ENSMUSG00000066568	Lsm14a
chr18	65412448	65412948	-0.86	0.000247	0.0232	1779	NM_172833	ENSMUSG00000032688	Malt1
chrX	51361281	51361781	-0.86	0.00067	0.0423	2653	NM_134163	ENSMUSG00000036109	Mbnl3
chr3	138495725	138496225	-0.86	0.000513	0.0362	2374	NM_175224	ENSMUSG00000005813	Metap1
chr15	55623581	55624081	-0.86	0.000382	0.03	2135	NM_134092	ENSMUSG00000022369	Mtbp
chr10	6687147	6687647	-0.86	0.000353	0.0287	2063	NM_011013	ENSMUSG00000000766	Oprm1
chr5	40836507	40837007	-0.86	0.000791	0.0465	2852	NM_027295	ENSMUSG00000029128	Rab28
chr17	65902239	65902739	-0.86	0.000608	0.0397	2563	NM_009067	ENSMUSG00000024096	Ralbp1
chr1	152634574	152635074	-0.86	0.000452	0.0335	2260	NM_016846	ENSMUSG00000026482	Rgl1
chr6	141474608	141475108	-0.86	0.000143	0.0167	1436	NM_021471	ENSMUSG00000030235	Slco1c1
chr10	23027872	23028372	-0.86	0.000478	0.0346	2312	NM_011545	ENSMUSG00000045680	Tcf21
chr9	121414221	121414721	-0.86	0.000224	0.022	1709	NM_175114	ENSMUSG00000032536	Trak1
chr7	71854559	71855059	-0.86	0.000383	0.03	2137	NR_130995	ENSMUSG00000108669	4930441H08Rik
chr7	16286933	16287433	-0.86	0.000388	0.0303	2146	NM_172297	ENSMUSG00000041375	Ccdc9
chr7	19343366	19343866	-0.86	0.000351	0.0286	2059	NM_007948	ENSMUSG00000003549	Ercc1
chr11	45174747	45175247	-0.86	9.53e-05	0.0129	1238	NR_045100	ENSMUSG00000084773	Gm12159
chr17	90696369	90696869	-0.86	0.000566	0.0382	2480	NR_136930		Gm20491
chr1	130770875	130771375	-0.86	0.000329	0.0276	1996	NR_151623	ENSMUSG00000100106	Gm28856
chr19	29201675	29202175	-0.86	8.64e-05	0.0121	1200	NM_008413	ENSMUSG00000024789	Jak2
chr18	52522707	52523207	-0.86	0.000775	0.046	2821	NM_010728	ENSMUSG00000024529	Lox
chr17	94737231	94737731	-0.86	0.000426	0.0323	2213	NM_176917	ENSMUSG00000055660	Mettl4
chr5	32051818	32052318	-0.86	0.000154	0.0174	1489	NR_162804		Mir12198
chr17	37218438	37218938	-0.86	0.000685	0.0429	2674	NM_146514	ENSMUSG00000064121	Olfr96
chr18	42160226	42160726	-0.86	0.00047	0.0343	2298	NM_027072	ENSMUSG00000059455	Plac8l1
chr1	4549859	4550359	-0.86	0.000402	0.031	2172	NM_011441	ENSMUSG00000025902	Sox17
chr1	82798883	82799383	-0.86	9.67e-05	0.013	1245	NM_025453	ENSMUSG00000026149	Tm4sf20
chr1	11348173	11348673	-0.85	0.000799	0.0468	2861	NM_177173	ENSMUSG00000057715	A830018L16Rik
chr8	60249422	60249922	-0.85	0.000118	0.0148	1337	NM_011834	ENSMUSG00000057228	Aadat
chr13	30389365	30389865	-0.85	6.39e-05	0.00984	1089	NM_177322	ENSMUSG00000049115	Agtr1a
chr3	9357195	9357695	-0.85	0.000381	0.03	2131	NR_015499	ENSMUSG00000097365	C030034L19Rik
chr8	118058284	118058784	-0.85	0.000681	0.0428	2669	NM_019707	ENSMUSG00000031841	Cdh13
chr1	114673943	114674443	-0.85	0.000102	0.0135	1264	NM_001077425	ENSMUSG00000070695	Cntnap5a
chr12	71693612	71694112	-0.85	0.000657	0.0418	2635	NM_026102	ENSMUSG00000034574	Daam1
chr18	43394497	43394997	-0.85	0.00025	0.0234	1787	NM_009468	ENSMUSG00000024501	Dpysl3
chr18	33769628	33770128	-0.85	0.00066	0.0419	2639	NR_038151	ENSMUSG00000087590	Epb41l4aos
chr12	116326071	116326571	-0.85	0.000116	0.0146	1328	NM_028731	ENSMUSG00000021171	Esyt2
chrX	170018981	170019481	-0.85	3.38e-05	0.00636	891	NM_001039559	ENSMUSG00000072844	G530011O06Rik
chr10	114973221	114973721	-0.85	0.000308	0.0267	1935	NR_155864		Gm15723
chr19	51482103	51482970	-0.85	0.0008	0.0468	2862	NM_008386	ENSMUSG00000035804	Ins1
chr2	110696830	110697330	-0.85	0.000777	0.0461	2822	NM_172979	ENSMUSG00000050808	Muc15
chr12	68833851	68834351	-0.85	0.000709	0.0438	2711	NM_009093	ENSMUSG00000034892	Rps29
chr11	20347376	20347876	-0.85	0.000764	0.0457	2804	NM_018861	ENSMUSG00000020142	Slc1a4
chr7	16763492	16763992	-0.85	0.000162	0.018	1510	NM_009201	ENSMUSG00000001918	Slc1a5
chr15	57354629	57355129	-0.85	0.000726	0.0443	2745	NM_172378	ENSMUSG00000022366	Slc22a22
chr7	36663428	36663928	-0.85	0.000519	0.0364	2390	NM_172298	ENSMUSG00000021217	Tshz3
chr16	80408526	80409469	-0.85	0.000152	0.0172	1482	NM_030146		1700066C05Rik
chr10	68405917	68406417	-0.85	0.000168	0.0183	1539	NR_045357	ENSMUSG00000112157	4930545H06Rik
chr10	117896765	117897265	-0.85	0.000882	0.0495	2985	NR_045342	ENSMUSG00000112500	4933411E08Rik
chr19	52891709	52892209	-0.85	0.000748	0.045	2784	NR_030678	ENSMUSG00000117896	AA387883
chr5	114175559	114176059	-0.85	7.03e-05	0.0105	1119	NM_133904	ENSMUSG00000042010	Acacb
chr14	45700192	45700692	-0.85	7.79e-05	0.0113	1158	NM_176845	ENSMUSG00000037697	Ddhd1
chr2	114885835	114886335	-0.85	0.000827	0.0476	2910	NM_025675	ENSMUSG00000057147	Dph6
chr15	43342972	43343472	-0.85	0.000557	0.0379	2462	NM_008388	ENSMUSG00000022336	Eif3e
chr12	95394676	95395467	-0.85	0.000691	0.0431	2681	NM_201518	ENSMUSG00000047414	Flrt2
chr17	90822288	90822788	-0.85	0.000122	0.0151	1356	NR_136930		Gm20491
chr13	43673621	43674121	-0.85	0.000282	0.0252	1872	NR_046022	ENSMUSG00000110016	Gm20751
chr7	71962760	71963260	-0.85	0.000796	0.0467	2858	NR_126483	ENSMUSG00000108480	Gm36633
chr6	12248446	12248946	-0.85	0.000256	0.0237	1806	NM_001039041	ENSMUSG00000057223	Gm6578
chr2	137344276	137344776	-0.85	0.000724	0.0443	2741	NM_013822	ENSMUSG00000027276	Jag1
chr17	46104079	46104975	-0.85	0.000342	0.0281	2037	NM_026768	ENSMUSG00000023967	Mrps18a
chr10	61639398	61639897	-0.85	0.000386	0.0302	2142	NM_026438	ENSMUSG00000020089	Ppa1
chr10	128184249	128184749	-0.85	0.000307	0.0266	1933	NM_019711	ENSMUSG00000040043	Rbms2
chr2	53689427	53689927	-0.85	0.000242	0.0229	1766	NM_023396	ENSMUSG00000075334	Rprm
chr13	11905058	11905558	-0.85	0.000108	0.014	1294	NM_023868	ENSMUSG00000021313	Ryr2
chr14	65681111	65681611	-0.85	0.000668	0.0422	2648	NM_028903	ENSMUSG00000022032	Scara5
chr5	17280126	17280626	-0.85	0.000254	0.0236	1799	NM_027609	ENSMUSG00000058643	Speer4f1
chr16	50901083	50901583	-0.84	0.000288	0.0256	1886	NR_131005	ENSMUSG00000092276	1700116B05Rik
chr1	58202385	58202885	-0.84	0.000702	0.0435	2703	NM_023631	ENSMUSG00000038242	Aox4
chr7	71960556	71961056	-0.84	0.000507	0.036	2361	NR_126462	ENSMUSG00000108800	1700011C11Rik
chr11	59917941	59918441	-0.84	0.000133	0.016	1395	NR_130986	ENSMUSG00000085551	1810063I02Rik
chr14	91913530	91914321	-0.84	0.00052	0.0365	2392	NR_045712	ENSMUSG00000115001	4930474H20Rik
chr3	126463086	126463586	-0.84	0.000239	0.0228	1757	NM_173451	ENSMUSG00000046561	Arsj
chr13	74920461	74920961	-0.84	0.000328	0.0276	1994	NM_009817	ENSMUSG00000021585	Cast
chr14	49346170	49346670	-0.84	0.0002	0.0203	1649	NM_025956	ENSMUSG00000021850	ccdc198
chr15	13076587	13077087	-0.84	0.000354	0.0287	2072	NM_007666	ENSMUSG00000039385	Cdh6
chr9	95210853	95211353	-0.84	0.000359	0.0288	2085	NM_018763	ENSMUSG00000033350	Chst2
chr19	25965756	25966256	-0.84	0.000796	0.0467	2857	NM_145831	ENSMUSG00000048138	Dmrt2
chr12	118078447	118078947	-0.84	0.000296	0.0261	1906	NM_010060	ENSMUSG00000018581	Dnah11
chr15	63079900	63080400	-0.84	0.000754	0.0453	2790	NR_045279	ENSMUSG00000115520	Gm20740
chr3	143835699	143836199	-0.84	0.000194	0.02	1627	NR_040405	ENSMUSG00000105279	Gm6260
chr17	49898750	49899250	-0.84	0.000891	0.0499	2993	NM_177052	ENSMUSG00000023999	Kif6
chr8	107519788	107520288	-0.84	0.000881	0.0495	2984	NR_029553	ENSMUSG00000065439	Mir140
chr1	47514101	47514601	-0.84	0.00015	0.0171	1474	NR_105768	ENSMUSG00000098876	Mir6350
chr5	98656764	98657264	-0.84	0.000313	0.0268	1953	NR_030484	ENSMUSG00000105814	Mir703
chr8	15357816	15358316	-0.84	0.000734	0.0446	2755	NM_008664	ENSMUSG00000031461	Myom2
chr10	30664242	30664742	-0.84	0.000758	0.0455	2794	NM_172495	ENSMUSG00000039697	Ncoa7
chr3	123722531	123723031	-0.84	8.24e-05	0.0116	1184	NM_031186	ENSMUSG00000027977	Ndst3
chr17	90584839	90585339	-0.84	0.000769	0.0459	2809	NM_020252	ENSMUSG00000024109	Nrxn1
chr2	81186483	81186983	-0.84	0.000733	0.0446	2753	NM_027091	ENSMUSG00000026999	Nup35
chr1	174043685	174044185	-0.84	0.000568	0.0383	2482	NM_146717	ENSMUSG00000045381	Olfr433
chr14	50932845	50933345	-0.84	0.000604	0.0396	2552	NM_001033271	ENSMUSG00000035953	Pip4p1
chr10	3321325	3321825	-0.84	0.000354	0.0287	2066	NM_133485	ENSMUSG00000040653	Ppp1r14c
chr19	31794183	31794683	-0.84	0.000264	0.0242	1824	NM_011160	ENSMUSG00000052920	Prkg1
chr9	86749431	86749931	-0.84	0.000711	0.0438	2714	NM_178738	ENSMUSG00000033491	Prss35
chr1	169602134	169602634	-0.84	0.000178	0.0189	1572	NM_009063	ENSMUSG00000026678	Rgs5
chr17	46433593	46434093	-0.84	0.00057	0.0385	2485	NM_144856	ENSMUSG00000067144	Slc22a7
chrX	42247876	42248376	-0.84	0.000591	0.0393	2521	NM_021465	ENSMUSG00000025862	Stag2
chr5	44246253	44246753	-0.84	0.000269	0.0244	1846	NM_173764	ENSMUSG00000046985	Tapt1
chr11	8051437	8051937	-0.84	0.000293	0.0259	1895	NM_001083587	ENSMUSG00000020422	Tns3
chr4	12791677	12792652	-0.84	0.000255	0.0237	1801	NM_173746	ENSMUSG00000055963	Triqk
chr1	171979927	171980427	-0.84	6.12e-05	0.00957	1071	NM_033509	ENSMUSG00000026556	Vangl2
chr2	45609622	45610122	-0.83	0.000329	0.0276	1997	NR_040497	ENSMUSG00000086202	1700019E08Rik
chr4	10124363	10124863	-0.83	0.00077	0.0459	2812	NR_004448	ENSMUSG00000082843	4930448K20Rik
chr4	85695118	85695618	-0.83	0.000702	0.0435	2702	NM_029967	ENSMUSG00000066113	Adamtsl1
chr6	5427246	5427746	-0.83	0.000842	0.048	2936	NM_023048	ENSMUSG00000042607	Asb4
chr11	93037835	93038335	-0.83	0.000581	0.0389	2504	NM_028296	ENSMUSG00000056158	Car10
chr15	92112639	92113139	-0.83	0.000293	0.0259	1896	NM_007727	ENSMUSG00000055022	Cntn1
chr2	159339504	159340004	-0.83	0.00053	0.0368	2412	NM_145742	ENSMUSG00000027655	Dhx35
chr18	89847189	89847689	-0.83	0.000202	0.0205	1657	NM_001039173	ENSMUSG00000073514	Dok6
chr12	85476176	85476676	-0.83	0.000175	0.0188	1560	NM_010234	ENSMUSG00000021250	Fos
chr2	80433303	80433803	-0.83	0.000669	0.0423	2652	NM_011356	ENSMUSG00000027004	Frzb
chr5	110564918	110565418	-0.83	0.000126	0.0154	1366	NM_198306	ENSMUSG00000033316	Galnt9
chr4	123659238	123659738	-0.83	0.000804	0.047	2866	NR_136925		Gm12925
chr10	69046104	69046604	-0.83	0.000442	0.0331	2239	NR_155866		Gm33035
chr10	14140671	14141171	-0.83	0.000833	0.0478	2920	NM_010437	ENSMUSG00000015501	Hivep2
chr15	102986252	102987012	-0.83	0.000687	0.043	2678	NM_010466	ENSMUSG00000001657	Hoxc8
chr6	55250752	55251252	-0.83	0.000277	0.0249	1865	NM_177883	ENSMUSG00000038022	Mindy4
chr1	193543272	193544166	-0.83	2.41e-05	0.00498	809	NR_029592	ENSMUSG00000065533	Mir205
chr9	101862747	101863247	-0.83	0.000248	0.0233	1781	NR_106163	ENSMUSG00000098521	Mir7243
chr7	135775707	135776207	-0.83	0.000584	0.039	2510	NM_001081117	ENSMUSG00000031004	Mki67
chr18	51165051	51165551	-0.83	0.00033	0.0276	2001	NM_001081224	ENSMUSG00000073565	Prr16
chr13	110218459	110219309	-0.83	9.7e-05	0.013	1246	NM_023852	ENSMUSG00000021700	Rab3c
chr14	51143387	51143887	-0.83	0.000271	0.0245	1851	NM_011271	ENSMUSG00000035896	Rnase1
chr6	70787443	70787943	-0.83	0.000388	0.0303	2147	NM_009075	ENSMUSG00000053604	Rpia
chr5	44383876	44384711	-0.83	7.76e-05	0.0113	1155	NM_173764	ENSMUSG00000046985	Tapt1
chr8	22262275	22262775	-0.83	0.000476	0.0345	2309	NM_181851	ENSMUSG00000031481	Tpte
chr9	43305769	43306269	-0.83	0.000534	0.0369	2424	NM_023655	ENSMUSG00000032013	Trim29
chr5	91671089	91671589	-0.83	0.000303	0.0264	1927	NR_045383	ENSMUSG00000101978	1700063O14Rik
chr5	90706294	90706794	-0.83	5.58e-05	0.00901	1036	NM_009141	ENSMUSG00000029371	Cxcl5
chr14	98067479	98067979	-0.83	0.000329	0.0276	1995	NM_007826	ENSMUSG00000055639	Dach1
chrY	90737512	90738012	-0.83	0.00035	0.0285	2058	NM_001039559	ENSMUSG00000072844	G530011O06Rik
chr9	79155082	79155582	-0.83	0.000366	0.0292	2100	NR_045336	ENSMUSG00000111765	Gm10635
chr5	17262089	17262589	-0.83	0.000809	0.0471	2877	NM_027609	ENSMUSG00000058643	Speer4f1
chr9	121301195	121301695	-0.83	0.000385	0.0302	2140	NM_175114	ENSMUSG00000032536	Trak1
chr4	39522215	39522715	-0.82	0.000217	0.0214	1698	NM_001081095	ENSMUSG00000028287	1700009N14Rik
chr2	173448949	173449449	-0.82	7.08e-05	0.0106	1122	NM_028158	ENSMUSG00000027518	1700021F07Rik
chr2	9362478	9362978	-0.82	0.000878	0.0493	2980	NR_038180	ENSMUSG00000085580	1700061F12Rik
chr2	131672243	131672743	-0.82	0.000332	0.0278	2006	NM_013460	ENSMUSG00000027335	Adra1d
chr4	99298651	99299151	-0.82	0.000691	0.0431	2682	NM_175029	ENSMUSG00000028550	Atg4c
chr2	137876684	137877184	-0.82	0.000587	0.0391	2517	NM_145534	ENSMUSG00000062098	Btbd3
chr9	123123852	123124352	-0.82	0.000104	0.0136	1284	NM_001081188	ENSMUSG00000025785	Exosc7
chr10	53812460	53813378	-0.82	0.000205	0.0206	1668	NM_001081428	ENSMUSG00000019856	Fam184a
chr2	78381187	78381687	-0.82	0.000413	0.0315	2195	NM_177843		Gm14461
chr18	28726826	28727326	-0.82	0.000701	0.0435	2698	NR_155537	ENSMUSG00000117473	Gm33948
chr11	111781257	111781757	-0.82	0.000479	0.0347	2315	NM_008425	ENSMUSG00000041695	Kcnj2
chr4	23880025	23880525	-0.82	0.000509	0.036	2367	NM_199467	ENSMUSG00000045751	Mms22l
chr8	66772606	66773106	-0.82	0.000375	0.0296	2120	NM_010934	ENSMUSG00000036437	Npy1r
chr4	48065452	48065952	-0.82	0.000249	0.0234	1785	NM_015743	ENSMUSG00000028341	Nr4a3
chr10	107662603	107663103	-0.82	0.000104	0.0136	1283	NM_001081432	ENSMUSG00000035916	Ptprq
chr5	41304977	41305477	-0.82	0.000143	0.0167	1437	NM_027295	ENSMUSG00000029128	Rab28
chr1	152653154	152653654	-0.82	0.000347	0.0284	2050	NM_016846	ENSMUSG00000026482	Rgl1
chr12	102276045	102276545	-0.82	0.000146	0.0168	1451	NM_177620	ENSMUSG00000044456	Rin3
chr4	102681810	102682310	-0.82	0.000294	0.0259	1897	NM_144906	ENSMUSG00000028524	Sgip1
chr5	57396408	57396908	-0.82	0.00047	0.0343	2294	NR_015588	ENSMUSG00000097216	4932441J04Rik
[truncated: 997 more rows]
