# Supplementary material for: Epigenetic regulation of white adipose tissue plasticity and energy metabolism by nucleosome binding HMGN proteins
Source: Nat Commun. 2022 Nov 26;13:7303. doi: 10.1038/s41467-022-34964-5 (PMC9701217; doi:10.1038/s41467-022-34964-5)
Supplement: Supplementary file 8 — Supplementary Data 6 [file 41467_2022_34964_MOESM8_ESM.xlsx]

## Sheet: Day 0 H3K27ac MAplot annotation
Differentially H3K27 acetylated regions and their nearest genes at day 0 of white preadipocyte browning
INDEX	seqnames	start	end	H3K27ac fold change (DKO/WT)	p.value	FDR	PeakID..cmd.annotatePeaks.pl.D0_vs_W0.macsNarrow_Diffbind_Deseq2.bed.mm10..annStats.Day0_H3K27ac_Deseq2.summary.txt.	Nearest.Refseq	Nearest.Ensembl	Gene.Name
chr14:52450838-52451337	chr14	52450837	52451337	5.82	3.83e-11	3.16e-07	Peak8	NM_020514	ENSMUSG00000035626	Olfr1509
chr13:108293244-108293743	chr13	108293243	108293743	5.73	1.72e-23	1.13e-18	Peak1	NM_178683	ENSMUSG00000021697	Depdc1b
chr19:36915761-36916260	chr19	36915760	36916260	5.13	2.72e-08	5.61e-05	Peak32	NM_028263	ENSMUSG00000047632	Fgfbp3
chr11:6489310-6489809	chr11	6489309	6489809	5.11	2.07e-08	4.56e-05	Peak30	NM_011221	ENSMUSG00000094483	Purb
chr17:44061869-44062368	chr17	44061868	44062368	4.85	2.14e-07	0.000288	Peak49	NM_032003	ENSMUSG00000023960	Enpp5
chr17:74807869-74808368	chr17	74807868	74808368	4.71	7.22e-07	0.000794	Peak60	NM_152817	ENSMUSG00000024078	Ttc27
chr17:43534750-43535249	chr17	43534749	43535249	4.68	2.35e-06	0.00174	Peak89	NM_001254953	ENSMUSG00000096140	Ankrd66
chr16:93632006-93632505	chr16	93632005	93632505	4.67	1.19e-06	0.00115	Peak68	NM_007620	ENSMUSG00000051483	Cbr1
chr1:150362536-150363035	chr1	150362535	150363035	4.6	1.66e-06	0.00138	Peak78	NR_040603	ENSMUSG00000099447	2310030A07Rik
chr7:18465110-18465609	chr7	18465109	18465609	4.59	1.96e-06	0.00154	Peak84	NM_001029893	ENSMUSG00000070799	Psg26
chr7:18403539-18404038	chr7	18403538	18404038	4.53	3.49e-06	0.00223	Peak103	NM_054063	ENSMUSG00000030373	Psg28
chr5:97693198-97693697	chr5	97693197	97693697	4.51	3.48e-06	0.00223	Peak102	NM_010294	ENSMUSG00000050553	Gk2
chr13:98868229-98868728	chr13	98868228	98868728	4.39	8.54e-11	5.64e-07	Peak10	NM_178716	ENSMUSG00000009470	Tnpo1
chr14:52390923-52391422	chr14	52390922	52391422	4.39	8.53e-06	0.00399	Peak141	NM_146271	ENSMUSG00000063867	Olfr1511
chr14:60765139-60765638	chr14	60765138	60765638	4.27	2.07e-05	0.00702	Peak195	NM_183175	ENSMUSG00000071347	C1qtnf9
chr11:22666221-22666720	chr11	22666220	22666720	4.25	2.51e-05	0.00784	Peak211	NM_153596	ENSMUSG00000049904	Tmem17
chr2:55832006-55832505	chr2	55832005	55832505	4.23	4.04e-05	0.0105	Peak255	NM_008426	ENSMUSG00000026824	Kcnj3
chr17:36030414-36030913	chr17	36030413	36030913	4.17	7.89e-05	0.0152	Peak342	NM_010398	ENSMUSG00000067212	H2-T23
chr19:36913800-36914299	chr19	36913799	36914299	4.16	4.91e-05	0.012	Peak271	NM_028263	ENSMUSG00000047632	Fgfbp3
chr3:83860791-83861290	chr3	83860790	83861290	4.16	6.9e-05	0.0141	Peak322	NM_011905	ENSMUSG00000027995	Tlr2
chr11:57685694-57686193	chr11	57685693	57686193	4.15	1.04e-09	3.82e-06	Peak18	NR_153850		4933424L21Rik
chr5:148512344-148512843	chr5	148512343	148512843	4.14	5.51e-05	0.0123	Peak295	NM_011908	ENSMUSG00000001687	Ubl3
chr18:13302827-13303326	chr18	13302826	13303326	4.12	6.28e-05	0.0135	Peak307	NM_153087	ENSMUSG00000037346	Hrh4
chr7:24333476-24333975	chr7	24333475	24333975	4.12	2.45e-09	6.73e-06	Peak24	NM_027028	ENSMUSG00000055826	Tescl
chr16:11388106-11388605	chr16	11388105	11388605	4.11	7.57e-05	0.0148	Peak336	NM_028964	ENSMUSG00000071669	Snx29
chr11:77437290-77437789	chr11	77437289	77437789	4.08	8.68e-05	0.016	Peak357	NM_139128	ENSMUSG00000020836	Coro6
chr8:128422955-128423454	chr8	128422954	128423454	4.07	9.19e-05	0.0164	Peak369	NR_035436	ENSMUSG00000084523	Mir1903
chr7:26253816-26254315	chr7	26253815	26254315	4.05	9.24e-06	0.00424	Peak144	NM_001167540	ENSMUSG00000046130	Vmn1r184
chr2:152709003-152709502	chr2	152709002	152709502	4.03	0.000283	0.0307	Peak608	NM_025543	ENSMUSG00000042814	Mcts2
chr5:73846134-73846633	chr5	73846133	73846633	3.98	0.000171	0.0231	Peak487	NM_178387	ENSMUSG00000029155	Spata18
chr7:26252942-26253441	chr7	26252941	26253441	3.88	1.54e-06	0.00136	Peak75	NM_001167540	ENSMUSG00000046130	Vmn1r184
chr8:33789289-33789788	chr8	33789288	33789788	3.86	1.93e-05	0.00671	Peak190	NM_001206849	ENSMUSG00000094500	Smim18
chr9:108108557-108109056	chr9	108108556	108109056	3.82	5.49e-05	0.0123	Peak294	NM_146226	ENSMUSG00000032590	Apeh
chr9:39909721-39910220	chr9	39909720	39910220	3.71	0.000103	0.0177	Peak383	NM_146613	ENSMUSG00000095390	Olfr229
chr7:26242538-26243037	chr7	26242537	26243037	3.7	7.26e-06	0.00358	Peak134	NM_001167540	ENSMUSG00000046130	Vmn1r184
chr4:132474689-132475188	chr4	132474688	132475188	3.69	1.25e-06	0.00119	Peak69	NM_026039	ENSMUSG00000066042	Med18
chr17:46520825-46521324	chr17	46520824	46521324	3.68	7.98e-08	0.000137	Peak38	NM_207161	ENSMUSG00000040658	Dnph1
chr14:52445638-52446137	chr14	52445637	52446137	3.63	1.95e-07	0.000274	Peak47	NM_020514	ENSMUSG00000035626	Olfr1509
chr2:125794702-125795201	chr2	125794701	125795201	3.62	3.1e-05	0.00912	Peak224	NM_133725	ENSMUSG00000035093	Secisbp2l
chr17:44060782-44061281	chr17	44060781	44061281	3.58	2.95e-07	0.000361	Peak54	NM_032003	ENSMUSG00000023960	Enpp5
chr5:74663099-74663598	chr5	74663098	74663598	3.56	7.95e-08	0.000137	Peak37	NM_010727	ENSMUSG00000029228	Lnx1
chr10:8361343-8361842	chr10	8361342	8361842	3.55	2.22e-05	0.00733	Peak199	NM_177387	ENSMUSG00000047712	Ust
chr11:44416913-44417412	chr11	44416912	44417412	3.53	1.3e-08	3.06e-05	Peak28	NM_008352	ENSMUSG00000004296	Il12b
chr13:100490624-100491123	chr13	100490623	100491123	3.51	1.95e-05	0.00675	Peak191	NM_022011	ENSMUSG00000021639	Gtf2h2
chr7:132197490-132197989	chr7	132197489	132197989	3.5	0.000408	0.0375	Peak717	NM_018867	ENSMUSG00000030862	Cpxm2
chr9:87633665-87634164	chr9	87633664	87634164	3.48	1.42e-05	0.00568	Peak164	NM_023814	ENSMUSG00000032419	Tbx18
chr7:27454321-27454820	chr7	27454320	27454820	3.45	8.44e-05	0.0158	Peak352	NM_144923	ENSMUSG00000040466	Blvrb
chr14:74823583-74824082	chr14	74823582	74824082	3.37	1.84e-05	0.00653	Peak186	NM_016903	ENSMUSG00000021996	Esd
chr16:7556361-7556860	chr16	7556360	7556860	3.22	1.39e-06	0.00126	Peak73	NM_021477	ENSMUSG00000008658	Rbfox1
chr1:144201732-144202231	chr1	144201731	144202231	3.19	0.000523	0.0415	Peak830	NM_153171	ENSMUSG00000051079	Rgs13
chr4:95230150-95230649	chr4	95230149	95230649	3.11	5.32e-05	0.0123	Peak284	NM_010591	ENSMUSG00000052684	Jun
chr11:117803054-117803553	chr11	117803053	117803553	3.09	3.19e-05	0.00923	Peak228	NM_029964	ENSMUSG00000025573	6030468B19Rik
chr9:72089051-72089550	chr9	72089050	72089550	3.05	9.71e-05	0.017	Peak376	NM_011544	ENSMUSG00000032228	Tcf12
chr7:122251920-122252419	chr7	122251919	122252419	3.04	0.000306	0.0322	Peak627	NM_027363	ENSMUSG00000030865	Chp2
chr4:105195730-105196229	chr4	105195729	105196229	3.01	1.32e-05	0.0055	Peak158	NM_080555	ENSMUSG00000028517	Plpp3
chr5:143487921-143488420	chr5	143487920	143488420	3.01	0.000568	0.0435	Peak862	NM_144915	ENSMUSG00000039206	Daglb
chr10:70821016-70821515	chr10	70821015	70821515	2.99	0.000729	0.0494	Peak973	NR_045291	ENSMUSG00000037747	D630013N20Rik
chr1:180762952-180763451	chr1	180762951	180763451	2.98	0.000134	0.0203	Peak433	NM_133225	ENSMUSG00000026499	Acbd3
chr18:80224582-80225081	chr18	80224581	80225081	2.98	1.4e-17	4.62e-13	Peak2	NM_025299	ENSMUSG00000057130	Txnl4a
chr1:86123955-86124454	chr1	86123954	86124454	2.97	0.000424	0.0385	Peak727	NM_008311	ENSMUSG00000026228	Htr2b
chr9:121593116-121593615	chr9	121593115	121593615	2.97	0.000118	0.019	Peak408	NR_040740	ENSMUSG00000084995	Lyzl4os
chr4:82498360-82498859	chr4	82498359	82498859	2.94	2.54e-06	0.00178	Peak94	NM_008687	ENSMUSG00000008575	Nfib
chr12:80326817-80327316	chr12	80326816	80327316	2.91	0.000619	0.0456	Peak895	NR_037207	ENSMUSG00000105972	Mir1843a
chr3:9439145-9439644	chr3	9439144	9439644	2.91	9.38e-05	0.0167	Peak370	NR_015499	ENSMUSG00000097365	C030034L19Rik
chr4:142882384-142882883	chr4	142882383	142882883	2.91	3.35e-06	0.0022	Peak100	NR_105988	ENSMUSG00000106597	Mir7021
chr16:94510470-94510969	chr16	94510469	94510969	2.9	3.35e-05	0.00951	Peak232	NM_007834	ENSMUSG00000022898	Vps26c
chr7:26243609-26244108	chr7	26243608	26244108	2.89	1.1e-06	0.0011	Peak65	NM_001167540	ENSMUSG00000046130	Vmn1r184
chr12:73598729-73599228	chr12	73598728	73599228	2.87	5.34e-05	0.0123	Peak287	NM_008856	ENSMUSG00000021108	Prkch
chr10:67711527-67712026	chr10	67711526	67712026	2.82	0.00015	0.0214	Peak462	NR_155444		4930563J15Rik
chr11:67657050-67657549	chr11	67657049	67657549	2.82	0.000232	0.0272	Peak562	NM_009038	ENSMUSG00000020907	Rcvrn
chr14:59569033-59569532	chr14	59569032	59569532	2.81	9.45e-05	0.0168	Peak372	NM_027986	ENSMUSG00000021982	Cdadc1
chr6:73211943-73212442	chr6	73211942	73212442	2.79	0.000289	0.031	Peak615	NM_001164669	ENSMUSG00000052861	Dnah6
chr15:36352293-36352792	chr15	36352292	36352792	2.78	0.000104	0.0179	Peak385	NM_013923	ENSMUSG00000022280	Rnf19a
chr17:72827297-72827796	chr17	72827296	72827796	2.78	7.6e-05	0.0148	Peak339	NM_027166	ENSMUSG00000039770	Ypel5
chr13:24797437-24797936	chr13	24797436	24797936	2.76	1.36e-05	0.00562	Peak159	NM_024473	ENSMUSG00000019132	BC005537
chr9:102445590-102446089	chr9	102445589	102446089	2.76	0.000355	0.0351	Peak666	NM_024291	ENSMUSG00000035606	Ky
chr12:95745279-95745778	chr12	95745278	95745778	2.75	0.000108	0.0182	Peak393	NM_201518	ENSMUSG00000047414	Flrt2
chr8:34669625-34670124	chr8	34669624	34670124	2.74	7.49e-05	0.0148	Peak333	NR_040706	ENSMUSG00000109819	B930018H19Rik
chr10:85003756-85004255	chr10	85003755	85004255	2.73	0.000299	0.0316	Peak624	NM_183172	ENSMUSG00000035620	Ric8b
chr11:4388204-4388703	chr11	4388203	4388703	2.73	1.37e-05	0.00562	Peak161	NM_029458	ENSMUSG00000020419	Hormad2
chr6:97850271-97850770	chr6	97850270	97850770	2.73	0.000194	0.0247	Peak519	NM_008601	ENSMUSG00000035158	Mitf
chr1:171648130-171648629	chr1	171648129	171648629	2.72	1.37e-05	0.00562	Peak160	NM_144539	ENSMUSG00000038179	Slamf7
chr19:36956402-36956901	chr19	36956401	36956901	2.71	2.09e-07	0.000287	Peak48	NM_001080706	ENSMUSG00000040565	Btaf1
chr11:45219577-45220076	chr11	45219576	45220076	2.67	9.1e-05	0.0164	Peak367	NR_045100	ENSMUSG00000084773	Gm12159
chr15:90132627-90133126	chr15	90132626	90133126	2.67	4.86e-06	0.00269	Peak119	NM_001033441	ENSMUSG00000075470	Alg10b
chr7:19685320-19685819	chr7	19685319	19685819	2.65	0.000707	0.049	Peak952	NM_007385	ENSMUSG00000074336	Apoc4
chr10:82953628-82954127	chr10	82953627	82954127	2.64	0.00043	0.0387	Peak732	NM_021439	ENSMUSG00000034612	Chst11
chr5:111971500-111971999	chr5	111971499	111971999	2.63	1.66e-06	0.00138	Peak79	NM_207252	ENSMUSG00000085271	E130006D01Rik
chr8:115307546-115308045	chr8	115307545	115308045	2.63	1.42e-05	0.00568	Peak163	NM_001025577	ENSMUSG00000055435	Maf
chr8:124462670-124463169	chr8	124462669	124463169	2.62	0.000471	0.0405	Peak767	NM_171824	ENSMUSG00000050751	Pgbd5
chr5:136431076-136431575	chr5	136431075	136431575	2.61	0.000447	0.0396	Peak744	NR_030500	ENSMUSG00000106479	Mir721
chr8:12761723-12762222	chr8	12761722	12762222	2.61	3.36e-05	0.00951	Peak233	NM_015804	ENSMUSG00000031441	Atp11a
chr8:53984582-53985081	chr8	53984581	53985081	2.61	0.000286	0.0309	Peak610	NM_009506	ENSMUSG00000031520	Vegfc
chr9:31172414-31172913	chr9	31172413	31172913	2.61	0.000102	0.0177	Peak380	NM_009691	ENSMUSG00000031996	Aplp2
chr15:59139236-59139735	chr15	59139235	59139735	2.59	2.47e-05	0.00781	Peak209	NM_144800	ENSMUSG00000022353	Mtss1
chr17:43075831-43076330	chr17	43075830	43076330	2.59	0.000607	0.0451	Peak888	NM_178589	ENSMUSG00000023915	Tnfrsf21
chr17:74802693-74803192	chr17	74802692	74803192	2.59	6.47e-05	0.0136	Peak313	NM_152817	ENSMUSG00000024078	Ttc27
chr3:84883987-84884486	chr3	84883986	84884486	2.59	6.43e-05	0.0136	Peak311	NM_080428	ENSMUSG00000028086	Fbxw7
chr4:62281370-62281869	chr4	62281369	62281869	2.59	0.000421	0.0383	Peak725	NM_025286	ENSMUSG00000066152	Slc31a2
chr19:56725801-56726300	chr19	56725800	56726300	2.57	0.000482	0.0409	Peak777	NM_007419	ENSMUSG00000035283	Adrb1
chr5:136441999-136442498	chr5	136441998	136442498	2.57	0.000257	0.0288	Peak589	NR_030500	ENSMUSG00000106479	Mir721
chr13:63148200-63148699	chr13	63148199	63148699	2.56	0.000466	0.0404	Peak760	NM_028079	ENSMUSG00000021458	Aopep
chr10:91063881-91064380	chr10	91063880	91064380	2.54	0.000204	0.0255	Peak529	NM_009684	ENSMUSG00000019979	Apaf1
chr14:61774349-61774848	chr14	61774348	61774848	2.52	0.000102	0.0177	Peak381	NR_028264	ENSMUSG00000097589	Dleu2
chr3:75297255-75297754	chr3	75297254	75297754	2.52	0.00051	0.0414	Peak812	NM_026460	ENSMUSG00000034139	Serpini2
chr1:91227330-91227829	chr1	91227329	91227829	2.51	2.85e-05	0.00852	Peak221	NM_026454	ENSMUSG00000034343	Ube2f
chr17:33560892-33561391	chr17	33560891	33561391	2.51	3.95e-05	0.0103	Peak252	NM_053214	ENSMUSG00000024300	Myo1f
chr19:46931579-46932078	chr19	46931578	46932078	2.51	0.000263	0.0291	Peak596	NM_029810	ENSMUSG00000025041	Nt5c2
chr9:121593815-121594314	chr9	121593814	121594314	2.5	6.31e-06	0.00319	Peak130	NR_040740	ENSMUSG00000084995	Lyzl4os
chr18:65077405-65077904	chr18	65077404	65077904	2.49	0.000119	0.019	Peak414	NM_031881	ENSMUSG00000024589	Nedd4l
chr2:163203563-163204062	chr2	163203562	163204062	2.49	7.01e-05	0.0143	Peak324	NM_001098799	ENSMUSG00000074607	Tox2
chr8:114962908-114963407	chr8	114962907	114963407	2.49	2.34e-05	0.00753	Peak205	NM_019573	ENSMUSG00000004637	Wwox
chr3:136426707-136427206	chr3	136426706	136427206	2.48	2.84e-07	0.000354	Peak53	NR_040592	ENSMUSG00000099508	1700030L20Rik
chr6:136549010-136549509	chr6	136549009	136549509	2.48	1.21e-05	0.00513	Peak155	NM_019426	ENSMUSG00000030213	Atf7ip
chr11:78475385-78475884	chr11	78475384	78475884	2.45	0.000519	0.0415	Peak823	NM_026740	ENSMUSG00000020829	Slc46a1
chr6:137783935-137784434	chr6	137783934	137784434	2.44	0.000573	0.0437	Peak864	NM_172733	ENSMUSG00000030225	Dera
chr1:191216396-191216895	chr1	191216395	191216895	2.43	8.3e-05	0.0157	Peak349	NM_001033188		D730003I15Rik
chr16:92727319-92727818	chr16	92727318	92727818	2.42	3.45e-05	0.00965	Peak236	NM_009821	ENSMUSG00000022952	Runx1
chr9:25377885-25378384	chr9	25377884	25378384	2.42	3.91e-05	0.0103	Peak250	NM_026189	ENSMUSG00000036611	Eepd1
chr12:100526241-100526740	chr12	100526240	100526740	2.4	8.78e-05	0.016	Peak362	NM_001033213	ENSMUSG00000033530	Ttc7b
chr14:51101473-51101972	chr14	51101472	51101972	2.4	6.56e-05	0.0137	Peak315	NM_021472	ENSMUSG00000021876	Rnase4
chr17:74808703-74809202	chr17	74808702	74809202	2.4	7.62e-06	0.0037	Peak136	NM_152817	ENSMUSG00000024078	Ttc27
chr18:32348209-32348708	chr18	32348208	32348708	2.39	5.84e-05	0.0128	Peak300	NM_009668	ENSMUSG00000024381	Bin1
chr3:89842840-89843339	chr3	89842839	89843339	2.38	0.000723	0.0492	Peak968	NM_172530	ENSMUSG00000046280	She
chr6:54781253-54781752	chr6	54781252	54781752	2.38	0.000474	0.0406	Peak770	NM_199143	ENSMUSG00000058446	Znrf2
chr4:140562838-140563337	chr4	140562837	140563337	2.37	0.00011	0.0183	Peak398	NM_172415	ENSMUSG00000040964	Arhgef10l
chr18:53228872-53229371	chr18	53228871	53229371	2.36	7.47e-06	0.00365	Peak135	NM_029394	ENSMUSG00000024535	Snx24
chr7:44005208-44005707	chr7	44005207	44005707	2.36	0.000361	0.0354	Peak672	NM_010644	ENSMUSG00000053719	Klk1b26
chr8:115618310-115618809	chr8	115618309	115618809	2.36	0.000536	0.042	Peak843	NM_001025577	ENSMUSG00000055435	Maf
chr6:87517466-87517965	chr6	87517465	87517965	2.34	5.49e-06	0.00292	Peak124	NM_175476	ENSMUSG00000030047	Arhgap25
chr8:66440467-66440966	chr8	66440466	66440966	2.34	0.000242	0.0277	Peak575	NM_025465	ENSMUSG00000025591	Tma16
chr9:92269884-92270383	chr9	92269883	92270383	2.34	2.33e-05	0.00753	Peak204	NR_105808	ENSMUSG00000098766	Mir6386
chr11:34831133-34831632	chr11	34831132	34831632	2.33	0.00069	0.0485	Peak940	NM_027411	ENSMUSG00000069910	Spdl1
chr12:99874657-99875156	chr12	99874656	99875156	2.33	0.000119	0.019	Peak412	NM_030172	ENSMUSG00000021176	Efcab11
chr15:84916368-84917179	chr15	84916367	84917179	2.33	1.21e-07	0.00019	Peak41	NM_016714	ENSMUSG00000016619	Nup50
chr1:105997142-105997641	chr1	105997141	105997641	2.32	0.000413	0.0379	Peak718	NM_001122675	ENSMUSG00000038866	Zcchc2
chr2:79180662-79181161	chr2	79180661	79181161	2.32	0.000482	0.0409	Peak776	NM_010576	ENSMUSG00000027009	Itga4
chr2:128750683-128751182	chr2	128750682	128751182	2.31	0.000703	0.0488	Peak949	NM_008587	ENSMUSG00000014361	Mertk
chr2:170252836-170253335	chr2	170252835	170253335	2.3	0.000291	0.031	Peak619	NR_157067	ENSMUSG00000097514	Gm17619
chr5:113854267-113854766	chr5	113854266	113854766	2.3	0.000712	0.0491	Peak955	NM_009151	ENSMUSG00000048163	Selplg
chr6:116767856-116768355	chr6	116767855	116768355	2.3	0.00017	0.0231	Peak486	NM_178768	ENSMUSG00000048108	Tmem72
chr11:67538353-67538852	chr11	67538352	67538852	2.29	2.44e-05	0.00775	Peak208	NM_008088	ENSMUSG00000033066	Gas7
chr4:59879389-59879888	chr4	59879388	59879888	2.27	0.00048	0.0409	Peak775	NM_021053	ENSMUSG00000028386	Slc46a2
chr1:144198202-144198701	chr1	144198201	144198701	2.26	0.000241	0.0277	Peak573	NM_153171	ENSMUSG00000051079	Rgs13
chr1:54765601-54766100	chr1	54765600	54766100	2.25	3.37e-06	0.0022	Peak101	NM_001081433	ENSMUSG00000052331	Ankrd44
chr5:90741752-90742251	chr5	90741751	90742251	2.25	0.000522	0.0415	Peak829	NM_009141	ENSMUSG00000029371	Cxcl5
chr11:93820872-93821371	chr11	93820871	93821371	2.23	0.000435	0.0391	Peak736	NM_001013375	ENSMUSG00000054079	Utp18
chr6:113351351-113351850	chr6	113351350	113351850	2.23	0.000182	0.0241	Peak497	NM_133926	ENSMUSG00000030272	Camk1
chr1:78841948-78842447	chr1	78841947	78842447	2.22	0.000185	0.0242	Peak502	NM_021342	ENSMUSG00000047330	Kcne4
chr17:53627123-53627622	chr17	53627122	53627622	2.21	0.00043	0.0387	Peak733	NM_020005	ENSMUSG00000000708	Kat2b
chr5:114699182-114699681	chr5	114699181	114699681	2.2	3.97e-10	1.75e-06	Peak15	NM_029992	ENSMUSG00000002486	Tchp
chr8:115806316-115806815	chr8	115806315	115806815	2.2	8.69e-05	0.016	Peak358	NM_001025577	ENSMUSG00000055435	Maf
chr2:150834368-150834867	chr2	150834367	150834867	2.18	0.000584	0.0442	Peak871	NM_024465	ENSMUSG00000032046	Abhd12
chr19:32384809-32385308	chr19	32384808	32385308	2.16	4.74e-05	0.0118	Peak266	NM_144792	ENSMUSG00000040451	Sgms1
chr11:115633322-115633821	chr11	115633321	115633821	2.15	0.000534	0.0419	Peak841	NM_026071	ENSMUSG00000020744	Slc25a19
chr14:31389475-31389974	chr14	31389474	31389974	2.15	3.91e-06	0.00235	Peak110	NM_011894	ENSMUSG00000021892	Sh3bp5
chr15:86344370-86344869	chr15	86344369	86344869	2.15	0.000189	0.0245	Peak511	NM_145476	ENSMUSG00000051864	Tbc1d22a
chr1:195023747-195024246	chr1	195023746	195024246	2.14	0.000341	0.0343	Peak657	NR_015566	ENSMUSG00000096929	A330023F24Rik
chr14:75187565-75188064	chr14	75187564	75188064	2.14	0.000191	0.0245	Peak514	NM_008879	ENSMUSG00000021998	Lcp1
chr1:162635697-162636196	chr1	162635696	162636196	2.13	0.000698	0.0488	Peak945	NM_010865	ENSMUSG00000026697	Myoc
chr2:12411988-12412487	chr2	12411987	12412487	2.13	0.000407	0.0375	Peak716	NM_024185	ENSMUSG00000026767	Mindy3
chr16:75961452-75961951	chr16	75961451	75961951	2.12	4.31e-05	0.011	Peak259	NR_155447	ENSMUSG00000087214	Gm15555
chr17:44027080-44027579	chr17	44027079	44027579	2.12	0.000183	0.0242	Peak499	NM_032003	ENSMUSG00000023960	Enpp5
chr16:33074553-33075052	chr16	33074552	33075052	2.11	0.000328	0.0334	Peak646	NM_172823	ENSMUSG00000022802	Lmln
chr5:136441252-136441751	chr5	136441251	136441751	2.11	0.000108	0.0182	Peak392	NR_030500	ENSMUSG00000106479	Mir721
chr8:107386750-107387249	chr8	107386749	107387249	2.11	6.42e-05	0.0136	Peak310	NM_008706	ENSMUSG00000003849	Nqo1
chr10:44596025-44596524	chr10	44596024	44596524	2.1	0.000228	0.027	Peak558	NM_007548	ENSMUSG00000038151	Prdm1
chr12:25143570-25144069	chr12	25143569	25144069	2.1	0.000257	0.0288	Peak588	NR_045844		Gm17746
chr19:17249974-17250473	chr19	17249973	17250473	2.09	6.5e-06	0.00323	Peak133	NM_010265	ENSMUSG00000038843	Gcnt1
chr19:36932284-36932783	chr19	36932283	36932783	2.09	1.08e-05	0.0047	Peak151	NM_001080706	ENSMUSG00000040565	Btaf1
chr2:168587667-168588166	chr2	168587666	168588166	2.09	0.000169	0.023	Peak484	NM_010899	ENSMUSG00000027544	Nfatc2
chr14:47393550-47394049	chr14	47393549	47394049	2.08	0.000301	0.0317	Peak625	NM_010705	ENSMUSG00000050335	Lgals3
chr3:16008056-16008555	chr3	16008055	16008555	2.07	5.31e-05	0.0123	Peak283	NM_001081687	ENSMUSG00000078780	Gm5150
chr11:86723533-86724032	chr11	86723532	86724032	2.06	0.000683	0.0482	Peak935	NM_001003908	ENSMUSG00000047126	Cltc
chr5:115493655-115494154	chr5	115493654	115494154	2.06	6.32e-09	1.54e-05	Peak27	NM_133760	ENSMUSG00000029524	Sirt4
chr7:19217801-19218300	chr7	19217800	19218300	2.06	0.000119	0.019	Peak411	NM_175668	ENSMUSG00000044317	Gpr4
chr7:26244510-26245009	chr7	26244509	26245009	2.06	1.53e-05	0.00591	Peak170	NM_001167540	ENSMUSG00000046130	Vmn1r184
chr12:102495298-102495797	chr12	102495297	102495797	2.05	0.000234	0.0273	Peak566	NM_013747	ENSMUSG00000021192	Golga5
chr17:75461138-75461637	chr17	75461137	75461637	2.05	5.02e-05	0.012	Peak277	NM_207246	ENSMUSG00000071042	Rasgrp3
chr7:110954117-110954616	chr7	110954116	110954616	2.05	9.12e-05	0.0164	Peak368	NM_010826	ENSMUSG00000005611	Mrvi1
chr9:124072019-124072518	chr9	124072018	124072518	2.05	8.15e-05	0.0155	Peak346	NM_009915	ENSMUSG00000049103	Ccr2
chr18:88952409-88952908	chr18	88952408	88952908	2.04	3.25e-05	0.00929	Peak231	NM_175542	ENSMUSG00000023066	Rttn
chr6:100194074-100194573	chr6	100194073	100194573	2.04	0.000532	0.0419	Peak839	NM_019743	ENSMUSG00000072872	Rybp
chrX:152164101-152164600	chrX	152164100	152164600	2.04	0.000237	0.0275	Peak568	NM_001005475	ENSMUSG00000041115	Iqsec2
chr5:99479577-99480076	chr5	99479576	99480076	2.03	2.28e-07	0.000301	Peak50	NM_145839	ENSMUSG00000089809	Rasgef1b
chr5:74337625-74338124	chr5	74337624	74338124	2.02	0.000419	0.0383	Peak723	NM_026878	ENSMUSG00000049907	Rasl11b
chr1:74214640-74215139	chr1	74214639	74215139	2.01	0.000239	0.0277	Peak571	NR_035449	ENSMUSG00000087820	Mir1928
chr16:45963406-45963905	chr16	45963405	45963905	2.01	0.000623	0.0457	Peak899	NR_152226	ENSMUSG00000085826	Gm15638
chr2:34727238-34727737	chr2	34727237	34727737	2.01	1.68e-06	0.00138	Peak80	NM_025709	ENSMUSG00000026867	Gapvd1
chr1:86125384-86125883	chr1	86125383	86125883	2	4.35e-06	0.0025	Peak115	NM_008311	ENSMUSG00000026228	Htr2b
chr12:8926073-8926572	chr12	8926072	8926572	2	0.000366	0.0356	Peak678	NM_008640	ENSMUSG00000020585	Laptm4a
chr1:86405689-86406188	chr1	86405688	86406188	1.99	0.000157	0.022	Peak470	NM_010341	ENSMUSG00000026237	Nmur1
chr17:6399870-6400369	chr17	6399869	6400369	1.99	1.89e-07	0.000271	Peak46	NR_163600		Gm29719
chr4:63815400-63815899	chr4	63815399	63815899	1.98	0.0005	0.0413	Peak798	NM_009403	ENSMUSG00000028362	Tnfsf8
chr8:125410607-125411106	chr8	125410606	125411106	1.98	0.000635	0.0463	Peak904	NM_001081337	ENSMUSG00000001995	Sipa1l2
chr8:128084122-128084621	chr8	128084121	128084621	1.98	0.000518	0.0415	Peak820	NR_105822	ENSMUSG00000099326	Mir21c
chr4:97846184-97846683	chr4	97846183	97846683	1.97	0.000355	0.0351	Peak665	NM_010905	ENSMUSG00000028565	Nfia
chr1:87875916-87876415	chr1	87875915	87876415	1.96	0.000717	0.0492	Peak961	NR_136921	ENSMUSG00000101942	Gm19582
chr3:38433248-38433747	chr3	38433247	38433747	1.95	0.000161	0.0224	Peak475	NM_001033198	ENSMUSG00000044864	Ankrd50
chr6:129470984-129471483	chr6	129470983	129471483	1.95	0.000115	0.0189	Peak402	NM_020008	ENSMUSG00000079293	Clec7a
chr7:101368225-101368724	chr7	101368224	101368724	1.95	0.000479	0.0409	Peak773	NM_027180	ENSMUSG00000032812	Arap1
chr10:128015059-128015558	chr10	128015058	128015558	1.94	7.53e-05	0.0148	Peak335	NM_008921	ENSMUSG00000025395	Prim1
chr11:68482548-68483047	chr11	68482547	68483047	1.94	5.22e-05	0.0123	Peak280	NM_001004435	ENSMUSG00000046207	Pik3r6
chr5:63938855-63939354	chr5	63938854	63939354	1.94	0.000469	0.0404	Peak765	NM_145923	ENSMUSG00000047881	Rell1
chr9:105520960-105521459	chr9	105520959	105521459	1.94	0.000387	0.0367	Peak696	NM_175025	ENSMUSG00000032570	Atp2c1
chr7:142056937-142057436	chr7	142056936	142057436	1.93	9.74e-06	0.00437	Peak147	NM_028308	ENSMUSG00000025147	Mob2
chr2:148371707-148372206	chr2	148371706	148372206	1.91	1.56e-05	0.00593	Peak174	NM_009219	ENSMUSG00000037014	Sstr4
chr1:87857594-87858093	chr1	87857593	87858093	1.9	0.000315	0.0328	Peak633	NR_136921	ENSMUSG00000101942	Gm19582
chr5:99375457-99375956	chr5	99375456	99375956	1.9	2.38e-06	0.00174	Peak90	NM_145839	ENSMUSG00000089809	Rasgef1b
chr6:124721044-124721543	chr6	124721043	124721543	1.9	0.000639	0.0463	Peak911	NR_029792	ENSMUSG00000065462	Mir200c
chr4:132608987-132609486	chr4	132608986	132609486	1.88	0.000312	0.0325	Peak632	NM_010166	ENSMUSG00000028886	Eya3
chr3:31260331-31260830	chr3	31260330	31260830	1.87	0.000654	0.047	Peak918	NM_172861	ENSMUSG00000069072	Slc7a14
chr12:46789984-46790483	chr12	46789983	46790483	1.86	0.000383	0.0366	Peak690	NM_021361	ENSMUSG00000021047	Nova1
chr3:87327232-87327731	chr3	87327231	87327731	1.86	0.000448	0.0397	Peak745	NM_009690	ENSMUSG00000015854	Cd5l
chr8:107480738-107481237	chr8	107480737	107481237	1.86	0.000187	0.0242	Peak508	NM_025830	ENSMUSG00000031930	Wwp2
chr14:51253574-51254073	chr14	51253573	51254073	1.85	0.000369	0.0358	Peak680	NM_053113	ENSMUSG00000047222	Rnase2a
chr2:168563388-168563887	chr2	168563387	168563887	1.85	1.23e-05	0.00516	Peak157	NM_010899	ENSMUSG00000027544	Nfatc2
chr4:19892328-19892827	chr4	19892327	19892827	1.85	2.5e-05	0.00784	Peak210	NM_175406	ENSMUSG00000028238	Atp6v0d2
chr5:104982300-104982799	chr5	104982299	104982799	1.85	0.000407	0.0375	Peak712	NM_030239	ENSMUSG00000029299	Abcg3
chr15:103465337-103465836	chr15	103465336	103465836	1.84	0.000511	0.0414	Peak814	NM_153505	ENSMUSG00000022488	Nckap1l
chr13:60306784-60307283	chr13	60306783	60307283	1.83	0.000128	0.0198	Peak426	NM_177810	ENSMUSG00000050765	Gm5084
chr5:97914130-97914629	chr5	97914129	97914629	1.83	3.44e-05	0.00965	Peak235	NM_133738	ENSMUSG00000029338	Antxr2
chr14:29960310-29960809	chr14	29960309	29960809	1.82	0.000704	0.0489	Peak951	NM_019979	ENSMUSG00000042682	Selenok
chr17:5521333-5521832	chr17	5521332	5521832	1.82	0.000122	0.0192	Peak418	NM_146073	ENSMUSG00000034265	Zdhhc14
chr4:63541243-63541742	chr4	63541242	63541742	1.82	0.000725	0.0493	Peak970	NM_024173	ENSMUSG00000039105	Atp6v1g1
chr14:26475730-26476229	chr14	26475729	26476229	1.81	4.35e-05	0.011	Peak260	NM_032008	ENSMUSG00000021870	Slmap
chr14:60757682-60758181	chr14	60757681	60758181	1.81	2.05e-05	0.00701	Peak193	NM_183175	ENSMUSG00000071347	C1qtnf9
chr4:142879846-142880345	chr4	142879845	142880345	1.8	5.01e-05	0.012	Peak275	NR_105988	ENSMUSG00000106597	Mir7021
chr9:16282542-16283041	chr9	16282541	16283041	1.8	0.000524	0.0415	Peak832	NM_001080814	ENSMUSG00000074505	Fat3
chr10:115586017-115586516	chr10	115586016	115586516	1.79	0.00014	0.0209	Peak441	NM_010195	ENSMUSG00000020140	Lgr5
chr11:5707922-5708421	chr11	5707921	5708421	1.78	0.000355	0.0351	Peak668	NM_026080	ENSMUSG00000020477	Mrps24
chr17:43753971-43754470	chr17	43753970	43754470	1.78	0.000111	0.0183	Peak399	NM_030598	ENSMUSG00000039601	Rcan2
chr10:127354291-127354790	chr10	127354290	127354790	1.77	0.000214	0.0261	Peak542	NM_008382	ENSMUSG00000047492	Inhbe
chr7:35033242-35033741	chr7	35033241	35033741	1.77	0.000586	0.0442	Peak874	NM_009884	ENSMUSG00000056216	Cebpg
chr11:97747445-97747944	chr11	97747444	97747944	1.76	0.000407	0.0375	Peak715	NR_106180	ENSMUSG00000098919	Mir8102
chr13:106760274-106760773	chr13	106760273	106760773	1.76	0.000251	0.0284	Peak582	NM_029665	ENSMUSG00000042590	Ipo11
chr17:6430017-6430516	chr17	6430016	6430516	1.76	5.87e-17	1.29e-12	Peak3	NM_009342	ENSMUSG00000096255	Dynlt1b
chr6:146162519-146163018	chr6	146162518	146163018	1.76	0.000487	0.0411	Peak781	NM_010656	ENSMUSG00000030255	Sspn
chr15:39940233-39940732	chr15	39940232	39940732	1.74	0.000515	0.0415	Peak819	NM_172814	ENSMUSG00000022305	Lrp12
chr1:128590929-128591428	chr1	128590928	128591428	1.73	0.000228	0.027	Peak555	NM_009911	ENSMUSG00000045382	Cxcr4
chr3:97211335-97211834	chr3	97211334	97211834	1.73	0.000483	0.0409	Peak779	NM_029933	ENSMUSG00000038256	Bcl9
chr5:5417009-5417508	chr5	5417008	5417508	1.73	0.000599	0.0449	Peak878	NM_011074	ENSMUSG00000028926	Cdk14
chr12:116442165-116442664	chr12	116442164	116442664	1.71	0.000151	0.0214	Peak465	NM_133762	ENSMUSG00000042029	Ncapg2
chr17:44010844-44011343	chr17	44010843	44011343	1.71	8.4e-05	0.0158	Peak351	NM_030598	ENSMUSG00000039601	Rcan2
chr2:14191596-14192095	chr2	14191595	14192095	1.71	1.45e-06	0.00129	Peak74	NM_001081310	ENSMUSG00000061531	Tmem236
chr2:173702290-173702789	chr2	173702289	173702789	1.71	0.000556	0.043	Peak853	NR_105758	ENSMUSG00000098588	Mir6340
chr7:134556323-134556822	chr7	134556322	134556822	1.7	3.81e-05	0.0102	Peak247	NM_001033420	ENSMUSG00000058325	Dock1
chr11:68443557-68444056	chr11	68443556	68444056	1.69	0.000454	0.0399	Peak750	NM_177320	ENSMUSG00000020901	Pik3r5
chr18:88838349-88838848	chr18	88838348	88838848	1.69	0.00022	0.0265	Peak548	NM_018821	ENSMUSG00000056153	Socs6
chr6:97797745-97798244	chr6	97797744	97798244	1.69	0.000658	0.0472	Peak920	NM_008601	ENSMUSG00000035158	Mitf
chr11:29577608-29578107	chr11	29577607	29578107	1.68	1.97e-05	0.00678	Peak192	NM_024277	ENSMUSG00000020460	Rps27a
chrX:106045768-106046267	chrX	106045767	106046267	1.68	0.000718	0.0492	Peak962	NM_009726	ENSMUSG00000033792	Atp7a
chr1:106547741-106548240	chr1	106547740	106548240	1.67	4.94e-05	0.012	Peak272	NR_106164	ENSMUSG00000098344	Mir3473f
chr11:44414823-44415322	chr11	44414822	44415322	1.67	4e-06	0.00238	Peak111	NM_008352	ENSMUSG00000004296	Il12b
chr13:5840024-5840523	chr13	5840023	5840523	1.67	0.000417	0.0381	Peak721	NR_045891	ENSMUSG00000100625	1700016G22Rik
chr5:29730842-29731341	chr5	29730841	29731341	1.67	5.01e-05	0.012	Peak276	NM_011847	ENSMUSG00000029131	Dnajb6
chr9:119247410-119247909	chr9	119247409	119247909	1.67	0.000165	0.0227	Peak480	NM_175420	ENSMUSG00000092212	Slc22a13b
chr11:70395997-70396496	chr11	70395996	70396496	1.66	0.000605	0.045	Peak887	NM_029231	ENSMUSG00000018921	Pelp1
chr9:47651901-47652400	chr9	47651900	47652400	1.66	8.18e-05	0.0155	Peak348	NM_018770	ENSMUSG00000032076	Cadm1
chr7:67471174-67471673	chr7	67471173	67471673	1.65	0.000133	0.0203	Peak432	NM_001033713	ENSMUSG00000030557	Mef2a
chr10:18941785-18942284	chr10	18941784	18942284	1.64	3.6e-05	0.00987	Peak239	NM_009397	ENSMUSG00000019850	Tnfaip3
chr12:103473917-103474416	chr12	103473916	103474416	1.63	0.000216	0.0262	Peak543	NM_145449	ENSMUSG00000021208	Ifi27l2b
chr8:34647309-34647808	chr8	34647308	34647808	1.63	0.000396	0.0371	Peak704	NR_040706	ENSMUSG00000109819	B930018H19Rik
chr9:40765339-40765838	chr9	40765338	40765838	1.63	0.000202	0.0253	Peak527	NM_031165	ENSMUSG00000015656	Hspa8
chr11:113172520-113173019	chr11	113172519	113173019	1.62	6.96e-08	0.000128	Peak36	NR_015556	ENSMUSG00000087259	2610035D17Rik
chr1:184536962-184537461	chr1	184536961	184537461	1.61	0.000132	0.0202	Peak431	NR_040472	ENSMUSG00000101574	1700112H15Rik
chr14:49782862-49783361	chr14	49782861	49783361	1.6	0.000178	0.0238	Peak493	NM_026142	ENSMUSG00000036242	Armh4
chr2:91876705-91877204	chr2	91876704	91877204	1.6	0.000508	0.0414	Peak809	NM_007699	ENSMUSG00000040495	Chrm4
chr11:54648887-54649386	chr11	54648886	54649386	1.58	5.16e-05	0.0122	Peak279	NM_175258	ENSMUSG00000037533	Rapgef6
chr17:36042757-36043256	chr17	36042756	36043256	1.58	0.000362	0.0354	Peak675	NM_001034909	ENSMUSG00000073407	Gm6034
chr6:120796004-120796503	chr6	120796003	120796503	1.58	7.58e-05	0.0148	Peak338	NM_001081048	ENSMUSG00000004902	Slc25a18
chr1:131020070-131020569	chr1	131020069	131020569	1.57	1.86e-06	0.0015	Peak82	NM_010548	ENSMUSG00000016529	Il10
chr10:8353760-8354259	chr10	8353759	8354259	1.57	0.000659	0.0472	Peak922	NM_177387	ENSMUSG00000047712	Ust
chr19:36918394-36918893	chr19	36918393	36918893	1.57	4.37e-11	3.2e-07	Peak9	NM_028263	ENSMUSG00000047632	Fgfbp3
chr4:83351392-83351891	chr4	83351391	83351891	1.57	0.000146	0.0212	Peak455	NM_025782	ENSMUSG00000038172	Ttc39b
chr13:49196904-49197403	chr13	49196903	49197403	1.56	0.000127	0.0198	Peak423	NM_013610	ENSMUSG00000037966	Ninj1
chr3:122573642-122574141	chr3	122573641	122574141	1.56	0.000681	0.0481	Peak933	NR_106117	ENSMUSG00000104773	Mir7657
chr6:115906404-115906903	chr6	115906403	115906903	1.56	0.000189	0.0245	Peak510	NM_145383	ENSMUSG00000030324	Rho
chr12:110464707-110465206	chr12	110464706	110465206	1.55	1.4e-07	0.00021	Peak44	NM_012023	ENSMUSG00000017843	Ppp2r5c
chr2:28842991-28843490	chr2	28842990	28843490	1.55	0.000345	0.0345	Peak659	NM_001033294	ENSMUSG00000026806	Ddx31
chr5:103725681-103726180	chr5	103725680	103726180	1.55	0.000199	0.025	Peak525	NM_133919	ENSMUSG00000029313	Aff1
chr9:124055452-124055951	chr9	124055451	124055951	1.55	0.000225	0.0269	Peak552	NM_009914	ENSMUSG00000035448	Ccr3
chr15:39737598-39738097	chr15	39737597	39738097	1.54	0.000157	0.0221	Peak471	NM_029422	ENSMUSG00000022303	Dcstamp
chr15:99651720-99652219	chr15	99651719	99652219	1.54	0.000271	0.0299	Peak598	NM_012025	ENSMUSG00000023015	Racgap1
chr17:78362102-78362601	chr17	78362101	78362601	1.54	0.000195	0.0247	Peak521	NM_199448	ENSMUSG00000056121	Fez2
chr19:12583324-12583823	chr19	12583323	12583823	1.54	0.000654	0.047	Peak917	NM_026640	ENSMUSG00000024691	Fam111a
chr3:65396750-65397249	chr3	65396749	65397249	1.54	0.000525	0.0416	Peak833	NM_026155	ENSMUSG00000027828	Ssr3
chr11:62209692-62210191	chr11	62209691	62210191	1.53	7.39e-07	0.000799	Peak61	NM_007413	ENSMUSG00000018500	Adora2b
chr14:60283364-60283863	chr14	60283363	60283863	1.53	0.000262	0.0291	Peak595	NM_144843	ENSMUSG00000021987	Mtmr6
chr17:8988333-8988832	chr17	8988332	8988832	1.53	1.21e-05	0.00513	Peak156	NM_025851	ENSMUSG00000023873	1700010I14Rik
chr2:19300974-19301473	chr2	19300973	19301473	1.53	1.38e-07	0.00021	Peak43	NR_126563		4930447M23Rik
chr5:72169729-72170228	chr5	72169728	72170228	1.53	2.63e-05	0.00801	Peak215	NM_178599	ENSMUSG00000029213	Commd8
chr11:44438168-44438667	chr11	44438167	44438667	1.52	0.000256	0.0288	Peak587	NM_024475	ENSMUSG00000041231	Ublcp1
chr6:50689306-50689805	chr6	50689305	50689805	1.52	0.00024	0.0277	Peak572	NM_021892	ENSMUSG00000029831	Npvf
chr14:30362549-30363048	chr14	30362548	30363048	1.51	0.000384	0.0366	Peak691	NM_028981	ENSMUSG00000015968	Cacna1d
chr15:25862351-25862850	chr15	25862350	25862850	1.51	0.000315	0.0328	Peak634	NM_025459	ENSMUSG00000022270	Retreg1
chr5:113122448-113122947	chr5	113122447	113122947	1.51	0.000197	0.0249	Peak523	NM_172884	ENSMUSG00000051339	2900026A02Rik
chr8:83662452-83662951	chr8	83662451	83662951	1.51	0.000721	0.0492	Peak967	NM_013641	ENSMUSG00000019464	Ptger1
chr1:160300595-160301094	chr1	160300594	160301094	1.5	9.61e-05	0.017	Peak374	NR_035448	ENSMUSG00000089204	Mir1927
chr16:11709495-11709994	chr16	11709494	11709994	1.5	3.88e-05	0.0103	Peak249	NR_126430		4833415N18Rik
chr14:17414242-17414741	chr14	17414241	17414741	1.49	5.9e-05	0.0129	Peak301	NM_009380	ENSMUSG00000021779	Thrb
chr17:43573631-43574130	chr17	43573630	43574130	1.49	2.19e-06	0.00166	Peak87	NM_013737	ENSMUSG00000023913	Pla2g7
chr5:73694382-73694881	chr5	73694381	73694881	1.49	0.000148	0.0212	Peak460	NM_178387	ENSMUSG00000029155	Spata18
chr6:97482098-97482597	chr6	97482097	97482597	1.49	0.000164	0.0226	Peak478	NM_145148	ENSMUSG00000030064	Frmd4b
chr8:120745403-120745902	chr8	120745402	120745902	1.49	0.000405	0.0375	Peak711	NM_008320	ENSMUSG00000041515	Irf8
chr1:37344305-37344804	chr1	37344304	37344804	1.47	0.000376	0.0363	Peak684	NM_030266	ENSMUSG00000026113	Inpp4a
chr11:60300653-60301152	chr11	60300652	60301152	1.47	0.000633	0.0463	Peak902	NM_153080	ENSMUSG00000000538	Tom1l2
chr11:61172983-61173482	chr11	61172982	61173482	1.47	0.000494	0.0413	Peak785	NM_001004143	ENSMUSG00000042506	Usp22
chr3:79844288-79844787	chr3	79844287	79844787	1.47	0.000577	0.0439	Peak868	NM_027495	ENSMUSG00000027956	Tmem144
chr8:34811541-34812040	chr8	34811540	34812040	1.47	8.73e-05	0.016	Peak359	NM_176933	ENSMUSG00000031530	Dusp4
chr11:120916561-120917060	chr11	120916560	120917060	1.45	8.77e-05	0.016	Peak361	NM_027745	ENSMUSG00000048445	Ccdc57
chr11:54940017-54940516	chr11	54940016	54940516	1.45	5.54e-05	0.0124	Peak296	NM_021327	ENSMUSG00000020400	Tnip1
chr15:25288042-25288541	chr15	25288041	25288541	1.45	2.63e-05	0.00801	Peak217	NM_027395	ENSMUSG00000045763	Basp1
chr15:79209253-79209752	chr15	79209252	79209752	1.45	0.000228	0.027	Peak556	NM_008837	ENSMUSG00000068206	Pick1
chr19:6340246-6340745	chr19	6340245	6340745	1.45	2.97e-05	0.00883	Peak222	NM_009006	ENSMUSG00000024948	Map4k2
chr1:171646633-171647132	chr1	171646632	171647132	1.44	0.000137	0.0206	Peak439	NM_144539	ENSMUSG00000038179	Slamf7
chr11:61498792-61499291	chr11	61498791	61499291	1.44	0.000527	0.0417	Peak834	NM_011841	ENSMUSG00000001034	Mapk7
chr16:95659291-95659790	chr16	95659290	95659790	1.44	0.000473	0.0406	Peak768	NM_011809	ENSMUSG00000022895	Ets2
chr13:44501878-44502377	chr13	44501877	44502377	1.43	0.000197	0.0249	Peak522	NR_045489	ENSMUSG00000098144	1700029N11Rik
chr18:79621866-79622365	chr18	79621865	79622365	1.43	2.53e-06	0.00178	Peak92	NM_001370903		Gm36718
chr19:34959567-34960066	chr19	34959566	34960066	1.43	0.000184	0.0242	Peak500	NR_035473	ENSMUSG00000089151	Mir1950
chr8:125461644-125462143	chr8	125461643	125462143	1.43	4.8e-05	0.0119	Peak267	NM_001081337	ENSMUSG00000001995	Sipa1l2
chr10:94356930-94357429	chr10	94356929	94357429	1.42	0.000514	0.0415	Peak818	NM_172051	ENSMUSG00000020023	Tmcc3
chr7:12957618-12958117	chr7	12957617	12958117	1.42	0.000373	0.036	Peak683	NM_178732	ENSMUSG00000004500	Zfp324
chr9:48418234-48418733	chr9	48418233	48418733	1.42	0.000185	0.0242	Peak503	NR_026561		Gm8884
chr14:51930207-51930706	chr14	51930206	51930706	1.41	0.000118	0.019	Peak410	NM_001011687	ENSMUSG00000068392	Rnase13
chr15:50819888-50820387	chr15	50819887	50820387	1.41	9.77e-05	0.0171	Peak378	NM_032000	ENSMUSG00000038679	Trps1
chr5:20671706-20672205	chr5	20671705	20672205	1.41	0.000338	0.0341	Peak654	NM_172992	ENSMUSG00000039987	Phtf2
chr7:80426398-80426897	chr7	80426397	80426897	1.41	4.74e-07	0.000559	Peak56	NM_011046	ENSMUSG00000030530	Furin
chr9:16188094-16188593	chr9	16188093	16188593	1.41	0.000679	0.0481	Peak932	NM_001080814	ENSMUSG00000074505	Fat3
chr9:57557100-57557599	chr9	57557099	57557599	1.41	0.000739	0.0497	Peak982	NM_022813	ENSMUSG00000040188	Scamp2
chr13:101287492-101287991	chr13	101287491	101287991	1.4	0.00064	0.0463	Peak912	NR_045846	ENSMUSG00000100733	4933416M06Rik
chr17:36031923-36032422	chr17	36031922	36032422	1.4	1.59e-09	4.76e-06	Peak22	NM_010398	ENSMUSG00000067212	H2-T23
chr12:98250057-98250556	chr12	98250056	98250556	1.39	0.000425	0.0385	Peak728	NM_008079	ENSMUSG00000021003	Galc
chr2:122418715-122419214	chr2	122418714	122419214	1.39	0.000293	0.0312	Peak620	NM_172980	ENSMUSG00000027219	Slc28a2
chr2:14184915-14185414	chr2	14184914	14185414	1.39	0.000129	0.0198	Peak429	NM_001081310	ENSMUSG00000061531	Tmem236
chr1:153414416-153414915	chr1	153414415	153414915	1.38	3.09e-06	0.00206	Peak99	NM_001177359		E330020D12Rik
chr2:117108101-117108600	chr2	117108100	117108600	1.38	0.000568	0.0435	Peak861	NM_033524	ENSMUSG00000027351	Spred1
chr1:80641639-80642138	chr1	80641638	80642138	1.37	0.000163	0.0226	Peak477	NM_175291	ENSMUSG00000038608	Dock10
chr1:9594025-9594524	chr1	9594024	9594524	1.37	0.000746	0.0499	Peak987	NM_178399	ENSMUSG00000067879	Vxn
chr15:34741045-34741544	chr15	34741044	34741544	1.37	0.000734	0.0496	Peak976	NM_145469	ENSMUSG00000038879	Nipal2
chr11:72696680-72697179	chr11	72696679	72697179	1.36	7.28e-05	0.0147	Peak328	NM_009671	ENSMUSG00000020790	Ankfy1
chr12:100509002-100509501	chr12	100509001	100509501	1.36	0.000259	0.0289	Peak592	NM_001033213	ENSMUSG00000033530	Ttc7b
chr14:51083020-51083519	chr14	51083019	51083519	1.36	1.72e-05	0.00636	Peak179	NM_021472	ENSMUSG00000021876	Rnase4
chr14:64327667-64328166	chr14	64327666	64328166	1.36	6.77e-05	0.014	Peak320	NM_026322	ENSMUSG00000054733	Msra
chr3:95505057-95505556	chr3	95505056	95505556	1.36	0.000193	0.0247	Peak516	NM_007802	ENSMUSG00000028111	Ctsk
chr5:100656670-100657169	chr5	100656669	100657169	1.36	7.34e-05	0.0147	Peak329	NM_027978	ENSMUSG00000029319	Coq2
chr6:115321444-115321943	chr6	115321443	115321943	1.36	0.000522	0.0415	Peak828	NM_011146	ENSMUSG00000000440	Pparg
chr11:116093849-116094348	chr11	116093848	116094348	1.35	8.86e-05	0.0161	Peak364	NM_016852	ENSMUSG00000034341	Wbp2
chr17:72787566-72788065	chr17	72787565	72788065	1.35	6.49e-07	0.000726	Peak59	NM_027166	ENSMUSG00000039770	Ypel5
chr17:73128203-73128702	chr17	73128202	73128702	1.35	0.000115	0.0189	Peak403	NM_001081071	ENSMUSG00000054469	Lclat1
chr2:167645130-167645629	chr2	167645129	167645629	1.35	0.000735	0.0497	Peak977	NM_023230	ENSMUSG00000078923	Ube2v1
chr9:47733636-47734135	chr9	47733635	47734135	1.35	0.000696	0.0487	Peak944	NR_046048		Gm10677
chr10:111134022-111134521	chr10	111134021	111134521	1.34	0.000128	0.0198	Peak427	NM_175489	ENSMUSG00000020189	Osbpl8
chr10:93370466-93370965	chr10	93370465	93370965	1.34	5.06e-05	0.012	Peak278	NR_038014		Gm17745
chr11:20465969-20466468	chr11	20465968	20466468	1.34	0.000351	0.035	Peak661	NM_021372	ENSMUSG00000049800	Sertad2
chr12:38904121-38904620	chr12	38904120	38904620	1.34	0.000613	0.0453	Peak893	NM_007960	ENSMUSG00000004151	Etv1
chr3:51518638-51519137	chr3	51518637	51519137	1.34	0.000116	0.0189	Peak404	NM_016858	ENSMUSG00000027739	Rab33b
chr11:89028001-89028500	chr11	89028000	89028500	1.33	0.000548	0.0427	Peak846	NM_009546	ENSMUSG00000000275	Trim25
chr15:10876244-10876743	chr15	10876243	10876743	1.33	0.000122	0.0192	Peak419	NR_040357		Gm19276
chr6:120787309-120787808	chr6	120787308	120787808	1.33	0.000582	0.0442	Peak870	NM_001081048	ENSMUSG00000004902	Slc25a18
chr1:171658748-171659247	chr1	171658747	171659247	1.32	2.69e-06	0.00185	Peak96	NM_144539	ENSMUSG00000038179	Slamf7
chr18:39020517-39021016	chr18	39020516	39021016	1.32	8.04e-05	0.0155	Peak343	NM_175164	ENSMUSG00000036452	Arhgap26
chr9:61706333-61706832	chr9	61706332	61706832	1.32	8.38e-07	0.000878	Peak63	NM_018853	ENSMUSG00000007892	Rplp1
chr10:93999678-94000177	chr10	93999677	94000177	1.31	0.000318	0.033	Peak637	NM_172538	ENSMUSG00000036099	Vezt
chr17:29361203-29361702	chr17	29361202	29361702	1.31	8.72e-06	0.00405	Peak142	NM_013710	ENSMUSG00000024013	Fgd2
chr3:149326422-149326921	chr3	149326421	149326921	1.31	0.00018	0.0239	Peak496	NR_040591		Gm1653
chr4:105884375-105884874	chr4	105884374	105884874	1.31	5.97e-05	0.013	Peak303	NR_151521		Gm12724
chr5:114854679-114855178	chr5	114854678	114855178	1.31	5.45e-05	0.0123	Peak293	NM_026263	ENSMUSG00000029564	4930519G04Rik
chr5:141004184-141004683	chr5	141004183	141004683	1.31	0.000529	0.0418	Peak836	NM_175362	ENSMUSG00000036526	Card11
chr2:168589649-168590148	chr2	168589648	168590148	1.3	3.82e-06	0.00234	Peak107	NM_010899	ENSMUSG00000027544	Nfatc2
chr4:142017979-142018478	chr4	142017978	142018478	1.3	9.02e-05	0.0163	Peak366	NR_131014	ENSMUSG00000085761	4930455G09Rik
chr12:73667642-73668141	chr12	73667641	73668141	1.29	0.000681	0.0481	Peak934	NM_008856	ENSMUSG00000021108	Prkch
chr15:95799266-95799765	chr15	95799265	95799765	1.29	0.000636	0.0463	Peak905	NM_175344	ENSMUSG00000064210	Ano6
chr2:163253309-163253808	chr2	163253308	163253808	1.29	0.000745	0.0499	Peak986	NM_001098799	ENSMUSG00000074607	Tox2
chr3:96889592-96890091	chr3	96889591	96890091	1.29	0.000521	0.0415	Peak827	NM_026229	ENSMUSG00000028096	Gpr89
chr5:66103062-66103561	chr5	66103061	66103561	1.29	0.000244	0.0279	Peak577	NM_139065	ENSMUSG00000070780	Rbm47
chr6:129097890-129098389	chr6	129097889	129098389	1.29	2.31e-05	0.00753	Peak202	NM_153506	ENSMUSG00000030155	Clec2e
chr6:86660198-86660697	chr6	86660197	86660697	1.29	0.000282	0.0306	Peak607	NM_010751	ENSMUSG00000001156	Mxd1
chr1:39582899-39583398	chr1	39582898	39583398	1.28	0.000328	0.0334	Peak647	NM_001033135	ENSMUSG00000048234	Rnf149
chr12:117517451-117517950	chr12	117517450	117517950	1.28	0.000259	0.0289	Peak593	NM_175930	ENSMUSG00000041992	Rapgef5
chr13:81108589-81109088	chr13	81108588	81109088	1.28	0.000334	0.0339	Peak651	NR_015587	ENSMUSG00000097098	9330111N05Rik
chr14:75730993-75731492	chr14	75730992	75731492	1.28	0.000303	0.032	Peak626	NM_177381	ENSMUSG00000034893	Cog3
chr17:6476908-6477407	chr17	6476907	6477407	1.28	8.11e-07	0.000863	Peak62	NM_001045538		Tmem181b-ps
chr17:72828377-72828876	chr17	72828376	72828876	1.28	0.000393	0.0371	Peak699	NM_027166	ENSMUSG00000039770	Ypel5
chr1:144140045-144140544	chr1	144140044	144140544	1.27	0.000212	0.026	Peak539	NM_153171	ENSMUSG00000051079	Rgs13
chr1:88566839-88567338	chr1	88566838	88567338	1.27	0.000447	0.0396	Peak743	NR_037971	ENSMUSG00000100798	Gm19589
chr1:95666317-95666816	chr1	95666316	95666816	1.26	0.00032	0.033	Peak639	NM_009183	ENSMUSG00000040710	St8sia4
chr15:63704268-63704767	chr15	63704267	63704767	1.26	6.92e-05	0.0141	Peak323	NM_031378	ENSMUSG00000079025	Gsdmc
chr18:34118554-34119053	chr18	34118553	34119053	1.26	0.000503	0.0413	Peak801	NM_007462	ENSMUSG00000005871	Apc
chr9:52172613-52173112	chr9	52172612	52173112	1.26	0.000109	0.0182	Peak395	NM_001162921	ENSMUSG00000035164	Zc3h12c
chr14:121929268-121929767	chr14	121929267	121929767	1.25	0.000325	0.0333	Peak642	NM_182806	ENSMUSG00000050350	Gpr18
chr19:61244614-61245113	chr19	61244613	61245113	1.25	0.000175	0.0236	Peak490	NM_009970	ENSMUSG00000059326	Csf2ra
chr6:65596064-65596563	chr6	65596063	65596563	1.25	0.000425	0.0385	Peak729	NM_001001495	ENSMUSG00000044162	Tnip3
chr1:37486805-37487304	chr1	37486804	37487304	1.24	8.11e-05	0.0155	Peak344	NR_024017	ENSMUSG00000103948	4930594C11Rik
chr6:123252588-123253087	chr6	123252587	123253087	1.24	4.3e-05	0.011	Peak258	NM_010819	ENSMUSG00000030144	Clec4d
chr8:106611481-106611980	chr8	106611480	106611980	1.24	0.000675	0.048	Peak928	NM_009864	ENSMUSG00000000303	Cdh1
chr5:120749414-120749913	chr5	120749413	120749913	1.23	5.63e-05	0.0125	Peak298	NM_145227	ENSMUSG00000032690	Oas2
chr9:44461683-44462182	chr9	44461682	44462182	1.23	0.000445	0.0396	Peak741	NM_009476	ENSMUSG00000041523	Upk2
chr11:114884590-114885089	chr11	114884589	114885089	1.22	0.000252	0.0285	Peak583	NM_170758	ENSMUSG00000034652	Cd300a
chr17:55952486-55952985	chr17	55952485	55952985	1.22	5.99e-05	0.013	Peak305	NM_015766	ENSMUSG00000003206	Ebi3
chr2:61313406-61313905	chr2	61313405	61313905	1.22	5.34e-05	0.0123	Peak285	NM_011529	ENSMUSG00000064289	Tank
chr4:122848851-122849350	chr4	122848850	122849350	1.21	0.000713	0.0491	Peak957	NM_008917	ENSMUSG00000028657	Ppt1
chr7:128221548-128222047	chr7	128221547	128222047	1.21	2.92e-06	0.00198	Peak97	NM_009943	ENSMUSG00000030785	Cox6a2
chr2:120135349-120135848	chr2	120135348	120135848	1.2	0.000489	0.0413	Peak782	NM_133838	ENSMUSG00000027293	Ehd4
chr9:37247525-37248024	chr9	37247524	37248024	1.2	3.84e-05	0.0102	Peak248	NM_020258	ENSMUSG00000032122	Slc37a2
chr15:35515789-35516288	chr15	35515788	35516288	1.19	0.000191	0.0245	Peak512	NR_035527	ENSMUSG00000076333	Mir599
chr3:87498759-87499258	chr3	87498758	87499258	1.19	0.000339	0.0342	Peak655	NM_012051	ENSMUSG00000003382	Etv3
chr3:69633725-69634224	chr3	69633724	69634224	1.18	0.000531	0.0418	Peak838	NM_020026	ENSMUSG00000043300	B3galnt1
chr16:24653152-24653651	chr16	24653151	24653651	1.17	0.000275	0.0301	Peak601	NM_178665	ENSMUSG00000033306	Lpp
chr2:73160972-73161471	chr2	73160971	73161471	1.17	0.000298	0.0316	Peak623	NM_025942	ENSMUSG00000027108	Ola1
chr3:9666019-9666518	chr3	9666018	9666518	1.17	0.00046	0.0401	Peak756	NM_133218	ENSMUSG00000040209	Zfp704
chr5:123626126-123626625	chr5	123626125	123626625	1.17	1.59e-05	0.00596	Peak176	NM_029929	ENSMUSG00000029434	Vps33a
chr2:163232476-163232975	chr2	163232475	163232975	1.16	1.99e-06	0.00154	Peak85	NM_001098799	ENSMUSG00000074607	Tox2
chr3:95635438-95635937	chr3	95635437	95635937	1.16	1.48e-05	0.00578	Peak169	NM_019561	ENSMUSG00000038619	Ensa
chr5:139024252-139024751	chr5	139024251	139024751	1.16	4.97e-05	0.012	Peak274	NM_008808	ENSMUSG00000025856	Pdgfa
chr6:115343889-115344388	chr6	115343888	115344388	1.16	0.000649	0.0469	Peak914	NM_011146	ENSMUSG00000000440	Pparg
chr6:34909474-34909973	chr6	34909473	34909973	1.16	0.00051	0.0414	Peak813	NM_001013366	ENSMUSG00000058486	Wdr91
chr8:34689441-34689940	chr8	34689440	34689940	1.16	2.39e-05	0.00763	Peak207	NR_040706	ENSMUSG00000109819	B930018H19Rik
chr9:32501276-32501775	chr9	32501275	32501775	1.16	4.78e-06	0.00267	Peak118	NM_008026	ENSMUSG00000016087	Fli1
chr9:40581658-40582157	chr9	40581657	40582157	1.16	0.000291	0.031	Peak618	NM_172768	ENSMUSG00000040111	Gramd1b
chr1:144200049-144200548	chr1	144200048	144200548	1.15	3.72e-05	0.01	Peak245	NM_153171	ENSMUSG00000051079	Rgs13
chr12:102720888-102721387	chr12	102720887	102721387	1.15	0.000612	0.0453	Peak891	NM_172584	ENSMUSG00000057963	Itpk1
chr2:72261350-72261849	chr2	72261349	72261849	1.15	6.14e-06	0.00317	Peak128	NM_023057	ENSMUSG00000004085	Map3k20
chr4:129788808-129789307	chr4	129788807	129789307	1.15	1.83e-05	0.00653	Peak185	NM_008974	ENSMUSG00000028788	Ptp4a2
chr5:117149540-117150039	chr5	117149539	117150039	1.15	0.000151	0.0214	Peak466	NM_183306	ENSMUSG00000061288	Taok3
chr11:75540798-75541297	chr11	75540797	75541297	1.14	0.000548	0.0427	Peak847	NM_173388	ENSMUSG00000038178	Slc43a2
chr2:101698828-101699327	chr2	101698827	101699327	1.14	3.37e-05	0.00951	Peak234	NM_009424	ENSMUSG00000027164	Traf6
chr2:132710812-132711311	chr2	132710811	132711311	1.14	0.000356	0.0351	Peak669	NM_028637	ENSMUSG00000044991	Shld1
chr7:102426597-102427096	chr7	102426596	102427096	1.14	0.000142	0.021	Peak446	NM_009103	ENSMUSG00000030978	Rrm1
chr1:171631017-171631516	chr1	171631016	171631516	1.13	6.37e-06	0.00319	Peak132	NR_106151	ENSMUSG00000098316	Mir7683
chr10:94059406-94059905	chr10	94059405	94059905	1.13	0.000604	0.045	Peak884	NM_053072	ENSMUSG00000020021	Fgd6
chr14:114948378-114948877	chr14	114948377	114948877	1.13	0.00042	0.0383	Peak724	NR_126548	ENSMUSG00000115372	1700100I10Rik
chr6:122638521-122639020	chr6	122638520	122639020	1.13	0.000143	0.0211	Peak448	NM_139218	ENSMUSG00000046323	Dppa3
chr7:88318954-88319453	chr7	88318953	88319453	1.13	0.00053	0.0418	Peak837	NM_009982	ENSMUSG00000030560	Ctsc
chr1:193201060-193201559	chr1	193201059	193201559	1.12	0.000513	0.0414	Peak817	NM_153137	ENSMUSG00000037318	Traf3ip3
chr11:110426994-110427493	chr11	110426993	110427493	1.12	0.00072	0.0492	Peak966	NM_011943	ENSMUSG00000020623	Map2k6
chr13:108297117-108297616	chr13	108297116	108297616	1.12	3.73e-06	0.00234	Peak105	NM_178683	ENSMUSG00000021697	Depdc1b
chr17:74710756-74711255	chr17	74710755	74711255	1.12	0.000729	0.0494	Peak974	NM_152817	ENSMUSG00000024078	Ttc27
chr5:66075777-66076276	chr5	66075776	66076276	1.12	0.000228	0.027	Peak557	NM_139065	ENSMUSG00000070780	Rbm47
chr10:111159979-111160478	chr10	111159978	111160478	1.11	3.92e-05	0.0103	Peak251	NM_175489	ENSMUSG00000020189	Osbpl8
chr16:31066660-31067159	chr16	31066659	31067159	1.11	0.000188	0.0244	Peak509	NM_198626	ENSMUSG00000047434	Xxylt1
chr2:22816886-22817385	chr2	22816885	22817385	1.11	0.000453	0.0399	Peak749	NM_019456	ENSMUSG00000026786	Apbb1ip
chr4:95849764-95850263	chr4	95849763	95850263	1.11	0.000377	0.0363	Peak685	NM_175680	ENSMUSG00000044125	9530080O11Rik
chr7:29228371-29228870	chr7	29228370	29228870	1.11	0.000504	0.0414	Peak804	NM_001033525	ENSMUSG00000046410	Kcnk6
chr10:21565813-21566312	chr10	21565812	21566312	1.1	0.000545	0.0426	Peak845	NM_183266	ENSMUSG00000050844	1700020N01Rik
chr12:117867583-117868082	chr12	117867582	117868082	1.1	1.04e-05	0.0046	Peak149	NM_146040	ENSMUSG00000021175	Cdca7l
chr14:14870253-14870752	chr14	14870252	14870752	1.1	5.34e-05	0.0123	Peak286	NM_001034865	ENSMUSG00000042567	Nek10
chr4:46574572-46575071	chr4	46574571	46575071	1.1	5.45e-06	0.00292	Peak123	NM_178893	ENSMUSG00000028337	Coro2a
chr7:126822084-126822583	chr7	126822083	126822583	1.1	0.000395	0.0371	Peak701	NM_026884	ENSMUSG00000058966	Fam57b
chr9:63384124-63384623	chr9	63384123	63384623	1.1	1.91e-05	0.00671	Peak187	NM_011840	ENSMUSG00000058444	Map2k5
chr15:9529121-9529620	chr15	9529120	9529620	1.09	0.000435	0.0391	Peak734	NM_008372	ENSMUSG00000003882	Il7r
chr16:24859762-24860261	chr16	24859761	24860261	1.09	0.000496	0.0413	Peak791	NM_178665	ENSMUSG00000033306	Lpp
chr17:9775323-9775822	chr17	9775322	9775822	1.09	0.000145	0.0211	Peak450	NR_045433	ENSMUSG00000117264	4930452A19Rik
chr3:135596805-135597304	chr3	135596804	135597304	1.09	0.000519	0.0415	Peak824	NM_008689	ENSMUSG00000028163	Nfkb1
chr5:115500399-115500898	chr5	115500398	115500898	1.09	3.64e-05	0.00988	Peak243	NM_011223	ENSMUSG00000029528	Pxn
chr19:34521000-34521499	chr19	34520999	34521499	1.08	2.35e-05	0.00753	Peak206	NM_021460	ENSMUSG00000024781	Lipa
chr2:29663032-29663531	chr2	29663031	29663531	1.08	6.68e-05	0.0139	Peak318	NM_054050	ENSMUSG00000039844	Rapgef1
chr5:114805853-114806352	chr5	114805852	114806352	1.08	0.000598	0.0449	Peak876	NR_027817	ENSMUSG00000072694	1500011B03Rik
chr12:79629509-79630008	chr12	79629508	79630008	1.07	0.0002	0.025	Peak526	NR_131073	ENSMUSG00000112765	9430078K24Rik
chr14:75790155-75790654	chr14	75790154	75790654	1.07	0.000637	0.0463	Peak907	NM_026232	ENSMUSG00000022003	Slc25a30
chr15:98511240-98511739	chr15	98511239	98511739	1.07	0.000372	0.036	Peak682	NR_034051	ENSMUSG00000065336	Snora34
chr16:27374636-27375135	chr16	27374635	27375135	1.07	0.000145	0.0211	Peak454	NM_198166	ENSMUSG00000056423	Uts2b
chr4:142855930-142856429	chr4	142855929	142856429	1.07	0.000298	0.0316	Peak622	NR_105988	ENSMUSG00000106597	Mir7021
chr4:3649008-3649507	chr4	3649007	3649507	1.07	0.000407	0.0375	Peak713	NR_040643	ENSMUSG00000085394	2210414B05Rik
chr4:45520510-45521009	chr4	45520509	45521009	1.07	5.33e-06	0.00288	Peak122	NM_001033306	ENSMUSG00000044813	Shb
chr5:121597367-121597866	chr5	121597366	121597866	1.07	1.61e-05	0.00601	Peak177	NM_009656	ENSMUSG00000029455	Aldh2
chr6:39232204-39232703	chr6	39232203	39232703	1.07	0.000148	0.0212	Peak459	NM_001033430	ENSMUSG00000042599	Kdm7a
chr7:99531486-99531985	chr7	99531485	99531985	1.07	1.76e-05	0.00642	Peak181	NM_177231	ENSMUSG00000018909	Arrb1
chr13:118715284-118715783	chr13	118715283	118715783	1.06	1.74e-05	0.00639	Peak180	NM_008002	ENSMUSG00000021732	Fgf10
chr17:6180575-6181074	chr17	6180574	6181074	1.06	5.98e-05	0.013	Peak304	NM_054040	ENSMUSG00000034377	Tulp4
chr5:148509340-148509839	chr5	148509339	148509839	1.06	0.000571	0.0437	Peak863	NM_011908	ENSMUSG00000001687	Ubl3
chr7:97171534-97172033	chr7	97171533	97172033	1.06	0.000637	0.0463	Peak906	NM_010248	ENSMUSG00000004508	Gab2
chr1:175691862-175692361	chr1	175691861	175692361	1.05	0.000494	0.0413	Peak786	NM_010098	ENSMUSG00000026525	Opn3
chr1:180295966-180296465	chr1	180295965	180296465	1.05	0.000685	0.0483	Peak936	NM_001081175	ENSMUSG00000038855	Itpkb
chr14:102922728-102923227	chr14	102922727	102923227	1.05	0.000743	0.0498	Peak985	NR_039592	ENSMUSG00000092901	Mir5130
chr15:100187063-100187562	chr15	100187062	100187562	1.05	0.000468	0.0404	Peak764	NR_037311	ENSMUSG00000092752	Mir3473a
chr15:73611329-73611828	chr15	73611328	73611828	1.05	0.000143	0.0211	Peak447	NM_001033219	ENSMUSG00000079020	Slc45a4
chr19:36925529-36926028	chr19	36925528	36926028	1.05	9.98e-13	9.41e-09	Peak7	NM_001080706	ENSMUSG00000040565	Btaf1
chr2:126475813-126476312	chr2	126475812	126476312	1.05	0.000323	0.0332	Peak641	NM_001080944	ENSMUSG00000060131	Atp8b4
chr3:87338379-87338878	chr3	87338378	87338878	1.05	4.05e-06	0.00239	Peak112	NM_009690	ENSMUSG00000015854	Cd5l
chr5:66086776-66087275	chr5	66086775	66087275	1.05	0.000259	0.0289	Peak591	NM_139065	ENSMUSG00000070780	Rbm47
chr6:52486418-52486917	chr6	52486417	52486917	1.05	0.000138	0.0208	Peak440	NR_046049	ENSMUSG00000107895	1700094M24Rik
chr1:45880595-45881094	chr1	45880594	45881094	1.04	0.000254	0.0286	Peak586	NM_016917	ENSMUSG00000025993	Slc40a1
chr13:42367757-42368256	chr13	42367756	42368256	1.04	0.000467	0.0404	Peak763	NM_010104	ENSMUSG00000021367	Edn1
chr18:44758070-44758569	chr18	44758069	44758569	1.04	0.000685	0.0483	Peak937	NM_001033406	ENSMUSG00000071856	Mcc
chr19:5512411-5512910	chr19	5512410	5512910	1.04	0.000503	0.0413	Peak802	NM_001024560	ENSMUSG00000056185	Snx32
chr3:106553318-106553817	chr3	106553317	106553817	1.04	0.000146	0.0212	Peak456	NM_133869	ENSMUSG00000040774	Cept1
chr5:101766454-101766953	chr5	101766453	101766953	1.04	0.000727	0.0494	Peak971	NM_173370	ENSMUSG00000029330	Cds1
chr11:43632427-43632926	chr11	43632426	43632926	1.03	0.000336	0.034	Peak653	NM_008375	ENSMUSG00000020405	Fabp6
chr2:12033596-12034095	chr2	12033595	12034095	1.03	0.000346	0.0346	Peak660	NM_177268	ENSMUSG00000047909	Ankrd16
chr5:139199997-139200496	chr5	139199996	139200496	1.03	2.11e-05	0.00708	Peak197	NM_024451	ENSMUSG00000036817	Sun1
chr7:127822906-127823405	chr7	127822905	127823405	1.03	0.000507	0.0414	Peak806	NM_024414	ENSMUSG00000030806	Stx1b
chr7:129575195-129575694	chr7	129575194	129575694	1.03	8.67e-05	0.016	Peak356	NM_172255	ENSMUSG00000042055	Wdr11
chr8:111526830-111527329	chr8	111526829	111527329	1.03	0.000462	0.0402	Peak757	NM_176923	ENSMUSG00000031959	Wdr59
chr8:122923491-122923990	chr8	122923490	122923990	1.03	0.000214	0.0261	Peak541	NM_007662	ENSMUSG00000031962	Cdh15
chr1:194745979-194746478	chr1	194745978	194746478	1.02	4.83e-05	0.0119	Peak268	NR_039539	ENSMUSG00000092633	Mir3962
chr17:5730354-5730853	chr17	5730353	5730853	1.02	0.000168	0.0229	Peak482	NR_045079	ENSMUSG00000096965	3300005D01Rik
chr8:71631672-71632171	chr8	71631671	71632171	1.02	0.000362	0.0354	Peak676	NR_106035	ENSMUSG00000098976	Mir6769b
chr9:16046119-16046618	chr9	16046118	16046618	1.02	4.88e-06	0.00269	Peak120	NM_145712	ENSMUSG00000050901	Mtnr1b
chr9:59547136-59547635	chr9	59547135	59547635	1.02	0.000642	0.0464	Peak913	NM_010421	ENSMUSG00000025232	Hexa
chr1:106883245-106883744	chr1	106883244	106883744	1.01	0.000185	0.0242	Peak501	NM_009257	ENSMUSG00000067006	Serpinb5
chr13:29650211-29650710	chr13	29650210	29650710	1.01	3.53e-05	0.00978	Peak238	NM_144536	ENSMUSG00000006191	Cdkal1
chr16:24878789-24879288	chr16	24878788	24879288	1.01	3.6e-05	0.00987	Peak240	NM_178665	ENSMUSG00000033306	Lpp
chr5:3501811-3502310	chr5	3501810	3502310	1.01	0.000135	0.0205	Peak436	NM_026583	ENSMUSG00000058503	Fam133b
chr5:93152403-93152902	chr5	93152402	93152902	1.01	7.88e-06	0.00379	Peak137	NM_017367	ENSMUSG00000063015	Ccni
chr8:10835284-10835783	chr8	10835283	10835783	1.01	7.14e-05	0.0145	Peak326	NR_040705	ENSMUSG00000109473	B930025P03Rik
chr1:171183985-171184484	chr1	171183984	171184484	1	6.88e-05	0.0141	Peak321	NM_025557	ENSMUSG00000038370	Pcp4l1
chr12:83861366-83861865	chr12	83861365	83861865	1	0.000391	0.0369	Peak698	NM_010949	ENSMUSG00000021224	Numb
chr13:51735230-51735729	chr13	51735229	51735729	1	0.000512	0.0414	Peak816	NM_013660	ENSMUSG00000021451	Sema4d
chr17:66706019-66706518	chr17	66706018	66706518	1	0.000451	0.0398	Peak747	NR_151453		1700016K05Rik
chr11:26602205-26602704	chr11	26602204	26602704	0.99	0.000507	0.0414	Peak807	NM_027260	ENSMUSG00000064090	Vrk2
chr17:57285270-57285769	chr17	57285269	57285769	0.99	7.76e-05	0.0151	Peak340	NM_011691	ENSMUSG00000034116	Vav1
chr19:24966020-24966519	chr19	24966019	24966519	0.99	0.000192	0.0245	Peak515	NM_146097	ENSMUSG00000024878	Cbwd1
chr19:41776322-41776821	chr19	41776321	41776821	0.99	0.000153	0.0216	Peak467	NM_027667	ENSMUSG00000025154	Arhgap19
chr9:45294467-45294966	chr9	45294466	45294966	0.99	0.000429	0.0387	Peak731	NM_001013373	ENSMUSG00000037129	Tmprss13
chr19:31950661-31951160	chr19	31950660	31951160	0.98	0.000676	0.048	Peak929	NM_001081074	ENSMUSG00000052595	A1cf
chr3:103139719-103140218	chr3	103139718	103140218	0.98	3.25e-05	0.00929	Peak230	NM_177857	ENSMUSG00000007379	Dennd2c
chr5:136428785-136429284	chr5	136428784	136429284	0.98	0.000407	0.0375	Peak714	NR_030500	ENSMUSG00000106479	Mir721
chr6:137156448-137156947	chr6	137156447	137156947	0.98	0.000206	0.0256	Peak531	NM_181988	ENSMUSG00000030222	Rerg
chr8:46497363-46497862	chr8	46497362	46497862	0.98	0.000565	0.0435	Peak858	NM_007981	ENSMUSG00000018796	Acsl1
chr11:88994013-88994512	chr11	88994012	88994512	0.97	0.000249	0.0283	Peak581	NM_009546	ENSMUSG00000000275	Trim25
chr13:111936235-111936734	chr13	111936234	111936734	0.97	0.000187	0.0242	Peak507	NR_130345	ENSMUSG00000086111	Gm15326
chr7:135913811-135914310	chr7	135913810	135914310	0.97	0.000149	0.0213	Peak461	NM_001081117	ENSMUSG00000031004	Mki67
chr8:117066486-117066985	chr8	117066485	117066985	0.97	0.000435	0.0391	Peak735	NM_029686	ENSMUSG00000034416	Pkd1l2
chr11:114989182-114989681	chr11	114989181	114989681	0.96	8.67e-05	0.016	Peak355	NM_145437	ENSMUSG00000034641	Cd300ld
chr14:54383017-54383516	chr14	54383016	54383516	0.96	0.000213	0.026	Peak540	NM_026936	ENSMUSG00000000959	Oxa1l
chr4:134586317-134586816	chr4	134586316	134586816	0.96	0.000484	0.0409	Peak780	NR_105829	ENSMUSG00000099289	Mir6403
chr12:85394271-85394770	chr12	85394270	85394770	0.95	0.000141	0.0209	Peak445	NM_026775	ENSMUSG00000021248	Tmed10
chr14:70775104-70775603	chr14	70775103	70775603	0.95	8.35e-05	0.0157	Peak350	NM_010071	ENSMUSG00000022102	Dok2
chr16:24973168-24973667	chr16	24973167	24973667	0.95	9.41e-05	0.0167	Peak371	NR_040374	ENSMUSG00000096960	A230028O05Rik
chr19:37375876-37376375	chr19	37375875	37376375	0.95	4.89e-10	2.02e-06	Peak16	NM_010615	ENSMUSG00000012443	Kif11
chr2:136919806-136920305	chr2	136919805	136920305	0.95	0.000562	0.0434	Peak856	NM_028201	ENSMUSG00000027281	Slx4ip
chr2:6478685-6479184	chr2	6478684	6479184	0.95	0.00066	0.0472	Peak924	NM_181399	ENSMUSG00000039046	Usp6nl
chr2:84799376-84799875	chr2	84799375	84799875	0.95	7.12e-05	0.0145	Peak325	NM_019949	ENSMUSG00000027078	Ube2l6
chr3:15276216-15276715	chr3	15276215	15276715	0.95	0.000533	0.0419	Peak840	NM_001076679	ENSMUSG00000078783	Gm9733
chr4:53782531-53783030	chr4	53782530	53783030	0.95	0.000217	0.0263	Peak544	NM_009317	ENSMUSG00000028417	Tal2
chr1:127220109-127220608	chr1	127220108	127220608	0.94	0.000469	0.0404	Peak766	NM_145128	ENSMUSG00000036155	Mgat5
chr13:56612842-56613341	chr13	56612841	56613341	0.94	1.1e-05	0.00476	Peak153	NM_009369	ENSMUSG00000035493	Tgfbi
chr14:19950385-19950884	chr14	19950384	19950884	0.94	0.000385	0.0366	Peak692	NM_010315	ENSMUSG00000043004	Gng2
chr15:100728826-100729325	chr15	100728825	100729325	0.94	0.000351	0.035	Peak663	NM_172451	ENSMUSG00000037280	Galnt6
chr18:69655404-69655903	chr18	69655403	69655903	0.94	0.000693	0.0485	Peak943	NM_201362	ENSMUSG00000038903	Ccdc68
chr2:28244883-28245382	chr2	28244882	28245382	0.94	0.0006	0.0449	Peak880	NM_019498	ENSMUSG00000026833	Olfm1
chr3:61416048-61416547	chr3	61416047	61416547	0.94	0.00065	0.0469	Peak915	NM_028712	ENSMUSG00000036894	Rap2b
chr5:118407917-118408416	chr5	118407916	118408416	0.94	0.000518	0.0415	Peak821	NM_172424	ENSMUSG00000018076	Med13l
chr6:97486866-97487365	chr6	97486865	97487365	0.94	1.93e-05	0.00671	Peak189	NM_145148	ENSMUSG00000030064	Frmd4b
chr3:38423604-38424103	chr3	38423603	38424103	0.93	0.000164	0.0227	Peak479	NM_001033198	ENSMUSG00000044864	Ankrd50
chr5:76525139-76525638	chr5	76525138	76525638	0.93	0.000459	0.0401	Peak754	NM_027270	ENSMUSG00000036435	Exoc1
chr9:114743408-114743907	chr9	114743407	114743907	0.93	0.000145	0.0211	Peak452	NM_026036	ENSMUSG00000032434	Cmtm6
chr12:84854945-84855444	chr12	84854944	84855444	0.92	3.14e-05	0.00918	Peak226	NR_028577	ENSMUSG00000092130	D030025P21Rik
chr16:12032659-12033158	chr16	12032658	12033158	0.92	0.000598	0.0449	Peak877	NM_028277	ENSMUSG00000022494	Shisa9
chr2:153259646-153260145	chr2	153259645	153260145	0.92	0.000385	0.0366	Peak694	NM_080463	ENSMUSG00000046020	Pofut1
chr2:160210147-160210646	chr2	160210146	160210646	0.92	8.65e-05	0.016	Peak354	NM_001033411	ENSMUSG00000074623	Gm826
chr3:103129606-103130105	chr3	103129605	103130105	0.92	0.000492	0.0413	Peak784	NM_177857	ENSMUSG00000007379	Dennd2c
chr6:38919253-38919752	chr6	38919252	38919752	0.92	0.00029	0.031	Peak616	NM_011539	ENSMUSG00000029925	Tbxas1
chr12:112761386-112761885	chr12	112761385	112761885	0.91	8.2e-06	0.00389	Peak139	NM_178911	ENSMUSG00000052160	Pld4
chr4:46087145-46087644	chr4	46087144	46087644	0.91	0.000278	0.0303	Peak604	NM_021883	ENSMUSG00000028328	Tmod1
chr1:88277004-88277503	chr1	88277003	88277503	0.9	1.94e-15	3.2e-11	Peak4	NM_172505		A730008H23Rik
chr11:68446214-68446713	chr11	68446213	68446713	0.9	0.00011	0.0182	Peak397	NM_177320	ENSMUSG00000020901	Pik3r5
chr14:75069073-75069572	chr14	75069072	75069572	0.9	0.000739	0.0497	Peak981	NM_198642	ENSMUSG00000034959	Rubcnl
chr15:83032983-83033482	chr15	83032982	83033482	0.9	4.58e-05	0.0114	Peak264	NM_028728	ENSMUSG00000058099	Nfam1
chr15:84256696-84257195	chr15	84256695	84257195	0.9	0.000355	0.0351	Peak664	NM_133167	ENSMUSG00000022438	Parvb
chr17:80933158-80933657	chr17	80933157	80933657	0.9	0.000397	0.0371	Peak706	NM_026516	ENSMUSG00000024245	Tmem178
chr7:28441075-28441574	chr7	28441074	28441574	0.9	0.000272	0.0299	Peak600	NM_022024	ENSMUSG00000060791	Gmfg
chr8:121792184-121792683	chr8	121792183	121792683	0.9	0.000566	0.0435	Peak860	NM_145605	ENSMUSG00000040263	Klhdc4
chr15:101297966-101298465	chr15	101297965	101298465	0.89	0.000415	0.038	Peak720	NM_001369218	ENSMUSG00000075408	Smim41
chr19:11244431-11244930	chr19	11244430	11244930	0.89	0.000288	0.031	Peak614	NM_007641	ENSMUSG00000024673	Ms4a1
chr6:97431143-97431642	chr6	97431142	97431642	0.89	2.21e-05	0.00733	Peak198	NM_145148	ENSMUSG00000030064	Frmd4b
chr9:5298673-5299172	chr9	5298672	5299172	0.89	5.42e-05	0.0123	Peak290	NM_009807	ENSMUSG00000025888	Casp1
chr18:20741135-20741634	chr18	20741134	20741634	0.88	0.000253	0.0286	Peak584	NM_019737	ENSMUSG00000056124	B4galt6
chr2:113640631-113641130	chr2	113640630	113641130	0.88	0.000232	0.0272	Peak561	NM_010230	ENSMUSG00000044042	Fmn1
chr5:113945312-113945811	chr5	113945311	113945811	0.88	4.42e-05	0.0112	Peak261	NM_011779	ENSMUSG00000004530	Coro1c
chr7:135653223-135653722	chr7	135653222	135653722	0.88	0.000121	0.0192	Peak416	NR_015548	ENSMUSG00000097471	5830432E09Rik
chr1:131689158-131689657	chr1	131689157	131689657	0.87	0.000287	0.0309	Peak611	NM_145509	ENSMUSG00000052688	Rab7b
chr1:84426963-84427462	chr1	84426962	84427462	0.87	0.000555	0.043	Peak851	NM_001003948	ENSMUSG00000045658	Pid1
chr11:6520059-6520558	chr11	6520058	6520558	0.87	4.5e-05	0.0113	Peak263	NM_178440	ENSMUSG00000020437	Myo1g
chr15:27596416-27596915	chr15	27596415	27596915	0.87	0.000128	0.0198	Peak428	NR_106065	ENSMUSG00000098416	Mir7117
chr15:31331767-31332266	chr15	31331766	31332266	0.87	0.000634	0.0463	Peak903	NM_026153	ENSMUSG00000022237	Ankrd33b
chr19:55643212-55643711	chr19	55643211	55643711	0.87	0.000501	0.0413	Peak799	NR_045318	ENSMUSG00000097632	4930552P12Rik
chr11:61142634-61143133	chr11	61142633	61143133	0.86	0.000473	0.0406	Peak769	NM_021349	ENSMUSG00000010142	Tnfrsf13b
chr14:61310169-61310668	chr14	61310168	61310668	0.86	0.000172	0.0232	Peak489	NM_177337	ENSMUSG00000043157	Arl11
chr17:5572689-5573188	chr17	5572688	5573188	0.86	0.000191	0.0245	Peak513	NM_146073	ENSMUSG00000034265	Zdhhc14
chr19:43930271-43930770	chr19	43930270	43930770	0.86	0.000613	0.0453	Peak892	NM_028029	ENSMUSG00000025195	Dnmbp
chr6:125253830-125254329	chr6	125253829	125254329	0.86	0.000478	0.0409	Peak772	NR_015527	ENSMUSG00000108129	4930417O13Rik
chr7:4504978-4505477	chr7	4504977	4505477	0.86	0.000465	0.0404	Peak759	NM_029834	ENSMUSG00000019254	Ppp1r12c
chr7:99536936-99537435	chr7	99536935	99537435	0.86	0.000703	0.0488	Peak948	NM_177231	ENSMUSG00000018909	Arrb1
chr9:124068026-124068525	chr9	124068025	124068525	0.86	0.00048	0.0409	Peak774	NM_009915	ENSMUSG00000049103	Ccr2
chr16:92415982-92416481	chr16	92415981	92416481	0.85	0.00015	0.0214	Peak464	NM_019466	ENSMUSG00000022951	Rcan1
chr19:40638000-40638499	chr19	40637999	40638499	0.85	0.000713	0.0491	Peak956	NM_009848	ENSMUSG00000048120	Entpd1
chr2:170169365-170169864	chr2	170169364	170169864	0.85	0.000177	0.0238	Peak492	NR_157067	ENSMUSG00000097514	Gm17619
chr6:73210879-73211378	chr6	73210878	73211378	0.85	0.000605	0.045	Peak885	NM_001164669	ENSMUSG00000052861	Dnah6
chr7:101362112-101362611	chr7	101362111	101362611	0.85	5.23e-06	0.00285	Peak121	NM_027180	ENSMUSG00000032812	Arap1
chr9:16501003-16501502	chr9	16501002	16501502	0.85	0.000231	0.0272	Peak560	NM_001080814	ENSMUSG00000074505	Fat3
chr9:20997533-20998032	chr9	20997532	20998032	0.85	0.000361	0.0354	Peak673	NM_023167	ENSMUSG00000003299	Mrpl4
chr13:117034444-117034943	chr13	117034443	117034943	0.84	0.000498	0.0413	Peak793	NM_027272	ENSMUSG00000021725	Parp8
chr9:16306185-16306684	chr9	16306184	16306684	0.84	0.000291	0.031	Peak617	NM_001080814	ENSMUSG00000074505	Fat3
chr9:32507805-32508304	chr9	32507804	32508304	0.84	0.000168	0.023	Peak483	NM_008026	ENSMUSG00000016087	Fli1
chr1:171681726-171682225	chr1	171681725	171682225	0.83	0.000194	0.0247	Peak518	NM_007649	ENSMUSG00000015355	Cd48
chr11:95688151-95688650	chr11	95688150	95688650	0.83	0.000134	0.0203	Peak434	NM_008831	ENSMUSG00000038845	Phb
chr14:20829426-20829925	chr14	20829425	20829925	0.83	8.11e-05	0.0155	Peak345	NM_008873	ENSMUSG00000021822	Plau
chr15:78325925-78326424	chr15	78325924	78326424	0.83	0.000462	0.0402	Peak758	NM_007780	ENSMUSG00000071713	Csf2rb
chr4:152447718-152448217	chr4	152447717	152448217	0.83	0.000395	0.0371	Peak702	NM_010598	ENSMUSG00000028931	Kcnab2
chr5:36562875-36563374	chr5	36562874	36563374	0.83	0.000403	0.0374	Peak710	NM_133910	ENSMUSG00000029192	Tbc1d14
chr11:83648803-83649302	chr11	83648802	83649302	0.82	3.25e-05	0.00929	Peak229	NM_011337	ENSMUSG00000000982	Ccl3
chr13:49242450-49242949	chr13	49242449	49242949	0.82	0.000398	0.0371	Peak707	NM_025491	ENSMUSG00000021384	Susd3
chr13:55369697-55370196	chr13	55369696	55370196	0.82	0.000121	0.0192	Peak417	NM_016758	ENSMUSG00000052087	Rgs14
chr15:84994741-84995240	chr15	84994740	84995240	0.82	0.000331	0.0337	Peak649	NM_001033273	ENSMUSG00000036046	5031439G07Rik
chr7:4062743-4063242	chr7	4062742	4063242	0.82	0.000399	0.0372	Peak708	NM_178611	ENSMUSG00000055541	Lair1
chr11:82022771-82023270	chr11	82022770	82023270	0.81	0.000359	0.0354	Peak671	NM_011333	ENSMUSG00000035385	Ccl2
chr16:91366674-91367173	chr16	91366673	91367173	0.81	0.00017	0.0231	Peak485	NM_010509	ENSMUSG00000022971	Ifnar2
chr2:150922018-150922517	chr2	150922017	150922517	0.81	0.000715	0.0492	Peak960	NM_027014	ENSMUSG00000027454	Gins1
chr4:83525157-83525656	chr4	83525156	83525656	0.81	0.00033	0.0336	Peak648	NM_029117	ENSMUSG00000052407	Ccdc171
chr6:89280813-89281312	chr6	89280812	89281312	0.81	0.000666	0.0475	Peak925	NR_131021	ENSMUSG00000107622	4930512J16Rik
chr7:64141661-64142160	chr7	64141660	64142160	0.81	2.62e-05	0.00801	Peak212	NM_018752	ENSMUSG00000030523	Trpm1
chr9:45405592-45406091	chr9	45405591	45406091	0.81	0.000542	0.0424	Peak844	NM_007503	ENSMUSG00000059412	Fxyd2
chr14:70066294-70066793	chr14	70066293	70066793	0.8	0.00066	0.0472	Peak923	NM_018781	ENSMUSG00000033730	Egr3
chr17:71134365-71134864	chr17	71134364	71134864	0.8	0.000246	0.028	Peak579	NM_022882	ENSMUSG00000024052	Lpin2
chr18:82533896-82534395	chr18	82533895	82534395	0.8	0.000577	0.0439	Peak867	NM_010777	ENSMUSG00000041607	Mbp
chr10:77613261-77613760	chr10	77613260	77613760	0.79	0.000308	0.0323	Peak629	NM_019929	ENSMUSG00000020265	Sumo3
chr2:164857169-164857668	chr2	164857168	164857668	0.79	0.000344	0.0345	Peak658	NM_011125	ENSMUSG00000017754	Pltp
chr4:149702214-149702713	chr4	149702213	149702713	0.79	0.000671	0.0478	Peak926	NM_008840	ENSMUSG00000039936	Pik3cd
chr10:111996417-111996916	chr10	111996416	111996916	0.78	0.000438	0.0392	Peak737	NM_028608	ENSMUSG00000056888	Glipr1
chr17:25913520-25914019	chr17	25913519	25914019	0.78	0.000308	0.0323	Peak631	NM_139154	ENSMUSG00000025730	Rab40c
chr2:14229542-14230041	chr2	14229541	14230041	0.78	0.000126	0.0197	Peak422	NM_008625	ENSMUSG00000026712	Mrc1
chr4:43453732-43454231	chr4	43453731	43454231	0.78	3.79e-06	0.00234	Peak106	NM_007654	ENSMUSG00000028459	Cd72
chr11:103171773-103172272	chr11	103171772	103172272	0.77	0.000259	0.0289	Peak590	NM_019679	ENSMUSG00000055805	Fmnl1
chr17:50025521-50026020	chr17	50025520	50026020	0.77	0.000456	0.04	Peak752	NM_181397	ENSMUSG00000039316	Rftn1
chr17:57358965-57359464	chr17	57358964	57359464	0.77	0.000221	0.0266	Peak549	NM_010130	ENSMUSG00000004730	Adgre1
chr10:60371654-60372153	chr10	60371653	60372153	0.76	0.00015	0.0214	Peak463	NM_028732	ENSMUSG00000020101	Vsir
chr17:10370591-10371090	chr17	10370590	10371090	0.76	0.000429	0.0387	Peak730	NR_045461	ENSMUSG00000099384	1700110C19Rik
chr7:46838510-46839009	chr7	46838509	46839009	0.76	0.000218	0.0264	Peak545	NM_010699	ENSMUSG00000063229	Ldha
chr16:31290435-31290934	chr16	31290434	31290934	0.75	0.000208	0.0256	Peak537	NM_025800	ENSMUSG00000047714	Ppp1r2
chr4:149697809-149698308	chr4	149697808	149698308	0.75	0.00037	0.0359	Peak681	NM_008840	ENSMUSG00000039936	Pik3cd
chr5:99251756-99252255	chr5	99251755	99252255	0.75	0.000499	0.0413	Peak796	NM_145839	ENSMUSG00000089809	Rasgef1b
chr7:19359357-19359856	chr7	19359356	19359856	0.75	7.5e-05	0.0148	Peak334	NM_145822	ENSMUSG00000047649	Cd3eap
chr19:37263995-37264494	chr19	37263994	37264494	0.74	0.000585	0.0442	Peak873	NR_040298		4931408D14Rik
chr2:164070709-164071208	chr2	164070708	164071208	0.74	0.000495	0.0413	Peak787	NM_025996	ENSMUSG00000018322	Tomm34
chr2:28539304-28539803	chr2	28539303	28539803	0.74	0.000208	0.0256	Peak533	NM_009058	ENSMUSG00000026821	Ralgds
chr5:134614221-134614720	chr5	134614220	134614720	0.74	9.54e-05	0.0169	Peak373	NM_020044	ENSMUSG00000040751	Lat2
chr10:51482952-51483451	chr10	51482951	51483451	0.73	0.000456	0.04	Peak753	NM_008147	ENSMUSG00000112023	Lilr4b
chr13:110902623-110903122	chr13	110902622	110903122	0.73	0.00056	0.0432	Peak855	NR_131193	ENSMUSG00000114472	Gm38397
chr17:35201081-35201580	chr17	35201080	35201580	0.73	0.000105	0.0179	Peak387	NM_013693	ENSMUSG00000024401	Tnf
chr2:18897308-18897807	chr2	18897307	18897807	0.73	0.000378	0.0363	Peak686	NR_131254	ENSMUSG00000097638	Carlr
chr2:45196939-45197438	chr2	45196938	45197438	0.73	0.0006	0.0449	Peak879	NM_015753	ENSMUSG00000026872	Zeb2
chr3:146156001-146156500	chr3	146156000	146156500	0.73	0.000219	0.0264	Peak546	NM_026656	ENSMUSG00000011008	Mcoln2
chr5:136457963-136458462	chr5	136457962	136458462	0.73	0.000179	0.0239	Peak495	NR_030500	ENSMUSG00000106479	Mir721
chr1:62705516-62706015	chr1	62705515	62706015	0.72	0.000713	0.0491	Peak959	NM_010939	ENSMUSG00000025969	Nrp2
chr9:78527841-78528340	chr9	78527840	78528340	0.72	0.000269	0.0297	Peak597	NM_010106	ENSMUSG00000037742	Eef1a1
chr1:138174726-138175225	chr1	138174725	138175225	0.71	0.000652	0.047	Peak916	NM_011210	ENSMUSG00000026395	Ptprc
chr11:121803857-121804356	chr11	121803856	121804356	0.71	0.000334	0.0339	Peak650	NM_029049	ENSMUSG00000039198	Ptchd3
chr17:31058187-31058686	chr17	31058186	31058686	0.71	9.76e-05	0.0171	Peak377	NM_009593	ENSMUSG00000024030	Abcg1
chr7:30393819-30394318	chr7	30393818	30394318	0.71	0.000272	0.0299	Peak599	NM_011662	ENSMUSG00000030579	Tyrobp
chr4:47080205-47080704	chr4	47080204	47080704	0.7	0.000638	0.0463	Peak908	NM_172693	ENSMUSG00000039774	Galnt12
chr5:109557783-109558282	chr5	109557782	109558282	0.7	0.000467	0.0404	Peak762	NM_016715	ENSMUSG00000033467	Crlf2
chr1:74375335-74375834	chr1	74375334	74375834	0.69	0.000623	0.0457	Peak900	NM_013612	ENSMUSG00000026177	Slc11a1
chr10:81523747-81524246	chr10	81523746	81524246	0.69	0.000578	0.0439	Peak869	NM_010304	ENSMUSG00000034792	Gna15
chr2:148442869-148443368	chr2	148442868	148443368	0.69	0.000199	0.025	Peak524	NM_010740	ENSMUSG00000027435	Cd93
chr2:25364821-25365320	chr2	25364820	25365320	0.68	0.000225	0.0269	Peak551	NM_001033293	ENSMUSG00000026956	Uap1l1
chr2:49744242-49744741	chr2	49744241	49744741	0.68	0.000378	0.0363	Peak687	NM_027990	ENSMUSG00000026765	Lypd6b
chr5:8806372-8806871	chr5	8806371	8806871	0.68	0.000719	0.0492	Peak964	NR_152132		Gm5106
chr8:84207961-84208460	chr8	84207960	84208460	0.68	0.000495	0.0413	Peak790	NR_029740	ENSMUSG00000065611	Mir23a
chr17:48346622-48347121	chr17	48346621	48347121	0.67	0.000147	0.0212	Peak457	NM_031254	ENSMUSG00000023992	Trem2
chr8:82402636-82403135	chr8	82402635	82403135	0.67	0.000439	0.0392	Peak738	NM_008357	ENSMUSG00000031712	Il15
chr1:87620500-87620999	chr1	87620499	87620999	0.66	6.02e-05	0.013	Peak306	NM_010566	ENSMUSG00000026288	Inpp5d
chr2:167959593-167960092	chr2	167959592	167960092	0.66	0.000658	0.0472	Peak921	NM_011201	ENSMUSG00000027540	Ptpn1
chr6:89257261-89257760	chr6	89257260	89257760	0.66	0.000319	0.033	Peak638	NR_131021	ENSMUSG00000107622	4930512J16Rik
chr8:126565623-126566122	chr8	126565622	126566122	0.64	0.000691	0.0485	Peak941	NM_001164598	ENSMUSG00000051495	Irf2bp2
chr1:171389137-171389636	chr1	171389136	171389636	0.62	0.000442	0.0395	Peak739	NM_001005508	ENSMUSG00000048865	Arhgap30
chr7:29783942-29784441	chr7	29783941	29784441	0.62	0.000686	0.0483	Peak938	NM_013705	ENSMUSG00000047473	Zfp30
chr1:173741403-173741902	chr1	173741402	173741902	0.61	0.00052	0.0415	Peak825	NM_001204910	ENSMUSG00000073490	Ifi207
chr16:32164798-32165297	chr16	32164797	32165297	0.6	0.000281	0.0306	Peak606	NM_146069	ENSMUSG00000052384	Nrros
chr7:126583528-126584027	chr7	126583527	126584027	0.6	0.00061	0.0453	Peak890	NM_009907	ENSMUSG00000030720	Cln3
chr14:31166800-31167299	chr14	31166799	31167299	0.58	0.000446	0.0396	Peak742	NM_138672	ENSMUSG00000042286	Stab1
chr15:98993197-98993696	chr15	98993196	98993696	0.58	0.000719	0.0492	Peak963	NR_045991	ENSMUSG00000097587	4930578M01Rik
chr11:6561256-6561755	chr11	6561255	6561755	0.57	0.000395	0.0371	Peak703	NM_146014	ENSMUSG00000000378	Ccm2
chr12:102450763-102451262	chr12	102450762	102451262	0.57	0.000357	0.0352	Peak670	NM_011175	ENSMUSG00000021190	Lgmn
chr13:46736087-46736586	chr13	46736086	46736586	0.56	0.000723	0.0492	Peak969	NM_175749	ENSMUSG00000021374	Nup153
chr13:94174837-94175336	chr13	94174836	94175336	0.56	0.000506	0.0414	Peak805	NM_029153	ENSMUSG00000021687	Scamp1
chr15:78597224-78597723	chr15	78597223	78597723	0.56	0.000495	0.0413	Peak788	NM_028195	ENSMUSG00000018008	Cyth4
chr5:140505763-140506262	chr5	140505762	140506262	0.52	0.000585	0.0442	Peak872	NM_021528	ENSMUSG00000036599	Chst12
chr1:120120518-120121017	chr1	120120517	120121017	0.51	0.000713	0.0491	Peak958	NM_007830	ENSMUSG00000026385	Dbi
chr4:65125175-65125674	chr4	65125174	65125674	-0.8	0.000109	0.0182	Peak396	NM_021362	ENSMUSG00000028370	Pappa
chr5:74896032-74896531	chr5	74896031	74896531	-0.87	1.79e-05	0.00645	Peak182	NM_001037908	ENSMUSG00000072874	Gm6116
chr8:107544551-107545458	chr8	107544550	107545458	-0.9	0.000386	0.0367	Peak695	NR_029553	ENSMUSG00000065439	Mir140
chr11:70189486-70189985	chr11	70189485	70189985	-0.95	0.000389	0.0369	Peak697	NM_010796	ENSMUSG00000000318	Clec10a
chr7:51968588-51969087	chr7	51968587	51969087	-0.96	0.000171	0.0232	Peak488	NM_001160345	ENSMUSG00000074093	Svip
chr5:103927581-103928080	chr5	103927580	103928080	-0.97	0.00016	0.0223	Peak472	NM_178741	ENSMUSG00000029312	Klhl8
chr9:8740632-8741131	chr9	8740631	8741131	-0.98	0.000674	0.048	Peak927	NR_110513	ENSMUSG00000111602	Gm32014
chr3:127783041-127783540	chr3	127783040	127783540	-1.04	0.000621	0.0457	Peak898	NM_027808	ENSMUSG00000028028	Alpk1
chr18:60892720-60893219	chr18	60892719	60893219	-1.05	0.00022	0.0265	Peak547	NM_001038499	ENSMUSG00000036412	Arsi
chr18:82982932-82983431	chr18	82982931	82983431	-1.06	0.000736	0.0497	Peak978	NR_033307	ENSMUSG00000118339	4930592I03Rik
chr8:68549714-68550213	chr8	68549713	68550213	-1.06	0.000699	0.0488	Peak946	NR_038181	ENSMUSG00000085197	1700125H03Rik
chr2:52273571-52274070	chr2	52273570	52274070	-1.07	0.000117	0.0189	Peak407	NR_040620		4930573O16Rik
chr16:15251223-15251722	chr16	15251222	15251722	-1.08	0.000212	0.026	Peak538	NM_023585	ENSMUSG00000022674	Ube2v2
chr7:70036376-70037363	chr7	70036375	70037363	-1.09	0.000261	0.029	Peak594	NR_131144	ENSMUSG00000109097	Gm29683
chr5:90761513-90762012	chr5	90761512	90762012	-1.13	0.000602	0.045	Peak883	NM_009141	ENSMUSG00000029371	Cxcl5
chr5:114175838-114176337	chr5	114175837	114176337	-1.15	7.47e-05	0.0148	Peak332	NM_133904	ENSMUSG00000042010	Acacb
chr5:5625187-5625686	chr5	5625186	5625686	-1.16	0.000147	0.0212	Peak458	NM_172447	ENSMUSG00000040473	Cfap69
chr2:125526225-125526724	chr2	125526224	125526724	-1.18	0.000336	0.034	Peak652	NM_007993	ENSMUSG00000027204	Fbn1
chr14:45191198-45191697	chr14	45191197	45191697	-1.2	0.00052	0.0415	Peak826	NM_172597	ENSMUSG00000021830	Txndc16
chr5:90840726-90841225	chr5	90840725	90841225	-1.2	0.00014	0.0209	Peak442	NM_011339	ENSMUSG00000029375	Cxcl15
chr13:95188335-95189332	chr13	95188334	95189332	-1.21	0.000728	0.0494	Peak972	NM_172263	ENSMUSG00000021684	Pde8b
chr5:110629262-110629761	chr5	110629261	110629761	-1.22	4.9e-05	0.012	Peak270	NM_153570	ENSMUSG00000033294	Noc4l
chr9:49927634-49928521	chr9	49927633	49928521	-1.22	0.000418	0.0382	Peak722	NM_010875	ENSMUSG00000039542	Ncam1
chr1:83153444-83153943	chr1	83153443	83153943	-1.23	0.000586	0.0442	Peak875	NM_027725	ENSMUSG00000053161	Daw1
chr5:110604758-110605257	chr5	110604757	110605257	-1.23	8.11e-06	0.00388	Peak138	NM_198306	ENSMUSG00000033316	Galnt9
chr5:90621606-90622105	chr5	90621605	90622105	-1.23	0.000564	0.0435	Peak857	NM_028478	ENSMUSG00000029370	Rassf6
chr6:11787923-11788885	chr6	11787922	11788885	-1.23	0.000317	0.033	Peak635	NM_010886	ENSMUSG00000029632	Ndufa4
chr11:109809068-109809567	chr11	109809067	109809567	-1.24	0.000451	0.0398	Peak748	NM_027038	ENSMUSG00000020617	1700012B07Rik
chr14:70371306-70371805	chr14	70371305	70371805	-1.25	0.000534	0.0419	Peak842	NM_144808	ENSMUSG00000022094	Slc39a14
chr8:124066703-124067202	chr8	124066702	124067202	-1.26	0.00062	0.0456	Peak897	NR_035493	ENSMUSG00000088414	Mir1967
chr16:93080268-93080767	chr16	93080267	93080767	-1.27	0.000466	0.0404	Peak761	NM_009821	ENSMUSG00000022952	Runx1
chr9:123810410-123810909	chr9	123810409	123810909	-1.27	0.0006	0.0449	Peak881	NM_030712	ENSMUSG00000048521	Cxcr6
chr14:55557389-55558345	chr14	55557388	55558345	-1.28	6.35e-06	0.00319	Peak131	NM_133734	ENSMUSG00000022214	Dcaf11
chr13:32896131-32897115	chr13	32896130	32897115	-1.29	0.000518	0.0415	Peak822	NM_173051	ENSMUSG00000079049	Serpinb1c
chr6:16957383-16957882	chr6	16957382	16957882	-1.29	0.000497	0.0413	Peak792	NM_031198	ENSMUSG00000029553	Tfec
chr14:80484344-80484843	chr14	80484343	80484843	-1.3	0.000478	0.0409	Peak771	NM_001030294	ENSMUSG00000022026	Olfm4
chr5:31840283-31840782	chr5	31840282	31840782	-1.3	5.26e-05	0.0123	Peak281	NM_144541	ENSMUSG00000052139	Babam2
chr14:59044717-59045703	chr14	59044716	59045703	-1.31	0.000155	0.0218	Peak468	NM_026461	ENSMUSG00000021977	1700129C05Rik
chr14:44257015-44257514	chr14	44257014	44257514	-1.32	0.000186	0.0242	Peak505	NR_073363	ENSMUSG00000115294	1700047E10Rik
chr11:58418626-58419125	chr11	58418625	58419125	-1.33	5.93e-05	0.013	Peak302	NM_027239	ENSMUSG00000013653	1810065E05Rik
chr8:68548133-68548632	chr8	68548132	68548632	-1.33	5.81e-06	0.00304	Peak126	NR_038181	ENSMUSG00000085197	1700125H03Rik
chr7:12904760-12905259	chr7	12904759	12905259	-1.37	0.000741	0.0497	Peak983	NM_001001447	ENSMUSG00000054715	Zscan22
chr6:11771630-11772129	chr6	11771629	11772129	-1.39	0.000246	0.028	Peak578	NM_010886	ENSMUSG00000029632	Ndufa4
chr12:115888110-115888609	chr12	115888109	115888609	-1.4	6.37e-05	0.0136	Peak309	NM_019565	ENSMUSG00000042063	Zfp386
chr4:94287377-94287876	chr4	94287376	94287876	-1.41	5.38e-05	0.0123	Peak288	NM_026368	ENSMUSG00000028578	Caap1
chr3:155055273-155055772	chr3	155055272	155055772	-1.42	0.000451	0.0398	Peak746	NM_177066	ENSMUSG00000040086	Tnni3k
chr4:64528140-64528639	chr4	64528139	64528639	-1.42	0.00072	0.0492	Peak965	NR_151546		Gm11217
chr7:29441514-29442383	chr7	29441513	29442383	-1.43	5.65e-05	0.0125	Peak299	NM_001081028	ENSMUSG00000030583	Sipa1l3
chr19:38322282-38322781	chr19	38322281	38322781	-1.45	0.000143	0.0211	Peak449	NM_020278	ENSMUSG00000067242	Lgi1
chr4:64545572-64546071	chr4	64545571	64546071	-1.45	4.85e-05	0.0119	Peak269	NR_151546		Gm11217
chr14:50956461-50956960	chr14	50956460	50956960	-1.46	8.48e-08	0.00014	Peak40	NM_001123371	ENSMUSG00000068417	Pnp2
chr2:125433605-125434104	chr2	125433604	125434104	-1.46	0.000455	0.04	Peak751	NM_007993	ENSMUSG00000027204	Fbn1
chr10:68988099-68988598	chr10	68988098	68988598	-1.47	0.000737	0.0497	Peak979	NR_155866		Gm33035
chr13:16719537-16720036	chr13	16719536	16720036	-1.47	0.000242	0.0277	Peak576	NR_155430		B230303A05Rik
chr1:135020013-135020512	chr1	135020012	135020512	-1.48	0.000625	0.0458	Peak901	NM_026024	ENSMUSG00000026429	Ube2t
chr11:54551134-54551633	chr11	54551133	54551633	-1.48	0.000678	0.0481	Peak930	NM_175258	ENSMUSG00000037533	Rapgef6
chr18:73626703-73627202	chr18	73626702	73627202	-1.48	3.47e-05	0.00967	Peak237	NM_001039214	ENSMUSG00000037253	Mex3c
chr1:71752660-71753159	chr1	71752659	71753159	-1.49	0.000394	0.0371	Peak700	NR_040308	ENSMUSG00000073652	Apol7d
chr11:76158455-76158954	chr11	76158454	76158954	-1.49	0.000207	0.0256	Peak532	NM_026664	ENSMUSG00000017288	Vps53
chr3:50932387-50932886	chr3	50932386	50932886	-1.49	0.000237	0.0275	Peak569	NM_009834	ENSMUSG00000023087	Noct
chr14:89610146-89610645	chr14	89610145	89610645	-1.5	0.000608	0.0451	Peak889	NR_002862		Gm5088
chr18:44072684-44073183	chr18	44072683	44073183	-1.5	0.000295	0.0314	Peak621	NM_001013797	ENSMUSG00000055095	Spink6
chr11:56374693-56375192	chr11	56374692	56375192	-1.51	0.000103	0.0177	Peak382	NM_153079	ENSMUSG00000037393	Nmur2
chr18:79102768-79103704	chr18	79102767	79103704	-1.54	0.000101	0.0175	Peak379	NM_053099	ENSMUSG00000024548	Setbp1
chr6:67030279-67030778	chr6	67030278	67030778	-1.54	0.000227	0.027	Peak554	NR_040278	ENSMUSG00000087231	E230016M11Rik
chr11:57707182-57707681	chr11	57707181	57707681	-1.55	7.79e-05	0.0151	Peak341	NR_153850		4933424L21Rik
chr2:19684695-19685194	chr2	19684694	19685194	-1.55	0.000233	0.0272	Peak565	NR_033642		Gm3230
chr11:57488806-57489305	chr11	57488805	57489305	-1.56	0.000558	0.0431	Peak854	NM_026342	ENSMUSG00000020523	Fam114a2
chr15:85243164-85243663	chr15	85243163	85243663	-1.56	0.000566	0.0435	Peak859	NM_010180	ENSMUSG00000006369	Fbln1
chr1:92978242-92979204	chr1	92978241	92979204	-1.57	1.68e-05	0.00624	Peak178	NM_022320	ENSMUSG00000026271	Gpr35
chr17:50131227-50131726	chr17	50131226	50131726	-1.57	0.000307	0.0323	Peak628	NM_181397	ENSMUSG00000039316	Rftn1
chr5:110609271-110610067	chr5	110609270	110610067	-1.57	1.95e-06	0.00154	Peak83	NM_198306	ENSMUSG00000033316	Galnt9
chr3:131776196-131776695	chr3	131776195	131776695	-1.58	4.53e-06	0.00256	Peak117	NM_011863	ENSMUSG00000028032	Papss1
chr5:110497109-110497608	chr5	110497108	110497608	-1.59	1.19e-05	0.00511	Peak154	NM_173766	ENSMUSG00000048215	A630023P12Rik
chr6:52220191-52220690	chr6	52220190	52220690	-1.59	0.00028	0.0306	Peak605	NM_010455	ENSMUSG00000038236	Hoxa7
chr14:48422034-48422533	chr14	48422033	48422533	-1.6	8.84e-05	0.0161	Peak363	NM_172600	ENSMUSG00000036339	Tmem260
chr2:84960121-84960620	chr2	84960120	84960620	-1.6	0.00071	0.0491	Peak954	NM_008920	ENSMUSG00000027073	Prg2
chr5:110610179-110610678	chr5	110610178	110610678	-1.6	0.000327	0.0334	Peak645	NM_198306	ENSMUSG00000033316	Galnt9
chr5:115359152-115359651	chr5	115359151	115359651	-1.6	0.000205	0.0255	Peak530
chr10:85791653-85792152	chr10	85791652	85792152	-1.61	0.000678	0.0481	Peak931	NM_133993	ENSMUSG00000001785	Pwp1
chr15:25767505-25768004	chr15	25767504	25768004	-1.62	3.88e-06	0.00235	Peak109	NM_019472	ENSMUSG00000022272	Myo10
chr14:50955428-50955927	chr14	50955427	50955927	-1.64	0.000692	0.0485	Peak942	NM_001123371	ENSMUSG00000068417	Pnp2
chr3:102454340-102455288	chr3	102454339	102455288	-1.64	1.8e-05	0.00645	Peak184	NM_013609	ENSMUSG00000027859	Ngf
chrX:169860699-169861198	chrX	169860698	169861198	-1.64	0.000396	0.0371	Peak705	NM_010797	ENSMUSG00000035299	Mid1
chr1:155504907-155505406	chr1	155504906	155505406	-1.66	0.000523	0.0415	Peak831	NR_132128	ENSMUSG00000073535	Gm5532
chr11:4605773-4606272	chr11	4605772	4606272	-1.66	0.0005	0.0413	Peak797	NM_028860	ENSMUSG00000034354	Mtmr3
chr4:5029730-5030672	chr4	5029729	5030672	-1.66	0.000742	0.0497	Peak984	NM_177730	ENSMUSG00000066324	Impad1
chr5:110498008-110498507	chr5	110498007	110498507	-1.66	0.000276	0.0302	Peak603	NM_173766	ENSMUSG00000048215	A630023P12Rik
chr2:18373187-18374066	chr2	18373186	18374066	-1.67	5.43e-05	0.0123	Peak292	NM_007869	ENSMUSG00000026740	Dnajc1
chr14:48002320-48002819	chr14	48002319	48002819	-1.68	0.000483	0.0409	Peak778	NR_045959	ENSMUSG00000115609	4930447J18Rik
chr5:74894149-74894648	chr5	74894148	74894648	-1.68	0.000574	0.0437	Peak866	NM_001037908	ENSMUSG00000072874	Gm6116
chr6:147980411-147981345	chr6	147980410	147981345	-1.68	0.000161	0.0224	Peak474	NM_178797	ENSMUSG00000030303	Far2
chr17:7660972-7661471	chr17	7660971	7661471	-1.69	4.13e-05	0.0106	Peak256	NM_001081416	ENSMUSG00000071984	Fndc1
chr4:84115018-84115517	chr4	84115017	84115517	-1.71	0.000366	0.0356	Peak677	NR_130998	ENSMUSG00000085217	6030471H07Rik
chr6:11763550-11764049	chr6	11763549	11764049	-1.71	0.000224	0.0268	Peak550	NM_010886	ENSMUSG00000029632	Ndufa4
chr16:66627834-66628333	chr16	66627833	66628333	-1.74	0.000413	0.0379	Peak719	NR_040512	ENSMUSG00000092599	1700010K23Rik
chr2:4922439-4922938	chr2	4922438	4922938	-1.74	0.00062	0.0456	Peak896	NM_010726	ENSMUSG00000026664	Phyh
chr11:34975767-34976266	chr11	34975766	34976266	-1.75	0.000208	0.0256	Peak534	NM_027411	ENSMUSG00000069910	Spdl1
chr11:55747430-55747929	chr11	55747429	55747929	-1.75	4.14e-06	0.00242	Peak113	NM_020492	ENSMUSG00000000263	Glra1
chr1:35311524-35312023	chr1	35311523	35312023	-1.78	0.000385	0.0366	Peak693	NM_145516	ENSMUSG00000026123	Plekhb2
chr11:112546163-112546662	chr11	112546162	112546662	-1.78	0.000176	0.0236	Peak491	NM_146031	ENSMUSG00000041674	BC006965
chr18:43436304-43436803	chr18	43436303	43436803	-1.78	0.000145	0.0211	Peak451	NM_009468	ENSMUSG00000024501	Dpysl3
chr8:14850572-14851071	chr8	14850571	14851071	-1.78	0.000287	0.0309	Peak613	NM_012000	ENSMUSG00000026317	Cln8
chr10:21833381-21833880	chr10	21833380	21833880	-1.79	6.29e-06	0.00319	Peak129	NM_011361	ENSMUSG00000019970	Sgk1
chr11:55505298-55506261	chr11	55505297	55506261	-1.79	2.62e-05	0.00801	Peak214	NR_106112	ENSMUSG00000098906	Mir7652
chr14:78330549-78331048	chr14	78330548	78331048	-1.79	0.000105	0.0179	Peak388	NM_011613	ENSMUSG00000022015	Tnfsf11
chr4:117097606-117098105	chr4	117097605	117098105	-1.8	0.00034	0.0342	Peak656	NM_008958	ENSMUSG00000028681	Ptch2
chr5:90857651-90858150	chr5	90857650	90858150	-1.81	8.08e-08	0.000137	Peak39	NM_008176	ENSMUSG00000029380	Cxcl1
chr6:84419512-84420011	chr6	84419511	84420011	-1.81	0.000555	0.043	Peak850	NR_046063	ENSMUSG00000107797	Gm10445
chr14:56305697-56306196	chr14	56305696	56306196	-1.83	0.000116	0.0189	Peak405	NM_013542	ENSMUSG00000015437	Gzmb
chr6:88966348-88966847	chr6	88966347	88966847	-1.84	0.000326	0.0334	Peak644	NM_011906	ENSMUSG00000002871	Tpra1
chr8:114052933-114053432	chr8	114052932	114053432	-1.86	0.000529	0.0418	Peak835	NM_024437	ENSMUSG00000031767	Nudt7
chr5:110494051-110494550	chr5	110494050	110494550	-1.88	3.34e-10	1.58e-06	Peak14	NM_173766	ENSMUSG00000048215	A630023P12Rik
chr14:65943531-65944030	chr14	65943530	65944030	-1.89	1.43e-05	0.00569	Peak166	NM_172604	ENSMUSG00000034463	Scara3
chr5:93025139-93025638	chr5	93025138	93025638	-1.89	0.000194	0.0247	Peak520	NM_175270	ENSMUSG00000045314	Sowahb
chr14:44183219-44183718	chr14	44183218	44183718	-1.9	0.000688	0.0483	Peak939	NM_029131	ENSMUSG00000072595	4930503E14Rik
chr5:38541714-38542213	chr5	38541713	38542213	-1.9	0.000574	0.0437	Peak865	NM_011715	ENSMUSG00000005103	Wdr1
chrX:169672608-169673107	chrX	169672607	169673107	-1.91	1.46e-05	0.00572	Peak168	NM_010797	ENSMUSG00000035299	Mid1
chr5:31692808-31693307	chr5	31692807	31693307	-1.92	6.45e-05	0.0136	Peak312	NM_153196	ENSMUSG00000029136	Rbks
chr15:7023038-7023537	chr15	7023037	7023537	-1.93	0.00071	0.0491	Peak953	NM_013584	ENSMUSG00000054263	Lifr
chr19:7568647-7569146	chr19	7568646	7569146	-1.93	0.000106	0.0179	Peak390	NM_139269	ENSMUSG00000060675	Plaat3
chr7:135190273-135190772	chr7	135190272	135190772	-1.93	0.000248	0.0282	Peak580	NR_046050	ENSMUSG00000100717	1700120G07Rik
chr17:44613668-44614167	chr17	44613667	44614167	-1.94	0.000731	0.0495	Peak975	NM_009820	ENSMUSG00000039153	Runx2
chr8:31980841-31981340	chr8	31980840	31981340	-1.96	0.000498	0.0413	Peak794	NM_178591	ENSMUSG00000062991	Nrg1
chr12:76481956-76482455	chr12	76481955	76482455	-1.97	0.00038	0.0365	Peak688	NR_028520	ENSMUSG00000073000	Gm10451
chr19:46352445-46352944	chr19	46352444	46352944	-1.97	0.000351	0.035	Peak662	NR_040418		2310034G01Rik
chr9:68387100-68387599	chr9	68387099	68387599	-1.99	9.4e-06	0.00428	Peak145	NR_040737	ENSMUSG00000111303	4930502A04Rik
chr16:66920913-66921412	chr16	66920912	66921412	-2.04	0.000182	0.0241	Peak498	NR_040512	ENSMUSG00000092599	1700010K23Rik
chr9:6429058-6429557	chr9	6429057	6429557	-2.05	0.000166	0.0227	Peak481	NM_027942	ENSMUSG00000047619	Ddi1
chr9:87326502-87327001	chr9	87326501	87327001	-2.05	0.000239	0.0277	Peak570	NM_199316	ENSMUSG00000056919	Cep162
chr1:192781482-192781981	chr1	192781481	192781981	-2.06	3.19e-05	0.00923	Peak227	NM_144881	ENSMUSG00000037375	Hhat
chr5:90655383-90655882	chr5	90655382	90655882	-2.06	2.71e-05	0.0082	Peak218	NM_028478	ENSMUSG00000029370	Rassf6
chr16:80546315-80546814	chr16	80546314	80546814	-2.08	1.1e-06	0.0011	Peak66	NM_030146		1700066C05Rik
chr13:90547078-90547577	chr13	90547077	90547577	-2.09	1.3e-06	0.00121	Peak71	NM_001145879	ENSMUSG00000078958	Atp6ap1l
chr5:151187696-151188195	chr5	151187695	151188195	-2.09	3.62e-05	0.00987	Peak242	NM_146258	ENSMUSG00000016128	Stard13
chr6:34639535-34640034	chr6	34639534	34640034	-2.09	3.83e-06	0.00234	Peak108	NM_145575	ENSMUSG00000029761	Cald1
chr7:135735156-135735655	chr7	135735155	135735655	-2.09	0.000233	0.0272	Peak564	NM_001081117	ENSMUSG00000031004	Mki67
chr8:68542403-68542902	chr8	68542402	68542902	-2.1	0.000443	0.0395	Peak740	NR_038181	ENSMUSG00000085197	1700125H03Rik
chr1:45463110-45463609	chr1	45463109	45463609	-2.11	0.000136	0.0206	Peak437	NM_007737	ENSMUSG00000026042	Col5a2
chr2:11690535-11691034	chr2	11690534	11691034	-2.11	0.000156	0.0219	Peak469	NM_008358	ENSMUSG00000023206	Il15ra
chr10:55261714-55262213	chr10	55261713	55262213	-2.14	2.56e-06	0.00178	Peak95	NM_133751	ENSMUSG00000047669	Msl3l2
chr6:54794374-54794873	chr6	54794373	54794873	-2.15	0.00051	0.0414	Peak811	NM_199143	ENSMUSG00000058446	Znrf2
chr5:8143119-8143618	chr5	8143118	8143618	-2.16	0.000423	0.0384	Peak726	NM_025618	ENSMUSG00000003161	Sri
chr5:90684207-90684706	chr5	90684206	90684706	-2.16	1.83e-06	0.00149	Peak81	NM_028478	ENSMUSG00000029370	Rassf6
chr1:149834297-149834796	chr1	149834296	149834796	-2.18	0.000318	0.033	Peak636	NM_008869	ENSMUSG00000056220	Pla2g4a
chr9:49815598-49816097	chr9	49815597	49816097	-2.18	0.000161	0.0224	Peak473	NM_010875	ENSMUSG00000039542	Ncam1
chr11:32395365-32395864	chr11	32395364	32395864	-2.19	0.000122	0.0192	Peak420	NM_177364	ENSMUSG00000040711	Sh3pxd2b
chr5:31742452-31742951	chr5	31742451	31742951	-2.19	0.000499	0.0413	Peak795	NM_144541	ENSMUSG00000052139	Babam2
chr5:33294884-33295383	chr5	33294883	33295383	-2.19	0.000551	0.0429	Peak849	NM_013502	ENSMUSG00000037373	Ctbp1
chr11:55766141-55766640	chr11	55766140	55766640	-2.21	2.28e-05	0.00748	Peak201	NM_020492	ENSMUSG00000000263	Glra1
chr6:11761464-11761963	chr6	11761463	11761963	-2.21	8.36e-06	0.00394	Peak140	NM_010886	ENSMUSG00000029632	Ndufa4
chr5:90749915-90750414	chr5	90749914	90750414	-2.23	1.41e-05	0.00568	Peak162	NM_009141	ENSMUSG00000029371	Cxcl5
chr10:87773787-87774286	chr10	87773786	87774286	-2.24	1.54e-05	0.00591	Peak171	NM_010512	ENSMUSG00000020053	Igf1
chr15:6968440-6968939	chr15	6968439	6968939	-2.25	0.000551	0.0429	Peak848	NM_011019	ENSMUSG00000022146	Osmr
chr5:110601262-110601761	chr5	110601261	110601761	-2.25	2.62e-07	0.000333	Peak52	NM_198306	ENSMUSG00000033316	Galnt9
chr17:90822967-90823466	chr17	90822966	90823466	-2.26	0.000501	0.0413	Peak800	NR_136930		Gm20491
chr8:124263391-124263890	chr8	124263390	124263890	-2.27	0.000179	0.0239	Peak494	NM_139272	ENSMUSG00000089704	Galnt2
chr1:53722092-53722591	chr1	53722091	53722591	-2.28	0.000367	0.0356	Peak679	NM_001252070	ENSMUSG00000096141	Dnah7a
chr8:109142242-109142741	chr8	109142241	109142741	-2.29	2.73e-05	0.00823	Peak219	NR_126329	ENSMUSG00000097393	D030068K23Rik
chr5:110630019-110630518	chr5	110630018	110630518	-2.3	4.98e-09	1.26e-05	Peak26	NM_153570	ENSMUSG00000033294	Noc4l
chr9:122276540-122277039	chr9	122276539	122277039	-2.3	1.05e-05	0.0046	Peak150	NR_106185	ENSMUSG00000098922	Mir8106
chr1:172902968-172903467	chr1	172902967	172903467	-2.33	0.000275	0.0301	Peak602	NM_011318	ENSMUSG00000026542	Apcs
chr9:49534026-49534525	chr9	49534025	49534525	-2.33	0.000459	0.0401	Peak755	NR_029465	ENSMUSG00000079564	Gm11149
chr4:63755861-63756360	chr4	63755860	63756360	-2.34	0.000508	0.0414	Peak810	NM_177371	ENSMUSG00000050395	Tnfsf15
chr16:42714717-42715216	chr16	42714716	42715216	-2.35	0.000401	0.0373	Peak709	NR_040521	ENSMUSG00000075070	4932412D23Rik
chr10:40152255-40152754	chr10	40152254	40152754	-2.36	0.000187	0.0242	Peak506	NM_028247	ENSMUSG00000019838	Slc16a10
chr11:5901020-5901519	chr11	5901019	5901519	-2.36	0.000308	0.0323	Peak630	NM_022879	ENSMUSG00000020469	Myl7
chr8:31907298-31908184	chr8	31907297	31908184	-2.36	0.000137	0.0206	Peak438	NM_178591	ENSMUSG00000062991	Nrg1
chr11:93531288-93531787	chr11	93531287	93531787	-2.37	1.08e-05	0.0047	Peak152	NM_001013375	ENSMUSG00000054079	Utp18
chr13:107750378-107750877	chr13	107750377	107750877	-2.37	0.000601	0.0449	Peak882	NR_045900	ENSMUSG00000102000	1700006H21Rik
chr6:103495380-103495879	chr6	103495379	103495879	-2.38	0.000495	0.0413	Peak789	NM_007697	ENSMUSG00000030077	Chl1
chr1:88361547-88362046	chr1	88361546	88362046	-2.39	3.76e-05	0.0101	Peak246	NM_029269	ENSMUSG00000026295	Spp2
chr16:35928915-35929414	chr16	35928914	35929414	-2.39	0.000108	0.0182	Peak394	NM_030253	ENSMUSG00000022906	Parp9
chr8:61697235-61697734	chr8	61697234	61697734	-2.4	0.000639	0.0463	Peak910	NM_001081390	ENSMUSG00000058056	Palld
chr17:13213140-13213639	chr17	13213139	13213639	-2.41	2.27e-06	0.0017	Peak88	NM_013741	ENSMUSG00000073458	Smok2a
chr14:77145241-77145740	chr14	77145240	77145740	-2.42	0.000284	0.0308	Peak609	NM_172813	ENSMUSG00000022012	Enox1
chr17:81539175-81539674	chr17	81539174	81539674	-2.44	0.000325	0.0333	Peak643	NM_011406	ENSMUSG00000054640	Slc8a1
chr6:67099944-67100443	chr6	67099943	67100443	-2.45	9e-05	0.0163	Peak365	NM_007836	ENSMUSG00000036390	Gadd45a
chr2:159335244-159335743	chr2	159335243	159335743	-2.46	0.000128	0.0198	Peak425	NM_145742	ENSMUSG00000027655	Dhx35
chr5:110659896-110660395	chr5	110659895	110660395	-2.46	0.000134	0.0204	Peak435	NR_105993	ENSMUSG00000099284	Mir7026
chr18:31067339-31067838	chr18	31067338	31067838	-2.47	4.66e-05	0.0116	Peak265	NM_009065	ENSMUSG00000057455	Rit2
chr3:66504861-66505360	chr3	66504860	66505360	-2.47	0.000702	0.0488	Peak947	NM_028357	ENSMUSG00000027831	Veph1
chr10:78714032-78714531	chr10	78714031	78714531	-2.5	5.43e-05	0.0123	Peak291	NM_009809	ENSMUSG00000005355	Casp14
chr11:55748361-55748860	chr11	55748360	55748860	-2.5	3.98e-08	7.97e-05	Peak33	NM_020492	ENSMUSG00000000263	Glra1
chr2:139722388-139722887	chr2	139722387	139722887	-2.52	6.31e-05	0.0135	Peak308	NM_001126490	ENSMUSG00000074766	Ism1
chr16:93077588-93078087	chr16	93077587	93078087	-2.55	0.000382	0.0366	Peak689	NM_009821	ENSMUSG00000022952	Runx1
chr8:22650531-22651030	chr8	22650530	22651030	-2.55	5.61e-05	0.0125	Peak297	NM_011130	ENSMUSG00000031536	Polb
chr4:40803325-40803824	chr4	40803324	40803824	-2.56	2.33e-05	0.00753	Peak203	NM_021535	ENSMUSG00000028409	Smu1
chr5:110608619-110609118	chr5	110608618	110609118	-2.56	1.93e-05	0.00671	Peak188	NM_198306	ENSMUSG00000033316	Galnt9
chr1:45178618-45179117	chr1	45178617	45179117	-2.59	4.52e-06	0.00256	Peak116	NM_009930	ENSMUSG00000026043	Col3a1
chr1:62437663-62438162	chr1	62437662	62438162	-2.59	3.12e-05	0.00915	Peak225	NM_010939	ENSMUSG00000025969	Nrp2
chr6:30228693-30229192	chr6	30228692	30229192	-2.6	0.000225	0.0269	Peak553	NM_009459	ENSMUSG00000039159	Ube2h
chr13:112810925-112811424	chr13	112810924	112811424	-2.61	1.53e-08	3.47e-05	Peak29	NM_008247	ENSMUSG00000021759	Plpp1
chr16:48799019-48799518	chr16	48799018	48799518	-2.61	2.11e-05	0.00708	Peak196	NM_023881	ENSMUSG00000022650	Retnlb
chr13:99384554-99385053	chr13	99384553	99385053	-2.62	8.74e-05	0.016	Peak360	NR_015515		6430562O15Rik
chr16:93083179-93083678	chr16	93083178	93083678	-2.62	1.69e-14	2.23e-10	Peak5	NM_009821	ENSMUSG00000022952	Runx1
chr5:76132198-76132697	chr5	76132197	76132697	-2.63	0.000355	0.0351	Peak667	NM_020611	ENSMUSG00000029233	Srd5a3
chr16:13208311-13208810	chr16	13208310	13208810	-2.64	0.000145	0.0211	Peak453	NM_153588	ENSMUSG00000009569	Mrtfb
chr9:110355494-110355993	chr9	110355493	110355993	-2.65	0.000614	0.0453	Peak894	NM_001001144	ENSMUSG00000032485	Scap
chr19:31883350-31883849	chr19	31883349	31883849	-2.66	0.000118	0.019	Peak409	NM_001081074	ENSMUSG00000052595	A1cf
chr11:55768725-55769224	chr11	55768724	55769224	-2.67	1.55e-13	1.71e-09	Peak6	NM_020492	ENSMUSG00000000263	Glra1
chr4:64542559-64543058	chr4	64542558	64543058	-2.7	5.39e-05	0.0123	Peak289	NR_151546		Gm11217
chr5:110600353-110600852	chr5	110600352	110600852	-2.72	1.29e-09	4.15e-06	Peak19	NM_198306	ENSMUSG00000033316	Galnt9
chr9:13797369-13797868	chr9	13797368	13797868	-2.73	0.000105	0.0179	Peak389	NM_026665	ENSMUSG00000031922	Cep57
chr11:55573836-55574335	chr11	55573835	55574335	-2.76	1.35e-06	0.00124	Peak72	NM_020492	ENSMUSG00000000263	Glra1
chr8:68627881-68628380	chr8	68627880	68628380	-2.76	0.000115	0.0189	Peak400	NM_172753	ENSMUSG00000036356	Csgalnact1
chr1:62437123-62437622	chr1	62437122	62437622	-2.81	0.000208	0.0256	Peak535	NM_010939	ENSMUSG00000025969	Nrp2
chr12:71424551-71425050	chr12	71424550	71425050	-2.84	0.000208	0.0256	Peak536	NR_136902	ENSMUSG00000100668	1700083H02Rik
chr12:70619259-70619758	chr12	70619258	70619758	-2.86	0.000141	0.0209	Peak444	NM_028339	ENSMUSG00000021072	Tmx1
chr15:55342414-55342913	chr15	55342413	55342913	-2.86	0.000253	0.0286	Peak585	NM_181277	ENSMUSG00000022371	Col14a1
chr19:30766309-30766808	chr19	30766308	30766808	-2.86	2.22e-05	0.00733	Peak200	NR_033643		Gm6642
chr4:65046166-65046665	chr4	65046165	65046665	-2.87	3.01e-05	0.00892	Peak223	NM_021362	ENSMUSG00000028370	Pappa
chr11:55764156-55764655	chr11	55764155	55764655	-2.9	4.47e-05	0.0113	Peak262	NM_020492	ENSMUSG00000000263	Glra1
chr15:103093758-103094257	chr15	103093757	103094257	-2.9	0.000115	0.0189	Peak401	NR_045743	ENSMUSG00000097003	D930007P13Rik
chr11:55746183-55746682	chr11	55746182	55746682	-2.91	6.72e-05	0.0139	Peak319	NM_020492	ENSMUSG00000000263	Glra1
chr10:31161964-31162463	chr10	31161963	31162463	-2.92	2.63e-05	0.00801	Peak216	NM_027168	ENSMUSG00000000295	Hddc2
chrX:77494881-77495380	chrX	77494880	77495380	-2.92	0.000508	0.0414	Peak808	NM_020601	ENSMUSG00000025246	Tbl1x
chr11:56557101-56557600	chr11	56557100	56557600	-2.94	1.8e-05	0.00645	Peak183	NM_008165	ENSMUSG00000020524	Gria1
chr5:110541202-110541701	chr5	110541201	110541701	-2.96	1.31e-09	4.15e-06	Peak20	NM_198306	ENSMUSG00000033316	Galnt9
chr4:26741940-26742439	chr4	26741939	26742439	-2.97	0.000605	0.045	Peak886	NR_040656	ENSMUSG00000086257	4930548K13Rik
chr19:54692324-54692823	chr19	54692323	54692823	-2.98	2.53e-06	0.00178	Peak93	NM_008149	ENSMUSG00000024978	Gpam
chr1:156507861-156508360	chr1	156507860	156508360	-2.99	0.000658	0.0472	Peak919	NM_009230	ENSMUSG00000026600	Soat1
chr18:52315566-52316065	chr18	52315565	52316065	-2.99	0.000556	0.043	Peak852	NM_026286	ENSMUSG00000024510	Ftmt
chr11:106470879-106471378	chr11	106470878	106471378	-3	0.00013	0.02	Peak430	NM_023913	ENSMUSG00000020715	Ern1
chr1:45044178-45044677	chr1	45044177	45044677	-3.01	6.09e-06	0.00317	Peak127	NM_009930	ENSMUSG00000026043	Col3a1
chr5:131118413-131118912	chr5	131118412	131118912	-3.01	3.69e-05	0.00999	Peak244	NM_145218	ENSMUSG00000034040	Galnt17
chr9:122275634-122276133	chr9	122275633	122276133	-3.01	3.43e-07	0.000411	Peak55	NR_106185	ENSMUSG00000098922	Mir8106
chr13:17603974-17604473	chr13	17603973	17604473	-3.02	0.000639	0.0463	Peak909	NM_138654	ENSMUSG00000055137	Sugct
chr15:31257695-31258194	chr15	31257694	31258194	-3.02	7.38e-05	0.0147	Peak331	NM_146057	ENSMUSG00000039168	Dap
chr14:50970173-50970672	chr14	50970172	50970672	-3.03	0.000321	0.0331	Peak640	NM_001123371	ENSMUSG00000068417	Pnp2
chr18:89835055-89835554	chr18	89835054	89835554	-3.07	0.000186	0.0242	Peak504	NM_001039173	ENSMUSG00000073514	Dok6
chr8:68523538-68524037	chr8	68523537	68524037	-3.07	4.94e-07	0.000572	Peak57	NR_038181	ENSMUSG00000085197	1700125H03Rik
chr16:93320125-93320624	chr16	93320124	93320624	-3.08	1.96e-10	1.08e-06	Peak12	NR_040486	ENSMUSG00000100277	1810053B23Rik
chr17:4230385-4230884	chr17	4230384	4230884	-3.09	2.7e-08	5.61e-05	Peak31	NR_045462	ENSMUSG00000116615	4930548J01Rik
chr1:21058056-21058555	chr1	21058055	21058555	-3.1	0.000242	0.0277	Peak574	NM_177409	ENSMUSG00000041779	Tram2
chr15:11098754-11099253	chr15	11098753	11099253	-3.13	9.69e-05	0.017	Peak375	NM_175501	ENSMUSG00000047497	Adamts12
chr6:87992946-87993445	chr6	87992945	87993445	-3.18	0.00014	0.0209	Peak443	NR_026990	ENSMUSG00000084950	Gm5577
chr14:117896133-117896632	chr14	117896132	117896632	-3.19	3.97e-05	0.0104	Peak253	NR_105747	ENSMUSG00000098648	Mir6239
chr8:64805964-64806463	chr8	64805963	64806463	-3.21	3.61e-05	0.00987	Peak241	NM_178633	ENSMUSG00000031605	Klhl2
chr3:87073346-87073845	chr3	87073345	87073845	-3.23	4.25e-05	0.0109	Peak257	NM_007639	ENSMUSG00000028076	Cd1d1
chr5:110540532-110541031	chr5	110540531	110541031	-3.23	2.54e-07	0.000329	Peak51	NM_198306	ENSMUSG00000033316	Galnt9
chr5:92961335-92961834	chr5	92961334	92961834	-3.23	3.61e-06	0.00229	Peak104	NM_015756	ENSMUSG00000029381	Shroom3
chr7:40221270-40221769	chr7	40221269	40221769	-3.24	5.78e-06	0.00304	Peak125	NR_045504	ENSMUSG00000102004	4933402C06Rik
chr11:55992512-55993011	chr11	55992511	55993011	-3.25	5.52e-07	0.000629	Peak58	NM_153079	ENSMUSG00000037393	Nmur2
chr5:31902701-31903200	chr5	31902700	31903200	-3.26	2.45e-06	0.00177	Peak91	NR_162804		Mir12198
chr7:19465904-19466403	chr7	19465903	19466403	-3.26	2.13e-06	0.00163	Peak86	NM_028954	ENSMUSG00000011263	Exoc3l2
chr8:125268034-125268533	chr8	125268033	125268533	-3.27	0.000362	0.0354	Peak674	NM_170596	ENSMUSG00000043051	Disc1
chr6:37417929-37418428	chr6	37417928	37418428	-3.28	0.000106	0.0179	Peak391	NM_178661	ENSMUSG00000038648	Creb3l2
chr12:51795425-51795924	chr12	51795424	51795924	-3.31	0.000119	0.019	Peak413	NM_144788	ENSMUSG00000035247	Hectd1
chr14:117611100-117611599	chr14	117611099	117611599	-3.37	2.62e-05	0.00801	Peak213	NR_105747	ENSMUSG00000098648	Mir6239
chr16:48814512-48815011	chr16	48814511	48815011	-3.41	3.99e-05	0.0104	Peak254	NM_023881	ENSMUSG00000022650	Retnlb
chr17:32323568-32324067	chr17	32323567	32324067	-3.42	0.000511	0.0414	Peak815	NM_019774	ENSMUSG00000024045	Akap8
chr1:47473618-47474117	chr1	47473617	47474117	-3.43	8.18e-05	0.0155	Peak347	NR_105768	ENSMUSG00000098876	Mir6350
chr7:12905525-12906024	chr7	12905524	12906024	-3.45	6.62e-05	0.0138	Peak317	NM_001001447	ENSMUSG00000054715	Zscan22
chr1:11329197-11329696	chr1	11329196	11329696	-3.46	6.5e-05	0.0137	Peak314	NM_029525	ENSMUSG00000048960	Prex2
chr9:7388192-7388691	chr9	7388191	7388691	-3.47	1.57e-06	0.00136	Peak76	NM_032007	ENSMUSG00000041620	Mmp1b
chr15:56720769-56721268	chr15	56720768	56721268	-3.52	0.000233	0.0272	Peak563	NM_008216	ENSMUSG00000022367	Has2
chr11:25937611-25938110	chr11	25937610	25938110	-3.56	0.000127	0.0198	Peak424	NR_105791	ENSMUSG00000099015	Mir6372
chr5:74903273-74903772	chr5	74903272	74903772	-3.58	1.32e-09	4.15e-06	Peak21	NM_001037908	ENSMUSG00000072874	Gm6116
chr1:47474801-47475300	chr1	47474800	47475300	-3.59	0.000103	0.0177	Peak384	NR_105768	ENSMUSG00000098876	Mir6350
chr18:14113469-14113968	chr18	14113468	14113968	-3.59	1.63e-10	9.78e-07	Peak11	NR_045373	ENSMUSG00000117633	8430422H06Rik
chr7:27094140-27094639	chr7	27094139	27094639	-3.61	7.58e-05	0.0148	Peak337	NM_007817	ENSMUSG00000052974	Cyp2f2
chr11:70184189-70184688	chr11	70184188	70184688	-3.63	1.26e-06	0.00119	Peak70	NM_010796	ENSMUSG00000000318	Clec10a
chr7:83459814-83460313	chr7	83459813	83460313	-3.63	0.000117	0.0189	Peak406	NM_177695	ENSMUSG00000038540	Tmc3
chr14:50946863-50947362	chr14	50946862	50947362	-3.64	0.000126	0.0197	Peak421	NM_013632	ENSMUSG00000115338	Pnp
chr3:147249126-147249625	chr3	147249125	147249625	-3.67	0.000104	0.0179	Peak386	NM_027594	ENSMUSG00000036745	Ttll7
chr1:13213881-13214380	chr1	13213880	13214380	-3.69	7.17e-05	0.0145	Peak327	NM_001081209	ENSMUSG00000042414	Prdm14
chr5:110526052-110526551	chr5	110526051	110526551	-3.72	5.28e-05	0.0123	Peak282	NM_173766	ENSMUSG00000048215	A630023P12Rik
chr8:105485856-105486355	chr8	105485855	105486355	-3.73	0.000703	0.0488	Peak950	NM_175160	ENSMUSG00000039199	Zdhhc1
chr1:11927617-11928116	chr1	11927616	11928116	-3.74	0.000738	0.0497	Peak980	NR_105759	ENSMUSG00000098555	Mir6341
chr4:94043051-94043550	chr4	94043050	94043550	-3.76	0.000491	0.0413	Peak783	NM_026368	ENSMUSG00000028578	Caap1
chr8:107791774-107792273	chr8	107791773	107792273	-3.79	0.000503	0.0413	Peak803	NM_010817	ENSMUSG00000039067	Psmd7
chr5:106710769-106711268	chr5	106710768	106711268	-3.81	1.21e-07	0.00019	Peak42	NM_026856	ENSMUSG00000049606	Zfp644
chr17:67903407-67903906	chr17	67903406	67903906	-3.85	2.06e-05	0.00701	Peak194	NM_172964	ENSMUSG00000024043	Arhgap28
chr19:17875000-17875499	chr19	17874999	17875499	-3.85	1.54e-05	0.00591	Peak172	NM_001163144	ENSMUSG00000024713	Pcsk5
chr6:42490781-42491280	chr6	42490780	42491280	-3.86	0.000287	0.0309	Peak612	NM_001011528	ENSMUSG00000090631	Olfr456
chr15:31662867-31663366	chr15	31662866	31663366	-3.88	0.000229	0.027	Peak559	NM_026546	ENSMUSG00000039065	Atpsckmt
chr2:11691474-11691973	chr2	11691473	11691973	-3.9	0.000203	0.0253	Peak528	NM_008358	ENSMUSG00000023206	Il15ra
chr1:45713438-45713937	chr1	45713437	45713937	-3.91	0.000235	0.0274	Peak567	NM_028599	ENSMUSG00000025995	Wdr75
chr17:67956197-67956696	chr17	67956196	67956696	-3.94	0.000163	0.0226	Peak476	NM_172964	ENSMUSG00000024043	Arhgap28
chr7:70038690-70039189	chr7	70038689	70039189	-3.94	9.59e-06	0.00434	Peak146	NR_131144	ENSMUSG00000109097	Gm29683
chr11:56285466-56285965	chr11	56285465	56285965	-3.96	8.9e-06	0.00411	Peak143	NM_153079	ENSMUSG00000037393	Nmur2
chr13:99385164-99385663	chr13	99385163	99385663	-3.98	0.000194	0.0247	Peak517	NR_015515		6430562O15Rik
chr18:14112736-14113235	chr18	14112735	14113235	-3.99	0.00012	0.0191	Peak415	NR_045373	ENSMUSG00000117633	8430422H06Rik
chr9:117833726-117834225	chr9	117833725	117834225	-4.03	8.53e-05	0.0159	Peak353	NM_178660	ENSMUSG00000039607	Rbms3
chr1:12400972-12401471	chr1	12400971	12401471	-4.07	7.36e-05	0.0147	Peak330	NR_105759	ENSMUSG00000098555	Mir6341
chr17:50087079-50087578	chr17	50087078	50087578	-4.07	6.57e-05	0.0137	Peak316	NM_181397	ENSMUSG00000039316	Rftn1
chr14:50904094-50904593	chr14	50904093	50904593	-4.11	2.51e-10	1.27e-06	Peak13	NM_001166651	ENSMUSG00000090799	Klhl33
chr17:67902808-67903307	chr17	67902807	67903307	-4.11	1.12e-06	0.0011	Peak67	NM_172964	ENSMUSG00000024043	Arhgap28
chr15:56435505-56436004	chr15	56435504	56436004	-4.12	4.95e-05	0.012	Peak273	NR_002874	ENSMUSG00000086541	Has2os
chr9:80939898-80940397	chr9	80939897	80940397	-4.19	2.75e-05	0.00825	Peak220	NM_022016	ENSMUSG00000032343	Impg1
chr11:55991888-55992387	chr11	55991887	55992387	-4.27	1.58e-05	0.00595	Peak175	NM_153079	ENSMUSG00000037393	Nmur2
chr11:55572840-55573339	chr11	55572839	55573339	-4.28	1.42e-05	0.00568	Peak165	NM_020492	ENSMUSG00000000263	Glra1
chr11:57851147-57851646	chr11	57851146	57851646	-4.29	1.55e-05	0.00592	Peak173	NM_008213	ENSMUSG00000037335	Hand1
chr4:133968263-133968762	chr4	133968262	133968762	-4.29	1.44e-05	0.00569	Peak167	NM_016957	ENSMUSG00000003038	Hmgn2
chr4:64953282-64953781	chr4	64953281	64953781	-4.38	1.56e-07	0.000228	Peak45	NM_021362	ENSMUSG00000028370	Pappa
chr14:54114005-54114504	chr14	54114004	54114504	-4.42	1.02e-05	0.00456	Peak148	NM_010015	ENSMUSG00000022174	Dad1
chr11:47208415-47208914	chr11	47208414	47208914	-4.48	3.07e-06	0.00206	Peak98	NM_011891	ENSMUSG00000020354	Sgcd
chr11:55991069-55991568	chr11	55991068	55991568	-4.52	4.21e-06	0.00244	Peak114	NM_153079	ENSMUSG00000037393	Nmur2
chr14:53604834-53605333	chr14	53604833	53605333	-4.56	1.62e-06	0.00138	Peak77	NR_155501		Gm30214
chr8:22651550-22652049	chr8	22651549	22652049	-4.63	9.19e-07	0.000948	Peak64	NM_011130	ENSMUSG00000031536	Polb
chr11:56290185-56290684	chr11	56290184	56290684	-4.81	8.55e-10	3.32e-06	Peak17	NM_153079	ENSMUSG00000037393	Nmur2
chr11:55749653-55750152	chr11	55749652	55750152	-4.98	5.03e-08	9.49e-05	Peak35	NM_020492	ENSMUSG00000000263	Glra1
chr4:133967708-133968207	chr4	133967707	133968207	-5.01	4.54e-08	8.82e-05	Peak34	NM_016957	ENSMUSG00000003038	Hmgn2
chr11:55764841-55765780	chr11	55764840	55765780	-5.31	3.71e-09	9.8e-06	Peak25	NM_020492	ENSMUSG00000000263	Glra1
chr4:133966776-133967275	chr4	133966775	133967275	-5.34	2.42e-09	6.73e-06	Peak23	NM_016957	ENSMUSG00000003038	Hmgn2

## Sheet: Day 3 H3K27ac MAplot annotation
Differentially H3K27 acetylated regions and their nearest genes at day 3 of white preadipocyte browning
INDEX	seqnames	start	end	H3K27ac fold change (DKO/WT)	p.value	FDR	PeakID..cmd.annotatePeaks.pl.D3_vs_W3.macsNarrow_Diffbind_Deseq2.bed.mm10..annStats.Day3_H3K27ac_Deseq2.summary.txt.	Nearest.Refseq	Nearest.Ensembl	Gene.Name
chr13:108293176-108293675	chr13	108293175	108293675	6.09	1.45e-12	5.36e-09	Peak8	NM_178683	ENSMUSG00000021697	Depdc1b
chr7:16229156-16230401	chr7	16229155	16230401	1.62	8.22e-06	0.00496	Peak51	NM_027883	ENSMUSG00000006019	Dhx34
chr5:115493569-115494068	chr5	115493568	115494068	1.35	0.000611	0.0329	Peak568	NM_133760	ENSMUSG00000029524	Sirt4
chr17:6430161-6430660	chr17	6430160	6430660	1.22	4.12e-06	0.00363	Peak35	NM_009342	ENSMUSG00000096255	Dynlt1b
chr7:19698504-19699003	chr7	19698503	19699003	1.13	0.00131	0.041	Peak988	NM_009696	ENSMUSG00000002985	Apoe
chr5:115500616-115501115	chr5	115500615	115501115	1.06	0.00104	0.0385	Peak827	NM_011223	ENSMUSG00000029528	Pxn
chr17:6476491-6476990	chr17	6476490	6476990	0.95	0.000305	0.027	Peak347	NM_001045538		Tmem181b-ps
chr19:36918233-36918732	chr19	36918232	36918732	0.94	0.000348	0.0281	Peak381	NM_028263	ENSMUSG00000047632	Fgfbp3
chr17:36032045-36032544	chr17	36032044	36032544	0.88	0.00208	0.048	Peak1335	NM_010398	ENSMUSG00000067212	H2-T23
chr19:36925588-36926087	chr19	36925587	36926087	0.74	0.000165	0.0216	Peak235	NM_001080706	ENSMUSG00000040565	Btaf1
chr19:36926435-36926934	chr19	36926434	36926934	0.7	0.0023	0.0496	Peak1429	NM_001080706	ENSMUSG00000040565	Btaf1
chr15:61985837-61986336	chr15	61985836	61986336	-0.47	0.00209	0.048	Peak1336	NM_010849	ENSMUSG00000022346	Myc
chr2:30442142-30442641	chr2	30442141	30442641	-0.49	0.00209	0.048	Peak1338	NM_138748	ENSMUSG00000039515	Ptpa
chr6:129215563-129216062	chr6	129215562	129216062	-0.49	0.00166	0.0444	Peak1153	NR_040265	ENSMUSG00000097354	2310001H17Rik
chr7:126798565-126799064	chr7	126798564	126799064	-0.49	0.00206	0.0479	Peak1328	NM_007438	ENSMUSG00000030695	Aldoa
chr11:44619711-44620210	chr11	44619710	44620210	-0.51	0.00188	0.0466	Peak1243	NM_007897	ENSMUSG00000057098	Ebf1
chr12:87265856-87266794	chr12	87265855	87266794	-0.51	0.00101	0.0381	Peak815	NM_134044	ENSMUSG00000021038	Vipas39
chr15:6873601-6874100	chr15	6873600	6874100	-0.51	0.00125	0.0404	Peak951	NM_011019	ENSMUSG00000022146	Osmr
chr16:23107524-23108023	chr16	23107523	23108023	-0.51	0.00142	0.0418	Peak1048	NM_013506	ENSMUSG00000022884	Eif4a2
chr13:112464618-112465117	chr13	112464617	112465117	-0.52	0.00189	0.0466	Peak1247	NM_010560	ENSMUSG00000021756	Il6st
chr15:102624618-102625585	chr15	102624617	102625585	-0.52	0.000974	0.0378	Peak794	NM_146065	ENSMUSG00000099083	Atf7
chr15:99819451-99819950	chr15	99819450	99819950	-0.52	0.000613	0.0329	Peak572	NM_023063	ENSMUSG00000023022	Lima1
chr1:45502392-45502891	chr1	45502391	45502891	-0.53	0.00227	0.0496	Peak1409	NM_007737	ENSMUSG00000026042	Col5a2
chr12:110591232-110592163	chr12	110591231	110592163	-0.53	0.00134	0.0412	Peak1002	NR_033340		B930059L03Rik
chr14:55824907-55825406	chr14	55824906	55825406	-0.53	0.00177	0.0453	Peak1205	NM_023699	ENSMUSG00000023411	Nfatc4
chr2:10080049-10080977	chr2	10080048	10080977	-0.53	0.00115	0.0395	Peak896	NM_020615	ENSMUSG00000025781	Atp5c1
chr2:37442717-37443711	chr2	37442716	37443711	-0.53	0.000851	0.0365	Peak719	NM_199025	ENSMUSG00000050714	Zbtb26
chr7:133708946-133709445	chr7	133708945	133709445	-0.53	0.00139	0.0417	Peak1026	NM_009479	ENSMUSG00000030979	Uros
chr9:48736677-48737176	chr9	48736676	48737176	-0.53	0.00202	0.0477	Peak1302	NM_001033324	ENSMUSG00000066687	Zbtb16
chr11:120237302-120237801	chr11	120237301	120237801	-0.54	0.00216	0.0485	Peak1375	NM_198423	ENSMUSG00000039741	Bahcc1
chr2:48814478-48814977	chr2	48814477	48814977	-0.54	0.000868	0.0366	Peak730	NM_007396	ENSMUSG00000052155	Acvr2a
chr3:99253870-99254369	chr3	99253869	99254369	-0.54	0.00137	0.0414	Peak1019	NM_009323	ENSMUSG00000027868	Tbx15
chr4:101292388-101292887	chr4	101292387	101292887	-0.54	0.000472	0.0305	Peak475	NM_013567	ENSMUSG00000028530	Jak1
chr4:97778950-97779449	chr4	97778949	97779449	-0.54	0.00164	0.0441	Peak1142	NM_010905	ENSMUSG00000028565	Nfia
chr7:27165967-27167250	chr7	27165966	27167250	-0.54	0.00116	0.0395	Peak901	NM_053208	ENSMUSG00000058709	Egln2
chr8:4612661-4613547	chr8	4612660	4613547	-0.54	0.00191	0.0468	Peak1258	NM_145591	ENSMUSG00000058748	Zfp958
chr19:5106360-5106859	chr19	5106359	5106859	-0.55	0.0021	0.0481	Peak1346	NM_029576	ENSMUSG00000024870	Rab1b
chr2:132029039-132029538	chr2	132029038	132029538	-0.55	0.00141	0.0418	Peak1036	NM_175445	ENSMUSG00000027339	Rassf2
chr2:85048530-85049029	chr2	85048529	85049029	-0.55	0.00121	0.0399	Peak931	NM_001081260	ENSMUSG00000033955	Tnks1bp1
chr5:114371518-114372017	chr5	114371517	114372017	-0.55	0.00166	0.0444	Peak1151	NM_026145	ENSMUSG00000001098	Kctd10
chr7:30562747-30563720	chr7	30562746	30563720	-0.55	0.00146	0.042	Peak1066	NM_025498	ENSMUSG00000036835	Psenen
chr7:45434862-45435361	chr7	45434861	45435361	-0.55	0.00217	0.0485	Peak1378	NM_030678	ENSMUSG00000003865	Gys1
chr8:31168257-31169234	chr8	31168256	31169234	-0.55	0.000555	0.0318	Peak538	NM_026453	ENSMUSG00000031578	Mak16
chr10:17723286-17723785	chr10	17723285	17723785	-0.56	0.00146	0.042	Peak1069	NM_010828	ENSMUSG00000039910	Cited2
chr11:59809854-59810353	chr11	59809853	59810353	-0.56	0.00177	0.0453	Peak1206	NR_045686	ENSMUSG00000087249	Gm16062
chr14:45329262-45330253	chr14	45329261	45330253	-0.56	0.00188	0.0466	Peak1236	NM_025959	ENSMUSG00000021832	Psmc6
chr15:62038205-62038704	chr15	62038204	62038704	-0.56	0.00163	0.0441	Peak1140	NM_011222	ENSMUSG00000097039	Pvt1
chr16:77594754-77595253	chr16	77594753	77595253	-0.56	0.00189	0.0467	Peak1249	NR_029535	ENSMUSG00000065530	Mir99a
chr2:126694699-126696049	chr2	126694698	126696049	-0.56	0.00118	0.0398	Peak913	NM_019729	ENSMUSG00000027363	Usp8
chr5:32853824-32854802	chr5	32853823	32854802	-0.56	0.0017	0.0448	Peak1169	NM_194340	ENSMUSG00000054280	Prr14l
chr6:31219623-31220122	chr6	31219622	31220122	-0.56	0.00231	0.0497	Peak1430	NR_040257	ENSMUSG00000087380	2210408F21Rik
chr2:165857761-165858260	chr2	165857760	165858260	-0.57	0.0012	0.0399	Peak927	NM_027230	ENSMUSG00000039671	Zmynd8
chr2:75704093-75704592	chr2	75704092	75704592	-0.57	0.00203	0.0477	Peak1309	NM_010902	ENSMUSG00000015839	Nfe2l2
chr6:108660781-108661280	chr6	108660780	108661280	-0.57	0.00122	0.0401	Peak939	NR_040757	ENSMUSG00000087341	0610040F04Rik
chr6:134927223-134927722	chr6	134927222	134927722	-0.57	0.00102	0.0382	Peak819	NR_037955	ENSMUSG00000098318	Lockd
chr1:135313348-135314277	chr1	135313347	135314277	-0.58	0.00164	0.0442	Peak1145	NM_011590	ENSMUSG00000062580	Timm17a
chr11:100938800-100939299	chr11	100938799	100939299	-0.58	0.00102	0.0382	Peak818	NM_011486	ENSMUSG00000004040	Stat3
chr11:94989471-94989970	chr11	94989470	94989970	-0.58	0.00122	0.0401	Peak936	NM_172261	ENSMUSG00000038976	Ppp1r9b
chr13:60175358-60175857	chr13	60175357	60175857	-0.58	0.000605	0.0329	Peak565	NM_008086	ENSMUSG00000052957	Gas1
chr15:10485538-10486468	chr15	10485537	10486468	-0.58	0.00109	0.0386	Peak863	NM_011232	ENSMUSG00000022248	Rad1
chr2:30470275-30470774	chr2	30470274	30470774	-0.58	0.00213	0.0483	Peak1360	NM_030244	ENSMUSG00000089762	Ier5l
chr2:32966836-32967335	chr2	32966835	32967335	-0.58	0.00123	0.0402	Peak946	NR_002898	ENSMUSG00000065124	Snora65
chr3:103020586-103021085	chr3	103020585	103021085	-0.58	0.00119	0.0398	Peak920	NM_144901	ENSMUSG00000068823	Csde1
chr4:58205501-58206000	chr4	58205500	58206000	-0.58	0.000889	0.0367	Peak745	NM_022814	ENSMUSG00000028369	Svep1
chr7:70358591-70359090	chr7	70358590	70359090	-0.58	0.000276	0.0261	Peak324	NM_009697	ENSMUSG00000030551	Nr2f2
chr1:162217898-162218397	chr1	162217897	162218397	-0.59	0.00055	0.0317	Peak535	NR_029810	ENSMUSG00000070126	Mir199a-2
chr11:60777440-60777939	chr11	60777439	60777939	-0.59	0.00175	0.045	Peak1196	NM_175491	ENSMUSG00000049323	Smcr8
chr13:51847381-51847880	chr13	51847380	51847880	-0.59	0.00218	0.0485	Peak1382	NM_011817	ENSMUSG00000021453	Gadd45g
chr14:54432854-54433353	chr14	54432853	54433353	-0.59	0.00159	0.0437	Peak1123	NM_008608	ENSMUSG00000000957	Mmp14
chr15:85611284-85611783	chr15	85611283	85611783	-0.59	0.00109	0.0386	Peak870	NM_009528	ENSMUSG00000022382	Wnt7b
chr6:129216805-129217304	chr6	129216804	129217304	-0.59	0.000341	0.0279	Peak377	NR_040265	ENSMUSG00000097354	2310001H17Rik
chr7:120635008-120635507	chr7	120635007	120635507	-0.59	0.00204	0.0477	Peak1314	NM_025899	ENSMUSG00000030884	Uqcrc2
chr1:153121694-153122193	chr1	153121693	153122193	-0.6	0.00137	0.0414	Peak1017	NM_008485	ENSMUSG00000026479	Lamc2
chr12:70974858-70975357	chr12	70974857	70975357	-0.6	0.0022	0.0488	Peak1390	NM_011184	ENSMUSG00000060073	Psma3
chr16:65815776-65816275	chr16	65815775	65816275	-0.6	0.000218	0.0239	Peak279	NM_028572	ENSMUSG00000091243	Vgll3
chr16:91372797-91373296	chr16	91372796	91373296	-0.6	0.00203	0.0477	Peak1310	NM_010509	ENSMUSG00000022971	Ifnar2
chr2:45116473-45116972	chr2	45116472	45116972	-0.6	0.00101	0.0381	Peak811	NM_015753	ENSMUSG00000026872	Zeb2
chr5:135672711-135675367	chr5	135672710	135675367	-0.6	0.00206	0.0479	Peak1324	NM_008898	ENSMUSG00000005514	Por
chr5:31792262-31792761	chr5	31792261	31792761	-0.6	0.00173	0.0449	Peak1186	NM_144541	ENSMUSG00000052139	Babam2
chr6:114920845-114921344	chr6	114920844	114921344	-0.6	0.000438	0.03	Peak450	NM_177683	ENSMUSG00000030315	Vgll4
chr7:4149431-4149930	chr7	4149430	4149930	-0.6	0.000624	0.0331	Peak580	NM_175529	ENSMUSG00000043432	Leng9
chr7:43312600-43313099	chr7	43312599	43313099	-0.6	0.00189	0.0466	Peak1245	NM_027264	ENSMUSG00000012640	Zfp715
chr8:70302574-70303073	chr8	70302573	70303073	-0.6	0.000821	0.036	Peak703	NM_021538	ENSMUSG00000055681	Cope
chr10:23786736-23787235	chr10	23786735	23787235	-0.61	0.00195	0.0471	Peak1275	NM_011295	ENSMUSG00000061983	Rps12
chr10:39639213-39639712	chr10	39639212	39639712	-0.61	0.00116	0.0395	Peak906	NR_152259		Gm16364
chr13:112463498-112463997	chr13	112463497	112463997	-0.61	0.0022	0.0488	Peak1389	NM_010560	ENSMUSG00000021756	Il6st
chr15:80255101-80255600	chr15	80255100	80255600	-0.61	0.000735	0.0349	Peak649	NM_009716	ENSMUSG00000042406	Atf4
chr2:164454543-164455537	chr2	164454542	164455537	-0.61	0.000942	0.0373	Peak778	NM_025575	ENSMUSG00000045503	Sys1
chr5:115340768-115341622	chr5	115340767	115341622	-0.61	0.00156	0.0433	Peak1111	NM_029645	ENSMUSG00000029536	Gatc
chr6:34709693-34710192	chr6	34709692	34710192	-0.61	0.00057	0.0323	Peak544	NM_145575	ENSMUSG00000029761	Cald1
chr9:102719092-102719591	chr9	102719091	102719591	-0.61	0.000518	0.0314	Peak507	NM_019764	ENSMUSG00000032531	Amotl2
chr1:45311691-45312190	chr1	45311690	45312190	-0.62	0.00128	0.0406	Peak970	NM_009930	ENSMUSG00000026043	Col3a1
chr14:31780943-31781442	chr14	31780942	31781442	-0.62	0.002	0.0475	Peak1296	NM_001024604	ENSMUSG00000014496	Ankrd28
chr17:33909587-33910086	chr17	33909586	33910086	-0.62	0.000582	0.0325	Peak552	NM_007829	ENSMUSG00000002307	Daxx
chr3:32364920-32365419	chr3	32364919	32365419	-0.62	0.00103	0.0385	Peak825	NR_027966		4930429B21Rik
chr4:11322163-11322662	chr4	11322162	11322662	-0.62	0.00175	0.0451	Peak1197	NM_001081201	ENSMUSG00000045205	Dpy19l4
chr5:107218713-107219212	chr5	107218712	107219212	-0.62	0.00155	0.0431	Peak1109	NM_011578	ENSMUSG00000029287	Tgfbr3
chr7:19815864-19816363	chr7	19815863	19816363	-0.62	0.00108	0.0386	Peak857	NM_033601	ENSMUSG00000053175	Bcl3
chr8:126666820-126667319	chr8	126666819	126667319	-0.62	0.00127	0.0405	Peak967	NM_001164598	ENSMUSG00000051495	Irf2bp2
chr9:44920897-44921396	chr9	44920896	44921396	-0.62	0.00125	0.0404	Peak954	NM_013795	ENSMUSG00000038717	Atp5l
chr1:171113781-171114280	chr1	171113780	171114280	-0.63	0.000934	0.0372	Peak773	NM_029301	ENSMUSG00000026649	Cfap126
chr10:126930514-126931013	chr10	126930513	126931013	-0.63	0.00134	0.0412	Peak999	NR_155763		Gm30539
chr10:127266442-127266941	chr10	127266441	127266941	-0.63	0.00147	0.042	Peak1073	NM_027151	ENSMUSG00000025410	Dctn2
chr10:127668284-127668783	chr10	127668283	127668783	-0.63	0.00219	0.0487	Peak1387	NR_045171	ENSMUSG00000040195	1700012D01Rik
chr10:68239288-68239787	chr10	68239287	68239787	-0.63	0.000809	0.0359	Peak694	NM_023598	ENSMUSG00000019947	Arid5b
chr11:69070275-69070774	chr11	69070274	69070774	-0.63	0.00167	0.0445	Peak1154	NM_025838	ENSMUSG00000020895	Tmem107
chr13:89741290-89741789	chr13	89741289	89741789	-0.63	0.000506	0.0314	Peak497	NM_019389	ENSMUSG00000021614	Vcan
chr2:132005904-132006403	chr2	132005903	132006403	-0.63	0.000867	0.0366	Peak729	NM_175445	ENSMUSG00000027339	Rassf2
chr2:166995878-166996846	chr2	166995877	166996846	-0.63	0.00203	0.0477	Peak1305	NM_011490	ENSMUSG00000039536	Stau1
chr2:174076309-174076808	chr2	174076308	174076808	-0.63	0.000625	0.0331	Peak581	NM_172675	ENSMUSG00000027522	Stx16
chr4:137862339-137862838	chr4	137862338	137862838	-0.63	0.002	0.0475	Peak1298	NM_199307	ENSMUSG00000057530	Ece1
chr5:110176701-110177200	chr5	110176700	110177200	-0.63	0.00054	0.0314	Peak530	NM_008146	ENSMUSG00000029502	Golga3
chr7:73391491-73391990	chr7	73391490	73391990	-0.63	0.000801	0.0357	Peak690	NR_040324	ENSMUSG00000097756	A730056A06Rik
chr9:117250188-117250687	chr9	117250187	117250687	-0.63	0.00217	0.0485	Peak1379	NM_178660	ENSMUSG00000039607	Rbms3
chr9:41474914-41475413	chr9	41474913	41475413	-0.63	0.000824	0.0361	Peak704	NM_001033153	ENSMUSG00000074415	Mir100hg
chr9:7572070-7572569	chr9	7572069	7572569	-0.63	0.00126	0.0405	Peak960	NM_001030289	ENSMUSG00000070323	Mmp27
chr1:153331502-153332001	chr1	153331501	153332001	-0.64	0.0012	0.0399	Peak930	NM_010683	ENSMUSG00000026478	Lamc1
chr1:45313541-45314040	chr1	45313540	45314040	-0.64	0.00109	0.0386	Peak866	NM_009930	ENSMUSG00000026043	Col3a1
chr10:128337179-128338174	chr10	128337178	128338174	-0.64	0.00174	0.0449	Peak1192	NM_026444	ENSMUSG00000005683	Cs
chr11:109610784-109611283	chr11	109610783	109611283	-0.64	0.000821	0.036	Peak702	NM_145940	ENSMUSG00000041895	Wipi1
chr11:94936282-94936781	chr11	94936281	94936781	-0.64	0.000945	0.0374	Peak779	NM_007742	ENSMUSG00000001506	Col1a1
chr11:96341522-96342021	chr11	96341521	96342021	-0.64	0.0016	0.0438	Peak1124	NM_010458	ENSMUSG00000048763	Hoxb3
chr12:101083058-101083557	chr12	101083057	101083557	-0.64	0.00209	0.048	Peak1343	NM_211355	ENSMUSG00000041846	Ppp4r3a
chr14:55603577-55604533	chr14	55603576	55604533	-0.64	0.000909	0.0369	Peak759	NM_008394	ENSMUSG00000002325	Irf9
chr15:3270597-3271096	chr15	3270596	3271096	-0.64	0.000919	0.0369	Peak766	NM_009155	ENSMUSG00000064373	Selenop
chr15:64311896-64312395	chr15	64311895	64312395	-0.64	0.00211	0.0481	Peak1351	NM_010026	ENSMUSG00000022377	Asap1
chr17:34685359-34686352	chr17	34685358	34686352	-0.64	0.00073	0.0349	Peak641	NM_031176	ENSMUSG00000033327	Tnxb
chr2:46443005-46443504	chr2	46443004	46443504	-0.64	0.002	0.0475	Peak1297	NR_040497	ENSMUSG00000086202	1700019E08Rik
chr3:27766236-27766735	chr3	27766235	27766735	-0.64	0.00115	0.0395	Peak899	NM_173182	ENSMUSG00000039286	Fndc3b
chr3:37875682-37876181	chr3	37875681	37876181	-0.64	0.00213	0.0482	Peak1359	NR_040559	ENSMUSG00000106461	Gm20755
chr3:89421741-89422240	chr3	89421740	89422240	-0.64	0.00158	0.0435	Peak1118	NM_011368	ENSMUSG00000042626	Shc1
chr4:6452926-6453425	chr4	6452925	6453425	-0.64	0.00146	0.042	Peak1070	NM_010945	ENSMUSG00000028245	Nsmaf
chr7:25251290-25251789	chr7	25251289	25251789	-0.64	0.00116	0.0395	Peak902	NM_010155	ENSMUSG00000040857	Erf
chr7:27259031-27259530	chr7	27259030	27259530	-0.64	0.00105	0.0386	Peak837	NM_010950	ENSMUSG00000063160	Numbl
chr8:102784058-102784557	chr8	102784057	102784557	-0.64	0.000889	0.0367	Peak744	NM_009866	ENSMUSG00000031673	Cdh11
chr8:46842323-46842822	chr8	46842322	46842822	-0.64	0.000893	0.0367	Peak748	NM_008391	ENSMUSG00000031627	Irf2
chr9:57764556-57765055	chr9	57764555	57765055	-0.64	0.00132	0.041	Peak991	NM_007713	ENSMUSG00000032316	Clk3
chr10:67048047-67048546	chr10	67048046	67048546	-0.65	0.000831	0.0361	Peak707	NR_110511	ENSMUSG00000112925	Gm31763
chr11:4703944-4704443	chr11	4703943	4704443	-0.65	0.00107	0.0386	Peak851	NM_197979	ENSMUSG00000059534	Uqcr10
chr11:69980191-69981528	chr11	69980190	69981528	-0.65	0.000859	0.0365	Peak723	NM_026017	ENSMUSG00000018559	Ctdnep1
chr12:112693198-112693697	chr12	112693197	112693697	-0.65	0.00145	0.042	Peak1061	NM_001100460	ENSMUSG00000037638	Zbtb42
chr12:31265382-31265881	chr12	31265381	31265881	-0.65	0.00103	0.0385	Peak826	NM_008482	ENSMUSG00000002900	Lamb1
chr12:75308234-75308733	chr12	75308233	75308733	-0.65	0.000112	0.0192	Peak180	NM_023275	ENSMUSG00000046768	Rhoj
chr13:65240426-65241360	chr13	65240425	65241360	-0.65	0.000826	0.0361	Peak706	NM_175290	ENSMUSG00000032999	Nlrp4f
chr14:51088800-51089299	chr14	51088799	51089299	-0.65	0.0012	0.0399	Peak926	NM_021472	ENSMUSG00000021876	Rnase4
chr14:76110432-76111402	chr14	76110431	76111402	-0.65	0.000361	0.0286	Peak389	NM_013745	ENSMUSG00000022009	Nufip1
chr16:76373323-76373822	chr16	76373322	76373822	-0.65	0.000354	0.0283	Peak386	NM_173440	ENSMUSG00000048490	Nrip1
chr17:23563719-23564693	chr17	23563718	23564693	-0.65	0.000283	0.0262	Peak331	NM_001033496	ENSMUSG00000071256	Zfp213
chr17:26592721-26593220	chr17	26592720	26593220	-0.65	0.000834	0.0361	Peak711	NM_026170	ENSMUSG00000001576	Ergic1
chr17:35135116-35135615	chr17	35135115	35135615	-0.65	0.001	0.0381	Peak810	NM_057171	ENSMUSG00000024392	Bag6
chr19:47280162-47280661	chr19	47280161	47280661	-0.65	0.00162	0.0439	Peak1135	NR_105961	ENSMUSG00000098786	Mir6995
chr19:5689526-5690025	chr19	5689525	5690025	-0.65	0.00114	0.0394	Peak892	NM_022012	ENSMUSG00000004054	Map3k11
chr4:136144171-136144670	chr4	136144170	136144670	-0.65	0.00161	0.0439	Peak1130	NM_008321	ENSMUSG00000007872	Id3
chr5:144768329-144768828	chr5	144768328	144768828	-0.65	0.00116	0.0395	Peak907	NM_001081362	ENSMUSG00000045482	Trrap
chr6:24664152-24664651	chr6	24664151	24664651	-0.65	0.00126	0.0405	Peak961	NM_028459	ENSMUSG00000029684	Wasl
chr7:126624937-126625436	chr7	126624936	126625436	-0.65	0.00214	0.0483	Peak1367	NM_019738	ENSMUSG00000030717	Nupr1
chr7:127448653-127449152	chr7	127448652	127449152	-0.65	0.00167	0.0446	Peak1156	NM_175163	ENSMUSG00000048921	Zfp689
chr7:36696794-36697293	chr7	36696793	36697293	-0.65	0.000735	0.0349	Peak648	NM_172298	ENSMUSG00000021217	Tshz3
chr1:170110070-170110569	chr1	170110069	170110569	-0.66	6.18e-05	0.0141	Peak135	NM_022563	ENSMUSG00000026674	Ddr2
chr12:4233916-4234415	chr12	4233915	4234415	-0.66	0.00187	0.0466	Peak1230	NM_001204912	ENSMUSG00000096199	Ptrhd1
chr12:73909025-73909524	chr12	73909024	73909524	-0.66	0.000238	0.0245	Peak299	NM_010431	ENSMUSG00000021109	Hif1a
chr13:58129012-58129511	chr13	58129011	58129511	-0.66	0.000335	0.0276	Peak374	NM_029872	ENSMUSG00000007836	Hnrnpa0
chr14:48121397-48121896	chr14	48121396	48121896	-0.66	0.000789	0.0357	Peak680	NM_033602	ENSMUSG00000021846	Peli2
chr15:101192035-101192534	chr15	101192034	101192534	-0.66	0.00204	0.0477	Peak1312	NR_105927	ENSMUSG00000106563	Mir6962
chr15:58214451-58215435	chr15	58214450	58215435	-0.66	0.00109	0.0386	Peak865	NM_026346	ENSMUSG00000022358	Fbxo32
chr15:91171516-91172015	chr15	91171515	91172015	-0.66	0.000699	0.0347	Peak619	NM_011994	ENSMUSG00000055782	Abcd2
chr16:33684999-33685498	chr16	33684998	33685498	-0.66	0.000887	0.0367	Peak743	NM_172934	ENSMUSG00000075254	Heg1
chr19:10183090-10183589	chr19	10183089	10183589	-0.66	0.0015	0.0423	Peak1090	NM_146094	ENSMUSG00000010663	Fads1
chr2:126675638-126676137	chr2	126675637	126676137	-0.66	0.00187	0.0466	Peak1234	NM_010249	ENSMUSG00000027361	Gabpb1
chr2:167570231-167570730	chr2	167570230	167570730	-0.66	0.000278	0.0261	Peak328	NM_011427	ENSMUSG00000042821	Snai1
chr4:98318035-98318534	chr4	98318034	98318534	-0.66	0.000952	0.0375	Peak783	NM_053157	ENSMUSG00000028563	Tm2d1
chr5:37338014-37338986	chr5	37338013	37338986	-0.66	0.00209	0.048	Peak1342	NM_145920	ENSMUSG00000050248	Evc2
chr7:27473258-27474248	chr7	27473257	27474248	-0.66	0.0005	0.0312	Peak494	NM_133210	ENSMUSG00000055200	Sertad3
chr7:28350128-28350627	chr7	28350127	28350627	-0.66	0.00124	0.0403	Peak949	NM_013647	ENSMUSG00000037563	Rps16
chr1:178318702-178319201	chr1	178318701	178319201	-0.67	0.00193	0.0469	Peak1267	NM_025511	ENSMUSG00000026500	Cox20
chr10:81268126-81268625	chr10	81268125	81268625	-0.67	0.00109	0.0387	Peak872	NM_018758	ENSMUSG00000004931	Apba3
chr11:55419289-55419788	chr11	55419288	55419788	-0.67	4.8e-05	0.0124	Peak118	NM_009242	ENSMUSG00000018593	Sparc
chr12:51865465-51865964	chr12	51865464	51865964	-0.67	0.000581	0.0325	Peak551	NM_144788	ENSMUSG00000035247	Hectd1
chr14:25378337-25378836	chr14	25378336	25378836	-0.67	0.00149	0.0423	Peak1088	NM_183208	ENSMUSG00000007817	Zmiz1
chr14:34501456-34501955	chr14	34501455	34501955	-0.67	0.00174	0.0449	Peak1195	NM_009758	ENSMUSG00000021796	Bmpr1a
chr15:102965473-102965972	chr15	102965472	102965972	-0.67	0.000678	0.0344	Peak607	NM_010462	ENSMUSG00000022484	Hoxc10
chr16:56716545-56717473	chr16	56716544	56717473	-0.67	0.00172	0.0449	Peak1183	NM_019678	ENSMUSG00000022757	Tfg
chr16:85897890-85898389	chr16	85897889	85898389	-0.67	0.00147	0.042	Peak1076	NM_011782	ENSMUSG00000022894	Adamts5
chr17:15499361-15500343	chr17	15499360	15500343	-0.67	0.00147	0.042	Peak1075	NM_013684	ENSMUSG00000014767	Tbp
chr17:79713909-79714408	chr17	79713908	79714408	-0.67	0.00054	0.0314	Peak529	NM_009994	ENSMUSG00000024087	Cyp1b1
chr2:139727491-139727990	chr2	139727490	139727990	-0.67	0.00123	0.0402	Peak941	NM_001126490	ENSMUSG00000074766	Ism1
chr2:167860213-167860712	chr2	167860212	167860712	-0.67	0.00103	0.0385	Peak824	NM_011201	ENSMUSG00000027540	Ptpn1
chr2:180710303-180710802	chr2	180710302	180710802	-0.67	0.00158	0.0435	Peak1117	NM_029607	ENSMUSG00000027573	Gid8
chr2:32395544-32396043	chr2	32395543	32396043	-0.67	0.0009	0.0367	Peak755	NM_133783	ENSMUSG00000026820	Ptges2
chr3:57253114-57253613	chr3	57253113	57253613	-0.67	0.00198	0.0474	Peak1284	NM_008536	ENSMUSG00000027800	Tm4sf1
chr3:66080493-66080992	chr3	66080492	66080992	-0.67	0.00192	0.0469	Peak1261	NM_019937	ENSMUSG00000027829	Ccnl1
chr3:79885963-79886462	chr3	79885962	79886462	-0.67	0.00108	0.0386	Peak856	NM_133187	ENSMUSG00000027955	Gask1b
chr3:98057251-98057750	chr3	98057250	98057750	-0.67	0.000985	0.0379	Peak800	NM_010928	ENSMUSG00000027878	Notch2
chr4:40703014-40703513	chr4	40703013	40703513	-0.67	0.000494	0.031	Peak491	NM_025545	ENSMUSG00000028411	Aptx
chr6:113604261-113605234	chr6	113604260	113605234	-0.67	0.00149	0.0423	Peak1089	NM_133937	ENSMUSG00000033940	Brk1
chr6:6578021-6578520	chr6	6578020	6578520	-0.67	0.00118	0.0398	Peak918	NM_009169	ENSMUSG00000042541	Sem1
chr6:66910408-66910907	chr6	66910407	66910907	-0.67	0.0015	0.0424	Peak1094	NM_025278	ENSMUSG00000036402	Gng12
chr6:83034003-83034502	chr6	83034002	83034502	-0.67	0.00207	0.048	Peak1332	NM_013586	ENSMUSG00000000693	Loxl3
chr7:112427799-112428298	chr7	112427798	112428298	-0.67	0.000978	0.0379	Peak796	NM_020606	ENSMUSG00000030770	Parva
chr9:64022374-64022873	chr9	64022373	64022873	-0.67	0.00143	0.0418	Peak1051	NM_008542	ENSMUSG00000036867	Smad6
chr10:40882726-40883225	chr10	40882725	40883225	-0.68	0.00041	0.0296	Peak425	NM_027879	ENSMUSG00000038446	Cdc40
chr11:16753118-16753617	chr11	16753117	16753617	-0.68	0.000387	0.0292	Peak407	NM_007912	ENSMUSG00000020122	Egfr
chr11:60727322-60727821	chr11	60727321	60727821	-0.68	0.00141	0.0418	Peak1042	NM_022009	ENSMUSG00000002812	Flii
chr11:67585766-67586265	chr11	67585765	67586265	-0.68	0.00136	0.0413	Peak1013	NM_008088	ENSMUSG00000033066	Gas7
chr17:35823277-35823776	chr17	35823276	35823776	-0.68	0.00116	0.0395	Peak905	NM_008027	ENSMUSG00000059714	Flot1
chr19:5456431-5456930	chr19	5456430	5456930	-0.68	0.00206	0.0479	Peak1326	NM_198616	ENSMUSG00000095098	Ccdc85b
chr19:9947351-9947850	chr19	9947350	9947850	-0.68	0.000826	0.0361	Peak705	NM_010239	ENSMUSG00000024661	Fth1
chr2:125505092-125505591	chr2	125505091	125505591	-0.68	0.000193	0.023	Peak258	NM_007993	ENSMUSG00000027204	Fbn1
chr2:30719357-30719856	chr2	30719356	30719856	-0.68	0.000201	0.0232	Peak268	NR_037272	ENSMUSG00000093091	Mir3089
chr5:136135637-136136540	chr5	136135636	136136540	-0.68	0.000795	0.0357	Peak686	NM_027891	ENSMUSG00000029703	Lrwd1
chr5:21054850-21055349	chr5	21054849	21055349	-0.68	0.0005	0.0312	Peak495	NM_011203	ENSMUSG00000028771	Ptpn12
chr5:75152944-75153443	chr5	75152943	75153443	-0.68	0.000613	0.0329	Peak571	NM_011058	ENSMUSG00000029231	Pdgfra
chr6:84246535-84247034	chr6	84246534	84247034	-0.68	0.00134	0.0412	Peak998	NR_046063	ENSMUSG00000107797	Gm10445
chr7:89099281-89099780	chr7	89099280	89099780	-0.68	0.0018	0.0458	Peak1214	NM_028343	ENSMUSG00000039428	Tmem135
chr8:13619965-13620464	chr8	13619964	13620464	-0.68	0.00106	0.0386	Peak845	NM_009025	ENSMUSG00000031453	Rasa3
chr8:90955300-90955799	chr8	90955299	90955799	-0.68	0.000515	0.0314	Peak501	NM_177224	ENSMUSG00000056608	Chd9
chr9:51076606-51077105	chr9	51076605	51077105	-0.68	0.00183	0.0461	Peak1224	NM_001033534	ENSMUSG00000060594	Layn
chr9:82973301-82973800	chr9	82973300	82973800	-0.68	0.000398	0.0292	Peak419	NM_031879	ENSMUSG00000032253	Phip
chr11:116648103-116648602	chr11	116648102	116648602	-0.69	0.00134	0.0412	Peak1001	NM_030206	ENSMUSG00000020810	Cygb
chr11:50377828-50378327	chr11	50377827	50378327	-0.69	0.00197	0.0473	Peak1281	NM_021510	ENSMUSG00000007850	Hnrnph1
chr11:79082199-79082698	chr11	79082198	79082698	-0.69	0.00136	0.0413	Peak1016	NM_013571	ENSMUSG00000018334	Ksr1
chr11:96353155-96353654	chr11	96353154	96353654	-0.69	0.00101	0.0381	Peak813	NR_155303		Hoxb3os
chr12:82246865-82247364	chr12	82246864	82247364	-0.69	0.000719	0.0349	Peak633	NM_172579	ENSMUSG00000042700	Sipa1l1
chr13:103985962-103986461	chr13	103985961	103986461	-0.69	0.0013	0.0408	Peak985	NM_021563	ENSMUSG00000021709	Erbin
chr15:102972979-102973478	chr15	102972978	102973478	-0.69	0.000411	0.0296	Peak427	NR_029722	ENSMUSG00000065488	Mir196a-2
chr15:99972369-99973309	chr15	99972368	99973309	-0.69	0.000658	0.0344	Peak589	NM_001024526	ENSMUSG00000023025	Larp4
chr18:60747544-60748043	chr18	60747543	60748043	-0.69	0.0014	0.0418	Peak1029	NM_008306	ENSMUSG00000054008	Ndst1
chr19:16015334-16015833	chr19	16015333	16015833	-0.69	0.00181	0.0458	Peak1217	NR_045355	ENSMUSG00000097557	C130060C02Rik
chr19:45018512-45019011	chr19	45018511	45019011	-0.69	0.000528	0.0314	Peak517	NM_145503	ENSMUSG00000035342	Lzts2
chr2:167595732-167596231	chr2	167595731	167596231	-0.69	0.00209	0.048	Peak1339	NM_023230	ENSMUSG00000078923	Ube2v1
chr2:32363085-32363584	chr2	32363084	32363584	-0.69	0.0017	0.0448	Peak1168	NM_028412	ENSMUSG00000039205	Ciz1
chr3:87173619-87174118	chr3	87173618	87174118	-0.69	0.000329	0.0274	Peak370	NM_130867	ENSMUSG00000041734	Kirrel
chr4:105557809-105558308	chr4	105557808	105558308	-0.69	0.00211	0.0481	Peak1348	NM_080555	ENSMUSG00000028517	Plpp3
chr4:148626663-148627580	chr4	148626662	148627580	-0.69	0.000711	0.0349	Peak627	NM_145556	ENSMUSG00000041459	Tardbp
chr4:150048570-150049069	chr4	150048569	150049069	-0.69	0.000311	0.027	Peak353	NR_029751	ENSMUSG00000065493	Mir34a
chr4:155812690-155813189	chr4	155812689	155813189	-0.69	0.000674	0.0344	Peak603	NM_018856	ENSMUSG00000029068	Ccnl2
chr5:136987105-136987604	chr5	136987104	136987604	-0.69	0.000759	0.0354	Peak661	NM_011962	ENSMUSG00000004846	Plod3
chr6:145746948-145747447	chr6	145746947	145747447	-0.69	0.00084	0.0363	Peak712	NM_027760	ENSMUSG00000030259	Rassf8
chr7:140958939-140959873	chr7	140958938	140959873	-0.69	0.00217	0.0485	Peak1380	NM_030694	ENSMUSG00000060591	Ifitm2
chr7:44986957-44987456	chr7	44986956	44987456	-0.69	0.000731	0.0349	Peak645	NR_045266	ENSMUSG00000087138	Gm15545
chr1:168430295-168430794	chr1	168430294	168430794	-0.7	0.00147	0.042	Peak1077	NM_008783	ENSMUSG00000052534	Pbx1
chr10:20657851-20658350	chr10	20657850	20658350	-0.7	0.000582	0.0325	Peak553	NM_013875	ENSMUSG00000019990	Pde7b
chr10:43220871-43221370	chr10	43220870	43221370	-0.7	0.00178	0.0455	Peak1209	NM_027772	ENSMUSG00000038240	Pdss2
chr10:50592038-50592537	chr10	50592037	50592537	-0.7	0.00146	0.042	Peak1071	NM_198007	ENSMUSG00000038774	Ascc3
chr10:8757514-8758013	chr10	8757513	8758013	-0.7	0.00111	0.0389	Peak878	NM_175155	ENSMUSG00000015305	Sash1
chr11:105953062-105953561	chr11	105953061	105953561	-0.7	0.00206	0.0479	Peak1327	NM_007805	ENSMUSG00000019590	Cyb561
chr11:109721662-109722161	chr11	109721661	109722161	-0.7	0.00158	0.0435	Peak1119	NM_153782	ENSMUSG00000020614	Fam20a
chr11:52099297-52099796	chr11	52099296	52099796	-0.7	0.00219	0.0487	Peak1385	NM_019411	ENSMUSG00000020349	Ppp2ca
chr12:113098931-113099430	chr12	113098930	113099430	-0.7	0.00187	0.0466	Peak1233	NM_054081	ENSMUSG00000021144	Mta1
chr13:111488640-111489139	chr13	111488639	111489139	-0.7	0.00111	0.039	Peak880	NM_028487	ENSMUSG00000032745	Gpbp1
chr13:114458008-114458507	chr13	114458007	114458507	-0.7	0.000397	0.0292	Peak416	NM_008046	ENSMUSG00000021765	Fst
chr13:51315268-51315767	chr13	51315267	51315767	-0.7	0.000736	0.0349	Peak651	NM_010101	ENSMUSG00000067586	S1pr3
chr15:74967821-74968320	chr15	74967820	74968320	-0.7	0.0013	0.0408	Peak981	NM_008529	ENSMUSG00000022587	Ly6e
chr17:44734997-44735496	chr17	44734996	44735496	-0.7	0.000529	0.0314	Peak518	NM_009820	ENSMUSG00000039153	Runx2
chr17:46247987-46248486	chr17	46247986	46248486	-0.7	0.00142	0.0418	Peak1046	NM_145353	ENSMUSG00000071074	Yipf3
chr2:30594414-30594913	chr2	30594413	30594913	-0.7	0.00119	0.0398	Peak923	NM_030137	ENSMUSG00000047363	Cstad
chr2:85037347-85037846	chr2	85037346	85037846	-0.7	0.000577	0.0325	Peak547	NM_182990	ENSMUSG00000027067	Ssrp1
chr4:98119975-98120474	chr4	98119974	98120474	-0.7	0.000469	0.0305	Peak474	NM_053157	ENSMUSG00000028563	Tm2d1
chr5:137610887-137611386	chr5	137610886	137611386	-0.7	5.48e-05	0.0133	Peak127	NM_008788	ENSMUSG00000029718	Pcolce
chr7:16781680-16782179	chr7	16781679	16782179	-0.7	0.00141	0.0418	Peak1041	NM_009201	ENSMUSG00000001918	Slc1a5
chr8:84779637-84780136	chr8	84779636	84780136	-0.7	3.65e-05	0.0115	Peak97
chr9:101073133-101073632	chr9	101073132	101073632	-0.7	0.000964	0.0375	Peak791	NM_001100451	ENSMUSG00000066415	Msl2
chr9:116353574-116354073	chr9	116353573	116354073	-0.7	0.000531	0.0314	Peak520	NR_152204		Gm4668
chr9:30829802-30830301	chr9	30829801	30830301	-0.7	0.00191	0.0468	Peak1254	NM_001024139	ENSMUSG00000033453	Adamts15
chr9:5345385-5345884	chr9	5345384	5345884	-0.7	0.00173	0.0449	Peak1187	NM_009808	ENSMUSG00000025887	Casp12
chr16:33576294-33576793	chr16	33576293	33576793	-0.71	0.00216	0.0484	Peak1372	NM_134251	ENSMUSG00000035506	Slc12a8
chr16:92696191-92696690	chr16	92696190	92696690	-0.71	0.00148	0.042	Peak1084	NM_009821	ENSMUSG00000022952	Runx1
chr17:84148575-84149461	chr17	84148574	84149461	-0.71	0.00123	0.0402	Peak943	NM_001001806	ENSMUSG00000045817	Zfp36l2
chr3:49756679-49757178	chr3	49756678	49757178	-0.71	0.000322	0.0274	Peak362	NM_130448	ENSMUSG00000037892	Pcdh18
chr4:58448354-58448853	chr4	58448353	58448853	-0.71	0.00194	0.0469	Peak1273	NR_037278	ENSMUSG00000093293	Mir3095
chr5:117133902-117134401	chr5	117133901	117134401	-0.71	0.0014	0.0418	Peak1032	NM_183306	ENSMUSG00000061288	Taok3
chr6:124493595-124494094	chr6	124493594	124494094	-0.71	0.000316	0.0272	Peak357	NM_181344	ENSMUSG00000038527	C1rl
chr7:19457859-19458358	chr7	19457858	19458358	-0.71	0.0016	0.0439	Peak1125	NM_172279	ENSMUSG00000030397	Mark4
chr7:38227468-38227967	chr7	38227467	38227967	-0.71	9.13e-05	0.0172	Peak162	NM_024413	ENSMUSG00000074170	Plekhf1
chr10:68136153-68136652	chr10	68136152	68136652	-0.72	0.000809	0.0359	Peak695	NM_023598	ENSMUSG00000019947	Arid5b
chr10:71348058-71348557	chr10	71348057	71348557	-0.72	0.00112	0.0392	Peak884	NM_027184	ENSMUSG00000060733	Ipmk
chr11:101171819-101172318	chr11	101171818	101172318	-0.72	0.00226	0.0495	Peak1406	NM_146030	ENSMUSG00000035172	Plekhh3
chr13:32419045-32419544	chr13	32419044	32419544	-0.72	0.00191	0.0468	Peak1255	NM_146041	ENSMUSG00000038372	Gmds
chr14:120296967-120297466	chr14	120296966	120297466	-0.72	0.000841	0.0363	Peak713	NM_175341	ENSMUSG00000022139	Mbnl2
chr14:16248803-16249704	chr14	16248802	16249704	-0.72	0.00136	0.0413	Peak1014	NM_021504	ENSMUSG00000021785	Ngly1
chr14:22848551-22849050	chr14	22848550	22849050	-0.72	0.000744	0.0351	Peak654	NR_033550	ENSMUSG00000068680	Gm10248
chr16:23988535-23989486	chr16	23988534	23989486	-0.72	0.000815	0.0359	Peak699	NM_009744	ENSMUSG00000022508	Bcl6
chr19:5609883-5610382	chr19	5609882	5610382	-0.72	0.000127	0.0198	Peak197	NM_178637	ENSMUSG00000024926	Kat5
chr2:104493956-104494455	chr2	104493955	104494455	-0.72	0.000453	0.0302	Peak462	NM_010434	ENSMUSG00000027177	Hipk3
chr3:86040634-86041133	chr3	86040633	86041133	-0.72	0.000962	0.0375	Peak789	NM_001001650	ENSMUSG00000049013	Prss48
chr6:120463836-120464335	chr6	120463835	120464335	-0.72	0.000776	0.0356	Peak672	NM_008359	ENSMUSG00000002897	Il17ra
chr6:124740794-124741293	chr6	124740793	124741293	-0.72	0.000333	0.0275	Peak373	NM_013535	ENSMUSG00000072772	Grcc10
chr6:82997168-82997667	chr6	82997167	82997667	-0.72	0.000317	0.0272	Peak359	NM_010070	ENSMUSG00000068335	Dok1
chr7:110298050-110298549	chr7	110298049	110298549	-0.72	0.000429	0.0299	Peak439	NM_009302	ENSMUSG00000031015	Swap70
chr7:110777633-110778132	chr7	110777632	110778132	-0.72	0.00143	0.0418	Peak1050	NM_009667	ENSMUSG00000005686	Ampd3
chr7:80687893-80688392	chr7	80687892	80688392	-0.72	0.0014	0.0418	Peak1034	NM_173863	ENSMUSG00000030527	Crtc3
chr9:32987645-32988144	chr9	32987644	32988144	-0.72	0.00124	0.0402	Peak948	NR_131058		Gm27162
chr1:191575641-191576572	chr1	191575640	191576572	-0.73	0.00106	0.0386	Peak842	NM_178632	ENSMUSG00000037461	Ints7
chr10:117709964-117710463	chr10	117709963	117710463	-0.73	0.00139	0.0417	Peak1028	NM_010786	ENSMUSG00000020184	Mdm2
chr10:86022085-86022584	chr10	86022084	86022584	-0.73	0.0022	0.0488	Peak1391	NM_153195	ENSMUSG00000001786	Fbxo7
chr11:116827292-116827791	chr11	116827291	116827791	-0.73	0.0021	0.0481	Peak1344	NM_026280	ENSMUSG00000020814	Mxra7
chr13:60416840-60417339	chr13	60416839	60417339	-0.73	0.000239	0.0245	Peak300	NM_029653	ENSMUSG00000021559	Dapk1
chr15:103059543-103060042	chr15	103059542	103060042	-0.73	0.000295	0.0266	Peak341	NM_013553	ENSMUSG00000075394	Hoxc4
chr15:81960134-81960633	chr15	81960133	81960633	-0.73	0.00157	0.0435	Peak1116	NM_013872	ENSMUSG00000022474	Pmm1
chr19:10561722-10562221	chr19	10561721	10562221	-0.73	0.00158	0.0435	Peak1120	NM_026798	ENSMUSG00000024667	Tmem216
chr19:60144786-60145285	chr19	60144785	60145285	-0.73	0.00195	0.0471	Peak1279	NR_026942	ENSMUSG00000053117	E330013P04Rik
chr19:6909563-6910062	chr19	6909562	6910062	-0.73	0.000363	0.0286	Peak392	NM_026306	ENSMUSG00000038812	Trmt112
chr3:142940566-142941540	chr3	142940565	142941540	-0.73	0.00167	0.0446	Peak1155	NR_152127		9530052C20Rik
chr3:99240893-99241392	chr3	99240892	99241392	-0.73	0.00025	0.0249	Peak308	NM_009323	ENSMUSG00000027868	Tbx15
chr5:110978775-110979274	chr5	110978774	110979274	-0.73	0.00187	0.0466	Peak1235	NR_030482	ENSMUSG00000076163	Mir701
chr5:96209419-96209918	chr5	96209418	96209918	-0.73	0.00178	0.0455	Peak1207	NM_053158	ENSMUSG00000029486	Mrpl1
chr8:90828868-90829367	chr8	90828867	90829367	-0.73	0.000612	0.0329	Peak569	NM_177224	ENSMUSG00000056608	Chd9
chr9:21496252-21496751	chr9	21496251	21496751	-0.73	0.0014	0.0418	Peak1030	NR_029585	ENSMUSG00000065547	Mir199a-1
chr11:59947743-59948707	chr11	59947742	59948707	-0.74	0.00171	0.0448	Peak1177	NM_138675	ENSMUSG00000061650	Med9
chr14:51985239-51985738	chr14	51985238	51985738	-0.74	8.63e-05	0.017	Peak155	NM_198249	ENSMUSG00000004562	Arhgef40
chr17:83954210-83954709	chr17	83954209	83954709	-0.74	0.000477	0.0305	Peak481	NR_130994	ENSMUSG00000117431	8430430B14Rik
chr2:125277921-125278420	chr2	125277920	125278420	-0.74	0.00177	0.0453	Peak1202	NM_023595	ENSMUSG00000027203	Dut
chr6:49263530-49264029	chr6	49263529	49264029	-0.74	0.00146	0.042	Peak1067	NM_198102	ENSMUSG00000029817	Tra2a
chr7:144915137-144915636	chr7	144915136	144915636	-0.74	0.000789	0.0357	Peak681	NM_028184	ENSMUSG00000031072	LTO1
chr7:75639323-75640228	chr7	75639322	75640228	-0.74	0.00229	0.0496	Peak1425	NM_029332	ENSMUSG00000066406	Akap13
chr7:89100288-89100787	chr7	89100287	89100787	-0.74	0.00214	0.0483	Peak1362	NM_028343	ENSMUSG00000039428	Tmem135
chr7:89106535-89107034	chr7	89106534	89107034	-0.74	0.00214	0.0483	Peak1364	NM_028343	ENSMUSG00000039428	Tmem135
chr8:11385222-11385721	chr8	11385221	11385721	-0.74	0.00131	0.0408	Peak986	NM_009931	ENSMUSG00000031502	Col4a1
chr8:13620949-13621448	chr8	13620948	13621448	-0.74	0.000522	0.0314	Peak512	NM_009025	ENSMUSG00000031453	Rasa3
chr8:79398119-79398618	chr8	79398118	79398618	-0.74	0.00166	0.0444	Peak1152	NM_008539	ENSMUSG00000031681	Smad1
chr9:51059396-51059895	chr9	51059395	51059895	-0.74	0.00183	0.0461	Peak1225	NM_001033534	ENSMUSG00000060594	Layn
chr1:106759146-106759645	chr1	106759145	106759645	-0.75	0.000728	0.0349	Peak638	NM_027534	ENSMUSG00000009905	Kdsr
chr1:135475446-135475945	chr1	135475445	135475945	-0.75	0.00143	0.0418	Peak1055	NR_049188	ENSMUSG00000093515	Mir1231
chr1:80339495-80339994	chr1	80339494	80339994	-0.75	0.000947	0.0374	Peak780	NM_016716	ENSMUSG00000004364	Cul3
chr10:127195195-127195694	chr10	127195194	127195694	-0.75	0.00136	0.0413	Peak1011	NR_045715	ENSMUSG00000097331	F420014N23Rik
chr10:80576056-80577885	chr10	80576055	80577885	-0.75	0.000865	0.0366	Peak728	NM_078477	ENSMUSG00000035397	Klf16
chr11:32226395-32226894	chr11	32226394	32226894	-0.75	0.00192	0.0469	Peak1263	NM_010822	ENSMUSG00000020287	Mpg
chr14:34502960-34503459	chr14	34502959	34503459	-0.75	0.000661	0.0344	Peak592	NM_009758	ENSMUSG00000021796	Bmpr1a
chr18:36782746-36783245	chr18	36782745	36783245	-0.75	0.000527	0.0314	Peak516	NM_008214	ENSMUSG00000001380	Hars
chr18:79108094-79108593	chr18	79108093	79108593	-0.75	0.00228	0.0496	Peak1414	NM_053099	ENSMUSG00000024548	Setbp1
chr4:13785003-13785502	chr4	13785002	13785502	-0.75	0.00106	0.0386	Peak841	NM_009822	ENSMUSG00000006586	Runx1t1
chr4:84675491-84675990	chr4	84675490	84675990	-0.75	0.000666	0.0344	Peak593	NM_172870	ENSMUSG00000028487	Bnc2
chr5:104571197-104572060	chr5	104571196	104572060	-0.75	0.000199	0.0232	Peak265	NM_027142		Zfp33b
chr5:113993006-113993505	chr5	113993005	113993505	-0.75	0.000324	0.0274	Peak365	NM_198109	ENSMUSG00000042121	Ssh1
chr5:125178328-125178827	chr5	125178327	125178827	-0.75	0.000554	0.0318	Peak537	NM_011424	ENSMUSG00000029478	Ncor2
chr5:65434903-65435402	chr5	65434902	65435402	-0.75	0.00151	0.0425	Peak1095	NM_009466	ENSMUSG00000029201	Ugdh
chr5:95993056-95993555	chr5	95993055	95993555	-0.75	0.00221	0.0488	Peak1398	NM_018866	ENSMUSG00000023078	Cxcl13
chr7:110706358-110706857	chr7	110706357	110706857	-0.75	0.00191	0.0468	Peak1257	NM_009667	ENSMUSG00000005686	Ampd3
chr7:128744959-128745458	chr7	128744958	128745458	-0.75	0.000377	0.0291	Peak399	NM_001029982	ENSMUSG00000055319	Sec23ip
chr7:19076631-19077130	chr7	19076630	19077130	-0.75	0.00141	0.0418	Peak1037	NM_010058	ENSMUSG00000030410	Dmwd
chr7:66223484-66223983	chr7	66223483	66223983	-0.75	0.00204	0.0477	Peak1313	NM_001081163	ENSMUSG00000032640	Chsy1
chr8:54529152-54530553	chr8	54529151	54530553	-0.75	0.000516	0.0314	Peak503	NM_029701	ENSMUSG00000054408	Spcs3
chr8:84713012-84713511	chr8	84713011	84713511	-0.75	0.00134	0.0412	Peak1000	NM_008535	ENSMUSG00000034041	Lyl1
chr9:40690998-40691497	chr9	40690997	40691497	-0.75	0.00127	0.0405	Peak968	NM_133733	ENSMUSG00000032024	Clmp
chr1:165641218-165642207	chr1	165641217	165642207	-0.76	0.00133	0.0412	Peak995	NM_001001880	ENSMUSG00000026566	Mpzl1
chr10:11280830-11281329	chr10	11280829	11281329	-0.76	0.00077	0.0354	Peak671	NM_027968	ENSMUSG00000047648	Fbxo30
chr12:32890026-32890525	chr12	32890025	32890525	-0.76	0.00018	0.0226	Peak244	NR_044986	ENSMUSG00000097494	4933406C10Rik
chr13:90089865-90090364	chr13	90089864	90090364	-0.76	0.000421	0.0299	Peak433	NM_025335	ENSMUSG00000012422	Tmem167
chr13:91370595-91371094	chr13	91370594	91371094	-0.76	0.000115	0.0195	Peak182	NR_045161	ENSMUSG00000097182	A830009L08Rik
chr14:55854477-55854976	chr14	55854476	55854976	-0.76	0.000613	0.0329	Peak574	NM_001040072	ENSMUSG00000075592	Nynrin
chr2:119476897-119477396	chr2	119476896	119477396	-0.76	0.00142	0.0418	Peak1049	NM_026574	ENSMUSG00000034154	Ino80
chr2:140066172-140066671	chr2	140066171	140066671	-0.76	0.00211	0.0481	Peak1350	NM_175225	ENSMUSG00000039033	Tasp1
chr3:88616260-88616759	chr3	88616259	88616759	-0.76	0.00199	0.0475	Peak1290	NM_008487	ENSMUSG00000028059	Arhgef2
chr4:100095826-100096325	chr4	100095825	100096325	-0.76	0.00124	0.0404	Peak950	NM_013845	ENSMUSG00000035305	Ror1
chr4:136807878-136808377	chr4	136807877	136808377	-0.76	0.00144	0.042	Peak1057	NM_010142	ENSMUSG00000028664	Ephb2
chr4:147868912-147869411	chr4	147868911	147869411	-0.76	0.000453	0.0302	Peak461	NM_010244	ENSMUSG00000070583	Fv1
chr4:155838036-155838535	chr4	155838035	155838535	-0.76	0.00069	0.0346	Peak615	NM_024263	ENSMUSG00000029070	Mxra8
chr5:52190697-52191196	chr5	52190696	52191196	-0.76	0.00188	0.0466	Peak1239	NR_015537	ENSMUSG00000097145	9230114K14Rik
chr5:65435949-65436448	chr5	65435948	65436448	-0.76	0.00107	0.0386	Peak849	NM_009466	ENSMUSG00000029201	Ugdh
chr7:46747825-46748324	chr7	46747824	46748324	-0.76	0.00116	0.0395	Peak904	NM_011314	ENSMUSG00000057465	Saa2
chr7:83709005-83709504	chr7	83709004	83709504	-0.76	0.000965	0.0376	Peak792	NM_010551	ENSMUSG00000001741	Il16
chr8:110941243-110941742	chr8	110941242	110941742	-0.76	0.000754	0.0354	Peak657	NM_009179	ENSMUSG00000031749	St3gal2
chr9:107908434-107908933	chr9	107908433	107908933	-0.76	0.00201	0.0475	Peak1300	NM_009074	ENSMUSG00000032584	Mst1r
chr1:71653635-71654134	chr1	71653634	71654134	-0.77	0.000193	0.023	Peak259	NR_040308	ENSMUSG00000073652	Apol7d
chr11:106036877-106037376	chr11	106036876	106037376	-0.77	0.00169	0.0447	Peak1165	NM_027946	ENSMUSG00000049354	Dcaf7
chr11:11878400-11879397	chr11	11878399	11879397	-0.77	0.000726	0.0349	Peak637	NR_045178	ENSMUSG00000086391	1700042O10Rik
chr11:52231596-52232095	chr11	52231595	52232095	-0.77	0.00195	0.0471	Peak1277	NM_011543	ENSMUSG00000036309	Skp1a
chr11:59472059-59472558	chr11	59472058	59472558	-0.77	0.00193	0.0469	Peak1268	NM_178417	ENSMUSG00000054519	Zfp867
chr13:24338071-24338570	chr13	24338070	24338570	-0.77	0.00221	0.0488	Peak1392	NM_007717	ENSMUSG00000016756	Cmah
chr14:48445976-48446475	chr14	48445975	48446475	-0.77	0.00169	0.0447	Peak1164	NM_172600	ENSMUSG00000036339	Tmem260
chr15:57696015-57696514	chr15	57696014	57696514	-0.77	0.00214	0.0483	Peak1366	NM_199449	ENSMUSG00000071757	Zhx2
chr16:45009931-45010430	chr16	45009930	45010430	-0.77	0.00174	0.0449	Peak1191	NM_027578	ENSMUSG00000036172	Cd200r3
chr18:67980204-67981187	chr18	67980203	67981187	-0.77	0.00216	0.0484	Peak1371	NM_172631	ENSMUSG00000024544	Ldlrad4
chr19:5924406-5924905	chr19	5924405	5924905	-0.77	0.00118	0.0398	Peak915	NM_026772	ENSMUSG00000045664	Cdc42ep2
chr4:58330502-58331001	chr4	58330501	58331001	-0.77	0.000982	0.0379	Peak799	NM_010944	ENSMUSG00000057280	Musk
chr7:125707232-125707731	chr7	125707231	125707731	-0.77	0.000739	0.0349	Peak653	NM_207239	ENSMUSG00000032777	Gtf3c1
chr9:63755155-63755654	chr9	63755154	63755654	-0.77	0.000498	0.0311	Peak493	NM_016769	ENSMUSG00000032402	Smad3
chr1:150392694-150393193	chr1	150392693	150393193	-0.78	0.00133	0.0412	Peak996	NM_133780	ENSMUSG00000006005	Tpr
chr1:74587392-74587891	chr1	74587391	74587891	-0.78	0.00198	0.0474	Peak1282	NM_029888	ENSMUSG00000026135	Zfp142
chr1:91800910-91801409	chr1	91800909	91801409	-0.78	0.00147	0.042	Peak1079	NM_007855	ENSMUSG00000007805	Twist2
chr11:4308502-4309001	chr11	4308501	4309001	-0.78	0.00141	0.0418	Peak1039	NM_008501	ENSMUSG00000034394	Lif
chr11:45265476-45265975	chr11	45265475	45265975	-0.78	0.00115	0.0395	Peak900	NR_045100	ENSMUSG00000084773	Gm12159
chr11:50325908-50326407	chr11	50325907	50326407	-0.78	0.00107	0.0386	Peak847	NM_007597	ENSMUSG00000020368	Canx
chr11:55417794-55418293	chr11	55417793	55418293	-0.78	0.000638	0.0337	Peak584	NM_009242	ENSMUSG00000018593	Sparc
chr2:80038500-80038999	chr2	80038499	80038999	-0.78	0.000255	0.0251	Peak313	NM_016744	ENSMUSG00000059173	Pde1a
chr3:126663604-126664103	chr3	126663603	126664103	-0.78	0.000655	0.0344	Peak587	NM_023813	ENSMUSG00000053819	Camk2d
chr4:149306714-149307213	chr4	149306713	149307213	-0.78	0.00143	0.0418	Peak1053	NM_008441	ENSMUSG00000063077	Kif1b
chr4:150008093-150008592	chr4	150008092	150008592	-0.78	0.00104	0.0385	Peak833	NM_173371	ENSMUSG00000028980	H6pd
chr6:52229987-52230486	chr6	52229986	52230486	-0.78	0.000721	0.0349	Peak634	NR_029912	ENSMUSG00000065443	Mir196b
chr7:110296656-110297155	chr7	110296655	110297155	-0.78	0.000788	0.0357	Peak678	NM_009302	ENSMUSG00000031015	Swap70
chr7:19083967-19084466	chr7	19083966	19084466	-0.78	0.000234	0.0245	Peak294	NM_032418	ENSMUSG00000030409	Dmpk
chr7:67953320-67953819	chr7	67953319	67953819	-0.78	0.00156	0.0433	Peak1110	NM_010513	ENSMUSG00000005533	Igf1r
chr8:11393125-11393624	chr8	11393124	11393624	-0.78	0.00203	0.0477	Peak1308	NM_009931	ENSMUSG00000031502	Col4a1
chr8:84786045-84786544	chr8	84786044	84786544	-0.78	0.00122	0.0401	Peak940
chr9:23168478-23168977	chr9	23168477	23168977	-0.78	0.00159	0.0436	Peak1122	NM_028472	ENSMUSG00000031963	Bmper
chr9:92542402-92542901	chr9	92542401	92542901	-0.78	0.00142	0.0418	Peak1047	NR_029474	ENSMUSG00000103622	B430319G15Rik
chr1:79823851-79824350	chr1	79823850	79824350	-0.79	0.00123	0.0402	Peak942	NM_009255	ENSMUSG00000026249	Serpine2
chr10:107117060-107117559	chr10	107117059	107117559	-0.79	0.000117	0.0196	Peak184	NM_198636	ENSMUSG00000035948	Acss3
chr10:126928333-126928832	chr10	126928332	126928832	-0.79	0.000284	0.0262	Peak334	NM_026858	ENSMUSG00000025436	Atp23
chr10:76643491-76643990	chr10	76643490	76643990	-0.79	0.00116	0.0395	Peak908	NM_146007	ENSMUSG00000020241	Col6a2
chr11:62879521-62880020	chr11	62879520	62880020	-0.79	0.000283	0.0262	Peak332	NM_026210	ENSMUSG00000014177	Tvp23b
chr12:101417028-101417527	chr12	101417027	101417527	-0.79	0.00229	0.0496	Peak1419	NM_173023	ENSMUSG00000047014	Catsperb
chr14:121248000-121248499	chr14	121247999	121248499	-0.79	0.00144	0.042	Peak1059	NR_155502		B930095G15Rik
chr14:51008962-51009461	chr14	51008961	51009461	-0.79	0.00229	0.0496	Peak1424	NM_029145	ENSMUSG00000021872	Rnase10
chr14:51913421-51913920	chr14	51913420	51913920	-0.79	0.000593	0.0328	Peak558	NM_013864	ENSMUSG00000004558	Ndrg2
chr14:67235416-67235915	chr14	67235415	67235915	-0.79	3.89e-05	0.0115	Peak104	NM_010095	ENSMUSG00000022053	Ebf2
chr17:28349606-28350105	chr17	28349605	28350105	-0.79	0.000486	0.0307	Peak488	NM_011566	ENSMUSG00000002249	Tead3
chr17:79746346-79746845	chr17	79746345	79746845	-0.79	0.00152	0.0427	Peak1098	NM_009994	ENSMUSG00000024087	Cyp1b1
chr18:60774223-60774722	chr18	60774222	60774722	-0.79	0.000381	0.0291	Peak403	NM_020600	ENSMUSG00000024608	Rps14
chr4:47152057-47152556	chr4	47152056	47152556	-0.79	0.000474	0.0305	Peak476	NM_009928	ENSMUSG00000028339	Col15a1
chr5:102667201-102667700	chr5	102667200	102667700	-0.79	0.00173	0.0449	Peak1185	NM_029270	ENSMUSG00000057315	Arhgap24
chr5:34636587-34637086	chr5	34636586	34637086	-0.79	0.00126	0.0405	Peak959	NM_026660	ENSMUSG00000001082	Mfsd10
chr5:74792673-74793172	chr5	74792672	74793172	-0.79	0.000322	0.0274	Peak363	NM_010727	ENSMUSG00000029228	Lnx1
chr5:74973968-74974920	chr5	74973967	74974920	-0.79	2.08e-05	0.00855	Peak74	NM_001037908	ENSMUSG00000072874	Gm6116
chr6:35539243-35539742	chr6	35539242	35539742	-0.79	0.00135	0.0413	Peak1009	NM_008098	ENSMUSG00000029840	Mtpn
chr6:52239800-52240299	chr6	52239799	52240299	-0.79	0.000478	0.0305	Peak483	NM_008263	ENSMUSG00000000938	Hoxa10
chr7:110707060-110707559	chr7	110707059	110707559	-0.79	0.00116	0.0395	Peak903	NM_009667	ENSMUSG00000005686	Ampd3
chr7:83745611-83746110	chr7	83745610	83746110	-0.79	0.000379	0.0291	Peak401	NM_010551	ENSMUSG00000001741	Il16
chr8:84788456-84788955	chr8	84788455	84788955	-0.79	0.000352	0.0283	Peak384
chr9:117235043-117235542	chr9	117235042	117235542	-0.79	0.000846	0.0364	Peak716	NM_178660	ENSMUSG00000039607	Rbms3
chr9:50774811-50775310	chr9	50774810	50775310	-0.79	0.00129	0.0408	Peak973	NM_133981	ENSMUSG00000032059	Alg9
chr1:17602772-17603271	chr1	17602771	17603271	-0.8	0.000458	0.0303	Peak466	NM_053191	ENSMUSG00000067780	Pi15
chr11:50717637-50718136	chr11	50717636	50718136	-0.8	0.00168	0.0447	Peak1158	NM_013922	ENSMUSG00000044807	Zfp354c
chr11:67515939-67516438	chr11	67515938	67516438	-0.8	0.0023	0.0496	Peak1427	NM_008088	ENSMUSG00000033066	Gas7
chr11:76945271-76945770	chr11	76945270	76945770	-0.8	0.00129	0.0408	Peak972	NM_178645	ENSMUSG00000020840	Blmh
chr12:104406759-104407258	chr12	104406758	104407258	-0.8	0.000136	0.0204	Peak205	NM_009252	ENSMUSG00000021091	Serpina3n
chr12:73907136-73907635	chr12	73907135	73907635	-0.8	0.000385	0.0292	Peak406	NM_010431	ENSMUSG00000021109	Hif1a
chr14:65714682-65715181	chr14	65714681	65715181	-0.8	0.00226	0.0496	Peak1407	NM_028903	ENSMUSG00000022032	Scara5
chr15:103322763-103323262	chr15	103322762	103323262	-0.8	0.00182	0.0459	Peak1220	NM_013866	ENSMUSG00000000552	Zfp385a
chr15:84653948-84654908	chr15	84653947	84654908	-0.8	0.00118	0.0398	Peak917	NM_146061	ENSMUSG00000036106	Prr5
chr19:23146403-23146902	chr19	23146402	23146902	-0.8	0.00155	0.0431	Peak1106	NR_035423	ENSMUSG00000080626	Mir1192
chr2:24319472-24319971	chr2	24319471	24319971	-0.8	0.000993	0.038	Peak805	NM_031167	ENSMUSG00000026981	Il1rn
chr2:7072893-7073392	chr2	7072892	7073392	-0.8	0.00172	0.0448	Peak1180	NM_010160	ENSMUSG00000002107	Celf2
chr3:121682706-121683205	chr3	121682705	121683205	-0.8	0.00045	0.0302	Peak457	NM_001033814	ENSMUSG00000074248	4930432M17Rik
chr3:66980990-66981489	chr3	66980989	66981489	-0.8	0.000363	0.0286	Peak391	NM_013665	ENSMUSG00000027833	Shox2
chr3:79936549-79937048	chr3	79936548	79937048	-0.8	0.000299	0.0268	Peak343	NM_133187	ENSMUSG00000027955	Gask1b
chr4:133117902-133118401	chr4	133117901	133118401	-0.8	0.00096	0.0375	Peak788	NM_153423	ENSMUSG00000028868	Wasf2
chr7:130968285-130969225	chr7	130968284	130969225	-0.8	0.000956	0.0375	Peak784	NM_019564	ENSMUSG00000006205	Htra1
chr7:30090058-30090996	chr7	30090057	30090996	-0.8	0.000455	0.0302	Peak464	NM_152814	ENSMUSG00000078768	Zfp566
chr9:41582106-41582605	chr9	41582105	41582605	-0.8	0.000329	0.0274	Peak368	NR_029822	ENSMUSG00000093354	Mir125b-1
chr1:6215010-6215509	chr1	6215009	6215509	-0.81	0.00188	0.0466	Peak1241	NM_009826	ENSMUSG00000025907	Rb1cc1
chr10:118868761-118869746	chr10	118868760	118869746	-0.81	0.00194	0.0469	Peak1270	NM_001014390	ENSMUSG00000028630	Dyrk2
chr10:37135505-37136004	chr10	37135504	37136004	-0.81	0.0017	0.0448	Peak1172	NM_008538	ENSMUSG00000069662	Marcks
chr11:82931698-82932197	chr11	82931697	82932197	-0.81	8.94e-05	0.0172	Peak160	NM_183201	ENSMUSG00000054404	Slfn5
chr13:112800281-112801252	chr13	112800280	112801252	-0.81	0.000799	0.0357	Peak689	NM_008247	ENSMUSG00000021759	Plpp1
chr13:94154759-94155258	chr13	94154758	94155258	-0.81	0.000669	0.0344	Peak599	NM_172589	ENSMUSG00000045312	Lhfpl2
chr15:85163293-85163792	chr15	85163292	85163792	-0.81	0.000432	0.0299	Peak444	NR_040360	ENSMUSG00000115924	Gm19277
chr16:86142207-86142706	chr16	86142206	86142706	-0.81	0.000452	0.0302	Peak459	NM_011782	ENSMUSG00000022894	Adamts5
chr17:31982170-31982669	chr17	31982169	31982669	-0.81	0.00148	0.042	Peak1086	NM_028902	ENSMUSG00000002076	Hsf2bp
chr18:46858829-46859328	chr18	46858828	46859328	-0.81	0.00227	0.0496	Peak1410	NM_029008	ENSMUSG00000024481	Lvrn
chr18:76944069-76944568	chr18	76944068	76944568	-0.81	0.000595	0.0328	Peak559	NM_029826	ENSMUSG00000025421	Hdhd2
chr19:47281998-47282497	chr19	47281997	47282497	-0.81	0.00223	0.049	Peak1401	NR_105961	ENSMUSG00000098786	Mir6995
chr19:53313130-53313629	chr19	53313129	53313629	-0.81	0.000509	0.0314	Peak499	NM_010847	ENSMUSG00000025025	Mxi1
chr2:35277963-35278462	chr2	35277962	35278462	-0.81	0.000731	0.0349	Peak643	NM_146120	ENSMUSG00000026879	Gsn
chr2:61402444-61402943	chr2	61402443	61402943	-0.81	0.00141	0.0418	Peak1038	NM_011529	ENSMUSG00000064289	Tank
chr4:109000574-109001073	chr4	109000573	109001073	-0.81	0.000218	0.0239	Peak281	NM_146150	ENSMUSG00000053510	Nrd1
chr5:122371425-122372406	chr5	122371424	122372406	-0.81	0.00179	0.0456	Peak1211	NM_026883	ENSMUSG00000029463	Fam216a
chr8:122443678-122444177	chr8	122443677	122444177	-0.81	0.00163	0.0441	Peak1141	NR_045696		9330133O14Rik
chr8:25255782-25256281	chr8	25255781	25256281	-0.81	0.00145	0.042	Peak1064	NR_040352	ENSMUSG00000110140	5430421F17Rik
chr9:102649373-102649872	chr9	102649372	102649872	-0.81	0.000921	0.0369	Peak768	NM_181394	ENSMUSG00000035048	Anapc13
chr10:9900402-9900901	chr10	9900401	9900901	-0.82	0.00128	0.0406	Peak969	NM_030191	ENSMUSG00000019790	Stxbp5
chr11:117330766-117331265	chr11	117330765	117331265	-0.82	0.00228	0.0496	Peak1416	NM_017380	ENSMUSG00000059248	2022-09-09
chr11:53707088-53707587	chr11	53707087	53707587	-0.82	0.000985	0.0379	Peak801	NM_009012	ENSMUSG00000020380	Rad50
chr17:14693273-14693772	chr17	14693272	14693772	-0.82	0.00113	0.0392	Peak886	NM_011581	ENSMUSG00000023885	Thbs2
chr19:8995390-8995889	chr19	8995389	8995889	-0.82	0.00205	0.0478	Peak1320	NM_009643	ENSMUSG00000069833	Ahnak
chr3:121914486-121914985	chr3	121914485	121914985	-0.82	0.00029	0.0264	Peak338	NM_172525	ENSMUSG00000039831	Arhgap29
chr3:55599876-55600375	chr3	55599875	55600375	-0.82	0.000524	0.0314	Peak515	NM_019978	ENSMUSG00000027797	Dclk1
chr4:105641103-105641602	chr4	105641102	105641602	-0.82	0.00195	0.0471	Peak1278	NM_080555	ENSMUSG00000028517	Plpp3
chr5:119672002-119672501	chr5	119672001	119672501	-0.82	0.000389	0.0292	Peak410	NM_011535	ENSMUSG00000018604	Tbx3
chr6:49097526-49098025	chr6	49097525	49098025	-0.82	0.00037	0.0289	Peak394	NM_029353	ENSMUSG00000029815	Malsu1
chr6:86733373-86733872	chr6	86733372	86733872	-0.82	0.00181	0.0458	Peak1218	NM_011818	ENSMUSG00000001157	Gmcl1
chr7:134288261-134288760	chr7	134288260	134288760	-0.82	0.000343	0.028	Peak378	NM_007400	ENSMUSG00000054555	Adam12
chr7:27257387-27257886	chr7	27257386	27257886	-0.82	0.00162	0.0439	Peak1136	NM_010950	ENSMUSG00000063160	Numbl
chr10:37603686-37604185	chr10	37603685	37604185	-0.83	0.000636	0.0337	Peak582	NM_008538	ENSMUSG00000069662	Marcks
chr10:42203949-42204448	chr10	42203948	42204448	-0.83	0.000359	0.0285	Peak388	NM_019740	ENSMUSG00000048756	Foxo3
chr10:57313307-57313806	chr10	57313306	57313806	-0.83	0.000769	0.0354	Peak670	NR_045353	ENSMUSG00000097370	4930467K11Rik
chr10:94545288-94545787	chr10	94545287	94545787	-0.83	0.0015	0.0424	Peak1092	NM_172051	ENSMUSG00000020023	Tmcc3
chr11:54882065-54882564	chr11	54882064	54882564	-0.83	0.00132	0.041	Peak992	NM_008248	ENSMUSG00000020267	Hint1
chr13:19619305-19619804	chr13	19619304	19619804	-0.83	0.00222	0.0488	Peak1399	NM_134065	ENSMUSG00000002808	Epdr1
chr13:58927555-58928054	chr13	58927554	58928054	-0.83	0.000669	0.0344	Peak598	NM_008745	ENSMUSG00000055254	Ntrk2
chr17:80206920-80207867	chr17	80206919	80207867	-0.83	0.000586	0.0325	Peak555	NM_146083	ENSMUSG00000024097	Srsf7
chr19:28663201-28663700	chr19	28663200	28663700	-0.83	0.00177	0.0453	Peak1204	NR_045330	ENSMUSG00000097735	D930032P07Rik
chr2:167886782-167887281	chr2	167886781	167887281	-0.83	0.00122	0.0401	Peak937	NM_011201	ENSMUSG00000027540	Ptpn1
chr2:31749141-31749640	chr2	31749140	31749640	-0.83	0.00122	0.0401	Peak934	NM_009594	ENSMUSG00000026842	Abl1
chr3:5576357-5576856	chr3	5576356	5576856	-0.83	0.00195	0.0471	Peak1276	NM_008994	ENSMUSG00000040374	Pex2
chr5:66543148-66543647	chr5	66543147	66543647	-0.83	8.7e-05	0.017	Peak157	NM_009686	ENSMUSG00000029207	Apbb2
chr8:123145616-123146115	chr8	123145615	123146115	-0.83	0.000294	0.0266	Peak340	NM_020564	ENSMUSG00000000739	Sult5a1
chr8:92827421-92827920	chr8	92827420	92827920	-0.83	3.87e-05	0.0115	Peak103	NM_008610	ENSMUSG00000031740	Mmp2
chr9:21497188-21497687	chr9	21497187	21497687	-0.83	0.00204	0.0477	Peak1317	NR_029585	ENSMUSG00000065547	Mir199a-1
chr9:44479150-44479649	chr9	44479149	44479649	-0.83	0.000301	0.0268	Peak345	NM_030256	ENSMUSG00000063382	Bcl9l
chr1:120248549-120249048	chr1	120248548	120249048	-0.84	0.00113	0.0394	Peak887	NM_133186	ENSMUSG00000026389	Steap3
chr10:128565574-128566073	chr10	128565573	128566073	-0.84	0.00022	0.0241	Peak282	NM_011119	ENSMUSG00000025364	Pa2g4
chr11:44978174-44978673	chr11	44978173	44978673	-0.84	0.000675	0.0344	Peak604	NR_045100	ENSMUSG00000084773	Gm12159
chr11:46068870-46069369	chr11	46068869	46069369	-0.84	0.00187	0.0466	Peak1232	NM_009616	ENSMUSG00000011256	Adam19
chr11:67586706-67587205	chr11	67586705	67587205	-0.84	0.000126	0.0198	Peak195	NM_008088	ENSMUSG00000033066	Gas7
chr13:97598313-97598812	chr13	97598312	97598812	-0.84	0.00187	0.0466	Peak1231	NR_046157	ENSMUSG00000110235	Gm5086
chr14:106365045-106365544	chr14	106365044	106365544	-0.84	0.00162	0.0439	Peak1131	NR_045938	ENSMUSG00000099794	1700128A07Rik
chr14:50944783-50945282	chr14	50944782	50945282	-0.84	8.22e-05	0.0166	Peak153	NM_013632	ENSMUSG00000115338	Pnp
chr15:85231203-85231702	chr15	85231202	85231702	-0.84	0.000398	0.0292	Peak418	NM_010180	ENSMUSG00000006369	Fbln1
chr19:20492634-20493133	chr19	20492633	20493133	-0.84	0.000882	0.0367	Peak738	NR_015502	ENSMUSG00000053279	E030003E18Rik
chr3:90603856-90604355	chr3	90603855	90604355	-0.84	0.00125	0.0404	Peak952	NM_011311	ENSMUSG00000001020	S100a4
chr4:89421640-89422139	chr4	89421639	89422139	-0.84	0.00136	0.0413	Peak1015	NM_007670	ENSMUSG00000073802	Cdkn2b
chr5:34188008-34188507	chr5	34188007	34188507	-0.84	0.000731	0.0349	Peak644	NM_010753	ENSMUSG00000037235	Mxd4
chr5:77406692-77407191	chr5	77406691	77407191	-0.84	0.00214	0.0483	Peak1361	NM_008048	ENSMUSG00000036256	Igfbp7
chr6:28864374-28865289	chr6	28864373	28865289	-0.84	0.00024	0.0245	Peak302	NM_138682	ENSMUSG00000049939	Lrrc4
chr8:114025508-114026007	chr8	114025507	114026007	-0.84	0.00229	0.0496	Peak1420	NM_024437	ENSMUSG00000031767	Nudt7
chr8:123142461-123142960	chr8	123142460	123142960	-0.84	0.000143	0.0205	Peak214	NR_106048	ENSMUSG00000098582	Mir7080
chr9:30920544-30921043	chr9	30920543	30921043	-0.84	0.00122	0.0401	Peak935	NM_001024139	ENSMUSG00000033453	Adamts15
chr9:64084478-64084977	chr9	64084477	64084977	-0.84	0.000363	0.0286	Peak390	NR_040743		Scarletltr
chr9:83097549-83098990	chr9	83097548	83098990	-0.84	0.00127	0.0405	Peak963	NM_026122	ENSMUSG00000066456	Hmgn3
chr1:137898559-137899058	chr1	137898558	137899058	-0.85	0.00176	0.0452	Peak1198	NR_029795	ENSMUSG00000065565	Mir181a-1
chr1:153226262-153226761	chr1	153226261	153226761	-0.85	0.00188	0.0466	Peak1240	NM_008485	ENSMUSG00000026479	Lamc2
chr10:126931195-126931694	chr10	126931194	126931694	-0.85	0.00162	0.0439	Peak1137	NR_155763		Gm30539
chr11:108060807-108062204	chr11	108060806	108062204	-0.85	0.000126	0.0198	Peak194	NR_106082	ENSMUSG00000098989	Mir7223
chr11:45003486-45003985	chr11	45003485	45003985	-0.85	1.86e-05	0.00809	Peak71	NR_045100	ENSMUSG00000084773	Gm12159
chr11:5244287-5244786	chr11	5244286	5244786	-0.85	0.00227	0.0496	Peak1408	NM_032396	ENSMUSG00000020393	Kremen1
chr11:76285845-76286344	chr11	76285844	76286344	-0.85	0.000289	0.0264	Peak337	NM_183263	ENSMUSG00000038046	Mrm3
chr11:94873298-94873797	chr11	94873297	94873797	-0.85	0.00148	0.042	Peak1081	NM_001205037		Gm11544
chr12:32379863-32380362	chr12	32379862	32380362	-0.85	0.000273	0.0261	Peak322	NM_028111	ENSMUSG00000090946	Ccdc71l
chr12:70059872-70060371	chr12	70059871	70060371	-0.85	0.00204	0.0477	Peak1316	NM_008697	ENSMUSG00000021068	Nin
chr13:112801379-112801878	chr13	112801378	112801878	-0.85	0.00208	0.048	Peak1333	NM_008247	ENSMUSG00000021759	Plpp1
chr13:42570418-42570917	chr13	42570417	42570917	-0.85	0.00165	0.0443	Peak1147	NM_198419	ENSMUSG00000054728	Phactr1
chr14:25736763-25737262	chr14	25736762	25737262	-0.85	0.00117	0.0396	Peak909	NM_001101433	ENSMUSG00000055538	Zcchc24
chr15:32778910-32779409	chr15	32778909	32779409	-0.85	0.000847	0.0364	Peak717	NR_155440	ENSMUSG00000115749	Gm41289
chr15:85207076-85207575	chr15	85207075	85207575	-0.85	0.000127	0.0198	Peak196	NM_010180	ENSMUSG00000006369	Fbln1
chr18:46859997-46860496	chr18	46859996	46860496	-0.85	0.000906	0.0369	Peak757	NM_029008	ENSMUSG00000024481	Lvrn
chr18:54902328-54902827	chr18	54902327	54902827	-0.85	0.00105	0.0386	Peak839	NM_175751	ENSMUSG00000052713	Zfp608
chr19:45058188-45058687	chr19	45058187	45058687	-0.85	0.000229	0.0242	Peak290	NM_053197	ENSMUSG00000025212	Sfxn3
chr2:130667669-130668168	chr2	130667668	130668168	-0.85	0.00107	0.0386	Peak848	NM_025922	ENSMUSG00000074797	Itpa
chr2:3284770-3285269	chr2	3284769	3285269	-0.85	0.000712	0.0349	Peak628	NM_008708	ENSMUSG00000026643	Nmt2
chr3:36552104-36553013	chr3	36552103	36553013	-0.85	0.000124	0.0198	Peak192	NM_019393	ENSMUSG00000027714	Exosc9
chr3:79898336-79898835	chr3	79898335	79898835	-0.85	0.000468	0.0305	Peak473	NM_133187	ENSMUSG00000027955	Gask1b
chr5:75149381-75149880	chr5	75149380	75149880	-0.85	0.00123	0.0402	Peak944	NM_011058	ENSMUSG00000029231	Pdgfra
chr7:132572274-132572773	chr7	132572273	132572773	-0.85	0.000678	0.0344	Peak606	NM_016978	ENSMUSG00000030934	Oat
chr1:153092541-153093040	chr1	153092540	153093040	-0.86	0.00191	0.0468	Peak1256	NM_008485	ENSMUSG00000026479	Lamc2
chr1:33719754-33720701	chr1	33719753	33720701	-0.86	0.00104	0.0386	Peak834	NM_008999	ENSMUSG00000004768	Rab23
chr1:59484751-59485250	chr1	59484750	59485250	-0.86	0.000579	0.0325	Peak549	NM_008057	ENSMUSG00000041075	Fzd7
chr10:69744494-69744993	chr10	69744493	69744993	-0.86	0.00161	0.0439	Peak1126	NM_009670	ENSMUSG00000069601	Ank3
chr10:76668163-76668662	chr10	76668162	76668662	-0.86	2.41e-05	0.00959	Peak77	NM_146007	ENSMUSG00000020241	Col6a2
chr11:35395827-35396326	chr11	35395826	35396326	-0.86	0.00126	0.0405	Peak958	NR_029799	ENSMUSG00000065583	Mir218-2
chr11:72607250-72607749	chr11	72607249	72607749	-0.86	0.0011	0.0388	Peak875	NM_025985	ENSMUSG00000020794	Ube2g1
chr14:117908500-117908999	chr14	117908499	117908999	-0.86	0.00214	0.0483	Peak1363	NR_105747	ENSMUSG00000098648	Mir6239
chr14:89610161-89610660	chr14	89610160	89610660	-0.86	0.00039	0.0292	Peak411	NR_002862		Gm5088
chr16:38399255-38400231	chr16	38399254	38400231	-0.86	0.0014	0.0418	Peak1031	NM_134102	ENSMUSG00000002847	Pla1a
chr17:80891218-80891717	chr17	80891217	80891717	-0.86	0.00121	0.0401	Peak932	NR_131127	ENSMUSG00000112121	C230072F16Rik
chr2:30833691-30834190	chr2	30833690	30834190	-0.86	0.00108	0.0386	Peak860	NM_133346	ENSMUSG00000039483	Asb6
chr3:102668997-102669496	chr3	102668996	102669496	-0.86	0.00125	0.0404	Peak953	NM_027533	ENSMUSG00000027858	Tspan2
chr4:100406863-100407362	chr4	100406862	100407362	-0.86	0.00194	0.0469	Peak1271	NM_001033773	ENSMUSG00000069733	Ube2u
chr5:100606075-100606574	chr5	100606074	100606574	-0.86	4.92e-05	0.0125	Peak120	NM_139198	ENSMUSG00000029322	Plac8
chr5:74896422-74896921	chr5	74896421	74896921	-0.86	8.79e-05	0.017	Peak159	NM_001037908	ENSMUSG00000072874	Gm6116
chr7:66387935-66388434	chr7	66387934	66388434	-0.86	0.000245	0.0246	Peak305	NM_146191	ENSMUSG00000015133	Lrrk1
chr8:68432211-68432710	chr8	68432210	68432710	-0.86	0.00146	0.042	Peak1068	NR_038181	ENSMUSG00000085197	1700125H03Rik
chr8:68996225-68996724	chr8	68996224	68996724	-0.86	0.000118	0.0196	Peak185	NM_007509	ENSMUSG00000006273	Atp6v1b2
chr8:69001649-69002148	chr8	69001648	69002148	-0.86	0.00186	0.0466	Peak1229	NM_007509	ENSMUSG00000006273	Atp6v1b2
chr9:37146195-37146694	chr9	37146194	37146694	-0.86	0.000192	0.023	Peak257	NM_148950	ENSMUSG00000035934	Pknox2
chr1:45410317-45410816	chr1	45410316	45410816	-0.87	0.000682	0.0345	Peak610	NM_007737	ENSMUSG00000026042	Col5a2
chr10:77545121-77545620	chr10	77545120	77545620	-0.87	0.00177	0.0453	Peak1201	NM_008404	ENSMUSG00000000290	Itgb2
chr10:87901442-87901941	chr10	87901441	87901941	-0.87	0.00192	0.0469	Peak1262	NM_010512	ENSMUSG00000020053	Igf1
chr11:96299090-96299589	chr11	96299089	96299589	-0.87	0.0013	0.0408	Peak983	NM_008269	ENSMUSG00000000690	Hoxb6
chr13:72628056-72628555	chr13	72628055	72628555	-0.87	0.000841	0.0363	Peak714	NR_030701		Gm20554
chr14:67188758-67189257	chr14	67188757	67189257	-0.87	0.00229	0.0496	Peak1423	NM_010095	ENSMUSG00000022053	Ebf2
chr15:59549491-59549990	chr15	59549490	59549990	-0.87	0.000578	0.0325	Peak548	NM_144549	ENSMUSG00000032501	Trib1
chr15:62698198-62698697	chr15	62698197	62698697	-0.87	0.000132	0.0201	Peak202	NM_026230		H2afy3
chr17:21733518-21734017	chr17	21733517	21734017	-0.87	0.00162	0.0439	Peak1134	NM_001164676	ENSMUSG00000061544	Zfp229
chr17:63863385-63863884	chr17	63863384	63863884	-0.87	0.00112	0.0392	Peak883	NM_008000	ENSMUSG00000000127	Fer
chr17:63864164-63864663	chr17	63864163	63864663	-0.87	0.00108	0.0386	Peak854	NM_008000	ENSMUSG00000000127	Fer
chr19:47292087-47292586	chr19	47292086	47292586	-0.87	0.000195	0.0231	Peak260	NR_105961	ENSMUSG00000098786	Mir6995
chr19:59942739-59943238	chr19	59942738	59943238	-0.87	0.000147	0.0205	Peak219	NM_001033172	ENSMUSG00000040022	Rab11fip2
chr4:65125493-65125992	chr4	65125492	65125992	-0.87	1.09e-05	0.0057	Peak59	NM_021362	ENSMUSG00000028370	Pappa
chr9:114731335-114731834	chr9	114731334	114731834	-0.87	0.0001	0.018	Peak171	NM_026036	ENSMUSG00000032434	Cmtm6
chr9:41228791-41229290	chr9	41228790	41229290	-0.87	0.00199	0.0475	Peak1294	NR_040392	ENSMUSG00000100837	1700063D05Rik
chr9:45849968-45850467	chr9	45849967	45850467	-0.87	0.000769	0.0354	Peak669	NM_011792	ENSMUSG00000032086	Bace1
chr9:58158212-58158711	chr9	58158211	58158711	-0.87	0.000331	0.0274	Peak372	NM_012043	ENSMUSG00000037206	Islr
chr1:128102350-128102849	chr1	128102349	128102849	-0.88	0.00146	0.042	Peak1065	NM_027678	ENSMUSG00000036086	Zranb3
chr10:77407185-77407684	chr10	77407184	77407684	-0.88	0.00199	0.0475	Peak1286	NM_130895	ENSMUSG00000020262	Adarb1
chr10:81414129-81414628	chr10	81414128	81414628	-0.88	0.00193	0.0469	Peak1269	NR_106141	ENSMUSG00000105379	Mir1191b
chr10:81425187-81425686	chr10	81425186	81425686	-0.88	0.00191	0.0468	Peak1260	NM_008688	ENSMUSG00000055053	Nfic
chr11:54921297-54921796	chr11	54921296	54921796	-0.88	0.00147	0.042	Peak1074	NM_008161	ENSMUSG00000018339	Gpx3
chr14:24793826-24794325	chr14	24793825	24794325	-0.88	0.000672	0.0344	Peak600	NM_011297	ENSMUSG00000025290	Rps24
chr15:93711486-93711985	chr15	93711485	93711985	-0.88	0.00171	0.0448	Peak1174	NM_001033217	ENSMUSG00000036158	Prickle1
chr17:57248080-57248579	chr17	57248079	57248579	-0.88	0.000574	0.0324	Peak546	NM_030084	ENSMUSG00000005823	Gpr108
chr19:36764154-36765107	chr19	36764153	36765107	-0.88	0.00204	0.0477	Peak1315	NM_016854	ENSMUSG00000067279	Ppp1r3c
chr2:164786025-164786524	chr2	164786024	164786524	-0.88	0.00104	0.0385	Peak829	NM_133924	ENSMUSG00000050373	Snx21
chr3:54540953-54541452	chr3	54540952	54541452	-0.88	0.000182	0.0226	Peak246	NM_019995	ENSMUSG00000027751	Supt20
chr5:100498160-100499098	chr5	100498159	100499098	-0.88	0.00112	0.0391	Peak882	NM_172714	ENSMUSG00000035310	Lin54
chr5:149389150-149389649	chr5	149389149	149389649	-0.88	5.63e-05	0.0135	Peak128	NM_027519	ENSMUSG00000029659	Medag
chr5:74776211-74776710	chr5	74776210	74776710	-0.88	0.000872	0.0366	Peak733	NM_010727	ENSMUSG00000029228	Lnx1
chr6:131382706-131383205	chr6	131382705	131383205	-0.88	0.000668	0.0344	Peak597	NM_011733	ENSMUSG00000030189	Ybx3
chr8:11084772-11085271	chr8	11084771	11085271	-0.88	0.000788	0.0357	Peak679	NM_001081212	ENSMUSG00000038894	Irs2
chr1:163126590-163127089	chr1	163126589	163127089	-0.89	0.00155	0.0431	Peak1107	NM_030071	ENSMUSG00000071890	Mroh9
chr11:16597625-16598124	chr11	16597624	16598124	-0.89	1.82e-05	0.00804	Peak69	NM_011343	ENSMUSG00000078974	Sec61g
chr11:30268339-30268838	chr11	30268338	30268838	-0.89	0.0011	0.0388	Peak876	NM_009260	ENSMUSG00000020315	Sptbn1
chr11:79992469-79992968	chr11	79992468	79992968	-0.89	0.000666	0.0344	Peak595	NM_199196	ENSMUSG00000017548	Suz12
chr12:71886055-71886554	chr12	71886054	71886554	-0.89	0.00189	0.0466	Peak1246	NM_026102	ENSMUSG00000034574	Daam1
chr13:71649468-71649967	chr13	71649467	71649967	-0.89	0.00216	0.0484	Peak1373	NM_010573	ENSMUSG00000060969	Irx1
chr14:23290939-23291438	chr14	23290938	23291438	-0.89	0.00154	0.043	Peak1103	NR_033550	ENSMUSG00000068680	Gm10248
chr14:70765752-70766251	chr14	70765751	70766251	-0.89	0.00115	0.0395	Peak894	NM_023045	ENSMUSG00000022100	Xpo7
chr15:38698123-38698622	chr15	38698122	38698622	-0.89	0.000876	0.0367	Peak735	NR_131206	ENSMUSG00000115620	Gm45924
chr15:77367793-77368765	chr15	77367792	77368765	-0.89	0.000551	0.0317	Peak536	NM_029419	ENSMUSG00000010601	Apol7a
chr18:39165303-39165802	chr18	39165302	39165802	-0.89	0.00228	0.0496	Peak1417	NM_175164	ENSMUSG00000036452	Arhgap26
chr18:44661514-44662013	chr18	44661513	44662013	-0.89	0.000198	0.0232	Peak261	NR_026853	ENSMUSG00000097610	A930012L18Rik
chr2:84851342-84851841	chr2	84851341	84851841	-0.89	0.00115	0.0395	Peak898	NM_024497	ENSMUSG00000027075	Slc43a1
chr3:95246675-95247174	chr3	95246674	95247174	-0.89	0.00162	0.0439	Peak1138	NM_134253	ENSMUSG00000028115	Bnipl
chr6:135011527-135012026	chr6	135011526	135012026	-0.89	0.00212	0.0481	Peak1355	NM_026360	ENSMUSG00000030204	Ddx47
chr6:89345189-89345688	chr6	89345188	89345688	-0.89	0.00134	0.0412	Peak1005	NM_008881	ENSMUSG00000030084	Plxna1
chr8:84257088-84257587	chr8	84257087	84257587	-0.89	0.000543	0.0315	Peak531	NM_026423	ENSMUSG00000004996	Mri1
chr9:43457284-43457783	chr9	43457283	43457783	-0.89	0.00044	0.03	Peak451	NM_023655	ENSMUSG00000032013	Trim29
chr10:118103586-118104085	chr10	118103585	118104085	-0.9	0.00037	0.0289	Peak395	NM_010785	ENSMUSG00000020212	Mdm1
chr11:105968580-105969079	chr11	105968579	105969079	-0.9	0.00109	0.0386	Peak871	NM_009598	ENSMUSG00000020681	Ace
chr11:106268929-106269428	chr11	106268928	106269428	-0.9	0.00038	0.0291	Peak402	NM_031878	ENSMUSG00000078619	Smarcd2
chr11:116647465-116647964	chr11	116647464	116647964	-0.9	0.00105	0.0386	Peak838	NM_030206	ENSMUSG00000020810	Cygb
chr12:50648332-50648831	chr12	50648331	50648831	-0.9	0.00182	0.0459	Peak1223	NM_008858	ENSMUSG00000002688	Prkd1
chr13:41358393-41358892	chr13	41358392	41358892	-0.9	0.000353	0.0283	Peak385	NM_017464	ENSMUSG00000021365	Nedd9
chr13:90727381-90727880	chr13	90727380	90727880	-0.9	0.00135	0.0412	Peak1008	NM_001145879	ENSMUSG00000078958	Atp6ap1l
chr14:54577510-54578009	chr14	54577509	54578009	-0.9	0.000284	0.0262	Peak335	NM_010590	ENSMUSG00000022178	Ajuba
chr14:79503708-79504207	chr14	79503707	79504207	-0.9	0.000282	0.0262	Peak330	NM_007920	ENSMUSG00000036461	Elf1
chr15:38932240-38932739	chr15	38932239	38932739	-0.9	0.0004	0.0292	Peak421	NM_080640	ENSMUSG00000022296	Baalc
chr2:169947692-169948191	chr2	169947691	169948191	-0.9	0.000883	0.0367	Peak739	NR_131974	ENSMUSG00000103935	AY702102
chr3:107792974-107793473	chr3	107792973	107793473	-0.9	0.00138	0.0415	Peak1024	NM_007778	ENSMUSG00000014599	Csf1
chr3:96602005-96602504	chr3	96602004	96602504	-0.9	0.000136	0.0204	Peak206	NM_001163170	ENSMUSG00000049288	Lix1l
chr4:33261517-33262016	chr4	33261516	33262016	-0.9	0.00099	0.038	Peak802	NM_001033225	ENSMUSG00000040128	Pnrc1
chr5:5748924-5749834	chr5	5748923	5749834	-0.9	0.00071	0.0349	Peak626	NM_027399	ENSMUSG00000015652	Steap1
chr6:17307867-17308366	chr6	17307866	17308366	-0.9	0.00161	0.0439	Peak1128	NM_007616	ENSMUSG00000007655	Cav1
chr7:106236845-106237344	chr7	106236844	106237344	-0.9	0.000158	0.0213	Peak228	NM_029000	ENSMUSG00000045868	Gvin1
chr7:130677831-130678330	chr7	130677830	130678330	-0.9	4.27e-05	0.0121	Peak109	NM_021314	ENSMUSG00000030852	Tacc2
chr8:41075652-41076612	chr8	41075651	41076612	-0.9	0.000208	0.0233	Peak274	NM_001005863	ENSMUSG00000045636	Mtus1
chr9:45838800-45839299	chr9	45838799	45839299	-0.9	0.000463	0.0305	Peak467	NM_011792	ENSMUSG00000032086	Bace1
chr9:56213640-56214139	chr9	56213639	56214139	-0.9	0.000778	0.0356	Peak673	NM_019793	ENSMUSG00000032324	Tspan3
chr1:64649749-64650248	chr1	64649748	64650248	-0.91	0.000122	0.0197	Peak191	NM_025964	ENSMUSG00000025956	Mettl21a
chr10:60081072-60081571	chr10	60081071	60081571	-0.91	0.00123	0.0402	Peak945	NM_052994	ENSMUSG00000058297	Spock2
chr13:112339881-112340380	chr13	112339880	112340380	-0.91	0.000596	0.0328	Peak560	NM_029898	ENSMUSG00000049985	Ankrd55
chr13:34084185-34084684	chr13	34084184	34084684	-0.91	0.00188	0.0466	Peak1242	NM_009450	ENSMUSG00000058672	Tubb2a
chr14:33809352-33809851	chr14	33809351	33809851	-0.91	0.000206	0.0232	Peak273	NR_131113	ENSMUSG00000115751	4930503F20Rik
chr16:58408826-58409325	chr16	58408825	58409325	-0.91	0.00125	0.0404	Peak956	NM_028523	ENSMUSG00000035107	Dcbld2
chr17:37046037-37047022	chr17	37046036	37047022	-0.91	0.00211	0.0481	Peak1349	NM_019439	ENSMUSG00000024462	Gabbr1
chr19:20492105-20492604	chr19	20492104	20492604	-0.91	0.00108	0.0386	Peak862	NM_013467	ENSMUSG00000053279	Aldh1a1
chr19:25672470-25672969	chr19	25672469	25672969	-0.91	0.000124	0.0198	Peak193	NM_145831	ENSMUSG00000048138	Dmrt2
chr19:3642342-3642841	chr19	3642341	3642841	-0.91	0.000544	0.0315	Peak532	NM_008513	ENSMUSG00000024913	Lrp5
chr2:84774246-84774745	chr2	84774245	84774745	-0.91	0.000198	0.0232	Peak263	NM_009776	ENSMUSG00000023224	Serping1
chr3:107742440-107742939	chr3	107742439	107742939	-0.91	0.000198	0.0232	Peak262	NM_007778	ENSMUSG00000014599	Csf1
chr3:84208302-84208801	chr3	84208301	84208801	-0.91	0.000942	0.0373	Peak777	NM_030706	ENSMUSG00000027993	Trim2
chr4:105457664-105458163	chr4	105457663	105458163	-0.91	0.000242	0.0246	Peak303	NM_080555	ENSMUSG00000028517	Plpp3
chr4:95303257-95303756	chr4	95303256	95303756	-0.91	0.0021	0.0481	Peak1345	NM_010591	ENSMUSG00000052684	Jun
chr6:31135430-31135929	chr6	31135429	31135929	-0.91	0.00114	0.0394	Peak889	NR_029532	ENSMUSG00000065604	Mir29b-1
chr7:109615336-109615835	chr7	109615335	109615835	-0.91	0.000245	0.0246	Peak307	NM_029811	ENSMUSG00000031024	St5
chr8:123648570-123649069	chr8	123648569	123649069	-0.91	0.000517	0.0314	Peak506	NM_133955	ENSMUSG00000039960	Rhou
chr8:13418688-13419187	chr8	13418687	13419187	-0.91	0.00133	0.0412	Peak994	NM_011881	ENSMUSG00000031450	Grk1
chr8:69000193-69000692	chr8	69000192	69000692	-0.91	6.04e-05	0.0141	Peak131	NM_007509	ENSMUSG00000006273	Atp6v1b2
chr1:153049618-153050117	chr1	153049617	153050117	-0.92	0.000452	0.0302	Peak460	NM_175460	ENSMUSG00000042751	Nmnat2
chr1:174044994-174045493	chr1	174044993	174045493	-0.92	0.00113	0.0392	Peak885	NM_146717	ENSMUSG00000045381	Olfr433
chr1:55406083-55406973	chr1	55406082	55406973	-0.92	0.00099	0.038	Peak803	NM_001114663	ENSMUSG00000038349	Plcl1
chr10:110029888-110030387	chr10	110029887	110030387	-0.92	0.0018	0.0457	Peak1213	NM_177797	ENSMUSG00000020181	Nav3
chr11:21370707-21371206	chr11	21370706	21371206	-0.92	0.00196	0.0472	Peak1280	NM_139297	ENSMUSG00000001891	Ugp2
chr11:35406745-35407244	chr11	35406744	35407244	-0.92	0.000182	0.0226	Peak247	NR_029799	ENSMUSG00000065583	Mir218-2
chr11:90142621-90143120	chr11	90142620	90143120	-0.92	0.00115	0.0395	Peak897	NM_026178	ENSMUSG00000003948	Mmd
chr11:96294598-96295097	chr11	96294597	96295097	-0.92	0.00122	0.0401	Peak938	NM_008269	ENSMUSG00000000690	Hoxb6
chr13:114158780-114159279	chr13	114158779	114159279	-0.92	0.000666	0.0344	Peak594	NM_177004	ENSMUSG00000114213	A430090L17Rik
chr13:118850023-118850522	chr13	118850022	118850522	-0.92	0.0023	0.0496	Peak1428	NM_008002	ENSMUSG00000021732	Fgf10
chr13:54610875-54611374	chr13	54610874	54611374	-0.92	0.000308	0.027	Peak350	NM_028870	ENSMUSG00000047547	Cltb
chr13:90514482-90514981	chr13	90514481	90514981	-0.92	0.00164	0.0442	Peak1144	NM_001145879	ENSMUSG00000078958	Atp6ap1l
chr15:96709227-96709726	chr15	96709226	96709726	-0.92	0.000795	0.0357	Peak685	NM_175121	ENSMUSG00000022462	Slc38a2
chr16:31834179-31834678	chr16	31834178	31834678	-0.92	0.000467	0.0305	Peak470	NM_013900	ENSMUSG00000022780	Meltf
chr19:27336150-27336649	chr19	27336149	27336649	-0.92	0.000299	0.0268	Peak344	NM_183179	ENSMUSG00000047298	Kcnv2
chr2:110168792-110169291	chr2	110168791	110169291	-0.92	0.000478	0.0305	Peak482	NR_040508	ENSMUSG00000086186	Ccdc34os
chr2:11535162-11536059	chr2	11535161	11536059	-0.92	3.92e-05	0.0115	Peak105	NM_133232	ENSMUSG00000026773	Pfkfb3
chr3:138746038-138746537	chr3	138746037	138746537	-0.92	0.000517	0.0314	Peak504	NM_019571	ENSMUSG00000028152	Tspan5
chr3:87175044-87175543	chr3	87175043	87175543	-0.92	0.000209	0.0233	Peak276	NM_130867	ENSMUSG00000041734	Kirrel
chr3:94987960-94988459	chr3	94987959	94988459	-0.92	0.00227	0.0496	Peak1413	NM_175356	ENSMUSG00000038861	Pi4kb
chr4:58553372-58553871	chr4	58553371	58553871	-0.92	0.00138	0.0415	Peak1023	NM_010336	ENSMUSG00000038668	Lpar1
chr5:149403628-149404127	chr5	149403627	149404127	-0.92	0.000201	0.0232	Peak267	NM_027519	ENSMUSG00000029659	Medag
chr5:24604317-24604816	chr5	24604316	24604816	-0.92	0.00217	0.0485	Peak1377	NM_025891	ENSMUSG00000028949	Smarcd3
chr5:37336322-37337311	chr5	37336321	37337311	-0.92	0.00203	0.0477	Peak1306	NM_021292	ENSMUSG00000029122	Evc
chr7:110288429-110288928	chr7	110288428	110288928	-0.92	0.000482	0.0306	Peak485	NM_009302	ENSMUSG00000031015	Swap70
chr9:41589483-41589982	chr9	41589482	41589982	-0.92	0.00148	0.042	Peak1082	NR_029822	ENSMUSG00000093354	Mir125b-1
chr1:45420198-45420697	chr1	45420197	45420697	-0.93	0.000276	0.0261	Peak325	NM_007737	ENSMUSG00000026042	Col5a2
chr11:20858962-20859461	chr11	20858961	20859461	-0.93	0.000524	0.0314	Peak514	NM_173752	ENSMUSG00000042363	Lgalsl
chr12:8913275-8913774	chr12	8913274	8913774	-0.93	4.75e-05	0.0124	Peak117	NM_008640	ENSMUSG00000020585	Laptm4a
chr13:54605232-54606197	chr13	54605231	54606197	-0.93	0.000749	0.0352	Peak655	NM_028870	ENSMUSG00000047547	Cltb
chr14:47987258-47987757	chr14	47987257	47987757	-0.93	0.000494	0.031	Peak492	NR_045959	ENSMUSG00000115609	4930447J18Rik
chr14:55014753-55015252	chr14	55014752	55015252	-0.93	0.000876	0.0367	Peak736	NM_026890	ENSMUSG00000022204	Ngdn
chr14:75283847-75284346	chr14	75283846	75284346	-0.93	0.00113	0.0394	Peak888	NM_026083	ENSMUSG00000022000	Zc3h13
chr18:32718364-32719789	chr18	32718363	32719789	-0.93	0.00147	0.042	Peak1072	NM_021367	ENSMUSG00000024379	Tslp
chr19:21476937-21477436	chr19	21476936	21477436	-0.93	0.0011	0.0387	Peak873	NM_010266	ENSMUSG00000058624	Gda
chr2:32342937-32343436	chr2	32342936	32343436	-0.93	0.000239	0.0245	Peak301	NM_010065	ENSMUSG00000026825	Dnm1
chr3:138217633-138218572	chr3	138217632	138218572	-0.93	0.000368	0.0289	Peak393	NM_009626	ENSMUSG00000055301	Adh7
chr4:129810673-129811172	chr4	129810672	129811172	-0.93	0.00199	0.0475	Peak1293	NM_008974	ENSMUSG00000028788	Ptp4a2
chr4:155143886-155144385	chr4	155143885	155144385	-0.93	0.00212	0.0481	Peak1356	NM_001081100	ENSMUSG00000029049	Morn1
chr5:115559592-115560091	chr5	115559591	115560091	-0.93	0.000186	0.0229	Peak250	NM_007475	ENSMUSG00000067274	Rplp0
chr5:31605648-31606147	chr5	31605647	31606147	-0.93	0.000243	0.0246	Peak304	NM_025796	ENSMUSG00000106918	Mrpl33
chr7:112499247-112499746	chr7	112499246	112499746	-0.93	0.000833	0.0361	Peak709	NR_154466		Parvaos
chr8:25636063-25636562	chr8	25636062	25636562	-0.93	0.00137	0.0415	Peak1020	NM_001001735	ENSMUSG00000054823	Nsd3
chr9:117234285-117234784	chr9	117234284	117234784	-0.93	0.00157	0.0433	Peak1113	NM_178660	ENSMUSG00000039607	Rbms3
chr9:23239679-23240178	chr9	23239678	23240178	-0.93	0.00202	0.0477	Peak1301	NM_028472	ENSMUSG00000031963	Bmper
chr1:174038872-174039371	chr1	174038871	174039371	-0.94	0.000523	0.0314	Peak513	NM_146717	ENSMUSG00000045381	Olfr433
chr12:86775730-86776229	chr12	86775729	86776229	-0.94	0.0013	0.0408	Peak976	NM_001195767	ENSMUSG00000059114	Lrrc74a
chr15:63603655-63604154	chr15	63603654	63604154	-0.94	0.00152	0.0427	Peak1097	NR_045279	ENSMUSG00000115520	Gm20740
chr17:57250170-57250669	chr17	57250169	57250669	-0.94	0.000222	0.0241	Peak283	NM_134125	ENSMUSG00000019487	Trip10
chr18:5014556-5015055	chr18	5014555	5015055	-0.94	0.00193	0.0469	Peak1265	NM_153153	ENSMUSG00000024236	Svil
chr18:55695111-55695610	chr18	55695110	55695610	-0.94	0.000718	0.0349	Peak632	NM_175751	ENSMUSG00000052713	Zfp608
chr2:139728726-139729225	chr2	139728725	139729225	-0.94	2.1e-05	0.00855	Peak75	NM_001126490	ENSMUSG00000074766	Ism1
chr2:160880711-160881210	chr2	160880710	160881210	-0.94	0.00088	0.0367	Peak737	NM_022883	ENSMUSG00000027412	Lpin3
chr2:33283537-33284036	chr2	33283536	33284036	-0.94	0.00223	0.049	Peak1402	NM_011923	ENSMUSG00000004105	Angptl2
chr3:102194167-102194666	chr3	102194166	102194666	-0.94	0.000813	0.0359	Peak698	NM_177545	ENSMUSG00000027860	Vangl1
chr3:41294795-41295294	chr3	41294794	41295294	-0.94	0.00176	0.0453	Peak1199	NR_040385	ENSMUSG00000097639	Platr4
chr5:107268588-107269087	chr5	107268587	107269087	-0.94	0.000933	0.0372	Peak772	NM_011578	ENSMUSG00000029287	Tgfbr3
chr6:4456863-4457362	chr6	4456862	4457362	-0.94	5.03e-05	0.0125	Peak124	NM_007743	ENSMUSG00000029661	Col1a2
chr7:142485197-142485696	chr7	142485196	142485696	-0.94	9.31e-05	0.0173	Peak166	NM_019391	ENSMUSG00000018819	Lsp1
chr8:25537742-25538241	chr8	25537741	25538241	-0.94	0.000265	0.0257	Peak318	NR_110510	ENSMUSG00000086134	Gm16159
chr9:90262951-90263450	chr9	90262950	90263450	-0.94	0.000312	0.027	Peak355	NM_194334	ENSMUSG00000037410	Tbc1d2b
chr10:14207292-14208265	chr10	14207291	14208265	-0.95	0.001	0.0381	Peak809	NM_010437	ENSMUSG00000015501	Hivep2
chr10:39625340-39625839	chr10	39625339	39625839	-0.95	7.49e-05	0.0158	Peak146	NR_152259		Gm16364
chr11:116816224-116816723	chr11	116816223	116816723	-0.95	0.000792	0.0357	Peak683	NM_026280	ENSMUSG00000020814	Mxra7
chr11:75073536-75074035	chr11	75073535	75074035	-0.95	0.000766	0.0354	Peak664	NR_030454	ENSMUSG00000106252	Mir684-1
chr13:118453905-118454404	chr13	118453904	118454404	-0.95	0.00185	0.0465	Peak1228	NM_021556	ENSMUSG00000021731	Mrps30
chr13:29247246-29247745	chr13	29247245	29247745	-0.95	0.000585	0.0325	Peak554	NR_045073	ENSMUSG00000086363	A330102I10Rik
chr14:47863395-47863894	chr14	47863394	47863894	-0.95	0.00217	0.0485	Peak1381	NR_045959	ENSMUSG00000115609	4930447J18Rik
chr15:38707021-38707520	chr15	38707020	38707520	-0.95	0.00128	0.0408	Peak971	NR_131206	ENSMUSG00000115620	Gm45924
chr15:6057199-6057698	chr15	6057198	6057698	-0.95	0.00152	0.0427	Peak1099	NR_155428		Gm41259
chr15:99343795-99344294	chr15	99343794	99344294	-0.95	0.00181	0.0458	Peak1219	NM_011711	ENSMUSG00000023008	Fmnl3
chr16:30066260-30066759	chr16	30066259	30066759	-0.95	0.000167	0.0217	Peak237	NM_008235	ENSMUSG00000022528	Hes1
chr17:42875999-42876836	chr17	42875998	42876836	-0.95	0.000407	0.0296	Peak424	NM_009847	ENSMUSG00000061665	Cd2ap
chr17:64622038-64622537	chr17	64622037	64622537	-0.95	0.000613	0.0329	Peak570	NM_008549	ENSMUSG00000024085	Man2a1
chr18:52530194-52530693	chr18	52530193	52530693	-0.95	0.000701	0.0347	Peak621	NM_010728	ENSMUSG00000024529	Lox
chr18:73702681-73703180	chr18	73702680	73703180	-0.95	0.00171	0.0448	Peak1173	NM_008540	ENSMUSG00000024515	Smad4
chr2:157376798-157377297	chr2	157376797	157377297	-0.95	0.00205	0.0478	Peak1319	NM_026968	ENSMUSG00000063019	Manbal
chr2:48730706-48731205	chr2	48730705	48731205	-0.95	0.000337	0.0277	Peak375	NM_007396	ENSMUSG00000052155	Acvr2a
chr3:116263935-116264434	chr3	116263934	116264434	-0.95	0.000723	0.0349	Peak635	NM_022427	ENSMUSG00000068696	Gpr88
chr4:117641556-117642055	chr4	117641555	117642055	-0.95	0.00123	0.0402	Peak947	NM_023178	ENSMUSG00000009640	Dmap1
chr8:108712217-108712716	chr8	108712216	108712716	-0.95	8.1e-05	0.0164	Peak152	NM_007496	ENSMUSG00000038872	Zfhx3
chr9:15495902-15496860	chr9	15495901	15496860	-0.95	0.00108	0.0386	Peak861	NM_133214	ENSMUSG00000058173	Smco4
chr9:35117058-35117557	chr9	35117057	35117557	-0.95	1.5e-05	0.00744	Peak62	NM_009178	ENSMUSG00000032038	St3gal4
chr1:174040436-174040935	chr1	174040435	174040935	-0.96	0.000223	0.0241	Peak285	NM_146717	ENSMUSG00000045381	Olfr433
chr10:38908597-38909096	chr10	38908596	38909096	-0.96	0.00119	0.0398	Peak924	NM_010681	ENSMUSG00000019846	Lama4
chr10:76622936-76623435	chr10	76622935	76623435	-0.96	1.03e-05	0.00559	Peak57	NM_146007	ENSMUSG00000020241	Col6a2
chr11:108215834-108216333	chr11	108215833	108216333	-0.96	0.000696	0.0347	Peak616	NM_011101	ENSMUSG00000050965	Prkca
chr11:50643912-50644411	chr11	50643911	50644411	-0.96	0.00104	0.0385	Peak828	NM_175643	ENSMUSG00000036545	Adamts2
chr13:114760256-114760755	chr13	114760255	114760755	-0.96	0.000666	0.0344	Peak596	NM_013826	ENSMUSG00000015536	Mocs2
chr13:67813702-67814201	chr13	67813701	67814201	-0.96	0.000761	0.0354	Peak662	NM_198322	ENSMUSG00000030446	Zfp273
chr15:11210455-11210954	chr15	11210454	11210954	-0.96	0.000536	0.0314	Peak524	NM_175501	ENSMUSG00000047497	Adamts12
chr15:74752521-74753020	chr15	74752520	74753020	-0.96	0.00203	0.0477	Peak1307	NM_011838	ENSMUSG00000022594	Lynx1
chr15:97830487-97830986	chr15	97830486	97830986	-0.96	9.49e-05	0.0173	Peak168	NM_019572	ENSMUSG00000022475	Hdac7
chr2:139891352-139891851	chr2	139891351	139891851	-0.96	0.000117	0.0196	Peak183	NM_175225	ENSMUSG00000039033	Tasp1
chr2:30685187-30685686	chr2	30685186	30685686	-0.96	0.000338	0.0277	Peak376	NR_136917		Gm14486
chr2:35277310-35277809	chr2	35277309	35277809	-0.96	4.63e-05	0.0124	Peak115	NM_146120	ENSMUSG00000026879	Gsn
chr4:10874609-10875108	chr4	10874608	10875108	-0.96	0.00163	0.044	Peak1139	NM_026005	ENSMUSG00000059482	2610301B20Rik
chr8:92797719-92798218	chr8	92797718	92798218	-0.96	0.00168	0.0447	Peak1161	NM_008610	ENSMUSG00000031740	Mmp2
chr9:30809023-30809522	chr9	30809022	30809522	-0.96	0.00108	0.0386	Peak859	NM_001024139	ENSMUSG00000033453	Adamts15
chr9:8042383-8043365	chr9	8042382	8043365	-0.96	0.00154	0.0431	Peak1104	NM_199017	ENSMUSG00000053070	Cfap300
chr1:45115666-45116165	chr1	45115665	45116165	-0.97	3.67e-05	0.0115	Peak98	NM_009930	ENSMUSG00000026043	Col3a1
chr10:79794003-79794502	chr10	79794002	79794502	-0.97	0.000682	0.0345	Peak609	NM_023128	ENSMUSG00000035863	Palm
chr10:82178251-82178750	chr10	82178250	82178750	-0.97	0.00191	0.0468	Peak1259	NM_001163064	ENSMUSG00000078435	AU041133
chr11:8377885-8378384	chr11	8377884	8378384	-0.97	0.000159	0.0213	Peak230	NM_001083587	ENSMUSG00000020422	Tns3
chr12:26385573-26386072	chr12	26385572	26386072	-0.97	0.00188	0.0466	Peak1237	NR_105856	ENSMUSG00000098771	Mir6538
chr14:48173318-48173817	chr14	48173317	48173817	-0.97	0.00172	0.0448	Peak1179	NM_001037921	ENSMUSG00000021846	Gm6498
chr17:14720779-14721278	chr17	14720778	14721278	-0.97	0.00144	0.042	Peak1058	NM_011581	ENSMUSG00000023885	Thbs2
chr17:7620632-7621131	chr17	7620631	7621131	-0.97	0.000918	0.0369	Peak765	NM_001081416	ENSMUSG00000071984	Fndc1
chr19:11536748-11537247	chr19	11536747	11537247	-0.97	7.35e-05	0.0157	Peak144	NM_025658	ENSMUSG00000024678	Ms4a4d
chr2:44985552-44986051	chr2	44985551	44986051	-0.97	0.00155	0.0431	Peak1108	NR_039591	ENSMUSG00000092679	Mir5129
chr5:151189875-151190374	chr5	151189874	151190374	-0.97	0.00025	0.0249	Peak309	NM_146258	ENSMUSG00000016128	Stard13
chr5:16470187-16470686	chr5	16470186	16470686	-0.97	0.000453	0.0302	Peak463	NM_010427	ENSMUSG00000028864	Hgf
chr5:31628384-31628883	chr5	31628383	31628883	-0.97	0.000227	0.0242	Peak289	NM_025796	ENSMUSG00000106918	Mrpl33
chr9:51102839-51103810	chr9	51102838	51103810	-0.97	0.00199	0.0475	Peak1292	NR_029654	ENSMUSG00000065587	Mir34c
chr1:153317608-153318107	chr1	153317607	153318107	-0.98	0.000807	0.0359	Peak692	NM_010683	ENSMUSG00000026478	Lamc1
chr1:65179213-65179712	chr1	65179212	65179712	-0.98	0.000519	0.0314	Peak509	NM_010497	ENSMUSG00000025950	Idh1
chr11:21223712-21224211	chr11	21223711	21224211	-0.98	0.00119	0.0398	Peak921	NM_139061	ENSMUSG00000020128	Vps54
chr11:35281213-35281712	chr11	35281212	35281712	-0.98	0.000767	0.0354	Peak667	NM_011412	ENSMUSG00000056427	Slit3
chr11:70027435-70027934	chr11	70027434	70027934	-0.98	0.00127	0.0405	Peak964	NM_007864	ENSMUSG00000020886	Dlg4
chr12:73842040-73842539	chr12	73842039	73842539	-0.98	0.00169	0.0447	Peak1166	NM_010431	ENSMUSG00000021109	Hif1a
chr12:9574906-9575405	chr12	9574905	9575405	-0.98	8.68e-05	0.017	Peak156	NM_011859	ENSMUSG00000048387	Osr1
chr13:117024915-117025414	chr13	117024914	117025414	-0.98	7.32e-05	0.0157	Peak143	NM_027272	ENSMUSG00000021725	Parp8
chr13:23868186-23868685	chr13	23868185	23868685	-0.98	0.00228	0.0496	Peak1418	NM_009198	ENSMUSG00000021335	Slc17a1
chr13:70733392-70733891	chr13	70733391	70733891	-0.98	0.000428	0.0299	Peak437	NM_144837	ENSMUSG00000034525	Ice1
chr15:102989748-102990247	chr15	102989747	102990247	-0.98	0.00086	0.0365	Peak726	NM_010466	ENSMUSG00000001657	Hoxc8
chr15:10759645-10760591	chr15	10759644	10760591	-0.98	0.000211	0.0234	Peak277	NR_045063	ENSMUSG00000096971	4930556M19Rik
chr15:85186301-85186800	chr15	85186300	85186800	-0.98	0.000871	0.0366	Peak732	NM_010180	ENSMUSG00000006369	Fbln1
chr18:4969267-4969766	chr18	4969266	4969766	-0.98	0.000797	0.0357	Peak688	NM_153153	ENSMUSG00000024236	Svil
chr19:5978022-5978521	chr19	5978021	5978521	-0.98	0.000677	0.0344	Peak605	NM_198650	ENSMUSG00000037451	Slc22a20
chr2:155308964-155310426	chr2	155308963	155310426	-0.98	0.00011	0.0192	Peak176	NM_025735	ENSMUSG00000027602	Map1lc3a
chr3:103771698-103772197	chr3	103771697	103772197	-0.98	0.00202	0.0477	Peak1304	NM_010432	ENSMUSG00000008730	Hipk1
chr3:145691303-145691802	chr3	145691302	145691802	-0.98	0.00114	0.0394	Peak890	NM_010516	ENSMUSG00000028195	Ccn1
chr4:64535365-64535864	chr4	64535364	64535864	-0.98	0.00141	0.0418	Peak1040	NR_151546		Gm11217
chr6:8150552-8151051	chr6	8150551	8151051	-0.98	0.00222	0.0489	Peak1400	NM_001037865	ENSMUSG00000068794	Col28a1
chr7:49762169-49762668	chr7	49762168	49762668	-0.98	0.00214	0.0483	Peak1365	NM_016865	ENSMUSG00000039745	Htatip2
chr8:70493561-70494060	chr8	70493560	70494060	-0.98	0.00148	0.042	Peak1083	NM_018827	ENSMUSG00000007888	Crlf1
chr1:120229366-120229865	chr1	120229365	120229865	-0.99	0.00229	0.0496	Peak1426	NM_133186	ENSMUSG00000026389	Steap3
chr1:165075164-165075663	chr1	165075163	165075663	-0.99	0.000855	0.0365	Peak722	NR_040480	ENSMUSG00000102408	4930568G15Rik
chr10:75627818-75628317	chr10	75627817	75628317	-0.99	0.00179	0.0456	Peak1210	NM_027890	ENSMUSG00000006342	Susd2
chr11:105292312-105292811	chr11	105292311	105292811	-0.99	0.000111	0.0192	Peak177	NM_008626	ENSMUSG00000020695	Mrc2
chr11:98768165-98768664	chr11	98768164	98768664	-0.99	0.00135	0.0412	Peak1007	NM_145434	ENSMUSG00000020889	Nr1d1
chr13:97903035-97903534	chr13	97903034	97903534	-0.99	0.00199	0.0475	Peak1291	NR_152263		Eyelinc18
chr18:5186304-5186803	chr18	5186303	5186803	-0.99	7.8e-05	0.016	Peak150	NR_153824		Gm26682
chr2:169424473-169424972	chr2	169424472	169424972	-0.99	0.000173	0.0222	Peak240	NM_080455	ENSMUSG00000047907	Tshz2
chr3:100227115-100227614	chr3	100227114	100227614	-0.99	4.46e-05	0.0123	Peak112	NM_010269	ENSMUSG00000027865	Gdap2
chr3:126668287-126668786	chr3	126668286	126668786	-0.99	0.000601	0.0329	Peak562	NM_023813	ENSMUSG00000053819	Camk2d
chr4:109173616-109174115	chr4	109173615	109174115	-0.99	0.000938	0.0373	Peak775	NM_133885	ENSMUSG00000028559	Osbpl9
chr4:40829912-40830411	chr4	40829911	40830411	-0.99	0.0019	0.0468	Peak1252	NR_039584	ENSMUSG00000096377	Mir5123
chr6:100800352-100801285	chr6	100800351	100801285	-0.99	0.0014	0.0418	Peak1033	NM_182939	ENSMUSG00000052144	Ppp4r2
chr7:13023967-13024466	chr7	13023966	13024466	-0.99	0.000209	0.0233	Peak275	NM_011588	ENSMUSG00000005566	Trim28
chr9:14275105-14276054	chr9	14275104	14276054	-0.99	0.000759	0.0354	Peak660	NM_030261	ENSMUSG00000032009	Sesn3
chr9:22084993-22085492	chr9	22084992	22085492	-0.99	0.00188	0.0466	Peak1238	NM_012029	ENSMUSG00000066839	Ecsit
chr9:35486876-35487375	chr9	35486875	35487375	-0.99	0.00101	0.0382	Peak816	NM_021339	ENSMUSG00000038119	Cdon
chr9:90548203-90548702	chr9	90548202	90548702	-0.99	0.000277	0.0261	Peak326	NM_194334	ENSMUSG00000037410	Tbc1d2b
chr1:170042648-170043147	chr1	170042647	170043147	-1	0.0019	0.0468	Peak1251	NM_022563	ENSMUSG00000026674	Ddr2
chr10:70798799-70799298	chr10	70798798	70799298	-1	0.00138	0.0415	Peak1022	NR_045291	ENSMUSG00000037747	D630013N20Rik
chr11:35282590-35283089	chr11	35282589	35283089	-1	0.000679	0.0344	Peak608	NM_011412	ENSMUSG00000056427	Slit3
chr12:104387308-104387807	chr12	104387307	104387807	-1	0.00221	0.0488	Peak1394	NM_009253	ENSMUSG00000079012	Serpina3m
chr12:58268693-58269192	chr12	58268692	58269192	-1	0.00043	0.0299	Peak443	NM_025809	ENSMUSG00000045930	Clec14a
chr12:69724960-69725459	chr12	69724959	69725459	-1	0.000795	0.0357	Peak687	NM_026536	ENSMUSG00000054894	Dmac2l
chr13:102231424-102231923	chr13	102231423	102231923	-1	5.23e-05	0.0128	Peak126	NM_008533	ENSMUSG00000021624	Cd180
chr15:94026149-94026648	chr15	94026148	94026648	-1	0.00135	0.0412	Peak1006	NR_045737	ENSMUSG00000116360	9430014N10Rik
chr16:84697756-84698255	chr16	84697755	84698255	-1	0.00107	0.0386	Peak852	NR_132106	ENSMUSG00000097418	Mir155hg
chr18:44472756-44473739	chr18	44472755	44473739	-1	0.000147	0.0205	Peak218	NM_027490	ENSMUSG00000024472	Dcp2
chr19:20403022-20403521	chr19	20403021	20403521	-1	0.000732	0.0349	Peak646	NM_183277	ENSMUSG00000094732	1500015L24Rik
chr2:44104349-44104848	chr2	44104348	44104848	-1	0.000476	0.0305	Peak479	NR_040622	ENSMUSG00000085089	Arhgap15os
chr4:130112730-130113229	chr4	130112729	130113229	-1	0.00225	0.0495	Peak1404	NM_026441	ENSMUSG00000028779	Pef1
chr4:137931288-137931787	chr4	137931287	137931787	-1	0.00078	0.0357	Peak674	NM_199307	ENSMUSG00000057530	Ece1
chr5:149567233-149567732	chr5	149567232	149567732	-1	0.00149	0.0423	Peak1087	NR_045423	ENSMUSG00000107132	Gm15997
chr6:114781384-114781883	chr6	114781383	114781883	-1	0.000535	0.0314	Peak523	NM_028835	ENSMUSG00000030314	Atg7
chr7:120745506-120746005	chr7	120745505	120746005	-1	0.00198	0.0474	Peak1283	NM_177697	ENSMUSG00000030889	Vwa3a
chr8:106399309-106399808	chr8	106399308	106399808	-1	0.00086	0.0365	Peak725	NM_011764	ENSMUSG00000031907	Zfp90
chr8:36819909-36820408	chr8	36819908	36820408	-1	6.66e-05	0.0145	Peak140	NM_015802	ENSMUSG00000031523	Dlc1
chr8:84032428-84032927	chr8	84032427	84032927	-1	0.00101	0.0381	Peak812	NM_016671	ENSMUSG00000005465	Il27ra
chr9:22226623-22227122	chr9	22226622	22227122	-1	0.000179	0.0226	Peak243	NM_172763	ENSMUSG00000057982	Zfp809
chr9:63092172-63092671	chr9	63092171	63092671	-1	0.000449	0.0302	Peak456	NM_172446	ENSMUSG00000022245	Skor1
chr9:76024184-76024683	chr9	76024183	76024683	-1	0.000388	0.0292	Peak409	NM_173731	ENSMUSG00000007908	Hmgcll1
chr9:77954957-77955456	chr9	77954956	77955456	-1	0.00221	0.0488	Peak1396	NM_134255	ENSMUSG00000032349	Elovl5
chr9:83199440-83200403	chr9	83199439	83200403	-1	0.000372	0.029	Peak396	NM_026122	ENSMUSG00000066456	Hmgn3
chr1:12692826-12693325	chr1	12692825	12693325	-1.01	0.000183	0.0226	Peak248	NM_172294	ENSMUSG00000016918	Sulf1
chr1:173657644-173658621	chr1	173657643	173658621	-1.01	0.000284	0.0262	Peak333	NM_001162938	ENSMUSG00000066677	Ifi208
chr10:94991189-94991688	chr10	94991188	94991688	-1.01	4.36e-05	0.0121	Peak111	NM_018797	ENSMUSG00000074785	Plxnc1
chr11:105293680-105294179	chr11	105293679	105294179	-1.01	2.11e-05	0.00855	Peak76	NM_008626	ENSMUSG00000020695	Mrc2
chr11:61615816-61616799	chr11	61615815	61616799	-1.01	0.00106	0.0386	Peak844	NM_010148	ENSMUSG00000001036	Epn2
chr12:101510828-101511327	chr12	101510827	101511327	-1.01	0.000901	0.0367	Peak756	NM_173023	ENSMUSG00000047014	Catsperb
chr12:26330688-26331187	chr12	26330687	26331187	-1.01	0.0022	0.0488	Peak1388	NR_130981	ENSMUSG00000114048	4930549C15Rik
chr14:21988006-21988505	chr14	21988005	21988505	-1.01	0.000768	0.0354	Peak668	NM_145459	ENSMUSG00000039081	Zfp503
chr14:54576974-54577473	chr14	54576973	54577473	-1.01	0.00111	0.0388	Peak877	NM_010590	ENSMUSG00000022178	Ajuba
chr14:70167504-70168003	chr14	70167503	70168003	-1.01	0.002	0.0475	Peak1299	NM_001004155	ENSMUSG00000044551	9930012K11Rik
chr14:7900185-7900684	chr14	7900184	7900684	-1.01	0.00168	0.0447	Peak1160
chr15:11211341-11211840	chr15	11211340	11211840	-1.01	0.0013	0.0408	Peak979	NM_175501	ENSMUSG00000047497	Adamts12
chr2:125913664-125914163	chr2	125913663	125914163	-1.01	0.00181	0.0458	Peak1215	NM_175154	ENSMUSG00000027207	Galk2
chr2:169670475-169670974	chr2	169670474	169670974	-1.01	0.00168	0.0446	Peak1157	NM_080455	ENSMUSG00000047907	Tshz2
chr3:66218387-66218886	chr3	66218386	66218886	-1.01	0.000288	0.0264	Peak336	NM_008987	ENSMUSG00000027832	Ptx3
chr3:97939800-97940299	chr3	97939799	97940299	-1.01	0.0012	0.0399	Peak928	NM_001033779		Gm5544
chr4:58413853-58414352	chr4	58413852	58414352	-1.01	0.000503	0.0313	Peak496	NR_037278	ENSMUSG00000093293	Mir3095
chr6:53287672-53288171	chr6	53287671	53288171	-1.01	0.00114	0.0394	Peak893	NM_172728	ENSMUSG00000053007	Creb5
chr9:110366487-110366986	chr9	110366486	110366986	-1.01	0.000995	0.038	Peak807	NM_001001144	ENSMUSG00000032485	Scap
chr9:41890243-41890742	chr9	41890242	41890742	-1.01	6.53e-05	0.0145	Peak138	NM_011436	ENSMUSG00000049313	Sorl1
chrX:72044613-72045112	chrX	72044612	72045112	-1.01	0.00174	0.0449	Peak1194	NM_007724	ENSMUSG00000005864	Cnga2
chr1:106629252-106629751	chr1	106629251	106629751	-1.02	0.00221	0.0488	Peak1397	NR_106164	ENSMUSG00000098344	Mir3473f
chr1:132417591-132418090	chr1	132417590	132418090	-1.02	0.000581	0.0325	Peak550	NM_172516	ENSMUSG00000042046	Dstyk
chr1:52424163-52424662	chr1	52424162	52424662	-1.02	0.00136	0.0413	Peak1010	NM_008667	ENSMUSG00000002881	Nab1
chr11:55022776-55023275	chr11	55022775	55023275	-1.02	0.000226	0.0242	Peak288	NM_013472	ENSMUSG00000018340	Anxa6
chr11:56373983-56374482	chr11	56373982	56374482	-1.02	3.86e-05	0.0115	Peak102	NM_153079	ENSMUSG00000037393	Nmur2
chr11:83564037-83564536	chr11	83564036	83564536	-1.02	0.0021	0.0481	Peak1347	NM_011338	ENSMUSG00000019122	Ccl9
chr13:46164180-46164679	chr13	46164179	46164679	-1.02	0.000214	0.0237	Peak278	NM_001005422	ENSMUSG00000063529	Stmnd1
chr14:65953021-65953520	chr14	65953020	65953520	-1.02	0.00168	0.0447	Peak1159	NM_172604	ENSMUSG00000034463	Scara3
chr15:85162278-85162777	chr15	85162277	85162777	-1.02	0.000884	0.0367	Peak740	NR_040360	ENSMUSG00000115924	Gm19277
chr16:38431580-38432079	chr16	38431579	38432079	-1.02	4.57e-05	0.0124	Peak114	NM_134102	ENSMUSG00000002847	Pla1a
chr18:4981807-4982306	chr18	4981806	4982306	-1.02	0.00208	0.048	Peak1334	NM_153153	ENSMUSG00000024236	Svil
chr18:64660672-64661171	chr18	64660671	64661171	-1.02	0.00213	0.0482	Peak1358	NM_001001488	ENSMUSG00000039529	Atp8b1
chr2:29181163-29181662	chr2	29181162	29181662	-1.02	0.000205	0.0232	Peak271	NM_198033	ENSMUSG00000043535	Setx
chr2:84859655-84860154	chr2	84859654	84860154	-1.02	0.00117	0.0397	Peak910	NM_024497	ENSMUSG00000027075	Slc43a1
chr3:66007643-66008142	chr3	66007642	66008142	-1.02	0.000277	0.0261	Peak327	NM_019937	ENSMUSG00000027829	Ccnl1
chr4:149921890-149922389	chr4	149921889	149922389	-1.02	0.000374	0.029	Peak397	NM_029035	ENSMUSG00000039911	Spsb1
chr5:135879129-135880097	chr5	135879128	135880097	-1.02	0.000319	0.0273	Peak360	NM_013560	ENSMUSG00000004951	Hspb1
chr5:25754052-25754980	chr5	25754051	25754980	-1.02	0.000357	0.0284	Peak387	NM_001004365	ENSMUSG00000056367	Actr3b
chr6:144691732-144692231	chr6	144691731	144692231	-1.02	0.0015	0.0423	Peak1091	NR_040519	ENSMUSG00000085785	Sox5os3
chr6:99327928-99328427	chr6	99327927	99328427	-1.02	0.000262	0.0255	Peak316	NM_053202	ENSMUSG00000030067	Foxp1
chr8:77489944-77490443	chr8	77489943	77490443	-1.02	0.000236	0.0245	Peak297	NR_028125	ENSMUSG00000097882	0610038B21Rik
chr9:107833509-107834008	chr9	107833508	107834008	-1.02	0.0017	0.0448	Peak1171	NM_011251	ENSMUSG00000032582	Rbm6
chr12:73807832-73808331	chr12	73807831	73808331	-1.03	0.00171	0.0448	Peak1178	NM_010431	ENSMUSG00000021109	Hif1a
chr13:54575124-54575623	chr13	54575123	54575623	-1.03	0.000702	0.0347	Peak622	NM_019968	ENSMUSG00000025870	Arl10
chr2:116065301-116065800	chr2	116065300	116065800	-1.03	0.000685	0.0346	Peak611	NM_010825	ENSMUSG00000027210	Meis2
chr2:49451625-49452124	chr2	49451624	49452124	-1.03	0.000417	0.0298	Peak431	NM_172663	ENSMUSG00000069495	Epc2
chr3:103796612-103797111	chr3	103796611	103797111	-1.03	0.00091	0.0369	Peak760	NM_010432	ENSMUSG00000008730	Hipk1
chr3:58372056-58372555	chr3	58372055	58372555	-1.03	0.00166	0.0444	Peak1149	NM_001081229	ENSMUSG00000027806	Tsc22d2
chr3:79897558-79898057	chr3	79897557	79898057	-1.03	0.000129	0.02	Peak199	NM_133187	ENSMUSG00000027955	Gask1b
chr4:65548003-65548502	chr4	65548002	65548502	-1.03	0.000148	0.0205	Peak222	NM_053084	ENSMUSG00000051675	Trim32
chr5:107020411-107020910	chr5	107020410	107020910	-1.03	0.000147	0.0205	Peak221	NM_009863	ENSMUSG00000029283	Cdc7
chr5:119833372-119833871	chr5	119833371	119833871	-1.03	0.00144	0.042	Peak1060	NM_011537	ENSMUSG00000018263	Tbx5
chr5:129099256-129099755	chr5	129099255	129099755	-1.03	0.000833	0.0361	Peak710	NM_177734	ENSMUSG00000044017	Adgrd1
chr5:140571896-140573271	chr5	140571895	140573271	-1.03	0.00157	0.0434	Peak1115	NM_030022	ENSMUSG00000036586	Grifin
chr6:148752000-148752499	chr6	148751999	148752499	-1.03	0.00132	0.041	Peak990	NR_131024	ENSMUSG00000084909	4930528G23Rik
chr6:37431083-37431582	chr6	37431082	37431582	-1.03	0.00134	0.0412	Peak1003	NM_178661	ENSMUSG00000038648	Creb3l2
chr7:25756529-25757501	chr7	25756528	25757501	-1.03	0.00205	0.0478	Peak1321	NM_144922	ENSMUSG00000040725	Hnrnpul1
chr8:123762406-123762905	chr8	123762405	123762905	-1.03	0.000463	0.0305	Peak468	NR_040702	ENSMUSG00000110599	6030466F02Rik
chr1:12714539-12715038	chr1	12714538	12715038	-1.04	0.00221	0.0488	Peak1395	NM_172294	ENSMUSG00000016918	Sulf1
chr1:143900770-143902183	chr1	143900769	143902183	-1.04	3.04e-05	0.0107	Peak87	NM_009061	ENSMUSG00000026360	Rgs2
chr10:57156677-57157176	chr10	57156676	57157176	-1.04	0.000381	0.0291	Peak404	NR_045353	ENSMUSG00000097370	4930467K11Rik
chr11:116820376-116820875	chr11	116820375	116820875	-1.04	0.000182	0.0226	Peak245	NM_026280	ENSMUSG00000020814	Mxra7
chr13:22040623-22041122	chr13	22040622	22041122	-1.04	0.00107	0.0386	Peak850	NM_175656	ENSMUSG00000060639	Hist1h4i
chr14:47862207-47862706	chr14	47862206	47862706	-1.04	0.000191	0.023	Peak256	NR_045959	ENSMUSG00000115609	4930447J18Rik
chr14:76681285-76681784	chr14	76681284	76681784	-1.04	6.67e-05	0.0145	Peak141	NR_015485	ENSMUSG00000101009	1700108F19Rik
chr15:38699011-38699510	chr15	38699010	38699510	-1.04	6.68e-05	0.0145	Peak142	NR_131206	ENSMUSG00000115620	Gm45924
chr17:28414754-28415253	chr17	28414753	28415253	-1.04	0.000109	0.0192	Peak175	NM_021478	ENSMUSG00000037446	Tulp1
chr18:67985063-67985562	chr18	67985062	67985562	-1.04	0.000267	0.0258	Peak319	NM_172631	ENSMUSG00000024544	Ldlrad4
chr2:125383452-125383951	chr2	125383451	125383951	-1.04	0.00014	0.0204	Peak211	NM_007993	ENSMUSG00000027204	Fbn1
chr2:44113541-44114040	chr2	44113540	44114040	-1.04	0.000732	0.0349	Peak647	NR_040622	ENSMUSG00000085089	Arhgap15os
chr2:66781397-66781896	chr2	66781396	66781896	-1.04	0.000433	0.0299	Peak446	NM_009135	ENSMUSG00000034810	Scn7a
chr3:142345246-142345745	chr3	142345245	142345745	-1.04	0.000884	0.0367	Peak742	NM_019808	ENSMUSG00000028273	Pdlim5
chr4:114352674-114353173	chr4	114352673	114353173	-1.04	0.000539	0.0314	Peak527	NM_001085549	ENSMUSG00000070867	Trabd2b
chr5:107086880-107087379	chr5	107086879	107087379	-1.04	0.000348	0.0281	Peak382	NM_009863	ENSMUSG00000029283	Cdc7
chr6:136471121-136471620	chr6	136471120	136471620	-1.04	0.00081	0.0359	Peak696	NM_019426	ENSMUSG00000030213	Atf7ip
chr7:89916079-89916578	chr7	89916078	89916578	-1.04	0.00169	0.0447	Peak1162	NM_001162979	ENSMUSG00000039391	Ccdc81
chr8:102785127-102785626	chr8	102785126	102785626	-1.04	0.00044	0.03	Peak452	NM_009866	ENSMUSG00000031673	Cdh11
chr9:123147950-123148449	chr9	123147949	123148449	-1.04	0.000222	0.0241	Peak284	NM_011606	ENSMUSG00000025784	Clec3b
chr9:13694325-13694824	chr9	13694324	13694824	-1.04	0.00173	0.0449	Peak1188	NM_173776	ENSMUSG00000031925	Maml2
chr1:157507024-157507523	chr1	157507023	157507523	-1.05	0.000432	0.0299	Peak445	NM_033354	ENSMUSG00000026589	Sec16b
chr10:16552748-16553247	chr10	16552747	16553247	-1.05	0.000547	0.0316	Peak534	NR_038020	ENSMUSG00000101969	Gm20125
chr11:97441396-97441895	chr11	97441395	97441895	-1.05	0.00109	0.0386	Peak867	NM_021493	ENSMUSG00000049807	Arhgap23
chr12:35358291-35358790	chr12	35358290	35358790	-1.05	0.000158	0.0213	Peak229	NR_030449	ENSMUSG00000076253	Mir680-3
chr17:80891841-80892340	chr17	80891840	80892340	-1.05	0.000329	0.0274	Peak369	NR_131127	ENSMUSG00000112121	C230072F16Rik
chr19:28745854-28746353	chr19	28745853	28746353	-1.05	0.00214	0.0483	Peak1369	NM_175459	ENSMUSG00000052942	Glis3
chr2:16357136-16357635	chr2	16357135	16357635	-1.05	0.00137	0.0415	Peak1021	NM_026162	ENSMUSG00000026748	Plxdc2
chr2:50916602-50917101	chr2	50916601	50917101	-1.05	0.000464	0.0305	Peak469	NR_033595	ENSMUSG00000083270	Gm13498
chr4:132732045-132732544	chr4	132732044	132732544	-1.05	0.00181	0.0458	Peak1216	NM_201368	ENSMUSG00000037752	Xkr8
chr5:122621812-122622311	chr5	122621811	122622311	-1.05	0.000434	0.0299	Peak447	NM_009879	ENSMUSG00000029469	Ift81
chr6:12454223-12454722	chr6	12454222	12454722	-1.05	9.21e-05	0.0172	Peak165	NM_001164805	ENSMUSG00000032625	Thsd7a
chr6:146396082-146396581	chr6	146396081	146396581	-1.05	0.00177	0.0453	Peak1203	NM_010586	ENSMUSG00000030287	Itpr2
chr1:63506521-63507517	chr1	63506520	63507517	-1.06	5.03e-05	0.0125	Peak123	NM_011780	ENSMUSG00000025964	Adam23
chr10:13667184-13668173	chr10	13667183	13668173	-1.06	0.00176	0.0453	Peak1200	NM_019961	ENSMUSG00000019809	Pex3
chr11:67515037-67515536	chr11	67515036	67515536	-1.06	0.000435	0.0299	Peak449	NM_008088	ENSMUSG00000033066	Gas7
chr11:78521888-78522387	chr11	78521887	78522387	-1.06	0.000322	0.0274	Peak361	NM_026389	ENSMUSG00000001100	Poldip2
chr13:44468569-44469068	chr13	44468568	44469068	-1.06	0.000396	0.0292	Peak414	NR_045489	ENSMUSG00000098144	1700029N11Rik
chr13:60497704-60498203	chr13	60497703	60498203	-1.06	0.000766	0.0354	Peak666	NM_029653	ENSMUSG00000021559	Dapk1
chr13:68752033-68752532	chr13	68752032	68752532	-1.06	0.000925	0.037	Peak769	NM_027035	ENSMUSG00000021534	1700001L19Rik
chr14:57759937-57760436	chr14	57759936	57760436	-1.06	0.00109	0.0386	Peak868	NM_015771	ENSMUSG00000021959	Lats2
chr18:13886680-13887179	chr18	13886679	13887179	-1.06	0.000139	0.0204	Peak208	NM_145492	ENSMUSG00000024420	Zfp521
chr2:155750787-155751694	chr2	155750786	155751694	-1.06	0.000572	0.0323	Peak545	NM_011171	ENSMUSG00000027611	Procr
chr2:60699200-60699699	chr2	60699199	60699699	-1.06	0.000119	0.0196	Peak187	NM_021359	ENSMUSG00000026971	Itgb6
chr2:73528065-73528564	chr2	73528064	73528564	-1.06	3.1e-05	0.0107	Peak89	NM_153138	ENSMUSG00000075284	Wipf1
chr4:108780040-108780539	chr4	108780039	108780539	-1.06	0.00118	0.0398	Peak912	NM_183300	ENSMUSG00000034557	Zfyve9
chr4:147443269-147443768	chr4	147443268	147443768	-1.06	0.00126	0.0405	Peak962
chr5:21506424-21506923	chr5	21506423	21506923	-1.06	0.00199	0.0475	Peak1288	NM_028977	ENSMUSG00000039883	Lrrc17
chr5:77358264-77358763	chr5	77358263	77358763	-1.06	2.73e-05	0.0103	Peak81	NM_153798	ENSMUSG00000029250	Polr2b
chr7:36698224-36698723	chr7	36698223	36698723	-1.06	0.000534	0.0314	Peak522	NM_172298	ENSMUSG00000021217	Tshz3
chr8:31272629-31273595	chr8	31272628	31273595	-1.06	0.00138	0.0415	Peak1025	NM_134161	ENSMUSG00000046152	Fut10
chr1:135531218-135531717	chr1	135531217	135531717	-1.07	0.00217	0.0485	Peak1376	NM_173437	ENSMUSG00000009418	Nav1
chr1:162008392-162008891	chr1	162008391	162008891	-1.07	0.00107	0.0386	Peak853	NR_040562	ENSMUSG00000090260	2810442N19Rik
chr1:17569727-17570226	chr1	17569726	17570226	-1.07	0.00043	0.0299	Peak441	NM_053191	ENSMUSG00000067780	Pi15
chr11:118327234-118327733	chr11	118327233	118327733	-1.07	0.000446	0.0302	Peak454	NM_021440	ENSMUSG00000076433	Cep295nl
chr16:23058036-23058977	chr16	23058035	23058977	-1.07	0.000435	0.0299	Peak448	NM_023125	ENSMUSG00000022875	Kng1
chr2:118224704-118225203	chr2	118224703	118225203	-1.07	0.000874	0.0367	Peak734	NM_027759	ENSMUSG00000027344	Fsip1
chr2:139738180-139738679	chr2	139738179	139738679	-1.07	6.65e-06	0.00454	Peak45	NM_001126490	ENSMUSG00000074766	Ism1
chr2:61295033-61295532	chr2	61295032	61295532	-1.07	1.05e-05	0.00559	Peak58	NM_011529	ENSMUSG00000064289	Tank
chr3:145557241-145557740	chr3	145557240	145557740	-1.07	0.00189	0.0466	Peak1244	NM_001081094	ENSMUSG00000074182	Znhit6
chr3:154452030-154452529	chr3	154452029	154452529	-1.07	0.000614	0.0329	Peak575	NR_040387	ENSMUSG00000093738	AI606473
chr4:55893654-55894153	chr4	55893653	55894153	-1.07	0.000758	0.0354	Peak659	NM_010637	ENSMUSG00000003032	Klf4
chr5:104240510-104241009	chr5	104240509	104241009	-1.07	0.00172	0.0448	Peak1181	NM_016779	ENSMUSG00000029307	Dmp1
chr6:84181855-84182354	chr6	84181854	84182354	-1.07	0.00155	0.0431	Peak1105	NM_021469	ENSMUSG00000033788	Dysf
chr1:161983835-161984334	chr1	161983834	161984334	-1.08	0.00157	0.0433	Peak1114	NM_001204904	ENSMUSG00000086277	4930558K02Rik
chr1:168362059-168362558	chr1	168362058	168362558	-1.08	0.00228	0.0496	Peak1415	NM_008783	ENSMUSG00000052534	Pbx1
chr1:194930302-194930801	chr1	194930301	194930801	-1.08	0.000766	0.0354	Peak665	NM_133654	ENSMUSG00000016494	Cd34
chr10:75797761-75798260	chr10	75797760	75798260	-1.08	0.000729	0.0349	Peak639	NM_008185	ENSMUSG00000001663	Gstt1
chr10:87653518-87654017	chr10	87653517	87654017	-1.08	9.7e-05	0.0176	Peak170	NM_008777	ENSMUSG00000020051	Pah
chr11:31616770-31617269	chr11	31616769	31617269	-1.08	0.00115	0.0395	Peak895	NM_001024919	ENSMUSG00000044502	Bod1
chr13:32416902-32417401	chr13	32416901	32417401	-1.08	0.000622	0.0331	Peak578	NM_146041	ENSMUSG00000038372	Gmds
chr14:24779339-24779838	chr14	24779338	24779838	-1.08	0.000198	0.0232	Peak264	NM_011297	ENSMUSG00000025290	Rps24
chr14:30109766-30110265	chr14	30109765	30110265	-1.08	7.67e-05	0.0159	Peak149	NM_172264	ENSMUSG00000015970	Chdh
chr3:126385319-126385818	chr3	126385318	126385818	-1.08	0.000202	0.0232	Peak269	NM_173451	ENSMUSG00000046561	Arsj
chr3:18635259-18635758	chr3	18635258	18635758	-1.08	0.00141	0.0418	Peak1043	NR_040544	ENSMUSG00000102699	4930433B08Rik
chr3:49757425-49757924	chr3	49757424	49757924	-1.08	0.00142	0.0418	Peak1045	NM_130448	ENSMUSG00000037892	Pcdh18
chr3:61188707-61189206	chr3	61188706	61189206	-1.08	0.00172	0.0448	Peak1182	NM_028712	ENSMUSG00000036894	Rap2b
chr4:40873515-40874014	chr4	40873514	40874014	-1.08	0.000952	0.0375	Peak782	NM_022305	ENSMUSG00000028413	B4galt1
chr4:95910500-95910999	chr4	95910499	95910999	-1.08	0.00218	0.0486	Peak1384	NM_175680	ENSMUSG00000044125	9530080O11Rik
chr5:151650648-151651147	chr5	151650647	151651147	-1.08	0.00153	0.0428	Peak1100	NM_027009	ENSMUSG00000033970	Rfc3
chr5:39624181-39624680	chr5	39624180	39624680	-1.08	0.000346	0.028	Peak380	NM_010474	ENSMUSG00000051022	Hs3st1
chr7:16028958-16029457	chr7	16028957	16029457	-1.08	4.52e-05	0.0123	Peak113	NM_001081418	ENSMUSG00000070808	Bicra
chr8:75108958-75109457	chr8	75108957	75109457	-1.08	0.000376	0.0291	Peak398	NM_008566	ENSMUSG00000005410	Mcm5
chr1:170043565-170044064	chr1	170043564	170044064	-1.09	0.000268	0.0258	Peak320	NM_022563	ENSMUSG00000026674	Ddr2
chr12:5387616-5388115	chr12	5387615	5388115	-1.09	0.00142	0.0418	Peak1044	NM_028318		2810032G03Rik
chr12:76955289-76955788	chr12	76955288	76955788	-1.09	0.000849	0.0364	Peak718	NM_008558	ENSMUSG00000059436	Max
chr13:114655352-114655851	chr13	114655351	114655851	-1.09	0.00173	0.0449	Peak1190	NM_175218	ENSMUSG00000051758	4930544M13Rik
chr15:84639156-84639655	chr15	84639155	84639655	-1.09	0.000307	0.027	Peak349	NM_146061	ENSMUSG00000036106	Prr5
chr17:57230507-57231006	chr17	57230506	57231006	-1.09	0.000311	0.027	Peak354	NM_009778	ENSMUSG00000024164	C3
chr18:46919760-46920259	chr18	46919759	46920259	-1.09	0.00229	0.0496	Peak1421	NM_001033446	ENSMUSG00000073568	Arl14epl
chr18:75598110-75599036	chr18	75598109	75599036	-1.09	0.000982	0.0379	Peak797	NR_045879	ENSMUSG00000097712	Gm10532
chr18:86764056-86765048	chr18	86764055	86765048	-1.09	0.000323	0.0274	Peak364	NM_172633	ENSMUSG00000024647	Cbln2
chr19:5713453-5713952	chr19	5713452	5713952	-1.09	0.000638	0.0337	Peak583	NM_010609	ENSMUSG00000024936	Kcnk7
chr2:32628777-32629276	chr2	32628776	32629276	-1.09	1.97e-05	0.00832	Peak73	NM_021515	ENSMUSG00000026817	Ak1
chr1:153265491-153265990	chr1	153265490	153265990	-1.1	0.00108	0.0386	Peak855	NM_010683	ENSMUSG00000026478	Lamc1
chr1:191718660-191719159	chr1	191718659	191719159	-1.1	0.000142	0.0205	Peak213	NM_172266	ENSMUSG00000026623	Lpgat1
chr1:70135830-70136329	chr1	70135829	70136329	-1.1	7.48e-05	0.0158	Peak145	NM_025728	ENSMUSG00000053153	Spag16
chr1:72710795-72711294	chr1	72710794	72711294	-1.1	0.00137	0.0414	Peak1018	NM_009084	ENSMUSG00000046330	Rpl37a
chr1:84449045-84449544	chr1	84449044	84449544	-1.1	0.000976	0.0378	Peak795	NM_001003948	ENSMUSG00000045658	Pid1
chr11:44925391-44925890	chr11	44925390	44925890	-1.1	9.09e-06	0.00519	Peak54	NR_045100	ENSMUSG00000084773	Gm12159
chr11:45311536-45312035	chr11	45311535	45312035	-1.1	0.000111	0.0192	Peak178	NR_045100	ENSMUSG00000084773	Gm12159
chr13:113954658-113955157	chr13	113954657	113955157	-1.1	0.00206	0.0479	Peak1325	NM_172595	ENSMUSG00000042348	Arl15
chr14:33824438-33824937	chr14	33824437	33824937	-1.1	0.000897	0.0367	Peak751	NR_131113	ENSMUSG00000115751	4930503F20Rik
chr16:44983182-44984147	chr16	44983181	44984147	-1.1	0.000912	0.0369	Peak761	NM_027578	ENSMUSG00000036172	Cd200r3
chr17:79706228-79706727	chr17	79706227	79706727	-1.1	0.000917	0.0369	Peak764	NM_009994	ENSMUSG00000024087	Cyp1b1
chr19:59456714-59457213	chr19	59456713	59457213	-1.1	0.000172	0.0222	Peak239	NR_002863	ENSMUSG00000087095	Emx2os
chr2:62573507-62574006	chr2	62573506	62574006	-1.1	6.32e-05	0.0142	Peak137	NM_007986	ENSMUSG00000000392	Fap
chr4:150371580-150372079	chr4	150371579	150372079	-1.1	0.00148	0.042	Peak1085	NM_001085492	ENSMUSG00000039852	Rere
chr6:87316523-87317022	chr6	87316522	87317022	-1.1	6.17e-05	0.0141	Peak134	NM_054041	ENSMUSG00000033420	Antxr1
chr7:6727490-6728425	chr7	6727489	6728425	-1.1	0.00172	0.0449	Peak1184	NM_008817	ENSMUSG00000002265	Peg3
chr7:98784230-98784729	chr7	98784229	98784729	-1.1	0.000845	0.0364	Peak715	NM_009519	ENSMUSG00000015957	Wnt11
chr9:27191730-27192229	chr9	27191729	27192229	-1.1	0.000894	0.0367	Peak749	NM_023277	ENSMUSG00000031990	Jam3
chr9:60062943-60063900	chr9	60062942	60063900	-1.1	0.000521	0.0314	Peak510	NM_172444	ENSMUSG00000032289	Thsd4
chr12:104561360-104561859	chr12	104561359	104561859	-1.11	0.00057	0.0323	Peak543	NM_010351	ENSMUSG00000021095	Gsc
chr12:24708301-24708800	chr12	24708300	24708800	-1.11	0.00143	0.0418	Peak1052	NM_009104	ENSMUSG00000020649	Rrm2
chr13:71658764-71660346	chr13	71658763	71660346	-1.11	0.00016	0.0214	Peak231	NM_010573	ENSMUSG00000060969	Irx1
chr14:33865433-33865932	chr14	33865432	33865932	-1.11	0.000957	0.0375	Peak786	NR_131113	ENSMUSG00000115751	4930503F20Rik
chr14:51091380-51091879	chr14	51091379	51091879	-1.11	1.83e-09	3.53e-06	Peak16	NM_007447	ENSMUSG00000072115	Ang
chr15:34966268-34966767	chr15	34966267	34966767	-1.11	0.00118	0.0398	Peak914	NM_181317	ENSMUSG00000050963	Kcns2
chr15:91690931-91691430	chr15	91690930	91691430	-1.11	0.00119	0.0398	Peak919	NM_025730	ENSMUSG00000036273	Lrrk2
chr17:70751219-70751718	chr17	70751218	70751718	-1.11	0.00215	0.0484	Peak1370	NM_009372	ENSMUSG00000047407	Tgif1
chr17:78571188-78572132	chr17	78571187	78572132	-1.11	0.00117	0.0397	Peak911	NM_028813	ENSMUSG00000024076	Vit
chr2:118034331-118034830	chr2	118034330	118034830	-1.11	0.00207	0.0479	Peak1330	NR_126479	ENSMUSG00000087203	Gm13986
chr3:146107361-146107860	chr3	146107360	146107860	-1.11	0.00194	0.0469	Peak1272	NM_172864	ENSMUSG00000043020	Wdr63
chr6:59451101-59452045	chr6	59451100	59452045	-1.11	0.000592	0.0328	Peak557	NM_183183	ENSMUSG00000045441	Gprin3
chr6:88759565-88760975	chr6	88759564	88760975	-1.11	0.0018	0.0457	Peak1212	NM_011844	ENSMUSG00000033174	Mgll
chr8:92907340-92907839	chr8	92907339	92907839	-1.11	0.00144	0.0419	Peak1056	NM_027112	ENSMUSG00000078144	Capns2
chr8:93041753-93042252	chr8	93041752	93042252	-1.11	0.00153	0.0429	Peak1101	NM_001013764	ENSMUSG00000071047	Ces1a
chr9:20761095-20761594	chr9	20761094	20761594	-1.11	0.00164	0.0442	Peak1143	NM_173777	ENSMUSG00000032172	Olfm2
chr10:82690171-82691155	chr10	82690170	82691155	-1.12	0.00071	0.0349	Peak625	NM_029102	ENSMUSG00000020251	Glt8d2
chr11:35065507-35066006	chr11	35065506	35066006	-1.12	0.000788	0.0357	Peak676	NM_011412	ENSMUSG00000056427	Slit3
chr11:62920319-62920818	chr11	62920318	62920818	-1.12	9.17e-05	0.0172	Peak163	NM_025496	ENSMUSG00000042200	Cdrt4
chr12:36381436-36381935	chr12	36381435	36381935	-1.12	3.74e-05	0.0115	Peak100	NM_178629	ENSMUSG00000043153	Crppa
chr15:57037532-57038031	chr15	57037531	57038031	-1.12	0.00114	0.0394	Peak891	NM_172378	ENSMUSG00000022366	Slc22a22
chr3:21380206-21380705	chr3	21380205	21380705	-1.12	0.000602	0.0329	Peak563	NM_030732	ENSMUSG00000027630	Tbl1xr1
chr4:128733569-128734068	chr4	128733568	128734068	-1.12	0.00106	0.0386	Peak840	NM_018774	ENSMUSG00000028796	Phc2
chr4:133946263-133946762	chr4	133946262	133946762	-1.12	0.000205	0.0232	Peak272	NM_016957	ENSMUSG00000003038	Hmgn2
chr5:114377550-114378049	chr5	114377549	114378049	-1.12	8.46e-05	0.0169	Peak154	NM_026145	ENSMUSG00000001098	Kctd10
chr5:96801654-96802153	chr5	96801653	96802153	-1.12	0.00139	0.0417	Peak1027	NM_013470	ENSMUSG00000029484	Anxa3
chr6:122544833-122545332	chr6	122544832	122545332	-1.12	0.000934	0.0372	Peak774	NM_009645	ENSMUSG00000040627	Aicda
chr6:17108874-17109373	chr6	17108873	17109373	-1.12	0.000567	0.0322	Peak542	NM_011570	ENSMUSG00000029552	Tes
chr7:119960403-119960902	chr7	119960402	119960902	-1.12	0.000658	0.0344	Peak590	NM_029610	ENSMUSG00000030922	Lyrm1
chr8:105170031-105170530	chr8	105170030	105170530	-1.12	0.000425	0.0299	Peak435	NM_022309	ENSMUSG00000031885	Cbfb
chr8:116429367-116429866	chr8	116429366	116429866	-1.12	0.000513	0.0314	Peak500	NM_029297	ENSMUSG00000034467	Dynlrb2
chr9:64019648-64020147	chr9	64019647	64020147	-1.12	0.000397	0.0292	Peak415	NM_008542	ENSMUSG00000036867	Smad6
chr9:82861457-82861956	chr9	82861456	82861956	-1.12	0.00127	0.0405	Peak965	NM_022986	ENSMUSG00000032251	Irak1bp1
chr1:174041054-174041553	chr1	174041053	174041553	-1.13	0.000122	0.0197	Peak190	NM_146717	ENSMUSG00000045381	Olfr433
chr10:119014962-119015461	chr10	119014961	119015461	-1.13	0.000475	0.0305	Peak478	NR_152787	ENSMUSG00000112778	Gm33677
chr10:87639195-87639694	chr10	87639194	87639694	-1.13	0.000564	0.0321	Peak541	NM_008777	ENSMUSG00000020051	Pah
chr11:45264479-45264978	chr11	45264478	45264978	-1.13	6.5e-06	0.00454	Peak44	NR_045100	ENSMUSG00000084773	Gm12159
chr12:71905417-71905916	chr12	71905416	71905916	-1.13	0.00131	0.0409	Peak987	NM_026102	ENSMUSG00000034574	Daam1
chr13:89889398-89889897	chr13	89889397	89889897	-1.13	0.00189	0.0467	Peak1248	NM_019389	ENSMUSG00000021614	Vcan
chr13:93499813-93500312	chr13	93499812	93500312	-1.13	0.000538	0.0314	Peak525	NM_021310	ENSMUSG00000021690	Jmy
chr15:93710837-93711336	chr15	93710836	93711336	-1.13	0.000815	0.0359	Peak700	NM_001033217	ENSMUSG00000036158	Prickle1
chr17:53650602-53651101	chr17	53650601	53651101	-1.13	0.00104	0.0385	Peak831	NM_028232	ENSMUSG00000023940	Sgo1
chr2:44151994-44152493	chr2	44151993	44152493	-1.13	0.000908	0.0369	Peak758	NR_040622	ENSMUSG00000085089	Arhgap15os
chr2:60076126-60076625	chr2	60076125	60076625	-1.13	0.00133	0.0412	Peak997	NM_001370942		Gm13570
chr5:90820305-90820804	chr5	90820304	90820804	-1.13	0.000813	0.0359	Peak697	NM_011339	ENSMUSG00000029375	Cxcl15
chr6:141041955-141042454	chr6	141041954	141042454	-1.13	0.00153	0.0429	Peak1102	NM_018779	ENSMUSG00000041741	Pde3a
chr6:84018866-84019805	chr6	84018865	84019805	-1.13	0.00178	0.0455	Peak1208	NM_021469	ENSMUSG00000033788	Dysf
chr7:110516496-110517447	chr7	110516495	110517447	-1.13	0.000927	0.037	Peak771	NM_177324	ENSMUSG00000038371	Sbf2
chr7:31055003-31055502	chr7	31055002	31055502	-1.13	2.38e-06	0.00229	Peak32	NM_019503	ENSMUSG00000036570	Fxyd1
chr7:89117028-89117527	chr7	89117027	89117527	-1.13	0.00119	0.0398	Peak922	NM_028343	ENSMUSG00000039428	Tmem135
chr8:87958130-87959113	chr8	87958129	87959113	-1.13	0.00193	0.0469	Peak1266	NM_033327	ENSMUSG00000045333	Zfp423
chr9:123384520-123385406	chr9	123384519	123385406	-1.13	0.00205	0.0478	Peak1322	NM_153168	ENSMUSG00000035202	Lars2
chr9:46196456-46197445	chr9	46196455	46197445	-1.13	0.00106	0.0386	Peak843	NM_009692	ENSMUSG00000032083	Apoa1
chr1:152607716-152608215	chr1	152607715	152608215	-1.14	0.00214	0.0483	Peak1368	NM_016846	ENSMUSG00000026482	Rgl1
chr11:116657563-116658062	chr11	116657562	116658062	-1.14	0.000801	0.0357	Peak691	NM_001163318	ENSMUSG00000075410	Prcd
chr11:16815783-16816282	chr11	16815782	16816282	-1.14	0.000399	0.0292	Peak420	NM_007912	ENSMUSG00000020122	Egfr
chr11:50457257-50457756	chr11	50457256	50457756	-1.14	3.64e-05	0.0115	Peak96	NM_172557	ENSMUSG00000020375	Rufy1
chr11:75139340-75139839	chr11	75139339	75139839	-1.14	0.000103	0.0184	Peak173	NM_010430	ENSMUSG00000043099	Hic1
chr13:114720052-114720551	chr13	114720051	114720551	-1.14	0.000925	0.037	Peak770	NM_013826	ENSMUSG00000015536	Mocs2
chr13:80963047-80963546	chr13	80963046	80963546	-1.14	3.07e-05	0.0107	Peak88	NR_015587	ENSMUSG00000097098	9330111N05Rik
chr14:54254077-54254576	chr14	54254076	54254576	-1.14	0.000672	0.0344	Peak601	NM_134076	ENSMUSG00000040997	Abhd4
chr16:15984827-15985326	chr16	15984826	15985326	-1.14	1.74e-05	0.00802	Peak67	NM_007679	ENSMUSG00000071637	Cebpd
chr18:75370611-75371110	chr18	75370610	75371110	-1.14	9.18e-05	0.0172	Peak164	NM_008543	ENSMUSG00000025880	Smad7
chr18:83526361-83526860	chr18	83526360	83526860	-1.14	0.00109	0.0386	Peak864	NR_045361	ENSMUSG00000118333	4921531P14Rik
chr19:46901748-46902247	chr19	46901747	46902247	-1.14	7.6e-05	0.0159	Peak147	NM_029810	ENSMUSG00000025041	Nt5c2
chr2:44146836-44147335	chr2	44146835	44147335	-1.14	0.000429	0.0299	Peak440	NR_040622	ENSMUSG00000085089	Arhgap15os
chr8:109578661-109579160	chr8	109578660	109579160	-1.14	0.000884	0.0367	Peak741	NM_017370	ENSMUSG00000031722	Hp
chr8:68520423-68520922	chr8	68520422	68520922	-1.14	0.000301	0.0268	Peak346	NR_038181	ENSMUSG00000085197	1700125H03Rik
chr9:84739720-84740219	chr9	84739719	84740219	-1.14	0.000994	0.038	Peak806	NR_040739	ENSMUSG00000099724	4930554C24Rik
chr10:118990118-118990617	chr10	118990117	118990617	-1.15	0.00014	0.0204	Peak209	NR_152787	ENSMUSG00000112778	Gm33677
chr13:13487534-13488033	chr13	13487533	13488033	-1.15	0.000236	0.0245	Peak296	NM_010917	ENSMUSG00000005397	Nid1
chr13:24937349-24938203	chr13	24937348	24938203	-1.15	0.000687	0.0346	Peak613	NM_172532	ENSMUSG00000035936	Aldh5a1
chr15:98987233-98987732	chr15	98987232	98987732	-1.15	0.000229	0.0242	Peak291	NR_045991	ENSMUSG00000097587	4930578M01Rik
chr18:44560090-44560589	chr18	44560089	44560589	-1.15	0.00209	0.048	Peak1341	NR_026853	ENSMUSG00000097610	A930012L18Rik
chr19:21440540-21441039	chr19	21440539	21441039	-1.15	0.000895	0.0367	Peak750	NM_010266	ENSMUSG00000058624	Gda
chr19:34553162-34553661	chr19	34553161	34553661	-1.15	0.00109	0.0386	Peak869	NM_008332	ENSMUSG00000045932	Ifit2
chr3:65905699-65906198	chr3	65905698	65906198	-1.15	0.000274	0.0261	Peak323	NM_019937	ENSMUSG00000027829	Ccnl1
chr4:64900724-64901223	chr4	64900723	64901223	-1.15	1.3e-06	0.00149	Peak27	NM_021362	ENSMUSG00000028370	Pappa
chr5:151233335-151233834	chr5	151233334	151233834	-1.15	0.000457	0.0303	Peak465	NM_146258	ENSMUSG00000016128	Stard13
chr5:95945691-95946190	chr5	95945690	95946190	-1.15	0.000613	0.0329	Peak573	NM_018866	ENSMUSG00000023078	Cxcl13
chr6:134433323-134433822	chr6	134433322	134433822	-1.15	0.000522	0.0314	Peak511	NM_025778	ENSMUSG00000030200	Bcl2l14
chr6:84247346-84247845	chr6	84247345	84247845	-1.15	2.94e-05	0.0106	Peak85	NR_046063	ENSMUSG00000107797	Gm10445
chr7:75712324-75712823	chr7	75712323	75712823	-1.15	0.000395	0.0292	Peak413	NM_029652	ENSMUSG00000055652	Klhl25
chr7:79893094-79893593	chr7	79893093	79893593	-1.15	0.00226	0.0495	Peak1405	NM_009682	ENSMUSG00000063801	Ap3s2
chr9:58517715-58518214	chr9	58517714	58518214	-1.15	0.000914	0.0369	Peak762	NM_133983	ENSMUSG00000035914	Cd276
chr12:16835882-16836381	chr12	16835881	16836381	-1.16	0.00182	0.0459	Peak1221	NM_033270	ENSMUSG00000057469	E2f6
chr13:71670457-71670956	chr13	71670456	71670956	-1.16	0.00207	0.0479	Peak1329	NM_010573	ENSMUSG00000060969	Irx1
chr16:76432630-76433129	chr16	76432629	76433129	-1.16	0.00206	0.0479	Peak1323	NM_007990	ENSMUSG00000038274	Fau
chr2:112369607-112370106	chr2	112369606	112370106	-1.16	0.000382	0.0291	Peak405	NM_026519	ENSMUSG00000027131	Emc4
chr3:81017354-81017853	chr3	81017353	81017853	-1.16	0.00221	0.0488	Peak1393	NM_019971	ENSMUSG00000028019	Pdgfc
chr4:86054707-86055206	chr4	86054706	86055206	-1.16	3.44e-05	0.0114	Peak91	NM_029967	ENSMUSG00000066113	Adamtsl1
chr4:86226491-86226990	chr4	86226490	86226990	-1.16	0.000892	0.0367	Peak747	NM_029967	ENSMUSG00000066113	Adamtsl1
chr5:64959553-64960052	chr5	64959552	64960052	-1.16	0.000139	0.0204	Peak207	NM_011604	ENSMUSG00000051498	Tlr6
chr6:5495929-5496428	chr6	5495928	5496428	-1.16	0.00104	0.0385	Peak832	NM_013743	ENSMUSG00000019577	Pdk4
chr6:73228688-73229187	chr6	73228687	73229187	-1.16	0.00012	0.0197	Peak188	NM_001164669	ENSMUSG00000052861	Dnah6
chr8:44670688-44671562	chr8	44670687	44671562	-1.16	0.000718	0.0349	Peak631	NM_001081286	ENSMUSG00000070047	Fat1
chr9:123757406-123757905	chr9	123757405	123757905	-1.16	0.000387	0.0292	Peak408	NM_009913	ENSMUSG00000029530	Ccr9
chr9:51538512-51539011	chr9	51538511	51539011	-1.16	0.00229	0.0496	Peak1422	NM_027217	ENSMUSG00000036027	1810046K07Rik
chr1:40094425-40094924	chr1	40094424	40094924	-1.17	0.00166	0.0444	Peak1150	NM_010555	ENSMUSG00000026073	Il1r2
chr1:63555021-63555520	chr1	63555020	63555520	-1.17	0.00143	0.0418	Peak1054	NM_001370842	ENSMUSG00000115378	Gm39653
chr10:125965659-125966158	chr10	125965658	125966158	-1.17	0.00161	0.0439	Peak1129	NM_177152	ENSMUSG00000020105	Lrig3
chr10:97422473-97422972	chr10	97422472	97422972	-1.17	0.000415	0.0298	Peak430	NR_039547	ENSMUSG00000105557	Mir3966
chr11:104627942-104628441	chr11	104627941	104628441	-1.17	0.00218	0.0486	Peak1383	NM_016780	ENSMUSG00000020689	Itgb3
chr11:48820335-48820834	chr11	48820334	48820834	-1.17	0.000545	0.0315	Peak533	NM_145377	ENSMUSG00000040365	Trim41
chr13:90724809-90725784	chr13	90724808	90725784	-1.17	0.00097	0.0377	Peak793	NM_001145879	ENSMUSG00000078958	Atp6ap1l
chr15:103215111-103215610	chr15	103215110	103215610	-1.17	0.000963	0.0375	Peak790	NM_007626	ENSMUSG00000009575	Cbx5
chr15:85248908-85249407	chr15	85248907	85249407	-1.17	0.00182	0.0459	Peak1222	NM_010180	ENSMUSG00000006369	Fbln1
chr16:44538411-44538910	chr16	44538410	44538910	-1.17	0.000331	0.0274	Peak371	NR_037242	ENSMUSG00000093046	Mir3081
chr18:13387517-13388016	chr18	13387516	13388016	-1.17	0.000764	0.0354	Peak663	NM_153087	ENSMUSG00000037346	Hrh4
chr4:149181775-149182274	chr4	149181774	149182274	-1.17	0.000558	0.0319	Peak539	NM_025801	ENSMUSG00000028961	Pgd
chr4:150746218-150746717	chr4	150746217	150746717	-1.17	0.000656	0.0344	Peak588	NR_162802		Mir12196
chr5:107200763-107201262	chr5	107200762	107201262	-1.17	3.6e-06	0.00326	Peak34	NM_011578	ENSMUSG00000029287	Tgfbr3
chr1:162985263-162985762	chr1	162985262	162985762	-1.18	0.000539	0.0314	Peak528	NM_008030	ENSMUSG00000026691	Fmo3
chr10:10812607-10813106	chr10	10812606	10813106	-1.18	0.00207	0.0479	Peak1331	NR_046010	ENSMUSG00000112730	4930567K20Rik
chr10:97586652-97587151	chr10	97586651	97587151	-1.18	0.000155	0.0211	Peak227	NR_045356	ENSMUSG00000112484	4930473O22Rik
chr11:120256705-120257204	chr11	120256704	120257204	-1.18	0.00184	0.0463	Peak1227	NM_198423	ENSMUSG00000039741	Bahcc1
chr13:99516158-99517048	chr13	99516157	99517048	-1.18	0.000558	0.0319	Peak540	NM_008634	ENSMUSG00000052727	Map1b
chr15:84641423-84641922	chr15	84641422	84641922	-1.18	0.000959	0.0375	Peak787	NM_146061	ENSMUSG00000036106	Prr5
chr17:80637697-80638692	chr17	80637696	80638692	-1.18	0.00159	0.0436	Peak1121	NM_001033443	ENSMUSG00000033966	Cdkl4
chr2:117838622-117839121	chr2	117838621	117839121	-1.18	0.0013	0.0408	Peak982	NR_040631	ENSMUSG00000086221	4930412B13Rik
chr2:138674844-138675343	chr2	138674843	138675343	-1.18	4.32e-05	0.0121	Peak110	NR_035477	ENSMUSG00000088983	Mir1952
chr3:53784714-53785213	chr3	53784713	53785213	-1.18	7.63e-05	0.0159	Peak148	NM_026435	ENSMUSG00000027746	Ufm1
chr3:53789346-53789845	chr3	53789345	53789845	-1.18	0.000162	0.0214	Peak233	NM_026435	ENSMUSG00000027746	Ufm1
chr4:149920593-149921092	chr4	149920592	149921092	-1.18	0.00147	0.042	Peak1080	NM_029035	ENSMUSG00000039911	Spsb1
chr4:39943650-39944149	chr4	39943649	39944149	-1.18	0.000623	0.0331	Peak579	NM_007386	ENSMUSG00000028405	Aco1
chr4:54601823-54602322	chr4	54601822	54602322	-1.18	0.000271	0.0261	Peak321	NM_172867	ENSMUSG00000060206	Zfp462
chr6:90357810-90358309	chr6	90357809	90358309	-1.18	0.00211	0.0481	Peak1353	NM_030260	ENSMUSG00000034430	Zxdc
chr7:89097423-89097922	chr7	89097422	89097922	-1.18	0.000169	0.0219	Peak238	NM_028343	ENSMUSG00000039428	Tmem135
chr8:122103732-122104231	chr8	122103731	122104231	-1.18	0.000687	0.0346	Peak612	NR_106096	ENSMUSG00000099140	Mir7237
chr8:84033016-84033515	chr8	84033015	84033515	-1.18	0.00101	0.0382	Peak817	NM_016671	ENSMUSG00000005465	Il27ra
chr8:92984457-92984956	chr8	92984456	92984956	-1.18	0.00105	0.0386	Peak835	NM_009209	ENSMUSG00000055368	Slc6a2
chr9:35156084-35156583	chr9	35156083	35156583	-1.18	0.00147	0.042	Peak1078	NM_027030	ENSMUSG00000032040	Dcps
chr9:86464199-86465070	chr9	86464198	86465070	-1.18	0.00053	0.0314	Peak519	NM_027394	ENSMUSG00000032415	Ube2cbp
chr1:179045973-179046472	chr1	179045972	179046472	-1.19	0.0013	0.0408	Peak984	NM_027188	ENSMUSG00000055067	Smyd3
chr10:119052586-119053085	chr10	119052585	119053085	-1.19	0.00193	0.0469	Peak1264	NR_152787	ENSMUSG00000112778	Gm33677
chr10:25275252-25276218	chr10	25275251	25276218	-1.19	0.000101	0.0181	Peak172	NM_018747	ENSMUSG00000039166	Akap7
chr10:57288791-57289290	chr10	57288790	57289290	-1.19	0.00202	0.0477	Peak1303	NR_045353	ENSMUSG00000097370	4930467K11Rik
chr11:16527771-16528270	chr11	16527770	16528270	-1.19	8.53e-06	0.00496	Peak53	NM_011343	ENSMUSG00000078974	Sec61g
chr12:32436762-32437261	chr12	32436761	32437261	-1.19	0.00227	0.0496	Peak1411	NM_028111	ENSMUSG00000090946	Ccdc71l
chr12:32567455-32567954	chr12	32567454	32567954	-1.19	0.000484	0.0306	Peak487	NM_028111	ENSMUSG00000090946	Ccdc71l
chr12:73033180-73034141	chr12	73033179	73034141	-1.19	0.00165	0.0444	Peak1148	NR_162772		Mir9718
chr14:64727154-64727653	chr14	64727153	64727653	-1.19	0.00145	0.042	Peak1062	NM_001081177	ENSMUSG00000060012	Kif13b
chr14:87155208-87155707	chr14	87155207	87155707	-1.19	0.0011	0.0388	Peak874	NM_019670	ENSMUSG00000022021	Diaph3
chr15:8885322-8885821	chr15	8885321	8885821	-1.19	0.000236	0.0245	Peak295	NM_198024	ENSMUSG00000048424	Ranbp3l
chr2:51145570-51146069	chr2	51145569	51146069	-1.19	0.000468	0.0305	Peak471	NM_028810	ENSMUSG00000017144	Rnd3
chr3:81032772-81033271	chr3	81032771	81033271	-1.19	0.0017	0.0448	Peak1167	NM_019971	ENSMUSG00000028019	Pdgfc
chr4:11972778-11973277	chr4	11972777	11973277	-1.19	0.0017	0.0448	Peak1170	NR_040577		1700123M08Rik
chr4:11978661-11979160	chr4	11978660	11979160	-1.19	4.45e-06	0.00381	Peak36	NR_040577		1700123M08Rik
chr1:133919863-133920362	chr1	133919862	133920362	-1.2	0.00173	0.0449	Peak1189	NM_054077	ENSMUSG00000041577	Prelp
chr10:42273543-42274042	chr10	42273542	42274042	-1.2	0.00209	0.048	Peak1340	NM_019740	ENSMUSG00000048756	Foxo3
chr10:95261225-95262106	chr10	95261224	95262106	-1.2	0.0015	0.0424	Peak1093	NM_009950	ENSMUSG00000045867	Cradd
chr11:44943188-44943687	chr11	44943187	44943687	-1.2	0.000704	0.0348	Peak624	NR_045100	ENSMUSG00000084773	Gm12159
chr11:63115461-63115960	chr11	63115460	63115960	-1.2	0.000487	0.0307	Peak489	NM_008885	ENSMUSG00000018217	Pmp22
chr12:94421431-94422361	chr12	94421430	94422361	-1.2	0.000189	0.023	Peak252	NR_106175	ENSMUSG00000098498	Mir8099-1
chr13:111489472-111489971	chr13	111489471	111489971	-1.2	4.05e-05	0.0116	Peak107	NM_028487	ENSMUSG00000032745	Gpbp1
chr15:98609304-98609803	chr15	98609303	98609803	-1.2	0.00209	0.048	Peak1337	NM_007405	ENSMUSG00000022994	Adcy6
chr17:27153934-27154433	chr17	27153933	27154433	-1.2	0.00162	0.0439	Peak1133	NM_173027	ENSMUSG00000024210	Ip6k3
chr18:78485509-78486008	chr18	78485508	78486008	-1.2	0.000852	0.0365	Peak720	NM_030683	ENSMUSG00000024552	Slc14a2
chr2:135642015-135642514	chr2	135642014	135642514	-1.2	0.00171	0.0448	Peak1176	NM_013829	ENSMUSG00000039943	Plcb4
chr3:54516970-54517469	chr3	54516969	54517469	-1.2	0.000982	0.0379	Peak798	NM_015784	ENSMUSG00000027750	Postn
chr4:52591069-52591568	chr4	52591068	52591568	-1.2	0.000588	0.0326	Peak556	NM_026652	ENSMUSG00000028314	Toporsl
chr4:86074983-86075482	chr4	86074982	86075482	-1.2	0.00216	0.0485	Peak1374	NM_029967	ENSMUSG00000066113	Adamtsl1
chr9:83099180-83100114	chr9	83099179	83100114	-1.2	0.000715	0.0349	Peak629	NM_026122	ENSMUSG00000066456	Hmgn3
chr1:183117396-183117895	chr1	183117395	183117895	-1.21	0.00199	0.0475	Peak1285	NM_026866	ENSMUSG00000030768	Disp1
chr13:110966967-110967888	chr13	110966966	110967888	-1.21	0.00211	0.0481	Peak1354	NR_131194		4930526H09Rik
chr2:45440508-45441007	chr2	45440507	45441007	-1.21	0.00212	0.0482	Peak1357	NR_040497	ENSMUSG00000086202	1700019E08Rik
chr3:43537047-43537546	chr3	43537046	43537546	-1.21	0.00101	0.0381	Peak814	NM_027271	ENSMUSG00000025766	D3Ertd751e
chr4:6595266-6595765	chr4	6595265	6595765	-1.21	0.00204	0.0477	Peak1318	NM_010945	ENSMUSG00000028245	Nsmaf
chr5:102468058-102469014	chr5	102468057	102469014	-1.21	0.00122	0.0401	Peak933	NM_029270	ENSMUSG00000057315	Arhgap24
chr5:66518200-66518699	chr5	66518199	66518699	-1.21	3.47e-05	0.0114	Peak93	NM_009686	ENSMUSG00000029207	Apbb2
chr6:4350338-4350837	chr6	4350337	4350837	-1.21	0.000609	0.0329	Peak566	NM_007743	ENSMUSG00000029661	Col1a2
chr9:123137665-123138164	chr9	123137664	123138164	-1.21	0.000133	0.0201	Peak204	NM_011606	ENSMUSG00000025784	Clec3b
chr9:78115813-78116312	chr9	78115812	78116312	-1.21	0.00014	0.0204	Peak212	NM_019987	ENSMUSG00000009828	Ick
chr1:154117475-154117974	chr1	154117474	154117974	-1.22	0.001	0.0381	Peak808	NM_001204908	ENSMUSG00000066797	Zfp648
chr1:162891478-162891977	chr1	162891477	162891977	-1.22	0.00102	0.0382	Peak820	NM_018881	ENSMUSG00000040170	Fmo2
chr10:29535389-29536387	chr10	29535388	29536387	-1.22	0.00118	0.0398	Peak916	NM_028351	ENSMUSG00000019880	Rspo3
chr11:116644085-116644584	chr11	116644084	116644584	-1.22	0.000673	0.0344	Peak602	NM_030206	ENSMUSG00000020810	Cygb
chr11:88555751-88556687	chr11	88555750	88556687	-1.22	0.000604	0.0329	Peak564	NR_131025		0610039H22Rik
chr13:53230762-53231261	chr13	53230761	53231261	-1.22	0.00112	0.0391	Peak881	NM_013846	ENSMUSG00000021464	Ror2
chr14:21772760-21773743	chr14	21772759	21773743	-1.22	0.00171	0.0448	Peak1175	NM_026283	ENSMUSG00000021770	Samd8
chr15:78575238-78576142	chr15	78575237	78576142	-1.22	0.00105	0.0386	Peak836	NM_009008	ENSMUSG00000033220	Rac2
chr16:26619684-26620183	chr16	26619683	26620183	-1.22	0.00223	0.049	Peak1403	NM_008364	ENSMUSG00000022514	Il1rap
chr17:88336160-88336659	chr17	88336159	88336659	-1.22	0.00165	0.0443	Peak1146	NM_180974	ENSMUSG00000034998	Foxn2
chr2:113768196-113769552	chr2	113768195	113769552	-1.22	0.000254	0.0251	Peak312	NM_011824	ENSMUSG00000074934	Grem1
chr2:126996468-126996967	chr2	126996467	126996967	-1.22	0.00145	0.042	Peak1063	NM_175550	ENSMUSG00000001998	Ap4e1
chr3:49908515-49909014	chr3	49908514	49909014	-1.22	0.00102	0.0383	Peak821	NM_130448	ENSMUSG00000037892	Pcdh18
chr4:120194399-120194898	chr4	120194398	120194898	-1.22	0.000153	0.0209	Peak225	NM_007902	ENSMUSG00000028635	Edn2
chr4:133025759-133026258	chr4	133025758	133026258	-1.22	0.00211	0.0481	Peak1352	NM_146155	ENSMUSG00000037692	Ahdc1
chr5:104859718-104860217	chr5	104859717	104860217	-1.22	0.000231	0.0243	Peak293	NM_001039231	ENSMUSG00000072774	Zfp951
chr1:131548099-131548598	chr1	131548098	131548598	-1.23	0.000162	0.0214	Peak232	NM_175382	ENSMUSG00000055184	Fam72a
chr1:43862951-43863450	chr1	43862950	43863450	-1.23	0.00161	0.0439	Peak1127	NM_026430	ENSMUSG00000057363	Uxs1
chr13:59853407-59853906	chr13	59853406	59853906	-1.23	0.00162	0.0439	Peak1132	NM_153538	ENSMUSG00000035248	Tut7
chr14:25773317-25773816	chr14	25773316	25773816	-1.23	0.00227	0.0496	Peak1412	NM_001101433	ENSMUSG00000055538	Zcchc24
chr14:46734534-46735033	chr14	46734533	46735033	-1.23	0.00066	0.0344	Peak591	NM_028222	ENSMUSG00000037628	Cdkn3
chr15:11746162-11746661	chr15	11746161	11746661	-1.23	0.00103	0.0385	Peak823	NM_008728	ENSMUSG00000022206	Npr3
chr2:139849904-139850403	chr2	139849903	139850403	-1.23	0.00134	0.0412	Peak1004	NM_001126490	ENSMUSG00000074766	Ism1
chr3:53788465-53788964	chr3	53788464	53788964	-1.23	0.000132	0.0201	Peak201	NM_026435	ENSMUSG00000027746	Ufm1
chr3:90549639-90550138	chr3	90549638	90550138	-1.23	0.000731	0.0349	Peak642	NM_026416	ENSMUSG00000074457	S100a16
chr6:122517316-122518253	chr6	122517315	122518253	-1.23	0.00174	0.0449	Peak1193	NM_015776	ENSMUSG00000030116	Mfap5
chr6:134668760-134669259	chr6	134668759	134669259	-1.23	0.000261	0.0255	Peak315	NM_026371	ENSMUSG00000042992	Borcs5
chr9:123390935-123391434	chr9	123390934	123391434	-1.23	0.000957	0.0375	Peak785	NM_153168	ENSMUSG00000035202	Lars2
chr9:43127143-43127642	chr9	43127142	43127642	-1.23	0.00127	0.0405	Peak966	NM_001034863	ENSMUSG00000048503	Tmem136
chr1:158852392-158853343	chr1	158852391	158853343	-1.24	0.000916	0.0369	Peak763	NM_001085376	ENSMUSG00000073530	Pappa2
chr10:4775354-4775853	chr10	4775353	4775853	-1.24	6.09e-05	0.0141	Peak133	NM_007956	ENSMUSG00000019768	Esr1
chr11:30357820-30358319	chr11	30357819	30358319	-1.24	0.000739	0.0349	Peak652	NM_001100394	ENSMUSG00000040919	4930505A04Rik
chr12:95693306-95693805	chr12	95693305	95693805	-1.24	0.00094	0.0373	Peak776	NM_201518	ENSMUSG00000047414	Flrt2
chr15:67467535-67468034	chr15	67467534	67468034	-1.24	0.000447	0.0302	Peak455	NR_045140	ENSMUSG00000102069	1700012I11Rik
chr15:79400897-79401396	chr15	79400896	79401396	-1.24	0.000162	0.0214	Peak234	NM_172608	ENSMUSG00000009035	Tmem184b
chr17:50125152-50125651	chr17	50125151	50125651	-1.24	0.000297	0.0267	Peak342	NM_181397	ENSMUSG00000039316	Rftn1
chr19:47459079-47459578	chr19	47459078	47459578	-1.24	0.00219	0.0487	Peak1386	NM_008018	ENSMUSG00000053617	Sh3pxd2a
chr3:66985127-66985626	chr3	66985126	66985626	-1.24	0.000127	0.0198	Peak198	NM_025822	ENSMUSG00000034544	Rsrc1
chr3:89089521-89090020	chr3	89089520	89090020	-1.24	0.0019	0.0467	Peak1250	NM_028188	ENSMUSG00000041263	Rusc1
chr3:90574673-90575172	chr3	90574672	90575172	-1.24	0.000391	0.0292	Peak412	NM_011310	ENSMUSG00000001021	S100a3
chr9:123150889-123151388	chr9	123150888	123151388	-1.24	5.78e-06	0.00424	Peak42	NM_011606	ENSMUSG00000025784	Clec3b
chrX:72274074-72274573	chrX	72274073	72274573	-1.24	0.00042	0.0299	Peak432	NM_017369	ENSMUSG00000031340	Gabre
chr16:55571415-55571914	chr16	55571414	55571914	-1.25	0.00157	0.0433	Peak1112	NR_039578	ENSMUSG00000093292	Mir5118
chr18:12861468-12861967	chr18	12861467	12861967	-1.25	0.000599	0.0329	Peak561	NM_020573	ENSMUSG00000044252	Osbpl1a
chr2:180582666-180583165	chr2	180582665	180583165	-1.25	0.00136	0.0413	Peak1012	NM_028479	ENSMUSG00000027569	Mrgbp
chr2:52580384-52580883	chr2	52580383	52580883	-1.25	9.5e-05	0.0173	Peak169	NM_146123	ENSMUSG00000017412	Cacnb4
chr8:25240873-25241372	chr8	25240872	25241372	-1.25	0.000788	0.0357	Peak675	NM_177089	ENSMUSG00000065954	Tacc1
chr1:72593361-72593860	chr1	72593360	72593860	-1.26	0.00184	0.0463	Peak1226	NM_018817	ENSMUSG00000039354	Smarcal1
chr11:16632787-16633286	chr11	16632786	16633286	-1.26	0.00129	0.0408	Peak975	NM_007912	ENSMUSG00000020122	Egfr
chr11:44984294-44984793	chr11	44984293	44984793	-1.26	0.000611	0.0329	Peak567	NR_045100	ENSMUSG00000084773	Gm12159
chr13:32222815-32223314	chr13	32222814	32223314	-1.26	0.00111	0.039	Peak879	NM_146041	ENSMUSG00000038372	Gmds
chr15:99018464-99018963	chr15	99018463	99018963	-1.26	8.16e-06	0.00496	Peak50	NM_009448	ENSMUSG00000043091	Tuba1c
chr19:44264952-44265451	chr19	44264951	44265451	-1.26	0.000949	0.0375	Peak781	NM_009128	ENSMUSG00000025203	Scd2
chr2:68908046-68908545	chr2	68908045	68908545	-1.26	0.00086	0.0365	Peak724	NM_172856	ENSMUSG00000027035	Cers6
chr5:88981367-88981866	chr5	88981366	88981866	-1.26	0.000428	0.0299	Peak436	NM_018760	ENSMUSG00000060961	Slc4a4
chr6:8159198-8159697	chr6	8159197	8159697	-1.26	4.71e-06	0.00381	Peak38	NM_001037865	ENSMUSG00000068794	Col28a1
chr7:104532559-104533058	chr7	104532558	104533058	-1.26	0.000191	0.023	Peak255	NM_001037924	ENSMUSG00000073929	Trim30e-ps1
chr11:34974062-34974561	chr11	34974061	34974561	-1.27	0.00106	0.0386	Peak846	NM_027411	ENSMUSG00000069910	Spdl1
chr13:34651593-34652092	chr13	34651592	34652092	-1.27	0.002	0.0475	Peak1295	NM_025831	ENSMUSG00000021411	Pxdc1
chr15:33426469-33426968	chr15	33426468	33426968	-1.27	0.000413	0.0297	Peak428	NM_028551	ENSMUSG00000058101	1700084J12Rik
chr16:31330699-31331198	chr16	31330698	31331198	-1.27	8.74e-05	0.017	Peak158	NR_155301		AV205837
chr18:61058119-61058618	chr18	61058118	61058618	-1.27	0.00092	0.0369	Peak767	NM_008809	ENSMUSG00000024620	Pdgfrb
chr4:54325299-54325798	chr4	54325298	54325798	-1.27	0.00132	0.041	Peak993	NM_028053	ENSMUSG00000028420	Tmem38b
chr5:110606128-110606627	chr5	110606127	110606627	-1.27	1.47e-06	0.00157	Peak29	NM_198306	ENSMUSG00000033316	Galnt9
chr5:74897452-74897951	chr5	74897451	74897951	-1.27	2.43e-05	0.00959	Peak78	NM_001037908	ENSMUSG00000072874	Gm6116
chr6:114780354-114780853	chr6	114780353	114780853	-1.27	0.000451	0.0302	Peak458	NM_028835	ENSMUSG00000030314	Atg7
chr6:28862058-28862557	chr6	28862057	28862557	-1.27	0.000791	0.0357	Peak682	NM_138682	ENSMUSG00000049939	Lrrc4
chr11:68058291-68058790	chr11	68058290	68058790	-1.28	3.58e-05	0.0115	Peak95	NM_018768	ENSMUSG00000020903	Stx8
chr15:53170698-53171197	chr15	53170697	53171197	-1.28	0.000378	0.0291	Peak400	NM_010162	ENSMUSG00000061731	Ext1
chr5:115134150-115134649	chr5	115134149	115134649	-1.28	0.000807	0.0359	Peak693	NM_175352	ENSMUSG00000046562	Unc119b
chr5:144898855-144899354	chr5	144898854	144899354	-1.28	0.000328	0.0274	Peak367	NR_106006	ENSMUSG00000098822	Mir7039
chr5:43645286-43645785	chr5	43645285	43645785	-1.28	0.00019	0.023	Peak254	NM_172274	ENSMUSG00000039765	Cc2d2a
chr9:41808192-41808691	chr9	41808191	41808691	-1.28	0.00126	0.0404	Peak957	NR_029822	ENSMUSG00000093354	Mir125b-1
chr10:95258032-95258531	chr10	95258031	95258531	-1.29	0.000819	0.036	Peak701	NM_009950	ENSMUSG00000045867	Cradd
chr11:65368064-65368563	chr11	65368063	65368563	-1.29	0.00129	0.0408	Peak974	NR_040280	ENSMUSG00000085162	Gm12295
chr13:114719224-114719723	chr13	114719223	114719723	-1.29	0.00104	0.0385	Peak830	NM_013826	ENSMUSG00000015536	Mocs2
chr16:72662756-72663255	chr16	72662755	72663255	-1.29	0.00151	0.0425	Peak1096	NM_019413	ENSMUSG00000022883	Robo1
chr2:48426235-48426734	chr2	48426234	48426734	-1.29	0.0013	0.0408	Peak978	NM_007396	ENSMUSG00000052155	Acvr2a
chr2:92013106-92013605	chr2	92013105	92013605	-1.29	0.00141	0.0418	Peak1035	NM_011957	ENSMUSG00000027230	Creb3l1
chr5:102623381-102623880	chr5	102623380	102623880	-1.29	0.000317	0.0272	Peak358	NM_029270	ENSMUSG00000057315	Arhgap24
chr5:135012241-135012740	chr5	135012240	135012740	-1.29	0.000119	0.0196	Peak186	NR_026688	ENSMUSG00000085042	Abhd11os
chr5:51868740-51869239	chr5	51868739	51869239	-1.29	0.000718	0.0349	Peak630	NR_105845	ENSMUSG00000098726	Mir6417
chr7:79881085-79881584	chr7	79881084	79881584	-1.29	4.02e-05	0.0116	Peak106	NM_008486	ENSMUSG00000039062	Anpep
chr8:124252211-124252710	chr8	124252210	124252710	-1.29	0.000237	0.0245	Peak298	NM_139272	ENSMUSG00000089704	Galnt2
chr13:30847670-30848169	chr13	30847669	30848169	-1.3	0.000696	0.0347	Peak617	NM_013674	ENSMUSG00000021356	Irf4
chr16:18628888-18629387	chr16	18628887	18629387	-1.3	0.000165	0.0216	Peak236	NM_213614	ENSMUSG00000072214	2022-09-05
chr17:68003271-68004252	chr17	68003270	68004252	-1.3	0.000315	0.0272	Peak356	NM_172964	ENSMUSG00000024043	Arhgap28
chr3:135674419-135675351	chr3	135674418	135675351	-1.3	0.0013	0.0408	Peak977	NM_008689	ENSMUSG00000028163	Nfkb1
chr4:29090425-29090924	chr4	29090424	29090924	-1.3	0.00195	0.0471	Peak1274	NR_151693		Gm11917
chr6:21851852-21852351	chr6	21851851	21852351	-1.3	0.000891	0.0367	Peak746	NM_173007	ENSMUSG00000029669	Tspan12
chr7:137303548-137304047	chr7	137303547	137304047	-1.3	0.00169	0.0447	Peak1163	NM_010096	ENSMUSG00000010476	Ebf3
chr9:44734507-44735006	chr9	44734506	44735006	-1.3	0.0012	0.0399	Peak929	NM_153537	ENSMUSG00000048537	Phldb1
chr9:45914649-45915591	chr9	45914648	45915591	-1.3	0.000755	0.0354	Peak658	NM_178709	ENSMUSG00000042790	Rnf214
chr9:96381028-96381527	chr9	96381027	96381527	-1.3	0.000648	0.0341	Peak586	NM_007502	ENSMUSG00000032412	Atp1b3
chr11:96283043-96283542	chr11	96283042	96283542	-1.31	4.07e-05	0.0116	Peak108	NM_010461	ENSMUSG00000056648	Hoxb8
chr12:58556374-58556873	chr12	58556373	58556873	-1.31	0.000345	0.028	Peak379	NM_025809	ENSMUSG00000045930	Clec14a
chr13:13488259-13488758	chr13	13488258	13488758	-1.31	1.77e-05	0.00803	Peak68	NM_010917	ENSMUSG00000005397	Nid1
chr13:44316750-44317249	chr13	44316749	44317249	-1.31	0.00199	0.0475	Peak1289	NR_045088	ENSMUSG00000113186	A330076C08Rik
chr1:174032218-174032717	chr1	174032217	174032717	-1.32	5.78e-05	0.0137	Peak130	NM_172648	ENSMUSG00000054203	Ifi205
chr11:32243807-32244725	chr11	32243806	32244725	-1.32	0.000871	0.0366	Peak731	NM_010822	ENSMUSG00000020287	Mpg
chr11:32450607-32451106	chr11	32450606	32451106	-1.32	0.000145	0.0205	Peak217	NM_173784	ENSMUSG00000044949	Ubtd2
chr2:30659736-30660235	chr2	30659735	30660235	-1.32	0.000696	0.0347	Peak618	NR_136917		Gm14486
chr4:81430138-81430637	chr4	81430137	81430637	-1.32	0.000351	0.0282	Peak383	NM_010820	ENSMUSG00000028402	Mpdz
chr7:19093357-19093856	chr7	19093356	19093856	-1.32	9.08e-05	0.0172	Peak161	NM_011383	ENSMUSG00000040841	Six5
chr7:74646968-74647467	chr7	74646967	74647467	-1.32	0.000306	0.027	Peak348	NM_023908	ENSMUSG00000025790	Slco3a1
chr9:118952605-118953104	chr9	118952604	118953104	-1.32	0.000993	0.038	Peak804	NM_133710	ENSMUSG00000047409	Ctdspl
chr9:23245796-23246295	chr9	23245795	23246295	-1.32	0.000854	0.0365	Peak721	NM_028472	ENSMUSG00000031963	Bmper
chr1:127919683-127920182	chr1	127919682	127920182	-1.33	0.00013	0.02	Peak200	NM_178690	ENSMUSG00000036104	Rab3gap1
chr1:84449651-84450519	chr1	84449650	84450519	-1.33	0.000474	0.0305	Peak477	NM_001003948	ENSMUSG00000045658	Pid1
chr3:116221137-116221636	chr3	116221136	116221636	-1.33	0.00132	0.041	Peak989	NM_022427	ENSMUSG00000068696	Gpr88
chr6:24554511-24555424	chr6	24554510	24555424	-1.33	0.0004	0.0292	Peak422	NM_080847	ENSMUSG00000029685	Asb15
chr7:68266200-68266699	chr7	68266199	68266699	-1.33	0.000143	0.0205	Peak215	NM_030101	ENSMUSG00000030553	Pgpep1l
chr9:23191880-23192379	chr9	23191879	23192379	-1.33	0.000483	0.0306	Peak486	NM_028472	ENSMUSG00000031963	Bmper
chr9:76914700-76915199	chr9	76914699	76915199	-1.33	0.00125	0.0404	Peak955	NM_012033	ENSMUSG00000032357	Tinag
chr10:17174753-17175252	chr10	17174752	17175252	-1.34	0.000897	0.0367	Peak752	NR_038020	ENSMUSG00000101969	Gm20125
chr10:57283289-57283788	chr10	57283288	57283788	-1.34	4.99e-06	0.00385	Peak40	NR_045353	ENSMUSG00000097370	4930467K11Rik
chr11:62244847-62245346	chr11	62244846	62245346	-1.34	0.000699	0.0347	Peak620	NM_007413	ENSMUSG00000018500	Adora2b
chr13:64343982-64344481	chr13	64343981	64344481	-1.34	0.000538	0.0314	Peak526	NM_009984	ENSMUSG00000021477	Ctsl
chr3:28141721-28142220	chr3	28141720	28142220	-1.34	0.00203	0.0477	Peak1311	NM_026910	ENSMUSG00000027692	Tnik
chr4:98202338-98203174	chr4	98202337	98203174	-1.34	0.000702	0.0347	Peak623	NM_053157	ENSMUSG00000028563	Tm2d1
chr9:54061454-54061953	chr9	54061453	54061953	-1.34	0.000735	0.0349	Peak650	NM_001033535	ENSMUSG00000074345	Tnfaip8l3
chr10:8676014-8676936	chr10	8676013	8676936	-1.35	0.0012	0.0399	Peak925	NM_177387	ENSMUSG00000047712	Ust
chr11:4826302-4826801	chr11	4826301	4826801	-1.35	0.0019	0.0468	Peak1253	NM_010898	ENSMUSG00000009073	Nf2
chr13:18338202-18338701	chr13	18338201	18338701	-1.35	0.000425	0.0299	Peak434	NM_175006	ENSMUSG00000009734	Pou6f2
chr14:51093949-51094448	chr14	51093948	51094448	-1.35	8.36e-12	2.58e-08	Peak10	NM_007447	ENSMUSG00000072115	Ang
chr3:103648115-103649100	chr3	103648114	103649100	-1.35	0.000788	0.0357	Peak677	NM_018800	ENSMUSG00000027849	Syt6
chr3:138248404-138248903	chr3	138248403	138248903	-1.35	0.000509	0.0314	Peak498	NR_045760	ENSMUSG00000099146	0610031O16Rik
chr3:98177551-98178533	chr3	98177550	98178533	-1.35	0.000218	0.0239	Peak280	NM_027665	ENSMUSG00000043468	Adam30
chr4:55750160-55750659	chr4	55750159	55750659	-1.35	0.00041	0.0296	Peak426	NM_010637	ENSMUSG00000003032	Klf4
chr7:81182937-81183436	chr7	81182936	81183436	-1.35	0.000309	0.027	Peak352	NM_008803	ENSMUSG00000025584	Pde8a
chr9:123156668-123157167	chr9	123156667	123157167	-1.35	2.87e-05	0.0105	Peak84	NM_011606	ENSMUSG00000025784	Clec3b
chr9:64791933-64792432	chr9	64791932	64792432	-1.35	0.000518	0.0314	Peak508	NM_176935	ENSMUSG00000053641	Dennd4a
chrX:133695867-133696366	chrX	133695866	133696366	-1.35	0.000615	0.0329	Peak576	NM_001105245	ENSMUSG00000051323	Pcdh19
chr11:105930734-105931233	chr11	105930733	105931233	-1.36	0.000532	0.0314	Peak521	NM_007805	ENSMUSG00000019590	Cyb561
chr11:79805687-79806675	chr11	79805686	79806675	-1.36	0.000245	0.0246	Peak306	NR_029959	ENSMUSG00000065489	Mir365-2
chr15:91316063-91316562	chr15	91316062	91316562	-1.36	0.000831	0.0361	Peak708	NM_011994	ENSMUSG00000055782	Abcd2
chr15:93832332-93832831	chr15	93832331	93832831	-1.36	0.000517	0.0314	Peak505	NR_045737	ENSMUSG00000116360	9430014N10Rik
chr16:57562992-57563491	chr16	57562991	57563491	-1.36	0.00103	0.0385	Peak822	NM_001040397	ENSMUSG00000043336	Filip1l
chr17:67866511-67867010	chr17	67866510	67867010	-1.36	3.01e-07	0.000386	Peak24	NM_172964	ENSMUSG00000024043	Arhgap28
chr3:65904527-65905026	chr3	65904526	65905026	-1.36	0.000622	0.0331	Peak577	NM_019937	ENSMUSG00000027829	Ccnl1
chr10:107171383-107171882	chr10	107171382	107171882	-1.37	0.000489	0.0307	Peak490	NM_198636	ENSMUSG00000035948	Acss3
chr11:120682678-120683177	chr11	120682677	120683177	-1.37	0.000147	0.0205	Peak220	NM_026877	ENSMUSG00000025142	Aspscr1
chr14:73216872-73217740	chr14	73216871	73217740	-1.37	0.00075	0.0352	Peak656	NR_030459	ENSMUSG00000076121	Mir687
chr16:25528686-25529185	chr16	25528685	25529185	-1.37	0.00199	0.0475	Peak1287	NM_011641	ENSMUSG00000022510	Trp63
chr16:73647099-73648089	chr16	73647098	73648089	-1.37	0.000899	0.0367	Peak753	NR_030464	ENSMUSG00000104758	Mir691
chr18:38154161-38154660	chr18	38154160	38154660	-1.37	1.83e-05	0.00804	Peak70	NM_029357	ENSMUSG00000051375	Pcdh1
chr2:76286623-76287122	chr2	76286622	76287122	-1.37	0.000477	0.0305	Peak480	NM_001081033	ENSMUSG00000075270	Pde11a
chr2:92016643-92017142	chr2	92016642	92017142	-1.37	0.000899	0.0367	Peak754	NM_011957	ENSMUSG00000027230	Creb3l1
chr5:110598634-110599133	chr5	110598633	110599133	-1.37	8.6e-08	0.000132	Peak20	NM_198306	ENSMUSG00000033316	Galnt9
chr10:38122522-38123021	chr10	38122521	38123021	-1.38	0.000204	0.0232	Peak270	NR_131035	ENSMUSG00000111234	4930591E09Rik
chr14:24960468-24960967	chr14	24960467	24960967	-1.38	1.34e-05	0.00677	Peak61	NR_153781		Gm32123
chr2:118896437-118896936	chr2	118896436	118896936	-1.38	0.000689	0.0346	Peak614	NM_001045523	ENSMUSG00000040007	Bahd1
chr6:51881182-51881681	chr6	51881181	51881681	-1.38	0.000793	0.0357	Peak684	NM_018773	ENSMUSG00000059182	Skap2
chr13:60695166-60695665	chr13	60695165	60695665	-1.39	0.000445	0.0302	Peak453	NM_199148	ENSMUSG00000042243	BC051665
chr14:106052984-106053483	chr14	106052983	106053483	-1.39	0.000405	0.0295	Peak423	NM_198601	ENSMUSG00000022113	Trim52
chr3:79228259-79228758	chr3	79228258	79228758	-1.39	0.000144	0.0205	Peak216	NR_045502	ENSMUSG00000104585	4921511C10Rik
chr9:43481878-43482821	chr9	43481877	43482821	-1.39	6.97e-06	0.00454	Peak47	NM_023655	ENSMUSG00000032013	Trim29
chr9:51399728-51400227	chr9	51399727	51400227	-1.39	7.93e-05	0.0162	Peak151	NM_027217	ENSMUSG00000036027	1810046K07Rik
chr9:57391077-57391576	chr9	57391076	57391576	-1.39	4.99e-05	0.0125	Peak121	NR_040729		4930430J02Rik
chr10:68864504-68865003	chr10	68864503	68865003	-1.4	0.000326	0.0274	Peak366	NM_177794	ENSMUSG00000060044	Tmem26
chr13:55830019-55830518	chr13	55830018	55830518	-1.4	0.000729	0.0349	Peak640	NM_011097	ENSMUSG00000021506	Pitx1
chr13:78197477-78198415	chr13	78197476	78198415	-1.4	5.67e-05	0.0135	Peak129	NR_045195		A830082K12Rik
chr15:11124853-11125352	chr15	11124852	11125352	-1.4	6.26e-05	0.0142	Peak136	NM_175501	ENSMUSG00000047497	Adamts12
chr3:54447471-54447970	chr3	54447470	54447970	-1.4	0.00028	0.0262	Peak329	NM_015784	ENSMUSG00000027750	Postn
chr1:163561809-163562308	chr1	163561808	163562308	-1.41	3.44e-05	0.0114	Peak92	NM_178883	ENSMUSG00000040124	Gorab
chr1:16606915-16607414	chr1	16606914	16607414	-1.41	0.000861	0.0365	Peak727	NM_025773	ENSMUSG00000025939	Ube2w
chr10:18005327-18006269	chr10	18005326	18006269	-1.41	0.00043	0.0299	Peak442	NM_028440	ENSMUSG00000078453	Abracl
chr12:9113807-9114306	chr12	9113806	9114306	-1.41	0.00108	0.0386	Peak858	NM_029321	ENSMUSG00000066637	Ttc32
chr13:83341603-83342102	chr13	83341602	83342102	-1.41	0.000229	0.0242	Peak292	NM_025282	ENSMUSG00000005583	Mef2c
chr17:31687632-31688131	chr17	31687631	31688131	-1.41	0.000479	0.0305	Peak484	NM_013501	ENSMUSG00000024041	Cryaa
chr1:73932723-73933222	chr1	73932722	73933222	-1.42	3.47e-05	0.0114	Peak94	NR_045311	ENSMUSG00000100301	6030407O03Rik
chr12:79928849-79929348	chr12	79928848	79929348	-1.42	1.64e-05	0.00777	Peak65	NR_131073	ENSMUSG00000112765	9430078K24Rik
chr14:11811828-11812327	chr14	11811827	11812327	-1.42	0.00014	0.0204	Peak210	NM_008981	ENSMUSG00000021745	Ptprg
chr14:66991311-66991810	chr14	66991310	66991810	-1.42	0.000647	0.0341	Peak585	NM_009761	ENSMUSG00000022051	Bnip3l
chr2:51139695-51140194	chr2	51139694	51140194	-1.42	0.000428	0.0299	Peak438	NM_028810	ENSMUSG00000017144	Rnd3
chr5:130044710-130045209	chr5	130044709	130045209	-1.42	6.66e-05	0.0145	Peak139	NM_007761	ENSMUSG00000025532	Crcp
chr6:97757756-97758255	chr6	97757755	97758255	-1.42	0.000189	0.023	Peak253	NM_008601	ENSMUSG00000035158	Mitf
chr1:156780889-156781868	chr1	156780888	156781868	-1.43	4.81e-05	0.0124	Peak119	NM_028333	ENSMUSG00000033544	Angptl1
chr14:91326107-91327035	chr14	91326106	91327035	-1.43	0.000468	0.0305	Peak472	NR_045712	ENSMUSG00000115001	4930474H20Rik
chr15:3707240-3707739	chr15	3707239	3707739	-1.43	0.000178	0.0226	Peak242	NM_010284	ENSMUSG00000055737	Ghr
chr8:108711309-108711808	chr8	108711308	108711808	-1.43	0.000151	0.0208	Peak224	NM_007496	ENSMUSG00000038872	Zfhx3
chr9:120360496-120360995	chr9	120360495	120360995	-1.43	1.59e-05	0.00775	Peak63	NM_144557	ENSMUSG00000041794	Myrip
chr9:76881578-76882077	chr9	76881577	76882077	-1.43	0.000252	0.0251	Peak310	NM_012033	ENSMUSG00000032357	Tinag
chr16:44997069-44997568	chr16	44997068	44997568	-1.44	0.000183	0.0226	Peak249	NM_027578	ENSMUSG00000036172	Cd200r3
chr16:93079245-93079744	chr16	93079244	93079744	-1.44	0.000226	0.0242	Peak287	NM_009821	ENSMUSG00000022952	Runx1
chr17:3081817-3082316	chr17	3081816	3082316	-1.44	7.08e-06	0.00454	Peak48	NR_003519		Pisd-ps2
chr1:45359568-45360067	chr1	45359567	45360067	-1.45	5e-05	0.0125	Peak122	NM_009930	ENSMUSG00000026043	Col3a1
chr10:29533480-29533979	chr10	29533479	29533979	-1.45	0.000186	0.0229	Peak251	NM_028351	ENSMUSG00000019880	Rspo3
chr16:30171862-30172361	chr16	30171861	30172361	-1.45	0.000256	0.0251	Peak314	NM_027904	ENSMUSG00000023176	Cpn2
chr5:13547194-13548168	chr5	13547193	13548168	-1.45	0.000151	0.0208	Peak223	NM_009152	ENSMUSG00000028883	Sema3a
chr16:73770228-73770727	chr16	73770227	73770727	-1.46	2.79e-05	0.0103	Peak83	NR_030464	ENSMUSG00000104758	Mir691
chr19:19820262-19821246	chr19	19820261	19821246	-1.46	0.0002	0.0232	Peak266	NM_010730	ENSMUSG00000024659	Anxa1
chr3:53790201-53790700	chr3	53790200	53790700	-1.46	0.000724	0.0349	Peak636	NM_026435	ENSMUSG00000027746	Ufm1
chr3:70806786-70807285	chr3	70806785	70807285	-1.46	0.000291	0.0264	Peak339	NR_040556	ENSMUSG00000097252	Gm6634
chr10:8752465-8752964	chr10	8752464	8752964	-1.47	0.0013	0.0408	Peak980	NM_175155	ENSMUSG00000015305	Sash1
chr14:68838874-68839829	chr14	68838873	68839829	-1.47	0.000122	0.0197	Peak189	NM_010082	ENSMUSG00000014725	Adam28
chr10:54129912-54130411	chr10	54129911	54130411	-1.48	0.000254	0.0251	Peak311	NR_038016	ENSMUSG00000097069	Gm16998
chr18:13600966-13601465	chr18	13600965	13601465	-1.48	5.38e-06	0.00405	Peak41	NM_145492	ENSMUSG00000024420	Zfp521
chr5:114175952-114176451	chr5	114175951	114176451	-1.48	8.45e-06	0.00496	Peak52	NM_133904	ENSMUSG00000042010	Acacb
chr6:134434510-134435009	chr6	134434509	134435009	-1.48	2.61e-05	0.01	Peak80	NM_025778	ENSMUSG00000030200	Bcl2l14
chr14:47752102-47752601	chr14	47752101	47752601	-1.49	1.94e-06	0.00192	Peak31	NM_008477	ENSMUSG00000021843	Ktn1
chr15:53272049-53272548	chr15	53272048	53272548	-1.49	0.000154	0.0209	Peak226	NM_010162	ENSMUSG00000061731	Ext1
chr18:73744523-73745022	chr18	73744522	73745022	-1.49	4.82e-06	0.00381	Peak39	NM_053255	ENSMUSG00000036941	Elac1
chr5:118143583-118144082	chr5	118143582	118144082	-1.49	7.21e-06	0.00454	Peak49	NM_172721	ENSMUSG00000032867	Fbxw8
chr13:13485447-13486296	chr13	13485446	13486296	-1.5	3.85e-05	0.0115	Peak101	NM_010917	ENSMUSG00000005397	Nid1
chr13:28556400-28557370	chr13	28556399	28557370	-1.5	0.000177	0.0226	Peak241	NR_105787	ENSMUSG00000099158	Mir6368
chr3:37977589-37978088	chr3	37977588	37978088	-1.5	3.03e-05	0.0107	Peak86	NR_040559	ENSMUSG00000106461	Gm20755
chr1:90676663-90677162	chr1	90676662	90677162	-1.51	0.000133	0.0201	Peak203	NM_133805	ENSMUSG00000034432	Cops8
chr13:119331273-119331772	chr13	119331272	119331772	-1.51	0.000308	0.027	Peak351	NM_008710	ENSMUSG00000116207	Nnt
chr7:16207826-16208325	chr7	16207825	16208325	-1.53	1.21e-05	0.00623	Peak60	NM_027883	ENSMUSG00000006019	Dhx34
chr11:45538680-45539179	chr11	45538679	45539179	-1.54	0.000111	0.0192	Peak179	NR_045876		F630206G17Rik
chr5:151126547-151127483	chr5	151126546	151127483	-1.54	0.000104	0.0184	Peak174	NM_146258	ENSMUSG00000016128	Stard13
chr7:112201032-112201952	chr7	112201031	112201952	-1.54	0.000397	0.0292	Peak417	NM_177282	ENSMUSG00000038244	Mical2
chr13:49460507-49461006	chr13	49460506	49461006	-1.55	2.71e-07	0.000379	Peak22	NM_199056	ENSMUSG00000021385	Ippk
chr5:44414020-44414519	chr5	44414019	44414519	-1.55	2.94e-07	0.000386	Peak23	NM_173764	ENSMUSG00000046985	Tapt1
chr7:66599891-66600760	chr7	66599890	66600760	-1.55	0.000414	0.0298	Peak429	NM_080443	ENSMUSG00000030509	Asb7
chr2:173621584-173622083	chr2	173621583	173622083	-1.56	3.58e-07	0.000442	Peak25	NM_001033179	ENSMUSG00000055897	Ppp4r1l-ps
chr4:6596782-6597281	chr4	6596781	6597281	-1.56	9.83e-06	0.00551	Peak55	NM_010945	ENSMUSG00000028245	Nsmaf
chr17:67976381-67976880	chr17	67976380	67976880	-1.57	0.000113	0.0192	Peak181	NM_172964	ENSMUSG00000024043	Arhgap28
chr1:168260047-168261011	chr1	168260046	168261011	-1.58	2.49e-05	0.00971	Peak79	NM_008783	ENSMUSG00000052534	Pbx1
chr14:54605577-54606490	chr14	54605576	54606490	-1.58	1.93e-05	0.00826	Peak72	NM_028890	ENSMUSG00000022179	4931414P19Rik
chr2:16450901-16451400	chr2	16450900	16451400	-1.58	0.000515	0.0314	Peak502	NM_026162	ENSMUSG00000026748	Plxdc2
chr5:110605200-110605699	chr5	110605199	110605699	-1.58	1.03e-09	2.11e-06	Peak15	NM_198306	ENSMUSG00000033316	Galnt9
chr15:6733744-6735066	chr15	6733743	6735066	-1.61	6.08e-05	0.0141	Peak132	NM_030168	ENSMUSG00000050310	Rictor
chr8:110927924-110928797	chr8	110927923	110928797	-1.61	9.41e-05	0.0173	Peak167	NM_009179	ENSMUSG00000031749	St3gal2
chr2:103511757-103512256	chr2	103511756	103512256	-1.63	4.7e-05	0.0124	Peak116	NM_009804	ENSMUSG00000027187	Cat
chr11:54008025-54008524	chr11	54008024	54008524	-1.65	6.78e-06	0.00454	Peak46	NM_019687	ENSMUSG00000020334	Slc22a4
chr2:57918868-57919691	chr2	57918867	57919691	-1.65	0.000262	0.0255	Peak317	NM_172855	ENSMUSG00000026828	Galnt5
chr13:97604798-97605297	chr13	97604797	97605297	-1.66	0.000224	0.0241	Peak286	NR_046157	ENSMUSG00000110235	Gm5086
chr9:44501542-44502041	chr9	44501541	44502041	-1.66	3.4e-05	0.0114	Peak90	NM_030256	ENSMUSG00000063382	Bcl9l
chr12:104242824-104243323	chr12	104242823	104243323	-1.68	2.76e-05	0.0103	Peak82	NM_001034870		Serpina3h
chr5:130043832-130044708	chr5	130043831	130044708	-1.68	6.36e-06	0.00454	Peak43	NM_007761	ENSMUSG00000025532	Crcp
chr2:43907255-43908202	chr2	43907254	43908202	-1.69	1.77e-06	0.00182	Peak30	NM_153820	ENSMUSG00000049744	Arhgap15
chr3:53785413-53785912	chr3	53785412	53785912	-1.7	1.45e-06	0.00157	Peak28	NM_026435	ENSMUSG00000027746	Ufm1
chr13:24414730-24415229	chr13	24414729	24415229	-1.71	1.61e-05	0.00775	Peak64	NM_007717	ENSMUSG00000016756	Cmah
chr2:165914480-165914979	chr2	165914479	165914979	-1.71	3.69e-05	0.0115	Peak99	NM_027230	ENSMUSG00000039671	Zmynd8
chr14:47754094-47754593	chr14	47754093	47754593	-1.73	5.13e-05	0.0127	Peak125	NM_008477	ENSMUSG00000021843	Ktn1
chr3:97940623-97941122	chr3	97940622	97941122	-1.75	9.97e-07	0.00118	Peak26	NM_001033779		Gm5544
chr18:33619890-33620389	chr18	33619889	33620389	-1.8	2.96e-06	0.00277	Peak33	NR_045415	ENSMUSG00000118292	Gm10549
chr9:121974159-121974658	chr9	121974158	121974658	-1.82	4.66e-06	0.00381	Peak37	NM_153540	ENSMUSG00000066235	Pomgnt2
chr4:55869765-55870264	chr4	55869764	55870264	-1.88	1.03e-05	0.00559	Peak56	NM_010637	ENSMUSG00000003032	Klf4
chr6:54759606-54760538	chr6	54759605	54760538	-1.88	1.73e-05	0.00802	Peak66	NM_199143	ENSMUSG00000058446	Znrf2
chr5:110603815-110604314	chr5	110603814	110604314	-2.03	7.49e-17	2.31e-12	Peak1	NM_198306	ENSMUSG00000033316	Galnt9
chr5:110493999-110494498	chr5	110493998	110494498	-2.14	1.01e-08	1.72e-05	Peak18	NM_173766	ENSMUSG00000048215	A630023P12Rik
chr14:19728498-19728997	chr14	19728497	19728997	-2.17	1.89e-07	0.000277	Peak21	NM_008695	ENSMUSG00000021806	Nid2
chr5:110601351-110601850	chr5	110601350	110601850	-2.18	9.66e-09	1.72e-05	Peak17	NM_198306	ENSMUSG00000033316	Galnt9
chr5:110629322-110629821	chr5	110629321	110629821	-2.18	1.46e-10	3.2e-07	Peak14	NM_153570	ENSMUSG00000033294	Noc4l
chr14:43925262-43926093	chr14	43925261	43926093	-2.29	1.04e-13	5.36e-10	Peak6	NM_053112	ENSMUSG00000090166	Ear10
chr5:110630078-110630577	chr5	110630077	110630577	-2.32	1.18e-08	1.91e-05	Peak19	NM_153570	ENSMUSG00000033294	Noc4l
chr14:50956432-50956931	chr14	50956431	50956931	-2.65	9.88e-14	5.36e-10	Peak5	NM_001123371	ENSMUSG00000068417	Pnp2
chr11:3153379-3153878	chr11	3153378	3153878	-2.86	1.44e-12	5.36e-09	Peak7	NM_001004146		Pisd-ps1
chr5:110540597-110541096	chr5	110540596	110541096	-3.02	4.74e-15	4.87e-11	Peak3	NM_198306	ENSMUSG00000033316	Galnt9
chr5:107040048-107040547	chr5	107040047	107040547	-3.22	2.62e-16	4.04e-12	Peak2	NM_009863	ENSMUSG00000029283	Cdc7
chr14:65943270-65943769	chr14	65943269	65943769	-3.3	1.57e-12	5.36e-09	Peak9	NM_172604	ENSMUSG00000034463	Scara3
chr11:56290225-56290724	chr11	56290224	56290724	-3.33	1.71e-11	4.43e-08	Peak11	NM_153079	ENSMUSG00000037393	Nmur2
chr5:74903333-74903832	chr5	74903332	74903832	-3.37	1.85e-11	4.43e-08	Peak12	NM_001037908	ENSMUSG00000072874	Gm6116
chr5:110541191-110541690	chr5	110541190	110541690	-3.97	5.83e-14	4.49e-10	Peak4	NM_198306	ENSMUSG00000033316	Galnt9
chr4:133966881-133967380	chr4	133966880	133967380	-6.08	1.87e-11	4.43e-08	Peak13	NM_016957	ENSMUSG00000003038	Hmgn2

## Sheet: Day 6 H3K27ac MAplot annotation
Differentially H3K27 acetylated regions and their nearest genes at day 6 of white preadipocyte browning
INDEX	seqnames	start	end	H3K27ac fold change (DKO/WT)	p.value	FDR	PeakID..cmd.annotatePeaks.pl.D6_vs_W6.macsNarrow_Diffbind_Deseq2.bed.mm10..annStats.Day6_H3K27ac_Deseq2.summary.txt.	Nearest.Refseq	Nearest.Ensembl	Gene.Name
chr12:67059201-67059700	chr12	67059200	67059700	6.52	1.21e-13	5.77e-10	Peak17	NM_207010	ENSMUSG00000034912	Mdga2
chr13:108293165-108293664	chr13	108293164	108293664	6.08	6.92e-12	1.47e-08	Peak38	NM_178683	ENSMUSG00000021697	Depdc1b
chr7:28840638-28841137	chr7	28840637	28841137	4.69	9.24e-07	4.65e-05	Peak1601	NM_010707		Lgals6
chr14:48242662-48243161	chr14	48242661	48243161	4.24	2.13e-05	0.000358	Peak4812	NM_001037921	ENSMUSG00000021846	Gm6498
chr16:93631981-93632480	chr16	93631980	93632480	4.2	1.82e-13	7.81e-10	Peak18	NM_007620	ENSMUSG00000051483	Cbr1
chr9:43308762-43309261	chr9	43308761	43309261	3.74	0.000744	0.00409	Peak14684	NM_023655	ENSMUSG00000032013	Trim29
chr14:51255719-51256218	chr14	51255718	51256218	3.48	4.94e-05	0.000625	Peak6376	NM_053113	ENSMUSG00000047222	Rnase2a
chr16:93644827-93645326	chr16	93644826	93645326	3.39	1.92e-05	0.000334	Peak4643	NM_007620	ENSMUSG00000051483	Cbr1
chr14:64882301-64882800	chr14	64882300	64882800	3.32	0.000696	0.0039	Peak14384	NM_177338	ENSMUSG00000021972	Hmbox1
chr16:93641816-93642315	chr16	93641815	93642315	3.18	1.02e-05	0.00022	Peak3721	NM_007620	ENSMUSG00000051483	Cbr1
chrX:41988468-41988967	chrX	41988467	41988967	3.15	1.46e-06	6.22e-05	Peak1886	NM_001033422	ENSMUSG00000037475	Thoc2
chr5:73573205-73573704	chr5	73573204	73573704	3.12	6.83e-07	3.8e-05	Peak1452	NM_153568	ENSMUSG00000067206	Lrrc66
chr12:54566722-54567221	chr12	54566721	54567221	2.97	0.00157	0.00697	Peak18114	NR_035439	ENSMUSG00000106344	Mir1892
chr13:52572110-52572609	chr13	52572109	52572609	2.84	0.000545	0.00329	Peak13375	NR_046069		Gm2848
chr5:147059273-147059772	chr5	147059272	147059772	2.84	0.0021	0.00858	Peak19743	NM_080795	ENSMUSG00000016520	Lnx2
chr7:125601467-125601966	chr7	125601466	125601966	2.83	0.00131	0.00614	Peak17232	NM_021887	ENSMUSG00000030745	Il21r
chr14:12105297-12105796	chr14	12105296	12105796	2.78	0.000595	0.00349	Peak13730	NM_008981	ENSMUSG00000021745	Ptprg
chr17:44061641-44062140	chr17	44061640	44062140	2.68	2.21e-05	0.000365	Peak4876	NM_032003	ENSMUSG00000023960	Enpp5
chr6:120665526-120666025	chr6	120665525	120666025	2.56	0.000227	0.00179	Peak10263	NM_001128151	ENSMUSG00000071226	Cecr2
chr5:17809929-17810428	chr5	17809928	17810428	2.52	0.00119	0.00572	Peak16745	NM_007643	ENSMUSG00000002944	Cd36
chr5:73572515-73573014	chr5	73572514	73573014	2.51	5.13e-05	0.000643	Peak6437	NM_153568	ENSMUSG00000067206	Lrrc66
chr2:126147650-126148149	chr2	126147649	126148149	2.44	0.00151	0.0068	Peak17954	NM_029455	ENSMUSG00000027209	Fam227b
chr8:117672224-117672723	chr8	117672223	117672723	2.4	0.00193	0.00807	Peak19260	NM_028725	ENSMUSG00000034308	Sdr42e1
chr8:4370392-4370891	chr8	4370391	4370891	2.4	0.000709	0.00395	Peak14470	NM_009138	ENSMUSG00000023235	Ccl25
chr6:148155337-148155836	chr6	148155336	148155836	2.36	0.012	0.0301	Peak32118	NR_015615		4732416N19Rik
chr2:132903112-132903611	chr2	132903111	132903611	2.28	0.00584	0.0178	Peak26451	NM_177303	ENSMUSG00000043110	Lrrn4
chr6:116037507-116038006	chr6	116037506	116038006	2.25	0.0011	0.00539	Peak16385	NM_177412	ENSMUSG00000030126	Tmcc1
chr5:147070146-147071083	chr5	147070145	147071083	2.24	3.53e-06	0.000109	Peak2616	NM_080795	ENSMUSG00000016520	Lnx2
chr5:73574119-73574618	chr5	73574118	73574618	2.24	6.24e-08	8.09e-06	Peak622	NM_153568	ENSMUSG00000067206	Lrrc66
chr9:31454582-31455081	chr9	31454581	31455081	2.22	0.000339	0.00235	Peak11641	NM_144936	ENSMUSG00000041737	Tmem45b
chr13:20342627-20343126	chr13	20342626	20343126	2.21	0.0026	0.00997	Peak21046	NM_080288	ENSMUSG00000041112	Elmo1
chr5:17823272-17823771	chr5	17823271	17823771	2.19	0.002	0.00829	Peak19469	NM_007643	ENSMUSG00000002944	Cd36
chr10:56099217-56099716	chr10	56099216	56099716	2.16	0.00028	0.00206	Peak10985	NM_133751	ENSMUSG00000047669	Msl3l2
chr7:132230167-132230666	chr7	132230166	132230666	2.15	0.00277	0.0104	Peak21433	NM_018867	ENSMUSG00000030862	Cpxm2
chr9:55246616-55247115	chr9	55246615	55247115	2.15	0.000871	0.00458	Peak15365	NM_032002	ENSMUSG00000032311	Nrg4
chr12:100005456-100005955	chr12	100005455	100005955	2.12	0.00285	0.0106	Peak21631	NM_146037	ENSMUSG00000045404	Kcnk13
chr10:53406041-53406540	chr10	53406040	53406540	2.09	0.000522	0.00319	Peak13201	NR_152767		Gm36229
chr19:17223368-17223867	chr19	17223367	17223867	2.09	0.00382	0.0131	Peak23523	NM_010265	ENSMUSG00000038843	Gcnt1
chr2:14232581-14233080	chr2	14232580	14233080	2.06	0.00255	0.00982	Peak20922	NM_008625	ENSMUSG00000026712	Mrc1
chr2:139494866-139495767	chr2	139494865	139495767	2.05	1.57e-05	0.000294	Peak4298	NM_175467	ENSMUSG00000039092	Sptlc3
chr14:40947638-40948137	chr14	40947637	40948137	2.02	0.000221	0.00175	Peak10174	NM_145928	ENSMUSG00000037824	Tspan14
chr2:14208277-14208776	chr2	14208276	14208776	2	0.000664	0.00378	Peak14175	NM_008625	ENSMUSG00000026712	Mrc1
chr7:28837699-28838198	chr7	28837698	28838198	2	0.000283	0.00207	Peak11023	NM_010707		Lgals6
chr1:16341668-16342167	chr1	16341667	16342167	1.98	0.000113	0.00109	Peak8352	NM_025303	ENSMUSG00000025920	Stau2
chr16:3893972-3894471	chr16	3893971	3894471	1.97	0.000211	0.00169	Peak10057	NM_029090	ENSMUSG00000005982	Naa60
chr16:95243471-95243970	chr16	95243470	95243970	1.97	1.05e-05	0.000225	Peak3759	NM_019664	ENSMUSG00000062609	Kcnj15
chr17:31653765-31654264	chr17	31653764	31654264	1.96	0.00418	0.014	Peak24103	NM_024187	ENSMUSG00000061613	U2af1
chr6:136660728-136661227	chr6	136660727	136661227	1.96	0.00467	0.0152	Peak24848	NM_025806	ENSMUSG00000030214	Plbd1
chr1:159949183-159949682	chr1	159949182	159949682	1.95	0.00113	0.00551	Peak16499	NM_001024470	ENSMUSG00000090394	4930523C07Rik
chr7:19696881-19697380	chr7	19696880	19697380	1.95	0.00141	0.00647	Peak17600	NM_009696	ENSMUSG00000002985	Apoe
chr8:128432711-128433210	chr8	128432710	128433210	1.95	0.000353	0.00242	Peak11768	NR_035436	ENSMUSG00000084523	Mir1903
chr7:140706460-140706959	chr7	140706459	140706959	1.92	0.0104	0.0272	Peak30911	NM_146962	ENSMUSG00000057997	Olfr541
chr14:51254112-51254611	chr14	51254111	51254611	1.9	0.000799	0.0043	Peak14972	NM_053113	ENSMUSG00000047222	Rnase2a
chr16:95250939-95251438	chr16	95250938	95251438	1.89	0.000202	0.00164	Peak9942	NM_019664	ENSMUSG00000062609	Kcnj15
chr17:47740876-47741375	chr17	47740875	47741375	1.89	0.000313	0.00222	Peak11350	NM_011549	ENSMUSG00000023990	Tfeb
chr11:115047793-115048292	chr11	115047792	115048292	1.88	0.000531	0.00323	Peak13270	NM_199201	ENSMUSG00000069607	Cd300ld3
chrX:169986552-169987051	chrX	169986551	169987051	1.88	0.0155	0.0365	Peak34371	NM_001039559	ENSMUSG00000072844	G530011O06Rik
chr7:127271101-127271600	chr7	127271100	127271600	1.87	0.000239	0.00185	Peak10453	NM_009266	ENSMUSG00000049091	Sephs2
chr1:62882163-62882662	chr1	62882162	62882662	1.86	0.00571	0.0175	Peak26288	NR_040601		4930487H11Rik
chr7:140724994-140725493	chr7	140724993	140725493	1.86	0.00101	0.00509	Peak16049	NM_146962	ENSMUSG00000057997	Olfr541
chr2:14233921-14234420	chr2	14233920	14234420	1.83	0.00209	0.00855	Peak19723	NM_008625	ENSMUSG00000026712	Mrc1
chr5:17824364-17824863	chr5	17824363	17824863	1.83	0.00229	0.00911	Peak20257	NM_007643	ENSMUSG00000002944	Cd36
chr9:54548741-54549240	chr9	54548740	54549240	1.83	0.0166	0.0383	Peak34927	NM_019686	ENSMUSG00000037493	Cib2
chr7:112465377-112465876	chr7	112465376	112465876	1.8	0.00769	0.0218	Peak28502	NM_020606	ENSMUSG00000030770	Parva
chr19:46136946-46137445	chr19	46136945	46137445	1.78	0.00888	0.0242	Peak29624	NM_007703	ENSMUSG00000038754	Elovl3
chr6:122854989-122855488	chr6	122854988	122855488	1.78	0.00165	0.00723	Peak18377	NM_009779	ENSMUSG00000040552	C3ar1
chr3:106559497-106559996	chr3	106559496	106559996	1.77	0.00524	0.0165	Peak25678	NM_133869	ENSMUSG00000040774	Cept1
chr5:134229545-134230044	chr5	134229544	134230044	1.76	0.0223	0.048	Peak37514	NM_010876	ENSMUSG00000015950	Ncf1
chr7:28440945-28441444	chr7	28440944	28441444	1.76	0.00708	0.0205	Peak27900	NM_022024	ENSMUSG00000060791	Gmfg
chr15:89427150-89427649	chr15	89427149	89427649	1.75	0.00501	0.0159	Peak25366	NM_009948	ENSMUSG00000078937	Cpt1b
chr8:125726110-125726609	chr8	125726109	125726609	1.75	0.00152	0.00683	Peak17980	NM_025636	ENSMUSG00000031851	Ntpcr
chr8:26635332-26635831	chr8	26635331	26635831	1.75	0.012	0.0302	Peak32162	NR_045904	ENSMUSG00000100335	2310008N11Rik
chr17:8988260-8988759	chr17	8988259	8988759	1.74	0.00493	0.0158	Peak25258	NM_025851	ENSMUSG00000023873	1700010I14Rik
chr2:167804840-167805339	chr2	167804839	167805339	1.74	0.00398	0.0135	Peak23781	NM_177851	ENSMUSG00000006462	A530013C23Rik
chr4:125195436-125195935	chr4	125195435	125195935	1.74	0.00721	0.0208	Peak28032	NM_153159	ENSMUSG00000042677	Zc3h12a
chr6:113681376-113681875	chr6	113681375	113681875	1.74	0.00127	0.006	Peak17085	NM_001033463	ENSMUSG00000056952	Tatdn2
chr19:46132502-46133001	chr19	46132501	46133001	1.73	0.0199	0.044	Peak36500	NM_007703	ENSMUSG00000038754	Elovl3
chr2:30399697-30400196	chr2	30399696	30400196	1.72	0.00575	0.0176	Peak26328	NM_020329	ENSMUSG00000026856	Dolpp1
chr12:100776185-100776684	chr12	100776184	100776684	1.71	0.0117	0.0297	Peak31928	NM_145448	ENSMUSG00000021185	Dglucy
chr13:108297274-108297773	chr13	108297273	108297773	1.71	0.00054	0.00326	Peak13338	NM_178683	ENSMUSG00000021697	Depdc1b
chr13:52596953-52597452	chr13	52596952	52597452	1.71	0.00819	0.0228	Peak28988	NM_011518	ENSMUSG00000021457	Syk
chr14:55469700-55470199	chr14	55469699	55470199	1.7	0.000983	0.00498	Peak15925	NM_030686	ENSMUSG00000022210	Dhrs4
chr18:20801861-20802360	chr18	20801860	20802360	1.69	0.00431	0.0143	Peak24298	NM_019737	ENSMUSG00000056124	B4galt6
chr2:152306316-152306815	chr2	152306315	152306815	1.68	0.0048	0.0155	Peak25054	NM_024196	ENSMUSG00000027465	Tbc1d20
chr9:45041202-45041701	chr9	45041201	45041701	1.67	0.00283	0.0106	Peak21570	NM_007962	ENSMUSG00000032092	Mpzl2
chr11:27027047-27027546	chr11	27027046	27027546	1.65	0.0139	0.0336	Peak33426	NR_002890		Gm12070
chr11:43425842-43426341	chr11	43425841	43426341	1.65	1.93e-05	0.000335	Peak4647	NM_013917	ENSMUSG00000020415	Pttg1
chr6:47966325-47966824	chr6	47966324	47966824	1.61	0.00388	0.0132	Peak23606	NM_178898	ENSMUSG00000045466	Zfp956
chr2:139469880-139470379	chr2	139469879	139470379	1.6	0.019	0.0424	Peak36087	NM_175467	ENSMUSG00000039092	Sptlc3
chr2:94164747-94165246	chr2	94164746	94165246	1.6	0.00256	0.00985	Peak20954	NM_019657	ENSMUSG00000027195	Hsd17b12
chr5:151135864-151136363	chr5	151135863	151136363	1.6	1.73e-05	0.000312	Peak4481	NM_146258	ENSMUSG00000016128	Stard13
chr13:73765021-73765520	chr13	73765020	73765520	1.59	0.0151	0.0357	Peak34114	NM_011390	ENSMUSG00000017756	Slc12a7
chr16:58534143-58534642	chr16	58534142	58534642	1.59	0.0171	0.0392	Peak35207	NM_018784	ENSMUSG00000022747	St3gal6
chr16:95244126-95244625	chr16	95244125	95244625	1.59	0.000272	0.00202	Peak10883	NM_019664	ENSMUSG00000062609	Kcnj15
chr16:95240755-95241744	chr16	95240754	95241744	1.57	7.05e-06	0.000172	Peak3312	NM_019664	ENSMUSG00000062609	Kcnj15
chr15:55200217-55200716	chr15	55200216	55200716	1.56	0.00312	0.0113	Peak22193	NM_145470	ENSMUSG00000022419	Deptor
chr4:108133475-108133974	chr4	108133474	108133974	1.56	0.00805	0.0225	Peak28839	NM_011327	ENSMUSG00000028603	Scp2
chr12:29950704-29951203	chr12	29950703	29951203	1.55	0.0177	0.0402	Peak35481	NM_181395	ENSMUSG00000020674	Pxdn
chr12:72466995-72467494	chr12	72466994	72467494	1.55	0.00431	0.0143	Peak24299	NM_030070	ENSMUSG00000021090	Lrrc9
chr17:56099893-56100392	chr17	56099892	56100392	1.55	0.0089	0.0242	Peak29659	NM_020568	ENSMUSG00000002831	Plin4
chr19:46107921-46108420	chr19	46107920	46108420	1.55	0.000926	0.00478	Peak15634	NM_007703	ENSMUSG00000038754	Elovl3
chr7:140707712-140708211	chr7	140707711	140708211	1.55	0.00815	0.0227	Peak28941	NM_146962	ENSMUSG00000057997	Olfr541
chr17:56408832-56409331	chr17	56408831	56409331	1.54	0.0162	0.0376	Peak34710	NR_105943	ENSMUSG00000098339	Mir6977
chr2:73054230-73054729	chr2	73054229	73054729	1.54	0.0183	0.0412	Peak35727	NM_011450	ENSMUSG00000027109	Sp3
chr2:139494116-139494615	chr2	139494115	139494615	1.53	0.00204	0.0084	Peak19566	NM_175467	ENSMUSG00000039092	Sptlc3
chr11:118209252-118209751	chr11	118209251	118209751	1.51	0.0145	0.0346	Peak33747	NM_011180	ENSMUSG00000017132	Cyth1
chr14:33377020-33377519	chr14	33377019	33377519	1.51	0.00627	0.0187	Peak26992	NM_016700	ENSMUSG00000021936	Mapk8
chr5:149689789-149690288	chr5	149689788	149690288	1.5	0.0112	0.0286	Peak31513	NM_001081204	ENSMUSG00000051950	B3glct
chr9:123964147-123964646	chr9	123964146	123964646	1.5	0.0118	0.0297	Peak31936	NM_009912	ENSMUSG00000025804	Ccr1
chr9:21216480-21216979	chr9	21216479	21216979	1.5	0.00463	0.0151	Peak24778	NM_019798	ENSMUSG00000032177	Pde4a
chr5:117147383-117147882	chr5	117147382	117147882	1.49	0.0137	0.0332	Peak33278	NM_183306	ENSMUSG00000061288	Taok3
chr9:115546661-115547160	chr9	115546660	115547160	1.49	0.0188	0.0421	Peak35983	NR_130329	ENSMUSG00000080409	Mir467h
chr13:105299222-105299721	chr13	105299221	105299721	1.46	0.0112	0.0288	Peak31562	NM_027934	ENSMUSG00000021720	Rnf180
chr3:105035896-105036395	chr3	105035895	105036395	1.46	0.013	0.0319	Peak32788	NM_030249	ENSMUSG00000062127	Cttnbp2nl
chr18:62188489-62188988	chr18	62188488	62188988	1.45	0.00949	0.0254	Peak30180	NM_001013754	ENSMUSG00000054589	Gm9949
chr19:37263123-37263622	chr19	37263122	37263622	1.45	1.11e-06	5.27e-05	Peak1704	NR_040298		4931408D14Rik
chr2:144255596-144256095	chr2	144255595	144256095	1.45	0.0149	0.0353	Peak33984	NR_030762	ENSMUSG00000077714	Snord17
chr7:101381411-101381910	chr7	101381410	101381910	1.45	0.0191	0.0426	Peak36118	NM_027180	ENSMUSG00000032812	Arap1
chr1:62773689-62774188	chr1	62773688	62774188	1.44	0.00869	0.0238	Peak29459	NR_040601		4930487H11Rik
chr4:128980130-128980629	chr4	128980129	128980629	1.44	0.00207	0.0085	Peak19681	NM_016895	ENSMUSG00000028792	Ak2
chr8:68211518-68212017	chr8	68211517	68212017	1.44	0.00499	0.0159	Peak25331	NM_028182	ENSMUSG00000053886	Sh2d4a
chr13:37599189-37599688	chr13	37599188	37599688	1.43	0.00369	0.0128	Peak23297	NM_026830	ENSMUSG00000039087	Rreb1
chr5:65091729-65092228	chr5	65091728	65092228	1.42	0.00838	0.0232	Peak29157	NM_001370814	ENSMUSG00000037913	Tmem156
chr17:6082360-6082859	chr17	6082359	6082859	1.41	0.0181	0.0409	Peak35641	NM_181392	ENSMUSG00000034345	Gtf2h5
chr7:131565445-131565944	chr7	131565444	131565944	1.41	0.016	0.0372	Peak34587	NM_009774	ENSMUSG00000066979	Bub3
chr1:172654739-172655238	chr1	172654738	172655238	1.4	0.00434	0.0144	Peak24360	NM_026725	ENSMUSG00000026544	Dusp23
chr7:128058495-128058994	chr7	128058494	128058994	1.4	0.0148	0.0351	Peak33936	NM_008401	ENSMUSG00000030786	Itgam
chr18:31656593-31657092	chr18	31656592	31657092	1.39	0.0112	0.0286	Peak31500	NM_172965	ENSMUSG00000024260	Sap130
chr6:97482255-97482754	chr6	97482254	97482754	1.39	0.00146	0.00664	Peak17774	NM_145148	ENSMUSG00000030064	Frmd4b
chr2:57898318-57898817	chr2	57898317	57898817	1.38	0.00484	0.0155	Peak25099	NM_172855	ENSMUSG00000026828	Galnt5
chr2:93238253-93238752	chr2	93238252	93238752	1.38	0.00913	0.0247	Peak29870	NM_001025246	ENSMUSG00000068735	Trp53i11
chr11:94175380-94175879	chr11	94175379	94175879	1.37	0.00771	0.0218	Peak28517	NM_009427	ENSMUSG00000037573	Tob1
chr4:151444499-151444998	chr4	151444498	151444998	1.37	0.0175	0.04	Peak35418	NM_001308446	ENSMUSG00000078491	Gm13090
chr16:93611937-93612436	chr16	93611936	93612436	1.36	0.0211	0.0461	Peak37046	NM_007620	ENSMUSG00000051483	Cbr1
chr4:19895403-19895902	chr4	19895402	19895902	1.36	0.0235	0.0498	Peak37969	NM_175406	ENSMUSG00000028238	Atp6v0d2
chr8:40998896-40999395	chr8	40998895	40999395	1.36	0.0178	0.0405	Peak35537	NR_015457	ENSMUSG00000084960	B430010I23Rik
chr1:16113339-16113838	chr1	16113338	16113838	1.35	0.0117	0.0295	Peak31874	NM_133832	ENSMUSG00000025921	Rdh10
chr15:6337253-6337752	chr15	6337252	6337752	1.35	0.00703	0.0204	Peak27833	NM_023118	ENSMUSG00000022150	Dab2
chr4:107388455-107388954	chr4	107388454	107388954	1.35	0.00904	0.0245	Peak29792	NM_028355	ENSMUSG00000028614	Ndc1
chr4:86659613-86660112	chr4	86659612	86660112	1.35	0.00583	0.0178	Peak26434	NM_007408	ENSMUSG00000028494	Plin2
chr6:116181037-116181536	chr6	116181036	116181536	1.35	0.00625	0.0187	Peak26973	NM_177412	ENSMUSG00000030126	Tmcc1
chr6:84009335-84009834	chr6	84009334	84009834	1.35	0.00682	0.0199	Peak27597	NM_021469	ENSMUSG00000033788	Dysf
chr10:128342374-128342873	chr10	128342373	128342873	1.34	0.0208	0.0454	Peak36882	NM_026444	ENSMUSG00000005683	Cs
chr10:13536437-13536936	chr10	13536436	13536936	1.34	0.0192	0.0428	Peak36180	NM_025748	ENSMUSG00000019808	Adat2
chr11:5013665-5014164	chr11	5013664	5014164	1.34	0.0165	0.0381	Peak34861	NM_007454	ENSMUSG00000009090	Ap1b1
chr19:46467288-46467787	chr19	46467287	46467787	1.33	0.0127	0.0314	Peak32584	NM_053100	ENSMUSG00000025034	Trim8
chr2:71788546-71789045	chr2	71788545	71789045	1.33	0.00476	0.0154	Peak24990	NM_008397	ENSMUSG00000027111	Itga6
chr1:13152378-13152877	chr1	13152377	13152877	1.32	0.0143	0.0343	Peak33652	NM_001081209	ENSMUSG00000042414	Prdm14
chr11:6489630-6490129	chr11	6489629	6490129	1.32	0.00814	0.0227	Peak28932	NM_011221	ENSMUSG00000094483	Purb
chr19:7559796-7560295	chr19	7559795	7560295	1.32	0.0156	0.0367	Peak34431	NM_139269	ENSMUSG00000060675	Plaat3
chr1:65165915-65166414	chr1	65165914	65166414	1.31	0.0168	0.0387	Peak35043	NM_010497	ENSMUSG00000025950	Idh1
chr15:81997683-81998182	chr15	81997682	81998182	1.31	0.0209	0.0457	Peak36954	NM_025503	ENSMUSG00000061633	1700029P11Rik
chr9:54575797-54576296	chr9	54575796	54576296	1.31	0.00406	0.0137	Peak23909	NM_029573	ENSMUSG00000032279	Idh3a
chr3:109468000-109468499	chr3	109467999	109468499	1.3	0.0174	0.0397	Peak35321	NM_020505	ENSMUSG00000033721	Vav3
chr11:103072877-103073376	chr11	103072876	103073376	1.29	0.00883	0.0241	Peak29593	NM_152813	ENSMUSG00000020937	Plcd3
chr12:102678823-102679322	chr12	102678822	102679322	1.29	0.0195	0.0433	Peak36333	NR_035457	ENSMUSG00000089324	Mir1936
chr12:116442168-116442667	chr12	116442167	116442667	1.29	0.0186	0.0418	Peak35924	NM_133762	ENSMUSG00000042029	Ncapg2
chr2:38066604-38067103	chr2	38066603	38067103	1.29	0.00973	0.0259	Peak30364	NM_146122	ENSMUSG00000035392	Dennd1a
chr7:28827861-28828360	chr7	28827860	28828360	1.29	0.0159	0.0371	Peak34563	NM_016772	ENSMUSG00000053898	Ech1
chr1:184762506-184763005	chr1	184762505	184763005	1.28	0.00127	0.00598	Peak17066	NM_008250	ENSMUSG00000039377	Hlx
chr1:60899673-60900172	chr1	60899672	60900172	1.28	0.00598	0.0181	Peak26632	NM_009843	ENSMUSG00000026011	Ctla4
chr18:11214109-11214608	chr18	11214108	11214608	1.28	0.00806	0.0225	Peak28848	NR_105022	ENSMUSG00000097222	1010001N08Rik
chr9:95504903-95505402	chr9	95504902	95505402	1.28	0.0185	0.0417	Peak35858	NM_026476	ENSMUSG00000032407	U2surp
chr17:56116301-56116800	chr17	56116300	56116800	1.27	0.0177	0.0403	Peak35497	NM_025874	ENSMUSG00000011305	Plin5
chr12:91845510-91846009	chr12	91845509	91846009	1.26	0.0151	0.0357	Peak34107	NM_011344	ENSMUSG00000020964	Sel1l
chr5:17919696-17920195	chr5	17919695	17920195	1.26	0.00428	0.0142	Peak24245	NM_007643	ENSMUSG00000002944	Cd36
chr18:61487720-61488219	chr18	61487719	61488219	1.25	0.00375	0.0129	Peak23398	NR_045419	ENSMUSG00000118229	Lncbate10
chr13:119717653-119718152	chr13	119717652	119718152	1.24	0.0091	0.0246	Peak29845	NM_145942	ENSMUSG00000093930	Hmgcs1
chr4:132601659-132602158	chr4	132601658	132602158	1.23	0.0148	0.0352	Peak33949	NM_010166	ENSMUSG00000028886	Eya3
chr1:143481336-143481835	chr1	143481335	143481835	1.22	0.0156	0.0366	Peak34412	NM_020025	ENSMUSG00000033849	B3galt2
chr3:87529769-87530268	chr3	87529768	87530268	1.22	0.00696	0.0202	Peak27775	NM_012051	ENSMUSG00000003382	Etv3
chr5:129965261-129965760	chr5	129965260	129965760	1.22	0.0226	0.0485	Peak37648	NM_027121	ENSMUSG00000066735	Vkorc1l1
chr3:10017817-10018316	chr3	10017816	10018316	1.21	0.003	0.011	Peak21963	NM_010634	ENSMUSG00000027533	Fabp5
chr3:10241084-10241583	chr3	10241083	10241583	1.19	0.01	0.0265	Peak30604	NM_029310	ENSMUSG00000027530	Fabp12
chr4:15943926-15944425	chr4	15943925	15944425	1.19	0.0206	0.0451	Peak36792	NR_105826	ENSMUSG00000098929	Mir6400
chr15:56017167-56017666	chr15	56017166	56017666	1.18	0.0188	0.0421	Peak35993	NM_016667	ENSMUSG00000060429	Sntb1
chr9:50874197-50874696	chr9	50874196	50874696	1.18	0.0173	0.0396	Peak35312	NM_028614	ENSMUSG00000032058	Ppp2r1b
chr6:92212086-92212585	chr6	92212085	92212585	1.17	0.0161	0.0375	Peak34660	NM_030081	ENSMUSG00000014550	Rbsn
chr7:47056492-47056991	chr7	47056491	47056991	1.17	0.0171	0.0393	Peak35214	NM_026436	ENSMUSG00000010307	Tmem86a
chr19:29557100-29557599	chr19	29557099	29557599	1.16	0.0195	0.0433	Peak36325	NM_177641	ENSMUSG00000038658	Ric1
chr3:10018419-10019373	chr3	10018418	10019373	1.16	0.0226	0.0485	Peak37654	NM_010634	ENSMUSG00000027533	Fabp5
chr13:37056139-37056638	chr13	37056138	37056638	1.15	0.00162	0.00715	Peak18301	NM_028784	ENSMUSG00000039109	F13a1
chr17:56115537-56116036	chr17	56115536	56116036	1.14	0.0157	0.0367	Peak34444	NM_025874	ENSMUSG00000011305	Plin5
chr2:14204791-14205290	chr2	14204790	14205290	1.14	0.0115	0.0293	Peak31794	NM_008625	ENSMUSG00000026712	Mrc1
chr1:130997071-130997570	chr1	130997070	130997570	1.13	0.00889	0.0242	Peak29644	NM_010548	ENSMUSG00000016529	Il10
chr11:94215741-94216240	chr11	94215740	94216240	1.13	0.0098	0.026	Peak30418	NM_009427	ENSMUSG00000037573	Tob1
chr17:29258531-29259030	chr17	29258530	29259030	1.13	0.0198	0.0438	Peak36477	NM_026845	ENSMUSG00000024007	Ppil1
chr3:10016580-10017079	chr3	10016579	10017079	1.13	0.0162	0.0376	Peak34693	NM_010634	ENSMUSG00000027533	Fabp5
chr5:136458056-136458555	chr5	136458055	136458555	1.13	0.022	0.0475	Peak37391	NR_030500	ENSMUSG00000106479	Mir721
chr6:5199529-5200028	chr6	5199528	5200028	1.13	0.0133	0.0326	Peak33045	NM_011134	ENSMUSG00000002588	Pon1
chr7:143556923-143557422	chr7	143556922	143557422	1.13	0.0032	0.0116	Peak22366	NM_008672	ENSMUSG00000059119	Nap1l4
chr1:16342342-16342841	chr1	16342341	16342841	1.09	0.0113	0.0288	Peak31587	NM_025303	ENSMUSG00000025920	Stau2
chr17:6476430-6476929	chr17	6476429	6476929	1.09	0.000102	0.00102	Peak8074	NM_001045538		Tmem181b-ps
chr11:55364405-55364904	chr11	55364404	55364904	1.08	0.00557	0.0172	Peak26105	NM_001029988	ENSMUSG00000055333	Fat2
chr16:95242413-95242912	chr16	95242412	95242912	1.08	0.000827	0.0044	Peak15148	NM_019664	ENSMUSG00000062609	Kcnj15
chr16:23150679-23151178	chr16	23150678	23151178	1.07	0.015	0.0355	Peak34042	NM_009605	ENSMUSG00000022878	Adipoq
chr19:36918276-36918775	chr19	36918275	36918775	1.07	1.46e-05	0.000281	Peak4188	NM_028263	ENSMUSG00000047632	Fgfbp3
chr19:37262396-37262895	chr19	37262395	37262895	1.07	0.00458	0.015	Peak24702	NR_040298		4931408D14Rik
chr18:61382491-61382990	chr18	61382490	61382990	1.06	0.00808	0.0226	Peak28869	NR_029879	ENSMUSG00000105200	Mir378a
chr19:46108877-46109376	chr19	46108876	46109376	1.06	0.00296	0.0109	Peak21879	NM_007703	ENSMUSG00000038754	Elovl3
chr5:124248111-124248610	chr5	124248110	124248610	1.06	0.023	0.0492	Peak37818	NM_011256	ENSMUSG00000029406	Pitpnm2
chr9:15951862-15952361	chr9	15951861	15952361	1.06	0.0104	0.0271	Peak30860	NM_145712	ENSMUSG00000050901	Mtnr1b
chr1:58583302-58583801	chr1	58583301	58583801	1.05	0.0153	0.0361	Peak34217	NM_172513	ENSMUSG00000038174	Fam126b
chr2:168578676-168579175	chr2	168578675	168579175	1.05	0.00672	0.0197	Peak27477	NM_010899	ENSMUSG00000027544	Nfatc2
chr15:79733322-79733821	chr15	79733321	79733821	1.04	0.0193	0.043	Peak36242	NM_194342	ENSMUSG00000042524	Sun2
chr19:11367634-11368133	chr19	11367633	11368133	1.04	0.0161	0.0375	Peak34675	NM_001310331	ENSMUSG00000101389	Ms4a4a
chr15:12471874-12472822	chr15	12471873	12472822	1.03	0.00488	0.0156	Peak25165	NM_025673	ENSMUSG00000022200	Golph3
chr19:46773253-46773752	chr19	46773252	46773752	1.03	0.0155	0.0364	Peak34353	NM_033569	ENSMUSG00000064105	Cnnm2
chr5:151135093-151135592	chr5	151135092	151135592	1.03	0.00971	0.0258	Peak30344	NM_146258	ENSMUSG00000016128	Stard13
chr7:80897373-80897872	chr7	80897372	80897872	1.03	0.00921	0.0248	Peak29929	NM_028026	ENSMUSG00000025722	Wdr73
chr1:171058849-171059348	chr1	171058848	171059348	1.02	0.00828	0.023	Peak29064	NM_010188	ENSMUSG00000059498	Fcgr3
chr7:127908300-127908799	chr7	127908299	127908799	1.02	0.00826	0.023	Peak29054	NM_026370	ENSMUSG00000030801	Kat8
chr15:89431362-89431861	chr15	89431361	89431861	1.01	0.00814	0.0227	Peak28931	NM_007692	ENSMUSG00000022617	Chkb
chr6:97455733-97456232	chr6	97455732	97456232	1.01	0.00708	0.0205	Peak27897	NM_145148	ENSMUSG00000030064	Frmd4b
chr1:143981030-143982400	chr1	143981029	143982400	0.98	0.00074	0.00407	Peak14664	NM_009061	ENSMUSG00000026360	Rgs2
chr4:107159241-107159740	chr4	107159240	107159740	0.98	0.0194	0.0432	Peak36295	NM_025617	ENSMUSG00000028619	Tceanc2
chr11:29764655-29765154	chr11	29764654	29765154	0.96	0.0169	0.0388	Peak35075	NM_024226	ENSMUSG00000020458	Rtn4
chr16:93643773-93644749	chr16	93643772	93644749	0.95	0.00119	0.00573	Peak16751	NM_007620	ENSMUSG00000051483	Cbr1
chr19:11376005-11376504	chr19	11376004	11376504	0.95	0.00695	0.0202	Peak27753	NM_001310331	ENSMUSG00000101389	Ms4a4a
chr12:84069837-84070336	chr12	84069836	84070336	0.94	0.0201	0.0442	Peak36566	NM_145444	ENSMUSG00000042540	Acot5
chr17:36042248-36042747	chr17	36042247	36042747	0.94	0.0204	0.0448	Peak36700	NM_010399		H2-T9
chr4:136897375-136897874	chr4	136897374	136897874	0.94	0.0108	0.0279	Peak31197	NM_007572	ENSMUSG00000036887	C1qa
chr4:152448023-152448522	chr4	152448022	152448522	0.94	0.0104	0.0271	Peak30867	NM_010598	ENSMUSG00000028931	Kcnab2
chr12:91415850-91416349	chr12	91415849	91416349	0.93	0.0206	0.0451	Peak36797	NM_011648	ENSMUSG00000020963	Tshr
chr14:17896635-17897134	chr14	17896634	17897134	0.93	0.0149	0.0353	Peak33974	NM_009380	ENSMUSG00000021779	Thrb
chr18:62177679-62178178	chr18	62177678	62178178	0.88	0.0226	0.0485	Peak37665	NM_007420	ENSMUSG00000045730	Adrb2
chr3:138375466-138375965	chr3	138375465	138375965	0.88	0.0127	0.0314	Peak32608	NR_033581	ENSMUSG00000090306	Adh6-ps1
chr13:112153311-112153810	chr13	112153310	112153810	0.86	0.0235	0.05	Peak38003	NM_029898	ENSMUSG00000049985	Ankrd55
chr6:113432199-113432698	chr6	113432198	113432698	0.86	0.0116	0.0294	Peak31834	NM_178373	ENSMUSG00000030278	Cidec
chr8:41009295-41009794	chr8	41009294	41009794	0.85	0.0211	0.046	Peak37031	NR_015457	ENSMUSG00000084960	B430010I23Rik
chr2:158130487-158130986	chr2	158130486	158130986	0.84	0.0103	0.0269	Peak30795	NM_009373	ENSMUSG00000037820	Tgm2
chr17:36031989-36032488	chr17	36031988	36032488	0.81	0.0161	0.0374	Peak34627	NM_010398	ENSMUSG00000067212	H2-T23
chr17:6430280-6430779	chr17	6430279	6430779	0.79	0.00125	0.00592	Peak16994	NM_009342	ENSMUSG00000096255	Dynlt1b
chr3:121173790-121174289	chr3	121173789	121174289	0.78	0.0122	0.0306	Peak32304	NM_025637	ENSMUSG00000028133	Rwdd3
chr8:64766412-64766911	chr8	64766411	64766911	0.77	0.0219	0.0472	Peak37341	NM_025436	ENSMUSG00000031604	Msmo1
chr15:36644711-36645210	chr15	36644710	36645210	0.76	0.0204	0.0449	Peak36731	NM_008774	ENSMUSG00000022283	Pabpc1
chr3:104612656-104613155	chr3	104612655	104613155	0.74	0.00954	0.0255	Peak30214	NM_009196	ENSMUSG00000032902	Slc16a1
chr8:46403834-46404333	chr8	46403833	46404333	0.74	0.0163	0.0379	Peak34790	NM_007981	ENSMUSG00000018796	Acsl1
chr9:31516788-31517287	chr9	31516787	31517287	0.74	0.021	0.0458	Peak36989	NM_144936	ENSMUSG00000041737	Tmem45b
chr19:36926463-36926962	chr19	36926462	36926962	0.73	0.00169	0.00737	Peak18486	NM_001080706	ENSMUSG00000040565	Btaf1
chr6:119415195-119415694	chr6	119415194	119415694	0.73	0.00403	0.0136	Peak23853	NM_197985	ENSMUSG00000030168	Adipor2
chr7:19684060-19684559	chr7	19684059	19684559	0.68	0.0192	0.0428	Peak36188	NM_001309799	ENSMUSG00000109350	Gm44805
chr11:60033746-60034245	chr11	60033745	60034245	0.67	0.0224	0.0481	Peak37556	NM_008819	ENSMUSG00000000301	Pemt
chr6:88732362-88732861	chr6	88732361	88732861	0.67	0.00511	0.0162	Peak25500	NM_011844	ENSMUSG00000033174	Mgll
chr6:124434581-124435080	chr6	124434580	124435080	0.64	0.0085	0.0234	Peak29277	NM_008995	ENSMUSG00000005069	Pex5
chr2:166089312-166089811	chr2	166089311	166089811	0.63	0.0207	0.0454	Peak36867	NM_028072	ENSMUSG00000006800	Sulf2
chr15:43282352-43283270	chr15	43282351	43283270	-0.41	0.0227	0.0485	Peak37670	NM_008388	ENSMUSG00000022336	Eif3e
chr9:106429695-106430194	chr9	106429694	106430194	-0.41	0.0219	0.0473	Peak37345	NM_009082	ENSMUSG00000048758	Rpl29
chr1:135313322-135314271	chr1	135313321	135314271	-0.42	0.0223	0.048	Peak37513	NM_011590	ENSMUSG00000062580	Timm17a
chr11:116030625-116031124	chr11	116030624	116031124	-0.42	0.022	0.0475	Peak37383	NM_172569	ENSMUSG00000020770	Unk
chr16:37539288-37540261	chr16	37539287	37540261	-0.42	0.021	0.0458	Peak36979	NM_028812	ENSMUSG00000022828	Gtf2e1
chr17:33909605-33910104	chr17	33909604	33910104	-0.42	0.0203	0.0446	Peak36667	NM_007829	ENSMUSG00000002307	Daxx
chr4:116220731-116221706	chr4	116220730	116221706	-0.42	0.0214	0.0466	Peak37164	NM_181585	ENSMUSG00000028698	Pik3r3
chr4:141546114-141546613	chr4	141546113	141546613	-0.42	0.0165	0.0382	Peak34875	NM_177163		B330016D10Rik
chr7:126798399-126798898	chr7	126798398	126798898	-0.42	0.0172	0.0394	Peak35237	NM_007438	ENSMUSG00000030695	Aldoa
chr1:120120372-120120871	chr1	120120371	120120871	-0.43	0.0234	0.0498	Peak37958	NM_007830	ENSMUSG00000026385	Dbi
chr10:80151223-80151722	chr10	80151222	80151722	-0.43	0.022	0.0476	Peak37406	NM_021565	ENSMUSG00000035621	Midn
chr15:34082909-34083408	chr15	34082908	34083408	-0.43	0.0225	0.0483	Peak37596	NM_026002	ENSMUSG00000022255	Mtdh
chr17:17373657-17374652	chr17	17373656	17374652	-0.43	0.0226	0.0484	Peak37631	NM_025934	ENSMUSG00000116564	Riok2
chr19:5106280-5106779	chr19	5106279	5106779	-0.43	0.0202	0.0445	Peak36621	NM_029576	ENSMUSG00000024870	Rab1b
chr4:114986688-114987672	chr4	114986687	114987672	-0.43	0.0221	0.0476	Peak37417	NM_025647	ENSMUSG00000028719	Cmpk1
chr6:125191836-125192335	chr6	125191835	125192335	-0.43	0.0226	0.0485	Peak37667	NM_025595	ENSMUSG00000030335	Mrpl51
chr6:86403407-86404685	chr6	86403406	86404685	-0.43	0.021	0.0459	Peak37009	NM_011585	ENSMUSG00000071337	Tia1
chr7:100706178-100707088	chr7	100706177	100707088	-0.43	0.0235	0.0499	Peak37985	NM_178764	ENSMUSG00000029461	Fam168a
chr7:28378093-28378592	chr7	28378092	28378592	-0.43	0.0222	0.0479	Peak37478	NM_011756	ENSMUSG00000044786	Zfp36
chr7:73537265-73537764	chr7	73537264	73537764	-0.43	0.0157	0.0368	Peak34458	NM_001081345	ENSMUSG00000078671	Chd2
chr9:21264720-21265691	chr9	21264719	21265691	-0.43	0.0235	0.05	Peak38004	NM_153583	ENSMUSG00000002820	Atg4d
chr1:132007159-132007658	chr1	132007158	132007658	-0.44	0.0192	0.0428	Peak36171	NM_007923	ENSMUSG00000026436	Elk4
chr1:144003748-144004738	chr1	144003747	144004738	-0.44	0.023	0.0491	Peak37805	NM_009061	ENSMUSG00000026360	Rgs2
chr1:171328871-171329370	chr1	171328870	171329370	-0.44	0.0185	0.0417	Peak35862	NM_011615	ENSMUSG00000013973	Dedd
chr11:100622870-100623369	chr11	100622869	100623369	-0.44	0.0227	0.0487	Peak37702	NM_028024	ENSMUSG00000017837	Nkiras2
chr11:4703949-4704448	chr11	4703948	4704448	-0.44	0.0232	0.0494	Peak37873	NM_197979	ENSMUSG00000059534	Uqcr10
chr11:78245474-78245973	chr11	78245473	78245973	-0.44	0.0204	0.0448	Peak36702	NM_009297	ENSMUSG00000002052	Supt6
chr12:33147755-33148254	chr12	33147754	33148254	-0.44	0.0233	0.0496	Peak37913	NM_028139	ENSMUSG00000020564	Atxn7l1
chr12:51829808-51830307	chr12	51829807	51830307	-0.44	0.0214	0.0465	Peak37154	NM_144788	ENSMUSG00000035247	Hectd1
chr14:79587230-79588226	chr14	79587229	79588226	-0.44	0.0218	0.0471	Peak37319	NM_026474	ENSMUSG00000022024	Sugt1
chr15:100227255-100228218	chr15	100227254	100228218	-0.44	0.0156	0.0366	Peak34406	NM_007497	ENSMUSG00000023027	Atf1
chr15:76904264-76904763	chr15	76904263	76904763	-0.44	0.016	0.0372	Peak34588	NM_012053	ENSMUSG00000003970	Rpl8
chr16:11202916-11203851	chr16	11202915	11203851	-0.44	0.0146	0.0348	Peak33817	NR_038154		2610020C07Rik
chr16:23986915-23987414	chr16	23986914	23987414	-0.44	0.0204	0.0448	Peak36695	NM_009744	ENSMUSG00000022508	Bcl6
chr17:17624875-17625374	chr17	17624874	17625374	-0.44	0.0158	0.037	Peak34521	NM_172827	ENSMUSG00000023845	Lnpep
chr17:86166739-86167238	chr17	86166738	86167238	-0.44	0.0216	0.0469	Peak37241	NM_011104	ENSMUSG00000045038	Prkce
chr19:21441275-21441774	chr19	21441274	21441774	-0.44	0.0235	0.0499	Peak37989	NM_010266	ENSMUSG00000058624	Gda
chr19:47090160-47090659	chr19	47090159	47090659	-0.44	0.0141	0.034	Peak33533	NM_023211	ENSMUSG00000071528	Atp5md
chr2:136890916-136891415	chr2	136890915	136891415	-0.44	0.0193	0.0429	Peak36215	NM_028201	ENSMUSG00000027281	Slx4ip
chr2:23068340-23068839	chr2	23068339	23068839	-0.44	0.0178	0.0403	Peak35506	NM_028793	ENSMUSG00000026781	Acbd5
chr2:48949653-48950152	chr2	48949652	48950152	-0.44	0.0198	0.0437	Peak36450	NM_011958	ENSMUSG00000026761	Orc4
chr3:103790402-103790901	chr3	103790401	103790901	-0.44	0.0198	0.0438	Peak36461	NM_010432	ENSMUSG00000008730	Hipk1
chr3:14610851-14611839	chr3	14610850	14611839	-0.44	0.0216	0.0469	Peak37235	NM_001099674	ENSMUSG00000078784	Rbis
chr5:140418650-140419149	chr5	140418649	140419149	-0.44	0.0206	0.0452	Peak36827	NM_133916	ENSMUSG00000056076	Eif3b
chr6:83108720-83109219	chr6	83108719	83109219	-0.44	0.0226	0.0484	Peak37645	NM_026744	ENSMUSG00000030037	Mrpl53
chr7:116333606-116334105	chr7	116333605	116334105	-0.44	0.0216	0.0469	Peak37230	NM_026533	ENSMUSG00000090862	Rps13
chr7:39544544-39545043	chr7	39544543	39545043	-0.44	0.0167	0.0385	Peak34990	NM_001004139	ENSMUSG00000068959	Zfp619
chr7:63897061-63897560	chr7	63897060	63897560	-0.44	0.0153	0.0361	Peak34215	NM_001256311	ENSMUSG00000095061	E030018B13Rik
chr8:70562267-70562766	chr8	70562266	70562766	-0.44	0.017	0.039	Peak35157	NM_007924	ENSMUSG00000070002	Ell
chr9:122117755-122118254	chr9	122117754	122118254	-0.44	0.0172	0.0394	Peak35248	NM_133741	ENSMUSG00000038145	Snrk
chr9:48834888-48835387	chr9	48834887	48835387	-0.44	0.0165	0.0381	Peak34847	NM_001033324	ENSMUSG00000066687	Zbtb16
chr1:57406386-57406885	chr1	57406385	57406885	-0.45	0.0151	0.0357	Peak34108	NM_001037742	ENSMUSG00000048495	Tyw5
chr1:58392703-58393202	chr1	58392702	58393202	-0.45	0.0146	0.0348	Peak33835	NM_025824	ENSMUSG00000051223	Bzw1
chr11:103027862-103028361	chr11	103027861	103028361	-0.45	0.021	0.0457	Peak36973	NM_008707	ENSMUSG00000020936	Nmt1
chr11:106787890-106788389	chr11	106787889	106788389	-0.45	0.0195	0.0434	Peak36351	NM_007840	ENSMUSG00000020719	Ddx5
chr11:90249739-90250238	chr11	90249738	90250238	-0.45	0.0231	0.0493	Peak37850	NM_026178	ENSMUSG00000003948	Mmd
chr12:11265663-11266985	chr12	11265662	11266985	-0.45	0.0229	0.0488	Peak37747	NM_025695	ENSMUSG00000020608	Smc6
chr12:87265852-87266799	chr12	87265851	87266799	-0.45	0.0147	0.035	Peak33882	NM_134044	ENSMUSG00000021038	Vipas39
chr13:52977931-52978430	chr13	52977930	52978430	-0.45	0.0203	0.0446	Peak36665	NM_017373	ENSMUSG00000056749	Nfil3
chr13:59822529-59823028	chr13	59822528	59823028	-0.45	0.016	0.0374	Peak34625	NM_153538	ENSMUSG00000035248	Tut7
chr13:63814730-63815229	chr13	63814729	63815229	-0.45	0.0175	0.0399	Peak35370	NM_023507	ENSMUSG00000021470	Ercc6l2
chr14:75844547-75845046	chr14	75844546	75845046	-0.45	0.0137	0.0332	Peak33260	NR_045294		Gm4285
chr15:77079355-77079854	chr15	77079354	77079854	-0.45	0.0128	0.0317	Peak32698	NR_108037	ENSMUSG00000097267	1700109K24Rik
chr16:44745908-44746407	chr16	44745907	44746407	-0.45	0.0203	0.0446	Peak36660	NM_025332	ENSMUSG00000022668	Gtpbp8
chr16:77329160-77329659	chr16	77329159	77329659	-0.45	0.0171	0.0392	Peak35209	NR_015543	ENSMUSG00000090386	Mir99ahg
chr17:27819735-27820234	chr17	27819734	27820234	-0.45	0.014	0.0339	Peak33474	NM_001033279	ENSMUSG00000056692	Ilrun
chr19:29522566-29523065	chr19	29522565	29523065	-0.45	0.0205	0.0449	Peak36738	NM_177641	ENSMUSG00000038658	Ric1
chr19:41482063-41483987	chr19	41482062	41483987	-0.45	0.0209	0.0457	Peak36945	NM_172154	ENSMUSG00000025019	Lcor
chr19:4497812-4498311	chr19	4497811	4498311	-0.45	0.0197	0.0436	Peak36400	NM_027237	ENSMUSG00000042041	2010003K11Rik
chr19:46503721-46504220	chr19	46503720	46504220	-0.45	0.0144	0.0344	Peak33676	NM_053100	ENSMUSG00000025034	Trim8
chr19:6057968-6058467	chr19	6057967	6058467	-0.45	0.0171	0.0392	Peak35185	NM_007990	ENSMUSG00000038274	Fau
chr2:167690717-167691216	chr2	167690716	167691216	-0.45	0.017	0.0391	Peak35165	NM_177851	ENSMUSG00000006462	A530013C23Rik
chr2:25500258-25501236	chr2	25500257	25501236	-0.45	0.0189	0.0423	Peak36054	NM_013908	ENSMUSG00000015095	Fbxw5
chr2:26133085-26133584	chr2	26133084	26133584	-0.45	0.0195	0.0433	Peak36314	NM_001256521		Tmem250-ps
chr2:5844860-5845359	chr2	5844859	5845359	-0.45	0.0143	0.0343	Peak33628	NM_133837	ENSMUSG00000039128	Cdc123
chr3:103914849-103915348	chr3	103914848	103915348	-0.45	0.0195	0.0434	Peak36339	NM_172684	ENSMUSG00000044098	Rsbn1
chr3:54735586-54736085	chr3	54735585	54736085	-0.45	0.023	0.0491	Peak37807	NM_025442	ENSMUSG00000036632	Alg5
chr4:136052704-136053203	chr4	136052703	136053203	-0.45	0.0191	0.0426	Peak36122	NM_025919	ENSMUSG00000059291	Rpl11
chr4:137388078-137388577	chr4	137388077	137388577	-0.45	0.0142	0.0341	Peak33569	NM_001126318	ENSMUSG00000078520	Cela3a
chr4:137994075-137994574	chr4	137994074	137994574	-0.45	0.0205	0.045	Peak36764	NM_172703	ENSMUSG00000028760	Eif4g3
chr5:146832944-146833443	chr5	146832943	146833443	-0.45	0.0142	0.034	Peak33552	NM_019647	ENSMUSG00000041453	Rpl21
chr5:43232336-43232835	chr5	43232335	43232835	-0.45	0.0228	0.0488	Peak37730	NM_175937	ENSMUSG00000039782	Cpeb2
chr6:113045750-113046249	chr6	113045749	113046249	-0.45	0.0169	0.0388	Peak35074	NM_008188	ENSMUSG00000030264	Thumpd3
chr7:111122319-111123241	chr7	111122318	111123241	-0.45	0.012	0.0301	Peak32110	NR_015573	ENSMUSG00000110424	1700012D14Rik
chr7:64287791-64288290	chr7	64287790	64288290	-0.45	0.0183	0.0413	Peak35747	NM_172742	ENSMUSG00000030522	Mtmr10
chr8:34964673-34965172	chr8	34964672	34965172	-0.45	0.0185	0.0416	Peak35843	NM_175091	ENSMUSG00000031529	Tnks
chr9:22085022-22086011	chr9	22085021	22086011	-0.45	0.0213	0.0463	Peak37089	NM_012029	ENSMUSG00000066839	Ecsit
chr9:56418503-56419002	chr9	56418502	56419002	-0.45	0.023	0.0492	Peak37815	NM_025812	ENSMUSG00000032329	Hmg20a
chr9:85749330-85749829	chr9	85749329	85749829	-0.45	0.0158	0.0369	Peak34505	NM_175371	ENSMUSG00000035941	Ibtk
chr1:181212329-181212828	chr1	181212328	181212828	-0.46	0.00889	0.0242	Peak29636	NM_145514	ENSMUSG00000038733	Wdr26
chr1:58586241-58586740	chr1	58586240	58586740	-0.46	0.0141	0.0339	Peak33479	NM_025597	ENSMUSG00000026032	Ndufb3
chr10:121625792-121626291	chr10	121625791	121626291	-0.46	0.0234	0.0498	Peak37960	NM_001081056	ENSMUSG00000034667	Xpot
chr10:40257376-40257875	chr10	40257375	40257875	-0.46	0.0208	0.0455	Peak36909	NM_026113	ENSMUSG00000019837	Gtf3c6
chr10:80116710-80117209	chr10	80116709	80117209	-0.46	0.0194	0.0432	Peak36281	NM_011492	ENSMUSG00000003068	Stk11
chr11:100737742-100738241	chr11	100737741	100738241	-0.46	0.0191	0.0427	Peak36144	NM_024456	ENSMUSG00000019173	Rab5c
chr11:101253635-101254134	chr11	101253634	101254134	-0.46	0.0195	0.0433	Peak36334	NM_026776	ENSMUSG00000078656	Vps25
chr11:3265865-3266364	chr11	3265864	3266364	-0.46	0.0114	0.029	Peak31687	NM_007879	ENSMUSG00000020457	Drg1
chr11:60878998-60879497	chr11	60878997	60879497	-0.46	0.0145	0.0347	Peak33803	NM_173453	ENSMUSG00000043284	Tmem11
chr11:95666895-95667394	chr11	95666894	95667394	-0.46	0.0211	0.0459	Peak37024	NM_008831	ENSMUSG00000038845	Phb
chr11:97309587-97310086	chr11	97309586	97310086	-0.46	0.0208	0.0455	Peak36888	NM_025927	ENSMUSG00000018882	Mrpl45
chr12:40036933-40037432	chr12	40036932	40037432	-0.46	0.0175	0.04	Peak35407	NM_007487	ENSMUSG00000047446	Arl4a
chr12:69158617-69159116	chr12	69158616	69159116	-0.46	0.0139	0.0336	Peak33416	NM_009093	ENSMUSG00000034892	Rps29
chr13:54693237-54693736	chr13	54693236	54693736	-0.46	0.0201	0.0443	Peak36574	NM_134064	ENSMUSG00000034928	Rnf44
chr13:8885052-8886365	chr13	8885051	8886365	-0.46	0.0209	0.0457	Peak36942	NM_145360	ENSMUSG00000058258	Idi1
chr14:25767770-25768269	chr14	25767769	25768269	-0.46	0.0204	0.0448	Peak36692	NM_001101433	ENSMUSG00000055538	Zcchc24
chr15:99725967-99726466	chr15	99725966	99726466	-0.46	0.0112	0.0287	Peak31523	NM_183256	ENSMUSG00000023020	Cox14
chr16:13671420-13672347	chr16	13671419	13672347	-0.46	0.0183	0.0413	Peak35760	NM_025653	ENSMUSG00000022684	Bfar
chr16:32002489-32002988	chr16	32002488	32002988	-0.46	0.0203	0.0447	Peak36681	NM_023801	ENSMUSG00000022772	Senp5
chr16:45158922-45159421	chr16	45158921	45159421	-0.46	0.02	0.0441	Peak36529	NM_026402	ENSMUSG00000022663	Atg3
chr16:91647239-91647738	chr16	91647238	91647738	-0.46	0.0147	0.0349	Peak33875	NM_019973	ENSMUSG00000022961	Son
chr16:94525756-94526255	chr16	94525755	94526255	-0.46	0.0187	0.042	Peak35963	NM_007834	ENSMUSG00000022898	Vps26c
chr17:15497877-15498376	chr17	15497876	15498376	-0.46	0.0175	0.0399	Peak35383	NM_011185	ENSMUSG00000014769	Psmb1
chr17:74295124-74296004	chr17	74295123	74296004	-0.46	0.0203	0.0446	Peak36661	NM_133771	ENSMUSG00000058704	Memo1
chr18:34932127-34932626	chr18	34932126	34932626	-0.46	0.0158	0.037	Peak34515	NM_144866	ENSMUSG00000024360	Etf1
chr19:10895455-10895954	chr19	10895454	10895954	-0.46	0.0218	0.0472	Peak37333	NM_134129	ENSMUSG00000024735	Prpf19
chr19:45018519-45019018	chr19	45018518	45019018	-0.46	0.0175	0.0398	Peak35364	NM_145503	ENSMUSG00000035342	Lzts2
chr19:55743781-55744280	chr19	55743780	55744280	-0.46	0.0134	0.0327	Peak33084	NM_009333	ENSMUSG00000024985	Tcf7l2
chr19:5609928-5610427	chr19	5609927	5610427	-0.46	0.0186	0.0417	Peak35882	NM_178637	ENSMUSG00000024926	Kat5
chr19:8871660-8872159	chr19	8871659	8872159	-0.46	0.0196	0.0435	Peak36372	NM_146093	ENSMUSG00000071655	Ubxn1
chr2:11602351-11602850	chr2	11602350	11602850	-0.46	0.0199	0.044	Peak36508	NM_152824	ENSMUSG00000037197	Rbm17
chr2:156721351-156721850	chr2	156721350	156721850	-0.46	0.0104	0.0271	Peak30875	NM_146128	ENSMUSG00000061689	Dlgap4
chr2:170511086-170511585	chr2	170511085	170511585	-0.46	0.0195	0.0433	Peak36331	NM_001013369	ENSMUSG00000052033	Pfdn4
chr2:45112177-45112676	chr2	45112176	45112676	-0.46	0.0131	0.0322	Peak32901	NR_110571	ENSMUSG00000052248	Zeb2os
chr3:117868445-117869439	chr3	117868444	117869439	-0.46	0.0134	0.0326	Peak33070	NM_029655	ENSMUSG00000028007	Snx7
chr3:135211953-135212452	chr3	135211952	135212452	-0.46	0.0199	0.0439	Peak36493	NM_173762	ENSMUSG00000045328	Cenpe
chr3:144204267-144204766	chr3	144204266	144204766	-0.46	0.0128	0.0316	Peak32674	NM_010723	ENSMUSG00000028266	Lmo4
chr3:69316348-69317303	chr3	69316347	69317303	-0.46	0.0169	0.0389	Peak35102	NM_178726	ENSMUSG00000027784	Ppm1l
chr3:96593626-96594125	chr3	96593625	96594125	-0.46	0.017	0.039	Peak35125	NM_027241	ENSMUSG00000028104	Polr3gl
chr4:108327601-108328512	chr4	108327600	108328512	-0.46	0.0197	0.0436	Peak36420	NM_027250	ENSMUSG00000048351	Coa7
chr4:115827586-115828552	chr4	115827585	115828552	-0.46	0.0221	0.0476	Peak37429	NM_175308	ENSMUSG00000028709	Mob3c
chr4:116685044-116686026	chr4	116685043	116686026	-0.46	0.0153	0.0361	Peak34220	NM_011034	ENSMUSG00000028691	Prdx1
chr4:132308216-132309096	chr4	132308215	132309096	-0.46	0.0227	0.0486	Peak37680	NR_029468	ENSMUSG00000086290	Snhg12
chr4:83417660-83418159	chr4	83417659	83418159	-0.46	0.0216	0.0468	Peak37218	NM_029949	ENSMUSG00000028483	Snapc3
chr5:123720588-123721572	chr5	123720587	123721572	-0.46	0.0161	0.0375	Peak34648	NM_027494	ENSMUSG00000029427	Zcchc8
chr5:124425141-124426483	chr5	124425140	124426483	-0.46	0.0162	0.0377	Peak34742	NM_145631	ENSMUSG00000038095	Sbno1
chr5:129886889-129887388	chr5	129886888	129887388	-0.46	0.0197	0.0437	Peak36431	NM_024166	ENSMUSG00000070493	Chchd2
chr5:145280603-145281102	chr5	145280602	145281102	-0.46	0.0216	0.0468	Peak37210	NM_001081431	ENSMUSG00000070420	Zscan25
chr5:25499079-25499578	chr5	25499078	25499578	-0.46	0.0163	0.0378	Peak34748	NR_030700		4831440E17Rik
chr6:113377737-113378236	chr6	113377736	113378236	-0.46	0.0128	0.0316	Peak32676	NM_026552	ENSMUSG00000079426	Arpc4
chr7:34389784-34390283	chr7	34389783	34390283	-0.46	0.0126	0.0313	Peak32565	NM_025948	ENSMUSG00000066568	Lsm14a
chr7:39552346-39553318	chr7	39552345	39553318	-0.46	0.0193	0.043	Peak36248	NM_001004139	ENSMUSG00000068959	Zfp619
chr7:45706280-45706779	chr7	45706279	45706779	-0.46	0.0206	0.0451	Peak36806	NM_016974	ENSMUSG00000059824	Dbp
chr7:78782976-78783475	chr7	78782975	78783475	-0.46	0.0167	0.0385	Peak34982	NM_026498	ENSMUSG00000030611	Mrps11
chr8:56550721-56551220	chr8	56550720	56551220	-0.46	0.0215	0.0466	Peak37171	NM_015791	ENSMUSG00000038206	Fbxo8
chr8:84661996-84662495	chr8	84661995	84662495	-0.46	0.0138	0.0334	Peak33327	NM_010499	ENSMUSG00000053560	Ier2
chr8:88361286-88361785	chr8	88361285	88361785	-0.46	0.0149	0.0354	Peak34013	NM_012047	ENSMUSG00000031660	Brd7
chr8:94179204-94179703	chr8	94179203	94179703	-0.46	0.0199	0.0439	Peak36489	NM_013602	ENSMUSG00000031765	Mt1
chr9:57261918-57262417	chr9	57261917	57262417	-0.46	0.021	0.0459	Peak37002	NM_028820	ENSMUSG00000032300	1700017B05Rik
chr1:10037810-10038309	chr1	10037809	10038309	-0.47	0.0184	0.0415	Peak35816	NM_013715	ENSMUSG00000025917	Cops5
chr1:134494151-134495091	chr1	134494150	134495091	-0.47	0.0209	0.0457	Peak36966	NM_145510	ENSMUSG00000042229	Rabif
chr1:195131019-195131518	chr1	195131018	195131518	-0.47	0.0182	0.0411	Peak35691	NM_013499	ENSMUSG00000016481	Cr1l
chr1:58713190-58713689	chr1	58713189	58713689	-0.47	0.0184	0.0414	Peak35778	NM_009805	ENSMUSG00000026031	Cflar
chr1:88134281-88134780	chr1	88134280	88134780	-0.47	0.0161	0.0374	Peak34634	NM_145079	ENSMUSG00000054545	Ugt1a6a
chr10:128083262-128083761	chr10	128083261	128083761	-0.47	0.0192	0.0429	Peak36196	NM_016774	ENSMUSG00000025393	Atp5b
chr10:41519877-41520376	chr10	41519876	41520376	-0.47	0.013	0.032	Peak32809	NM_016898	ENSMUSG00000019818	Cd164
chr10:61451731-61452230	chr10	61451730	61452230	-0.47	0.0196	0.0435	Peak36387	NM_010124	ENSMUSG00000020091	Eif4ebp2
chr10:63243862-63244361	chr10	63243861	63244361	-0.47	0.0149	0.0354	Peak34025	NM_026101	ENSMUSG00000020064	Herc4
chr10:79855405-79855904	chr10	79855404	79855904	-0.47	0.0216	0.0469	Peak37236	NR_029447	ENSMUSG00000091994	E130317F20Rik
chr10:87860117-87860616	chr10	87860116	87860616	-0.47	0.0137	0.0332	Peak33257	NM_010512	ENSMUSG00000020053	Igf1
chr10:93452538-93453845	chr10	93452537	93453845	-0.47	0.0135	0.0328	Peak33135	NM_008517	ENSMUSG00000015889	Lta4h
chr10:94688163-94688662	chr10	94688162	94688662	-0.47	0.0199	0.044	Peak36515	NR_015524		Cep83os
chr11:101009443-101009942	chr11	101009442	101009942	-0.47	0.0227	0.0487	Peak37700	NM_016920	ENSMUSG00000019302	Atp6v0a1
chr11:121354002-121354987	chr11	121354001	121354987	-0.47	0.0209	0.0457	Peak36959	NM_025793	ENSMUSG00000025173	Wdr45b
chr11:29172968-29173467	chr11	29172967	29173467	-0.47	0.0121	0.0302	Peak32180	NM_134034	ENSMUSG00000020463	Ppp4r3b
chr11:6415283-6416651	chr11	6415282	6416651	-0.47	0.00909	0.0246	Peak29832	NM_008907	ENSMUSG00000071866	Ppia
chr11:69418236-69418735	chr11	69418235	69418735	-0.47	0.0133	0.0325	Peak33030	NM_001017426	ENSMUSG00000018476	Kdm6b
chr11:83298515-83299461	chr11	83298514	83299461	-0.47	0.00933	0.0251	Peak30031	NM_134025	ENSMUSG00000018733	Pex12
chr12:86800600-86801099	chr12	86800599	86801099	-0.47	0.0226	0.0485	Peak37651	NM_001195767	ENSMUSG00000059114	Lrrc74a
chr13:75708066-75708565	chr13	75708065	75708565	-0.47	0.0157	0.0368	Peak34470	NM_138953	ENSMUSG00000001542	Ell2
chr13:97137491-97138388	chr13	97137490	97138388	-0.47	0.0155	0.0364	Peak34328	NM_177266	ENSMUSG00000021666	Gfm2
chr13:97241456-97241955	chr13	97241455	97241955	-0.47	0.0118	0.0297	Peak31943	NM_007930	ENSMUSG00000041773	Enc1
chr14:16364591-16365562	chr14	16364590	16365562	-0.47	0.011	0.0283	Peak31397	NM_009409	ENSMUSG00000017485	Top2b
chr14:47298864-47299363	chr14	47298863	47299363	-0.47	0.0213	0.0463	Peak37093	NM_178684	ENSMUSG00000021840	Mapk1ip1l
chr15:100616044-100616543	chr15	100616043	100616543	-0.47	0.0224	0.0482	Peak37569	NM_011873	ENSMUSG00000000346	Dazap2
chr15:102518304-102518803	chr15	102518303	102518803	-0.47	0.0168	0.0387	Peak35048	NM_009319	ENSMUSG00000023051	Tarbp2
chr15:43477282-43477781	chr15	43477281	43477781	-0.47	0.021	0.0458	Peak36991	NM_025736	ENSMUSG00000022337	Emc2
chr16:4683720-4684219	chr16	4683719	4684219	-0.47	0.0125	0.0311	Peak32507	NM_023646	ENSMUSG00000004069	Dnaja3
chr18:46597821-46598320	chr18	46597820	46598320	-0.47	0.0168	0.0387	Peak35046	NM_010120	ENSMUSG00000057561	Eif1a
chr19:23141808-23142307	chr19	23141807	23142307	-0.47	0.0116	0.0294	Peak31816	NM_010638	ENSMUSG00000033863	Klf9
chr19:6974423-6974922	chr19	6974422	6974922	-0.47	0.0235	0.05	Peak38008	NM_008889	ENSMUSG00000056612	Ppp1r14b
chr19:8888325-8889294	chr19	8888324	8889294	-0.47	0.0144	0.0345	Peak33699	NR_039598	ENSMUSG00000093314	Mir5136
chr2:103797546-103798045	chr2	103797545	103798045	-0.47	0.016	0.0373	Peak34605	NM_016739	ENSMUSG00000027184	Caprin1
chr2:104493972-104494471	chr2	104493971	104494471	-0.47	0.0159	0.0372	Peak34567	NM_010434	ENSMUSG00000027177	Hipk3
chr2:90847307-90847806	chr2	90847306	90847806	-0.47	0.0213	0.0464	Peak37121	NM_019758	ENSMUSG00000027282	Mtch2
chr4:106316980-106317479	chr4	106316979	106317479	-0.47	0.0184	0.0415	Peak35820	NM_183225	ENSMUSG00000028514	Usp24
chr4:107922967-107923466	chr4	107922966	107923466	-0.47	0.0221	0.0477	Peak37443	NM_009949	ENSMUSG00000028607	Cpt2
chr4:135271306-135271805	chr4	135271305	135271805	-0.47	0.0136	0.0331	Peak33211	NM_013885	ENSMUSG00000037242	Clic4
chr4:139622721-139623220	chr4	139622720	139623220	-0.47	0.0192	0.0427	Peak36166	NM_175438	ENSMUSG00000028737	Aldh4a1
chr4:155993018-155993517	chr4	155993017	155993517	-0.47	0.0229	0.049	Peak37775	NM_011341	ENSMUSG00000029076	Sdf4
chr4:44756362-44756861	chr4	44756361	44756861	-0.47	0.0179	0.0406	Peak35550	NM_138590	ENSMUSG00000035649	Zcchc7
chr5:121204644-121205143	chr5	121204643	121205143	-0.47	0.0122	0.0305	Peak32266	NM_011290	ENSMUSG00000029614	Rpl6
chr5:129020693-129021192	chr5	129020692	129021192	-0.47	0.0192	0.0428	Peak36179	NM_009391	ENSMUSG00000029430	Ran
chr5:134551627-134552126	chr5	134551626	134552126	-0.47	0.0154	0.0362	Peak34266	NM_009990	ENSMUSG00000063146	Clip2
chr5:150664983-150665482	chr5	150664982	150665482	-0.47	0.0156	0.0366	Peak34397	NM_201369	ENSMUSG00000029655	N4bp2l2
chr5:20951431-20952396	chr5	20951430	20952396	-0.47	0.00905	0.0245	Peak29802	NM_001080977	ENSMUSG00000039968	Rsbn1l
chr5:21786693-21787192	chr5	21786692	21787192	-0.47	0.0201	0.0444	Peak36603	NM_011188	ENSMUSG00000028932	Psmc2
chr5:90366639-90367138	chr5	90366638	90367138	-0.47	0.023	0.049	Peak37788	NR_045618	ENSMUSG00000054945	Gm9958
chr6:125350128-125350627	chr6	125350127	125350627	-0.47	0.0076	0.0216	Peak28421	NM_011609	ENSMUSG00000030341	Tnfrsf1a
chr6:29609515-29610014	chr6	29609514	29610014	-0.47	0.0127	0.0314	Peak32594	NM_177296	ENSMUSG00000012535	Tnpo3
chr6:50566824-50567323	chr6	50566823	50567323	-0.47	0.0178	0.0404	Peak35515	NR_015581	ENSMUSG00000085776	5430402O13Rik
chr6:72439850-72440349	chr6	72439849	72440349	-0.47	0.00978	0.026	Peak30399	NM_145569	ENSMUSG00000053907	Mat2a
chr6:86526971-86527470	chr6	86526970	86527470	-0.47	0.0118	0.0298	Peak31973	NR_037960	ENSMUSG00000097048	1600020E01Rik
chr7:127876453-127876952	chr7	127876452	127876952	-0.47	0.0184	0.0414	Peak35798	NM_146259	ENSMUSG00000049728	Zfp668
chr7:128523734-128524233	chr7	128523733	128524233	-0.47	0.0158	0.037	Peak34520	NM_013863	ENSMUSG00000030847	Bag3
chr7:128744955-128745454	chr7	128744954	128745454	-0.47	0.0122	0.0305	Peak32298	NM_001029982	ENSMUSG00000055319	Sec23ip
chr7:45053522-45054021	chr7	45053521	45054021	-0.47	0.0161	0.0375	Peak34665	NM_175022	ENSMUSG00000046574	Prr12
chr7:45873168-45873667	chr7	45873167	45873667	-0.47	0.0152	0.0358	Peak34157	NM_133950	ENSMUSG00000002778	Kdelr1
chr7:73618731-73619230	chr7	73618730	73619230	-0.47	0.0105	0.0274	Peak30979	NR_037569	ENSMUSG00000101970	1810026B05Rik
chr7:90456810-90457309	chr7	90456809	90457309	-0.47	0.021	0.0458	Peak36974	NM_025460	ENSMUSG00000030615	Tmem126a
chr8:124231877-124232376	chr8	124231876	124232376	-0.47	0.0149	0.0354	Peak34019	NM_139272	ENSMUSG00000089704	Galnt2
chr8:36612724-36613223	chr8	36612723	36613223	-0.47	0.0176	0.0402	Peak35448	NM_015802	ENSMUSG00000031523	Dlc1
chr8:47714196-47714695	chr8	47714195	47714695	-0.47	0.0223	0.0479	Peak37499	NM_172407	ENSMUSG00000038069	Cdkn2aip
chr9:113707589-113708088	chr9	113707588	113708088	-0.47	0.0217	0.047	Peak37277	NM_011052	ENSMUSG00000032504	Pdcd6ip
chr9:48494879-48495801	chr9	48494878	48495801	-0.47	0.0124	0.0309	Peak32426	NM_001004191	ENSMUSG00000042293	Gm5617
chr9:48744481-48744980	chr9	48744480	48744980	-0.47	0.00863	0.0237	Peak29394	NM_001033324	ENSMUSG00000066687	Zbtb16
chr1:106796211-106797166	chr1	106796210	106797166	-0.48	0.0182	0.0412	Peak35718	NM_009190	ENSMUSG00000009907	Vps4b
chr1:125434764-125435263	chr1	125434763	125435263	-0.48	0.0196	0.0435	Peak36385	NM_023735	ENSMUSG00000026341	Actr3
chr1:135766599-135767098	chr1	135766598	135767098	-0.48	0.0105	0.0273	Peak30946	NM_013750	ENSMUSG00000041801	Phlda3
chr1:171281323-171282314	chr1	171281322	171282314	-0.48	0.0163	0.0378	Peak34769	NM_008911	ENSMUSG00000062729	Ppox
chr1:175880400-175880899	chr1	175880399	175880899	-0.48	0.0111	0.0285	Peak31454	NM_012012	ENSMUSG00000039748	Exo1
chr1:183296928-183297427	chr1	183296927	183297427	-0.48	0.0154	0.0363	Peak34310	NM_027861	ENSMUSG00000046836	Brox
chr1:55087019-55087518	chr1	55087018	55087518	-0.48	0.0114	0.0291	Peak31696	NM_010477	ENSMUSG00000025980	Hspd1
chr1:85794203-85794702	chr1	85794202	85794702	-0.48	0.018	0.0407	Peak35595	NM_133781	ENSMUSG00000036707	Cab39
chr1:9747844-9748343	chr1	9747843	9748343	-0.48	0.0225	0.0484	Peak37618	NM_173443	ENSMUSG00000045210	Vcpip1
chr10:117709654-117710153	chr10	117709653	117710153	-0.48	0.0105	0.0273	Peak30925	NM_010786	ENSMUSG00000020184	Mdm2
chr10:13965152-13965651	chr10	13965151	13965651	-0.48	0.0186	0.0418	Peak35913	NM_010437	ENSMUSG00000015501	Hivep2
chr10:75898322-75898821	chr10	75898321	75898821	-0.48	0.0193	0.0431	Peak36252	NM_024440	ENSMUSG00000009092	Derl3
chr10:79983342-79983841	chr10	79983341	79983841	-0.48	0.0226	0.0484	Peak37644	NM_001003949	ENSMUSG00000013858	Tmem259
chr10:99263281-99263780	chr10	99263280	99263780	-0.48	0.0103	0.027	Peak30841	NM_026268	ENSMUSG00000019960	Dusp6
chr11:101330694-101331193	chr11	101330693	101331193	-0.48	0.0139	0.0336	Peak33411	NM_009675	ENSMUSG00000019326	Aoc3
chr11:120436859-120437358	chr11	120436858	120437358	-0.48	0.0109	0.0282	Peak31311	NM_199469	ENSMUSG00000039703	Nploc4
chr11:5787896-5788395	chr11	5787895	5788395	-0.48	0.0213	0.0463	Peak37104	NM_013810	ENSMUSG00000020476	Dbnl
chr11:79339031-79339530	chr11	79339030	79339530	-0.48	0.0163	0.0378	Peak34747	NM_010897	ENSMUSG00000020716	Nf1
chr11:97781811-97782310	chr11	97781810	97782310	-0.48	0.018	0.0408	Peak35607	NR_028078	ENSMUSG00000064901	Snora21
chr11:98774677-98775176	chr11	98774676	98775176	-0.48	0.0225	0.0483	Peak37600	NM_145434	ENSMUSG00000020889	Nr1d1
chr11:98794405-98794904	chr11	98794404	98794904	-0.48	0.0222	0.0478	Peak37463	NM_028722	ENSMUSG00000052915	Msl1
chr11:99230072-99230571	chr11	99230071	99230571	-0.48	0.014	0.0338	Peak33460	NM_020618	ENSMUSG00000037935	Smarce1
chr12:54862121-54862620	chr12	54862120	54862620	-0.48	0.0217	0.0469	Peak37265	NM_007688	ENSMUSG00000062929	Cfl2
chr12:55491346-55491845	chr12	55491345	55491845	-0.48	0.0168	0.0387	Peak35057	NM_010907	ENSMUSG00000021025	Nfkbia
chr12:80435174-80435673	chr12	80435173	80435673	-0.48	0.0141	0.034	Peak33524	NM_177267	ENSMUSG00000049106	Dcaf5
chr12:87387385-87388353	chr12	87387384	87388353	-0.48	0.0181	0.041	Peak35656	NM_011479	ENSMUSG00000021036	Sptlc2
chr13:17992769-17993268	chr13	17992768	17993268	-0.48	0.0215	0.0466	Peak37176	NM_025904	ENSMUSG00000075054	Yae1d1
chr13:48545298-48545797	chr13	48545297	48545797	-0.48	0.0195	0.0433	Peak36310	NR_029725	ENSMUSG00000065421	Mirlet7a-1
chr14:31000915-31001414	chr14	31000914	31001414	-0.48	0.00971	0.0258	Peak30342	NM_029626	ENSMUSG00000021916	Glt8d1
chr14:31251460-31251959	chr14	31251459	31251959	-0.48	0.0177	0.0403	Peak35501	NM_027088	ENSMUSG00000021901	Bap1
chr14:57665173-57665672	chr14	57665172	57665672	-0.48	0.0188	0.0421	Peak36002	NM_020506	ENSMUSG00000021952	Xpo4
chr14:73384231-73384730	chr14	73384230	73384730	-0.48	0.0192	0.0428	Peak36193	NM_008410	ENSMUSG00000022108	Itm2b
chr15:76512251-76512750	chr15	76512250	76512750	-0.48	0.0185	0.0417	Peak35873	NM_010046	ENSMUSG00000022555	Dgat1
chr15:78406314-78406813	chr15	78406313	78406813	-0.48	0.0145	0.0347	Peak33768	NM_138670	ENSMUSG00000071711	Mpst
chr15:78926736-78927235	chr15	78926735	78927235	-0.48	0.0154	0.0363	Peak34304	NM_008495	ENSMUSG00000068220	Lgals1
chr15:82015583-82016082	chr15	82015582	82016082	-0.48	0.0147	0.035	Peak33900	NM_134095	ENSMUSG00000022472	Desi1
chr17:33759897-33760396	chr17	33759896	33760396	-0.48	0.0119	0.0299	Peak32051	NM_008997	ENSMUSG00000077450	Rab11b
chr17:34031188-34031687	chr17	34031187	34031687	-0.48	0.0128	0.0316	Peak32689	NM_008202	ENSMUSG00000024327	Slc39a7
chr17:34981481-34981980	chr17	34981480	34981980	-0.48	0.0142	0.0341	Peak33577	NM_030597	ENSMUSG00000007050	Lsm2
chr17:45686335-45686834	chr17	45686334	45686834	-0.48	0.0214	0.0465	Peak37149	NM_026732	ENSMUSG00000023939	Mrpl14
chr17:49428575-49429074	chr17	49428574	49429074	-0.48	0.0232	0.0494	Peak37886	NM_020042	ENSMUSG00000064120	Mocs1
chr18:46524535-46525034	chr18	46524534	46525034	-0.48	0.0181	0.0409	Peak35646	NM_173423	ENSMUSG00000033319	Fem1c
chr2:121140040-121140539	chr2	121140039	121140539	-0.48	0.0189	0.0423	Peak36027	NM_029475	ENSMUSG00000027259	Adal
chr2:130449817-130451036	chr2	130449816	130451036	-0.48	0.0145	0.0347	Peak33789	NM_008980	ENSMUSG00000027303	Ptpra
chr2:144009741-144010240	chr2	144009740	144010240	-0.48	0.0143	0.0344	Peak33663	NM_024281	ENSMUSG00000027422	Rrbp1
chr2:147012655-147013154	chr2	147012654	147013154	-0.48	0.0185	0.0417	Peak35861	NM_011917	ENSMUSG00000027433	Xrn2
chr2:154436549-154437048	chr2	154436548	154437048	-0.48	0.0154	0.0362	Peak34284	NM_009823	ENSMUSG00000038533	Cbfa2t2
chr2:26902736-26903235	chr2	26902735	26903235	-0.48	0.0161	0.0376	Peak34684	NM_009298	ENSMUSG00000036160	Surf6
chr2:77946041-77946540	chr2	77946040	77946540	-0.48	0.0234	0.0497	Peak37927	NM_030560	ENSMUSG00000027014	Cwc22
chr2:90745804-90746303	chr2	90745803	90746303	-0.48	0.0139	0.0336	Peak33407	NM_018828	ENSMUSG00000008200	Fnbp4
chr3:103019950-103020449	chr3	103019949	103020449	-0.48	0.0221	0.0477	Peak37452	NM_144901	ENSMUSG00000068823	Csde1
chr3:103020610-103021109	chr3	103020609	103021109	-0.48	0.0216	0.0469	Peak37227	NM_144901	ENSMUSG00000068823	Csde1
chr3:121814413-121814912	chr3	121814412	121814912	-0.48	0.0119	0.0299	Peak32043	NM_008991	ENSMUSG00000028127	Abcd3
chr3:57651318-57651817	chr3	57651317	57651817	-0.48	0.0219	0.0472	Peak37339	NM_175095	ENSMUSG00000036513	Commd2
chr3:58414154-58415146	chr3	58414153	58415146	-0.48	0.0183	0.0412	Peak35734	NM_001081229	ENSMUSG00000027806	Tsc22d2
chr3:88138508-88139007	chr3	88138507	88139007	-0.48	0.015	0.0355	Peak34044	NM_133665	ENSMUSG00000001419	Mef2d
chr3:88502675-88503174	chr3	88502674	88503174	-0.48	0.0138	0.0333	Peak33314	NM_019390	ENSMUSG00000028063	Lmna
chr3:90247621-90248120	chr3	90247620	90248120	-0.48	0.0143	0.0343	Peak33638	NM_013901	ENSMUSG00000052310	Slc39a1
chr3:95217603-95218102	chr3	95217602	95218102	-0.48	0.0162	0.0377	Peak34722	NM_029885	ENSMUSG00000038766	Gabpb2
chr3:95818641-95819140	chr3	95818640	95819140	-0.48	0.00928	0.025	Peak29992	NM_028328	ENSMUSG00000028106	Rprd2
chr4:148626659-148627540	chr4	148626658	148627540	-0.48	0.0137	0.0333	Peak33291	NM_145556	ENSMUSG00000041459	Tardbp
chr4:156032125-156032624	chr4	156032124	156032624	-0.48	0.0128	0.0316	Peak32670	NM_009400	ENSMUSG00000041954	Tnfrsf18
chr4:40850802-40851301	chr4	40850801	40851301	-0.48	0.00997	0.0263	Peak30543	NR_039584	ENSMUSG00000096377	Mir5123
chr5:108433834-108434333	chr5	108433833	108434333	-0.48	0.0234	0.0498	Peak37950	NM_007507	ENSMUSG00000050856	Atp5k
chr5:136566620-136567119	chr5	136566619	136567119	-0.48	0.0231	0.0493	Peak37845	NM_009986	ENSMUSG00000029705	Cux1
chr5:140703920-140704865	chr5	140703919	140704865	-0.48	0.0148	0.0352	Peak33961	NM_172724	ENSMUSG00000000148	Brat1
chr5:34336530-34337029	chr5	34336529	34337029	-0.48	0.02	0.0442	Peak36553	NM_011278	ENSMUSG00000029110	Rnf4
chr6:126939160-126940077	chr6	126939159	126940077	-0.48	0.0225	0.0482	Peak37584	NM_009013	ENSMUSG00000030346	Rad51ap1
chr6:88841458-88841957	chr6	88841457	88841957	-0.48	0.0191	0.0426	Peak36121	NM_030251	ENSMUSG00000030083	Abtb1
chr7:45717573-45718072	chr7	45717572	45718072	-0.48	0.0235	0.05	Peak38002	NM_020011	ENSMUSG00000057342	Sphk2
chr7:46845759-46846258	chr7	46845758	46846258	-0.48	0.0103	0.027	Peak30827	NM_010699	ENSMUSG00000063229	Ldha
chr7:63936736-63937235	chr7	63936735	63937235	-0.48	0.0129	0.0317	Peak32719	NM_021366	ENSMUSG00000052040	Klf13
chr7:92741072-92741571	chr7	92741071	92741571	-0.48	0.0141	0.034	Peak33512	NR_015510	ENSMUSG00000074024	4632427E13Rik
chr7:98360489-98360988	chr7	98360488	98360988	-0.48	0.0145	0.0346	Peak33754	NM_001024619	ENSMUSG00000049580	Tsku
chr7:98656833-98657332	chr7	98656832	98657332	-0.48	0.0145	0.0347	Peak33806	NM_172280	ENSMUSG00000035401	Emsy
chr8:105225496-105225995	chr8	105225495	105225995	-0.48	0.0132	0.0323	Peak32949	NM_145604	ENSMUSG00000031889	D230025D16Rik
chr8:106210272-106210771	chr8	106210271	106210771	-0.48	0.0148	0.0351	Peak33920	NM_001007567	ENSMUSG00000033106	Slc7a6os
chr8:111144752-111146163	chr8	111144751	111146163	-0.48	0.019	0.0425	Peak36108	NR_040363		9430091E24Rik
chr8:124520856-124521355	chr8	124520855	124521355	-0.48	0.0205	0.045	Peak36765	NM_029746	ENSMUSG00000031979	Cog2
chr8:126591482-126591981	chr8	126591481	126591981	-0.48	0.0121	0.0304	Peak32222	NM_001164598	ENSMUSG00000051495	Irf2bp2
chr8:33385052-33385948	chr8	33385051	33385948	-0.48	0.0148	0.0351	Peak33929	NM_011721	ENSMUSG00000031583	Wrn
chr8:4238101-4238600	chr8	4238100	4238600	-0.48	0.0073	0.0209	Peak28138	NM_011944	ENSMUSG00000002948	Map2k7
chr9:106369453-106369952	chr9	106369452	106369952	-0.48	0.018	0.0407	Peak35585	NM_153459	ENSMUSG00000053716	Dusp7
chr9:106476281-106476780	chr9	106476280	106476780	-0.48	0.0166	0.0384	Peak34958	NM_145619	ENSMUSG00000023249	Parp3
chr9:108490913-108491412	chr9	108490912	108491412	-0.48	0.0112	0.0286	Peak31504	NM_027804	ENSMUSG00000006676	Usp19
chr9:110532474-110533432	chr9	110532473	110533432	-0.48	0.0111	0.0285	Peak31453	NM_001081340	ENSMUSG00000044791	Setd2
chr9:40414564-40415063	chr9	40414563	40415063	-0.48	0.0234	0.0498	Peak37949	NM_172768	ENSMUSG00000040111	Gramd1b
chr1:135542963-135543462	chr1	135542962	135543462	-0.49	0.0208	0.0455	Peak36896	NM_173437	ENSMUSG00000009418	Nav1
chr1:152682290-152682789	chr1	152682289	152682789	-0.49	0.0166	0.0383	Peak34918	NM_016846	ENSMUSG00000026482	Rgl1
chr10:34418125-34419056	chr10	34418124	34419056	-0.49	0.0232	0.0494	Peak37869	NM_176968	ENSMUSG00000039480	Nt5dc1
chr11:77348486-77348985	chr11	77348485	77348985	-0.49	0.00716	0.0206	Peak27991	NM_177710	ENSMUSG00000037926	Ssh2
chr11:78164124-78164623	chr11	78164123	78164623	-0.49	0.0159	0.0372	Peak34574	NM_009423	ENSMUSG00000017386	Traf4
chr11:83302255-83303183	chr11	83302254	83303183	-0.49	0.0104	0.0272	Peak30909	NM_027915	ENSMUSG00000035152	Ap2b1
chr11:86756990-86757489	chr11	86756989	86757489	-0.49	0.0126	0.0312	Peak32533	NM_001003908	ENSMUSG00000047126	Cltc
chr11:95414211-95414710	chr11	95414210	95414710	-0.49	0.0204	0.0449	Peak36713	NM_025287	ENSMUSG00000057522	Spop
chr12:55398275-55398774	chr12	55398274	55398774	-0.49	0.0136	0.0331	Peak33221	NM_011968	ENSMUSG00000021024	Psma6
chr13:23445257-23445756	chr13	23445256	23445756	-0.49	0.013	0.0319	Peak32794	NR_015492	ENSMUSG00000085024	C230035I16Rik
chr13:66904878-66905377	chr13	66904877	66905377	-0.49	0.0226	0.0485	Peak37663	NM_026219	ENSMUSG00000021520	Uqcrb
chr13:98316596-98317513	chr13	98316595	98317513	-0.49	0.0108	0.0279	Peak31167	NM_145455	ENSMUSG00000021660	Btf3
chr14:47277056-47277555	chr14	47277055	47277555	-0.49	0.0157	0.0368	Peak34482	NM_080843	ENSMUSG00000048379	Socs4
chr14:59440460-59441422	chr14	59440459	59441422	-0.49	0.0156	0.0367	Peak34423	NM_026908	ENSMUSG00000021981	Cab39l
chr14:72602610-72603528	chr14	72602609	72603528	-0.49	0.0186	0.0418	Peak35902	NM_207636	ENSMUSG00000033487	Fndc3a
chr15:53345337-53345836	chr15	53345336	53345836	-0.49	0.00956	0.0255	Peak30230	NM_010162	ENSMUSG00000061731	Ext1
chr15:76701537-76702036	chr15	76701536	76702036	-0.49	0.0163	0.0379	Peak34784	NM_027122	ENSMUSG00000019080	Mfsd3
chr16:23107364-23107863	chr16	23107363	23107863	-0.49	0.00786	0.0221	Peak28645	NM_013506	ENSMUSG00000022884	Eif4a2
chr16:33192164-33192663	chr16	33192163	33192663	-0.49	0.0147	0.035	Peak33897	NM_176840	ENSMUSG00000022807	Osbpl11
chr16:5233712-5234211	chr16	5233711	5234211	-0.49	0.0168	0.0387	Peak35049	NM_145362	ENSMUSG00000039427	Alg1
chr17:23803081-23803996	chr17	23803080	23803996	-0.49	0.0166	0.0384	Peak34957	NM_175229	ENSMUSG00000039218	Srrm2
chr17:24414914-24415413	chr17	24414913	24415413	-0.49	0.0227	0.0486	Peak37692	NM_009070	ENSMUSG00000034681	Rnps1
chr17:25239645-25240576	chr17	25239644	25240576	-0.49	0.0129	0.0318	Peak32753	NM_172529	ENSMUSG00000035521	Gnptg
chr17:26123512-26124011	chr17	26123511	26124011	-0.49	0.0175	0.0399	Peak35377	NM_024227	ENSMUSG00000024181	Mrpl28
chr17:28420728-28421227	chr17	28420727	28421227	-0.49	0.00956	0.0255	Peak30233	NM_021478	ENSMUSG00000037446	Tulp1
chr17:34898078-34898577	chr17	34898077	34898577	-0.49	0.0224	0.0482	Peak37575	NM_145830	ENSMUSG00000013787	Ehmt2
chr17:35916285-35916784	chr17	35916284	35916784	-0.49	0.0139	0.0336	Peak33403	NM_025878	ENSMUSG00000024436	Mrps18b
chr17:56717642-56718141	chr17	56717641	56718141	-0.49	0.019	0.0424	Peak36086	NM_027244	ENSMUSG00000002379	Ndufa11
chr17:74528881-74529380	chr17	74528880	74529380	-0.49	0.0142	0.0342	Peak33614	NM_007566	ENSMUSG00000024073	Birc6
chr18:32067645-32068144	chr18	32067644	32068144	-0.49	0.0221	0.0476	Peak37424	NM_173441	ENSMUSG00000024384	Iws1
chr18:46596763-46597262	chr18	46596762	46597262	-0.49	0.0208	0.0455	Peak36891	NM_025698	ENSMUSG00000033184	Tmed7
chr19:57361384-57361883	chr19	57361383	57361883	-0.49	0.0167	0.0385	Peak34998	NM_145505	ENSMUSG00000033478	Fam160b1
chr19:5848679-5849178	chr19	5848678	5849178	-0.49	0.00867	0.0238	Peak29426	NR_003513	ENSMUSG00000092274	Neat1
chr19:8920665-8921164	chr19	8920664	8921164	-0.49	0.0106	0.0276	Peak31071	NM_024256	ENSMUSG00000071649	B3gat3
chr19:8953787-8954286	chr19	8953786	8954286	-0.49	0.0222	0.0478	Peak37469	NM_197993	ENSMUSG00000071645	Tut1
chr2:113449587-113450580	chr2	113449586	113450580	-0.49	0.0234	0.0498	Peak37942	NM_010230	ENSMUSG00000044042	Fmn1
chr2:166155277-166155776	chr2	166155276	166155776	-0.49	0.0172	0.0393	Peak35226	NM_028072	ENSMUSG00000006800	Sulf2
chr2:18694029-18694528	chr2	18694028	18694528	-0.49	0.011	0.0283	Peak31363	NM_001001334	ENSMUSG00000037708	Spag6
chr2:26964243-26964742	chr2	26964242	26964742	-0.49	0.0155	0.0364	Peak34356	NM_207234	ENSMUSG00000052406	Rexo4
chr2:28640490-28641364	chr2	28640489	28641364	-0.49	0.0188	0.0421	Peak36001	NM_022887	ENSMUSG00000026812	Tsc1
chr2:38643406-38643905	chr2	38643405	38643905	-0.49	0.0124	0.0309	Peak32425	NM_011187	ENSMUSG00000026750	Psmb7
chr2:73312798-73313297	chr2	73312797	73313297	-0.49	0.0224	0.0481	Peak37544	NM_029022	ENSMUSG00000008226	Scrn3
chr3:116007560-116008059	chr3	116007559	116008059	-0.49	0.0169	0.0389	Peak35090	NM_021388	ENSMUSG00000027963	Extl2
chr3:89418666-89419165	chr3	89418665	89419165	-0.49	0.00934	0.0251	Peak30048	NM_011368	ENSMUSG00000042626	Shc1
chr4:129189861-129190360	chr4	129189860	129190360	-0.49	0.00759	0.0216	Peak28404	NM_134151	ENSMUSG00000028811	Yars
chr4:132883992-132884491	chr4	132883991	132884491	-0.49	0.0215	0.0466	Peak37184	NM_133887	ENSMUSG00000028879	Stx12
chr4:133240673-133241172	chr4	133240672	133241172	-0.49	0.0123	0.0306	Peak32320	NM_016693	ENSMUSG00000028862	Map3k6
chr4:139574537-139575889	chr4	139574536	139575889	-0.49	0.0104	0.0272	Peak30887	NM_183148	ENSMUSG00000041025	Iffo2
chr4:149306739-149307238	chr4	149306738	149307238	-0.49	0.0181	0.041	Peak35671	NM_008441	ENSMUSG00000063077	Kif1b
chr4:41314231-41314730	chr4	41314230	41314730	-0.49	0.0135	0.0328	Peak33125	NM_026893	ENSMUSG00000028436	Dcaf12
chr4:53159069-53159568	chr4	53159068	53159568	-0.49	0.0135	0.0329	Peak33160	NM_013454	ENSMUSG00000015243	Abca1
chr4:62699778-62700277	chr4	62699777	62700277	-0.49	0.0175	0.0399	Peak35374	NM_019492	ENSMUSG00000059810	Rgs3
chr5:125476023-125476522	chr5	125476022	125476522	-0.49	0.0155	0.0365	Peak34366	NM_030210	ENSMUSG00000029482	Aacs
chr5:137533103-137534093	chr5	137533102	137534093	-0.49	0.0103	0.027	Peak30816	NM_010312	ENSMUSG00000029713	Gnb2
chr5:31220011-31220510	chr5	31220010	31220510	-0.49	0.0223	0.048	Peak37535	NM_008014	ENSMUSG00000029147	Ppm1g
chr6:90462969-90463468	chr6	90462968	90463468	-0.49	0.0139	0.0335	Peak33379	NM_023184	ENSMUSG00000030087	Klf15
chr7:19024635-19025134	chr7	19024634	19025134	-0.49	0.0189	0.0423	Peak36055	NM_026605	ENSMUSG00000023118	Sympk
chr7:25076378-25076877	chr7	25076377	25076877	-0.49	0.0146	0.0349	Peak33849	NM_175477	ENSMUSG00000045252	Zfp574
chr7:25658618-25659602	chr7	25658617	25659602	-0.49	0.0138	0.0334	Peak33357	NM_138586	ENSMUSG00000061286	Exosc5
chr7:30231356-30232804	chr7	30231355	30232804	-0.49	0.00599	0.0181	Peak26647	NM_027259	ENSMUSG00000019738	Polr2i
chr7:45458440-45458939	chr7	45458439	45458939	-0.49	0.0166	0.0383	Peak34928	NM_010240	ENSMUSG00000050708	Ftl1
chr7:45813440-45814363	chr7	45813439	45814363	-0.49	0.0174	0.0397	Peak35318	NM_011181	ENSMUSG00000003269	Cyth2
chr7:5014869-5015368	chr7	5014868	5015368	-0.49	0.0138	0.0333	Peak33303	NM_011813	ENSMUSG00000061374	Fiz1
chr8:115705638-115706137	chr8	115705637	115706137	-0.49	0.017	0.0391	Peak35172	NM_001025577	ENSMUSG00000055435	Maf
chr8:120101431-120101930	chr8	120101430	120101930	-0.49	0.0119	0.0299	Peak32046	NM_133967	ENSMUSG00000031823	Zdhhc7
chr8:47989728-47991533	chr8	47989727	47991533	-0.49	0.0134	0.0326	Peak33062	NM_133791	ENSMUSG00000031563	Wwc2
chr8:83332813-83333312	chr8	83332812	83333312	-0.49	0.0218	0.0472	Peak37335	NM_178736	ENSMUSG00000035151	Elmod2
chr8:85025139-85026133	chr8	85025138	85026133	-0.49	0.0101	0.0267	Peak30676	NM_019652	ENSMUSG00000052456	Asna1
chr9:100642623-100643122	chr9	100642622	100643122	-0.49	0.0117	0.0296	Peak31883	NM_009282	ENSMUSG00000037286	Stag1
chr9:101073077-101073576	chr9	101073076	101073576	-0.49	0.00963	0.0257	Peak30283	NM_001100451	ENSMUSG00000066415	Msl2
chr9:122352081-122352580	chr9	122352080	122352580	-0.49	0.012	0.0302	Peak32147	NM_026179	ENSMUSG00000032540	Abhd5
chr9:42271168-42272139	chr9	42271167	42272139	-0.49	0.018	0.0409	Peak35628	NM_172769	ENSMUSG00000032018	Sc5d
chr9:44407218-44407717	chr9	44407217	44407717	-0.49	0.012	0.0302	Peak32151	NM_021789	ENSMUSG00000032112	Trappc4
chr9:44417599-44418552	chr9	44417598	44418552	-0.49	0.0197	0.0436	Peak36402	NM_201372	ENSMUSG00000043923	Ccdc84
chr9:44965176-44966157	chr9	44965175	44966157	-0.49	0.0193	0.043	Peak36236	NM_145400	ENSMUSG00000059890	Ube4a
chr9:48723908-48724407	chr9	48723907	48724407	-0.49	0.0145	0.0347	Peak33769	NM_001033324	ENSMUSG00000066687	Zbtb16
chr1:125560179-125560678	chr1	125560178	125560678	-0.5	0.0167	0.0386	Peak35014	NM_028787	ENSMUSG00000026342	Slc35f5
chr1:130716954-130717453	chr1	130716953	130717453	-0.5	0.0235	0.05	Peak38005	NM_178691	ENSMUSG00000046404	Yod1
chr1:163381861-163382360	chr1	163381860	163382360	-0.5	0.0186	0.0418	Peak35911	NM_178883	ENSMUSG00000040124	Gorab
chr1:183368950-183369449	chr1	183368949	183369449	-0.5	0.0203	0.0446	Peak36653	NM_177389		Mia3
chr1:191736643-191737142	chr1	191736642	191737142	-0.5	0.0178	0.0404	Peak35531	NM_172266	ENSMUSG00000026623	Lpgat1
chr1:7089160-7089659	chr1	7089159	7089659	-0.5	0.0156	0.0366	Peak34398	NM_183028	ENSMUSG00000051285	Pcmtd1
chr1:74386579-74387078	chr1	74386578	74387078	-0.5	0.012	0.0301	Peak32093	NM_153088	ENSMUSG00000026176	Ctdsp1
chr1:97770282-97770781	chr1	97770281	97770781	-0.5	0.014	0.0339	Peak33473	NM_026250	ENSMUSG00000026333	Gin1
chr10:11280834-11281678	chr10	11280833	11281678	-0.5	0.00755	0.0215	Peak28366	NM_027968	ENSMUSG00000047648	Fbxo30
chr10:67843069-67843568	chr10	67843068	67843568	-0.5	0.0183	0.0414	Peak35770	NM_178679	ENSMUSG00000037855	Zfp365
chr10:79985126-79985625	chr10	79985125	79985625	-0.5	0.0218	0.0471	Peak37308	NM_001003949	ENSMUSG00000013858	Tmem259
chr10:80261349-80261848	chr10	80261348	80261848	-0.5	0.0209	0.0457	Peak36963	NM_010255	ENSMUSG00000020150	Gamt
chr11:116853413-116853912	chr11	116853412	116853912	-0.5	0.0171	0.0393	Peak35217	NM_178620	ENSMUSG00000020818	Mfsd11
chr11:119976000-119976499	chr11	119975999	119976499	-0.5	0.0207	0.0453	Peak36861	NM_130862	ENSMUSG00000025372	Baiap2
chr11:120673355-120673854	chr11	120673354	120673854	-0.5	0.0211	0.046	Peak37030	NM_026877	ENSMUSG00000025142	Aspscr1
chr11:51262584-51263525	chr11	51262583	51263525	-0.5	0.00705	0.0204	Peak27861	NM_177567	ENSMUSG00000045942	BC049762
chr11:5521262-5521761	chr11	5521261	5521761	-0.5	0.00984	0.0261	Peak30450	NM_013842	ENSMUSG00000020484	Xbp1
chr11:59809828-59810327	chr11	59809827	59810327	-0.5	0.0167	0.0386	Peak35012	NR_045686	ENSMUSG00000087249	Gm16062
chr11:69991647-69992146	chr11	69991646	69992146	-0.5	0.0174	0.0398	Peak35353	NM_019749	ENSMUSG00000018567	Gabarap
chr11:75486853-75487352	chr11	75486852	75487352	-0.5	0.0212	0.0461	Peak37056	NM_138659	ENSMUSG00000020850	Prpf8
chr11:88047707-88048206	chr11	88047706	88048206	-0.5	0.0124	0.0309	Peak32436	NM_173374	ENSMUSG00000018379	Srsf1
chr11:96915940-96916439	chr11	96915939	96916439	-0.5	0.0212	0.0461	Peak37053	NM_030248	ENSMUSG00000018669	Cdk5rap3
chr11:97703319-97703818	chr11	97703318	97703818	-0.5	0.0157	0.0368	Peak34468	NM_011971	ENSMUSG00000069744	Psmb3
chr12:112693198-112693697	chr12	112693197	112693697	-0.5	0.0088	0.024	Peak29561	NM_001100460	ENSMUSG00000037638	Zbtb42
chr12:24498373-24498872	chr12	24498372	24498872	-0.5	0.0156	0.0367	Peak34427	NM_020614	ENSMUSG00000059669	Taf1b
chr12:54795029-54795528	chr12	54795028	54795528	-0.5	0.019	0.0425	Peak36106	NM_026998	ENSMUSG00000005656	Snx6
chr12:69986110-69986609	chr12	69986109	69986609	-0.5	0.0139	0.0336	Peak33425	NM_022028	ENSMUSG00000021067	Sav1
chr12:86883726-86884225	chr12	86883725	86884225	-0.5	0.00613	0.0184	Peak26831	NM_145836	ENSMUSG00000034168	Irf2bpl
chr13:23530430-23530929	chr13	23530429	23530929	-0.5	0.02	0.0442	Peak36558	NM_153173	ENSMUSG00000060981	Hist1h4h
chr13:44469325-44469824	chr13	44469324	44469824	-0.5	0.0198	0.0438	Peak36468	NR_045489	ENSMUSG00000098144	1700029N11Rik
chr13:48869769-48870268	chr13	48869768	48870268	-0.5	0.0156	0.0365	Peak34386	NM_011078	ENSMUSG00000038025	Phf2
chr13:55212391-55212890	chr13	55212390	55212890	-0.5	0.017	0.0389	Peak35124	NM_008739	ENSMUSG00000021488	Nsd1
chr14:24490893-24491392	chr14	24490892	24491392	-0.5	0.00562	0.0173	Peak26170	NM_011297	ENSMUSG00000025290	Rps24
chr14:26638169-26638668	chr14	26638168	26638668	-0.5	0.0113	0.0289	Peak31596	NM_007479	ENSMUSG00000021877	Arf4
chr14:31018610-31019109	chr14	31018609	31019109	-0.5	0.015	0.0355	Peak34074	NM_153547	ENSMUSG00000042354	Gnl3
chr14:45329728-45330227	chr14	45329727	45330227	-0.5	0.0116	0.0294	Peak31845	NM_025959	ENSMUSG00000021832	Psmc6
chr14:49065545-49066501	chr14	49065544	49066501	-0.5	0.0204	0.0448	Peak36711	NM_144535	ENSMUSG00000036291	Ap5m1
chr15:102967085-102967584	chr15	102967084	102967584	-0.5	0.00726	0.0208	Peak28092	NM_010462	ENSMUSG00000022484	Hoxc10
chr15:36793983-36794482	chr15	36793982	36794482	-0.5	0.02	0.0441	Peak36539	NM_011740	ENSMUSG00000022285	Ywhaz
chr15:38662037-38662536	chr15	38662036	38662536	-0.5	0.0128	0.0315	Peak32651	NM_025494	ENSMUSG00000022295	Atp6v1c1
chr15:55557220-55557719	chr15	55557219	55557719	-0.5	0.0155	0.0363	Peak34321	NM_134092	ENSMUSG00000022369	Mtbp
chr15:79074711-79075633	chr15	79074710	79075633	-0.5	0.00704	0.0204	Peak27847	NM_145139	ENSMUSG00000033047	Eif3l
chr15:96698344-96698843	chr15	96698343	96698843	-0.5	0.0157	0.0367	Peak34436	NM_175121	ENSMUSG00000022462	Slc38a2
chr15:98533888-98534863	chr15	98533887	98534863	-0.5	0.00975	0.0259	Peak30377	NM_133714	ENSMUSG00000022992	Kansl2
chr16:17451482-17452411	chr16	17451481	17452411	-0.5	0.0152	0.0359	Peak34167	NM_007764	ENSMUSG00000006134	Crkl
chr16:44724351-44724850	chr16	44724350	44724850	-0.5	0.0195	0.0434	Peak36342	NM_145972	ENSMUSG00000036208	Nepro
chr16:95701897-95702396	chr16	95701896	95702396	-0.5	0.0195	0.0434	Peak36340	NM_011809	ENSMUSG00000022895	Ets2
chr17:10318086-10319063	chr17	10318085	10319063	-0.5	0.0226	0.0484	Peak37642	NM_021881	ENSMUSG00000062078	Qk
chr17:21532432-21532931	chr17	21532431	21532931	-0.5	0.0146	0.0349	Peak33847	NM_144515	ENSMUSG00000051341	Zfp52
chr17:24454730-24455229	chr17	24454729	24455229	-0.5	0.0157	0.0368	Peak34489	NM_007893	ENSMUSG00000024137	E4f1
chr17:25273531-25274030	chr17	25273530	25274030	-0.5	0.0145	0.0346	Peak33753	NM_011665	ENSMUSG00000015120	Ube2i
chr17:26561731-26562230	chr17	26561730	26562230	-0.5	0.0146	0.0348	Peak33836	NM_026170	ENSMUSG00000001576	Ergic1
chr17:35163989-35164488	chr17	35163988	35164488	-0.5	0.00836	0.0232	Peak29140	NM_020027	ENSMUSG00000024393	Prrc2a
chr17:80482589-80483537	chr17	80482588	80483537	-0.5	0.021	0.0457	Peak36968	NM_009231	ENSMUSG00000024241	Sos1
chr18:12955374-12955873	chr18	12955373	12955873	-0.5	0.015	0.0355	Peak34047	NM_020573	ENSMUSG00000044252	Osbpl1a
chr18:24529600-24530099	chr18	24529599	24530099	-0.5	0.0188	0.0421	Peak35994	NM_144861	ENSMUSG00000040446	Rprd1a
chr18:42511956-42512455	chr18	42511955	42512455	-0.5	0.0162	0.0377	Peak34732	NM_001039474	ENSMUSG00000024498	Tcerg1
chr18:5333917-5334894	chr18	5333916	5334894	-0.5	0.00598	0.0181	Peak26637	NM_178722	ENSMUSG00000050945	Zfp438
chr18:6515671-6516661	chr18	6515670	6516661	-0.5	0.0106	0.0276	Peak31057	NM_007935	ENSMUSG00000024240	Epc1
chr19:20390043-20390542	chr19	20390042	20390542	-0.5	0.0156	0.0367	Peak34424	NM_010730	ENSMUSG00000024659	Anxa1
chr19:21471957-21472456	chr19	21471956	21472456	-0.5	0.00972	0.0258	Peak30349	NM_010266	ENSMUSG00000058624	Gda
chr19:36083168-36084140	chr19	36083167	36084140	-0.5	0.0228	0.0488	Peak37721	NM_019428	ENSMUSG00000024800	Rpp30
chr19:41912263-41912762	chr19	41912262	41912762	-0.5	0.0111	0.0284	Peak31434	NM_023418	ENSMUSG00000011752	Pgam1
chr19:5803729-5804228	chr19	5803728	5804228	-0.5	0.00791	0.0222	Peak28689	NR_002847	ENSMUSG00000092341	Malat1
chr19:6235852-6236767	chr19	6235851	6236767	-0.5	0.0136	0.033	Peak33183	NM_198168	ENSMUSG00000024777	Ppp2r5b
chr19:6980085-6980999	chr19	6980084	6980999	-0.5	0.00846	0.0233	Peak29228	NM_008020	ENSMUSG00000056629	Fkbp2
chr19:8770990-8771489	chr19	8770989	8771489	-0.5	0.022	0.0475	Peak37404	NM_025791	ENSMUSG00000117924	Tmem223
chr2:119288830-119289329	chr2	119288829	119289329	-0.5	0.0216	0.0468	Peak37212	NM_172269	ENSMUSG00000034216	Vps18
chr2:128687047-128687546	chr2	128687046	128687546	-0.5	0.0149	0.0354	Peak34002	NM_008569	ENSMUSG00000014355	Anapc1
chr2:131393032-131393531	chr2	131393031	131393531	-0.5	0.0164	0.0381	Peak34839	NM_178607	ENSMUSG00000048911	Rnf24
chr2:145934290-145934789	chr2	145934289	145934789	-0.5	0.0193	0.043	Peak36219	NM_025820	ENSMUSG00000001767	Crnkl1
chr2:152831036-152831535	chr2	152831035	152831535	-0.5	0.00895	0.0243	Peak29700	NM_009743	ENSMUSG00000007659	Bcl2l1
chr2:172440015-172440975	chr2	172440014	172440975	-0.5	0.0129	0.0318	Peak32768	NM_025542	ENSMUSG00000027502	Rtf2
chr2:18057190-18057689	chr2	18057189	18057689	-0.5	0.0145	0.0346	Peak33759	NR_106115	ENSMUSG00000099050	Mir7655
chr2:180966744-180967717	chr2	180966743	180967717	-0.5	0.0102	0.0268	Peak30743	NM_145760	ENSMUSG00000027575	Arfgap1
chr2:30236896-30237395	chr2	30236895	30237395	-0.5	0.0151	0.0358	Peak34136	NR_028299		1700084E18Rik
chr2:34771260-34771759	chr2	34771259	34771759	-0.5	0.00655	0.0194	Peak27288	NM_022310	ENSMUSG00000026864	Hspa5
chr2:37443269-37443768	chr2	37443268	37443768	-0.5	0.0108	0.0279	Peak31190	NM_146121	ENSMUSG00000035437	Rabgap1
chr3:105959597-105960096	chr3	105959596	105960096	-0.5	0.0111	0.0284	Peak31446	NM_027432	ENSMUSG00000000561	Wdr77
chr3:19894255-19895241	chr3	19894254	19895241	-0.5	0.0229	0.049	Peak37777	NR_027985	ENSMUSG00000048106	4632415L05Rik
chr3:90231130-90232063	chr3	90231129	90232063	-0.5	0.0168	0.0387	Peak35062	NM_206924	ENSMUSG00000027937	Jtb
chr3:95228223-95228722	chr3	95228222	95228722	-0.5	0.017	0.039	Peak35148	NM_172395	ENSMUSG00000046722	Cdc42se1
chr4:107367643-107368142	chr4	107367642	107368142	-0.5	0.0125	0.0311	Peak32492	NM_028355	ENSMUSG00000028614	Ndc1
chr4:126677117-126678077	chr4	126677116	126678077	-0.5	0.00963	0.0257	Peak30280	NM_011970	ENSMUSG00000028837	Psmb2
chr4:132509920-132510419	chr4	132509919	132510419	-0.5	0.00985	0.0261	Peak30462	NM_144907	ENSMUSG00000028893	Sesn2
chr4:135873475-135873974	chr4	135873474	135873974	-0.5	0.0103	0.0269	Peak30788	NM_026383	ENSMUSG00000028675	Pnrc2
chr4:148448648-148449147	chr4	148448647	148449147	-0.5	0.0222	0.0478	Peak37466	NM_020009	ENSMUSG00000028991	Mtor
chr4:149166818-149167317	chr4	149166817	149167317	-0.5	0.02	0.0441	Peak36532	NM_025801	ENSMUSG00000028961	Pgd
chr4:152325923-152326422	chr4	152325922	152326422	-0.5	0.0164	0.038	Peak34804	NM_009079	ENSMUSG00000028936	Rpl22
chr4:21775761-21776683	chr4	21775760	21776683	-0.5	0.0144	0.0345	Peak33710	NM_152825	ENSMUSG00000040455	Usp45
chr4:62360044-62360543	chr4	62360043	62360543	-0.5	0.013	0.0319	Peak32795	NM_001045528	ENSMUSG00000066151	Fkbp15
chr5:107900788-107901287	chr5	107900787	107901287	-0.5	0.012	0.0302	Peak32145	NM_016980	ENSMUSG00000058558	Rpl5
chr5:124440064-124440563	chr5	124440063	124440563	-0.5	0.0231	0.0492	Peak37825	NM_030241	ENSMUSG00000049327	Kmt5a
chr5:129786768-129787759	chr5	129786767	129787759	-0.5	0.00853	0.0235	Peak29302	NM_133900	ENSMUSG00000029446	Psph
chr5:23432955-23433897	chr5	23432954	23433897	-0.5	0.0122	0.0306	Peak32308	NR_040469	ENSMUSG00000073147	5031425E22Rik
chr5:31048245-31048744	chr5	31048244	31048744	-0.5	0.0122	0.0306	Peak32309	NM_177870	ENSMUSG00000006641	Slc5a6
chr5:45519854-45520695	chr5	45519853	45520695	-0.5	0.0157	0.0368	Peak34483	NM_025895	ENSMUSG00000015804	Med28
chr5:5320279-5320778	chr5	5320278	5320778	-0.5	0.0202	0.0444	Peak36615	NM_011074	ENSMUSG00000028926	Cdk14
chr6:113740327-113740826	chr6	113740326	113740826	-0.5	0.0127	0.0315	Peak32632	NM_024206	ENSMUSG00000030298	Sec13
chr6:122308898-122309397	chr6	122308897	122309397	-0.5	0.00729	0.0209	Peak28126	NM_010749	ENSMUSG00000007458	M6pr
chr6:24664066-24664565	chr6	24664065	24664565	-0.5	0.0154	0.0362	Peak34275	NM_028459	ENSMUSG00000029684	Wasl
chr6:38433302-38434284	chr6	38433301	38434284	-0.5	0.0145	0.0346	Peak33756	NM_177185	ENSMUSG00000038538	Ubn2
chr6:47812799-47813298	chr6	47812798	47813298	-0.5	0.0221	0.0476	Peak37426	NM_009787	ENSMUSG00000025823	Pdia4
chr6:72439137-72439636	chr6	72439136	72439636	-0.5	0.0163	0.0378	Peak34750	NM_145569	ENSMUSG00000053907	Mat2a
chr6:83165558-83166057	chr6	83165557	83166057	-0.5	0.023	0.0491	Peak37802	NM_007835	ENSMUSG00000031865	Dctn1
chr7:12834623-12835122	chr7	12834622	12835122	-0.5	0.021	0.0459	Peak37006	NM_022981	ENSMUSG00000058638	Zfp110
chr7:141228382-141228881	chr7	141228381	141228881	-0.5	0.00673	0.0198	Peak27486	NM_207211	ENSMUSG00000038611	Phrf1
chr7:16046921-16047420	chr7	16046920	16047420	-0.5	0.00942	0.0252	Peak30119	NM_001099277	ENSMUSG00000078796	Zfp541
chr7:16842991-16843490	chr7	16842990	16843490	-0.5	0.0229	0.0488	Peak37749	NM_178900	ENSMUSG00000041187	Prkd2
chr7:24530074-24530573	chr7	24530073	24530573	-0.5	0.0119	0.03	Peak32061	NM_153134	ENSMUSG00000041037	Irgq
chr7:24884883-24885382	chr7	24884882	24885382	-0.5	0.0118	0.0297	Peak31941	NM_023133	ENSMUSG00000040952	Rps19
chr7:43671383-43672377	chr7	43671382	43672377	-0.5	0.00875	0.0239	Peak29506	NM_145582	ENSMUSG00000038888	Ctu1
chr7:49763532-49764031	chr7	49763531	49764031	-0.5	0.0194	0.0431	Peak36268	NM_016865	ENSMUSG00000039745	Htatip2
chr7:67372792-67373291	chr7	67372791	67373291	-0.5	0.0152	0.0359	Peak34158	NM_001033713	ENSMUSG00000030557	Mef2a
chr8:121829046-121830033	chr8	121829045	121830033	-0.5	0.0151	0.0358	Peak34128	NM_145605	ENSMUSG00000040263	Klhdc4
chr8:124862978-124863477	chr8	124862977	124863477	-0.5	0.0105	0.0273	Peak30945	NM_010322	ENSMUSG00000031985	Gnpat
chr8:13675917-13676416	chr8	13675916	13676416	-0.5	0.0116	0.0294	Peak31851	NM_009025	ENSMUSG00000031453	Rasa3
chr8:26978122-26978621	chr8	26978121	26978621	-0.5	0.0174	0.0397	Peak35317	NM_001101502	ENSMUSG00000085795	Zfp703
chr8:3499922-3500421	chr8	3499921	3500421	-0.5	0.0104	0.0271	Peak30869	NM_053177	ENSMUSG00000004567	Mcoln1
chr8:70527865-70528364	chr8	70527864	70528364	-0.5	0.0134	0.0326	Peak33053	NM_010223	ENSMUSG00000019428	Fkbp8
chr8:84236368-84236867	chr8	84236367	84236867	-0.5	0.0166	0.0384	Peak34959	NM_172503	ENSMUSG00000035671	Zswim4
chr8:84977887-84978386	chr8	84977886	84978386	-0.5	0.0111	0.0284	Peak31427	NM_008416	ENSMUSG00000052837	Junb
chr9:106448525-106449024	chr9	106448524	106449024	-0.5	0.0193	0.043	Peak36225	NM_029631	ENSMUSG00000042073	Abhd14b
chr9:107770581-107771543	chr9	107770580	107771543	-0.5	0.0126	0.0313	Peak32562	NM_148930	ENSMUSG00000032580	Rbm5
chr9:122805596-122806095	chr9	122805595	122806095	-0.5	0.00679	0.0199	Peak27568	NM_001013405	ENSMUSG00000046603	Tcaim
chr9:123478786-123479285	chr9	123478785	123479285	-0.5	0.0128	0.0316	Peak32686	NM_013860	ENSMUSG00000025239	Limd1
chr9:44326492-44326991	chr9	44326491	44326991	-0.5	0.0145	0.0347	Peak33772	NM_007875	ENSMUSG00000032123	Dpagt1
chr9:75408777-75409276	chr9	75408776	75409276	-0.5	0.00329	0.0118	Peak22498	NM_015806	ENSMUSG00000042688	Mapk6
chr9:75409654-75410608	chr9	75409653	75410608	-0.5	0.0109	0.0281	Peak31255	NR_040719	ENSMUSG00000097021	4933433G15Rik
chr1:133024999-133025858	chr1	133024998	133025858	-0.51	0.0159	0.0372	Peak34576	NM_008575	ENSMUSG00000054387	Mdm4
chr1:160212989-160213488	chr1	160212988	160213488	-0.51	0.00695	0.0202	Peak27763	NM_009786	ENSMUSG00000014226	Cacybp
chr1:161130922-161131421	chr1	161130921	161131421	-0.51	0.0109	0.0281	Peak31259	NM_144876	ENSMUSG00000026705	Klhl20
chr1:163994327-163995260	chr1	163994326	163995260	-0.51	0.0149	0.0354	Peak34026	NM_201364	ENSMUSG00000041406	BC055324
chr1:170175149-170175648	chr1	170175148	170175648	-0.51	0.0161	0.0374	Peak34632	NM_133806	ENSMUSG00000026670	Uap1
chr1:192092021-192092520	chr1	192092020	192092520	-0.51	0.0225	0.0484	Peak37612	NM_011633		Traf5
chr1:37429599-37430098	chr1	37429598	37430098	-0.51	0.0129	0.0318	Peak32759	NM_198006	ENSMUSG00000026112	Coa5
chr1:75192229-75192728	chr1	75192228	75192728	-0.51	0.00566	0.0174	Peak26227	NM_026187	ENSMUSG00000026199	Ankzf1
chr1:82290339-82290838	chr1	82290338	82290838	-0.51	0.0145	0.0346	Peak33743	NM_010570	ENSMUSG00000055980	Irs1
chr10:120227145-120227644	chr10	120227144	120227644	-0.51	0.00996	0.0263	Peak30534	NM_025431	ENSMUSG00000020224	Llph
chr10:128805005-128806386	chr10	128805004	128806386	-0.51	0.0124	0.0309	Peak32413	NM_028873	ENSMUSG00000025354	Dnajc14
chr10:76622838-76623337	chr10	76622837	76623337	-0.51	0.013	0.0319	Peak32804	NM_146007	ENSMUSG00000020241	Col6a2
chr10:80039212-80039711	chr10	80039211	80039711	-0.51	0.0162	0.0376	Peak34714	NM_025554	ENSMUSG00000004667	Polr2e
chr10:96617883-96618382	chr10	96617882	96618382	-0.51	0.0132	0.0322	Peak32943	NM_007569	ENSMUSG00000036478	Btg1
chr11:119913670-119914169	chr11	119913669	119914169	-0.51	0.0225	0.0483	Peak37605	NM_001085498	ENSMUSG00000025371	Chmp6
chr11:29514646-29515531	chr11	29514645	29515531	-0.51	0.0164	0.038	Peak34834	NM_026465	ENSMUSG00000032673	Prorsd1
chr11:44469973-44470472	chr11	44469972	44470472	-0.51	0.0154	0.0363	Peak34293	NM_024475	ENSMUSG00000041231	Ublcp1
chr11:69099003-69099502	chr11	69099002	69099502	-0.51	0.00879	0.024	Peak29545	NM_011065	ENSMUSG00000020893	Per1
chr11:74723482-74723981	chr11	74723481	74723981	-0.51	0.0178	0.0405	Peak35547	NM_013625	ENSMUSG00000020745	Pafah1b1
chr11:75653399-75653898	chr11	75653398	75653898	-0.51	0.023	0.049	Peak37778	NM_008659	ENSMUSG00000017774	Myo1c
chr11:78183181-78183680	chr11	78183180	78183680	-0.51	0.0131	0.0322	Peak32912	NM_207523	ENSMUSG00000058546	Rpl23a
chr11:98026599-98027098	chr11	98026598	98027098	-0.51	0.0088	0.024	Peak29564	NM_009078	ENSMUSG00000017404	Rpl19
chr11:98148724-98149223	chr11	98148723	98149223	-0.51	0.0227	0.0486	Peak37684	NM_028149	ENSMUSG00000020883	Fbxl20
chr11:99386213-99386712	chr11	99386212	99386712	-0.51	0.00696	0.0202	Peak27769	NM_010660	ENSMUSG00000019761	Krt10
chr12:31170431-31170930	chr12	31170430	31170930	-0.51	0.0138	0.0334	Peak33350	NM_001034058	ENSMUSG00000095953	6030469F06Rik
chr12:84175272-84175771	chr12	84175271	84175771	-0.51	0.0169	0.0389	Peak35091	NM_001163501	ENSMUSG00000042507	Elmsan1
chr12:85374602-85375101	chr12	85374601	85375101	-0.51	0.0223	0.048	Peak37538	NM_026775	ENSMUSG00000021248	Tmed10
chr13:115089554-115090053	chr13	115089553	115090053	-0.51	0.022	0.0474	Peak37370	NM_134058	ENSMUSG00000042275	Pelo
chr13:48552226-48552725	chr13	48552225	48552725	-0.51	0.0156	0.0367	Peak34430	NR_029725	ENSMUSG00000065421	Mirlet7a-1
chr13:54621759-54622258	chr13	54621758	54622258	-0.51	0.0103	0.027	Peak30826	NM_178397	ENSMUSG00000025873	Faf2
chr13:76018128-76018627	chr13	76018127	76018627	-0.51	0.00805	0.0225	Peak28840	NM_178916	ENSMUSG00000043190	Rfesd
chr13:91460204-91460703	chr13	91460203	91460703	-0.51	0.0188	0.0422	Peak36004	NM_024186	ENSMUSG00000003992	Ssbp2
chr14:105176345-105176844	chr14	105176344	105176844	-0.51	0.0173	0.0395	Peak35285	NM_134077	ENSMUSG00000022119	Rbm26
chr14:31640883-31641382	chr14	31640882	31641382	-0.51	0.0225	0.0483	Peak37594	NM_025295	ENSMUSG00000021900	Btd
chr14:34489246-34489745	chr14	34489245	34489745	-0.51	0.0219	0.0473	Peak37357	NM_009758	ENSMUSG00000021796	Bmpr1a
chr14:52104344-52104843	chr14	52104343	52104843	-0.51	0.0177	0.0402	Peak35459	NM_016884	ENSMUSG00000060373	Hnrnpc
chr15:35371015-35371514	chr15	35371014	35371514	-0.51	0.00777	0.0219	Peak28576	NM_177151	ENSMUSG00000037646	Vps13b
chr15:36282139-36282638	chr15	36282138	36282638	-0.51	0.0201	0.0443	Peak36589	NM_013923	ENSMUSG00000022280	Rnf19a
chr15:61984720-61985219	chr15	61984719	61985219	-0.51	0.0146	0.0348	Peak33831	NM_010849	ENSMUSG00000022346	Myc
chr15:8443732-8444231	chr15	8443731	8444231	-0.51	0.0163	0.0378	Peak34764	NM_027707	ENSMUSG00000022141	Nipbl
chr15:88870452-88870951	chr15	88870451	88870951	-0.51	0.0157	0.0368	Peak34477	NM_145478	ENSMUSG00000035828	Pim3
chr16:16302495-16302994	chr16	16302494	16302994	-0.51	0.0184	0.0415	Peak35801	NM_198246	ENSMUSG00000022792	Yars2
chr16:20517228-20517727	chr16	20517227	20517727	-0.51	0.0118	0.0297	Peak31953	NM_007889	ENSMUSG00000003233	Dvl3
chr16:22264972-22265471	chr16	22264971	22265471	-0.51	0.0123	0.0307	Peak32349	NM_009186	ENSMUSG00000022858	Tra2b
chr16:43363243-43363742	chr16	43363242	43363742	-0.51	0.0192	0.0428	Peak36183	NR_046026	ENSMUSG00000085499	Gm15713
chr16:43397729-43398228	chr16	43397728	43398228	-0.51	0.0203	0.0446	Peak36669	NR_046026	ENSMUSG00000085499	Gm15713
chr16:4789872-4790371	chr16	4789871	4790371	-0.51	0.0152	0.036	Peak34190	NM_025670	ENSMUSG00000004071	Cdip1
chr16:76373325-76373824	chr16	76373324	76373824	-0.51	0.00726	0.0208	Peak28093	NM_173440	ENSMUSG00000048490	Nrip1
chr17:24072842-24073341	chr17	24072841	24073341	-0.51	0.0214	0.0465	Peak37145	NM_027008	ENSMUSG00000016946	Kctd5
chr17:26244328-26244827	chr17	26244327	26244827	-0.51	0.018	0.0409	Peak35626	NM_207217	ENSMUSG00000024187	Fam234a
chr17:26939006-26939505	chr17	26939005	26939505	-0.51	0.0168	0.0387	Peak35042	NM_026307	ENSMUSG00000024194	Cuta
chr17:34024851-34025350	chr17	34024850	34025350	-0.51	0.0216	0.0469	Peak37233	NR_029800	ENSMUSG00000065555	Mir219a-1
chr17:34627584-34628083	chr17	34627583	34628083	-0.51	0.00782	0.0221	Peak28612	NM_019441	ENSMUSG00000015474	Ppt2
chr17:35969192-35969691	chr17	35969191	35969691	-0.51	0.0116	0.0295	Peak31866	NM_013854	ENSMUSG00000038762	Abcf1
chr17:40934620-40935119	chr17	40934619	40935119	-0.51	0.0116	0.0294	Peak31825	NM_008650	ENSMUSG00000023921	Mmut
chr17:46160400-46160899	chr17	46160399	46160899	-0.51	0.0229	0.049	Peak37767	NM_019581	ENSMUSG00000023952	Gtpbp2
chr17:70851701-70852200	chr17	70851700	70852200	-0.51	0.022	0.0475	Peak37386	NM_009372	ENSMUSG00000047407	Tgif1
chr18:31634315-31634814	chr18	31634314	31634814	-0.51	0.023	0.0491	Peak37800	NM_172965	ENSMUSG00000024260	Sap130
chr18:39491361-39491860	chr18	39491360	39491860	-0.51	0.0199	0.044	Peak36521	NM_008173	ENSMUSG00000024431	Nr3c1
chr18:42274784-42275283	chr18	42274783	42275283	-0.51	0.0235	0.0499	Peak37982	NR_033452	ENSMUSG00000117662	Gm4013
chr18:77713634-77714611	chr18	77713633	77714611	-0.51	0.0138	0.0333	Peak33322	NM_026289		4930465K10Rik
chr19:37175376-37175875	chr19	37175375	37175875	-0.51	0.00808	0.0226	Peak28867	NM_198300	ENSMUSG00000039652	Cpeb3
chr19:46395271-46395770	chr19	46395270	46395770	-0.51	0.02	0.0442	Peak36563	NM_016860	ENSMUSG00000025228	Actr1a
chr19:53390784-53391283	chr19	53390783	53391283	-0.51	0.0151	0.0356	Peak34091	NM_172429	ENSMUSG00000025024	Smndc1
chr19:5800982-5801481	chr19	5800981	5801481	-0.51	0.00955	0.0255	Peak30224	NR_002847	ENSMUSG00000092341	Malat1
chr19:5802916-5803415	chr19	5802915	5803415	-0.51	0.00505	0.016	Peak25425	NR_002847	ENSMUSG00000092341	Malat1
chr19:8893098-8893597	chr19	8893097	8893597	-0.51	0.00844	0.0233	Peak29206	NM_176843	ENSMUSG00000071652	Ints5
chr19:8991531-8992030	chr19	8991530	8992030	-0.51	0.00655	0.0194	Peak27291	NM_009643	ENSMUSG00000069833	Ahnak
chr2:128818451-128818950	chr2	128818450	128818950	-0.51	0.0101	0.0267	Peak30678	NM_028248	ENSMUSG00000014353	Tmem87b
chr2:129800898-129801397	chr2	129800897	129801397	-0.51	0.0178	0.0404	Peak35516	NR_029452		Stk35os1
chr2:165882616-165883115	chr2	165882615	165883115	-0.51	0.00556	0.0172	Peak26097	NM_027230	ENSMUSG00000039671	Zmynd8
chr2:180070164-180071106	chr2	180070163	180071106	-0.51	0.0189	0.0423	Peak36036	NM_028422	ENSMUSG00000039069	Mtg2
chr2:181287275-181287774	chr2	181287274	181287774	-0.51	0.00966	0.0257	Peak30303	NM_198169	ENSMUSG00000038705	Gmeb2
chr2:31973865-31974842	chr2	31973864	31974842	-0.51	0.0214	0.0466	Peak37163	NM_172268	ENSMUSG00000001855	Nup214
chr2:44977799-44978298	chr2	44977798	44978298	-0.51	0.0176	0.0401	Peak35439	NR_039591	ENSMUSG00000092679	Mir5129
chr2:75658522-75659021	chr2	75658521	75659021	-0.51	0.00864	0.0237	Peak29408	NM_053263	ENSMUSG00000059005	Hnrnpa3
chr2:75659837-75660336	chr2	75659836	75660336	-0.51	0.0126	0.0312	Peak32523	NR_033513	ENSMUSG00000092086	Gm6793
chr2:84714358-84714857	chr2	84714357	84714857	-0.51	0.0125	0.031	Peak32448	NM_144887	ENSMUSG00000034075	Zdhhc5
chr2:90940901-90941400	chr2	90940900	90941400	-0.51	0.011	0.0283	Peak31386	NM_017368	ENSMUSG00000005506	Celf1
chr3:107631013-107631512	chr3	107631012	107631512	-0.51	0.0204	0.0448	Peak36707	NM_153563	ENSMUSG00000014601	Strip1
chr3:146500089-146500588	chr3	146500088	146500588	-0.51	0.0133	0.0325	Peak33029	NM_010318	ENSMUSG00000068523	Gng5
chr3:51332972-51333471	chr3	51332971	51333471	-0.51	0.0171	0.0392	Peak35186	NM_023502	ENSMUSG00000037174	Elf2
chr3:89391946-89392445	chr3	89391945	89392445	-0.51	0.0107	0.0278	Peak31155	NM_009565	ENSMUSG00000028042	Zbtb7b
chr3:95871353-95871852	chr3	95871352	95871852	-0.51	0.0228	0.0488	Peak37723	NR_040446	ENSMUSG00000080727	C920021L13Rik
chr3:96104552-96105051	chr3	96104551	96105051	-0.51	0.0102	0.0267	Peak30716	NM_001025613	ENSMUSG00000038495	Otud7b
chr3:96172018-96172931	chr3	96172017	96172931	-0.51	0.00754	0.0214	Peak28353	NM_153053	ENSMUSG00000068856	Sf3b4
chr4:105158266-105158765	chr4	105158265	105158765	-0.51	0.00984	0.0261	Peak30455	NM_080555	ENSMUSG00000028517	Plpp3
chr4:134186459-134186958	chr4	134186458	134186958	-0.51	0.0139	0.0336	Peak33406	NM_144527	ENSMUSG00000037443	Cep85
chr4:134922991-134923490	chr4	134922990	134923490	-0.51	0.0142	0.0342	Peak33613	NM_023665	ENSMUSG00000037266	Rsrp1
chr4:41481214-41481713	chr4	41481213	41481713	-0.51	0.0155	0.0364	Peak34333	NM_025539	ENSMUSG00000028443	Nudt2
chr4:44072232-44073201	chr4	44072231	44073201	-0.51	0.00788	0.0222	Peak28668	NM_015828	ENSMUSG00000028479	Gne
chr4:88094771-88095270	chr4	88094770	88095270	-0.51	0.0177	0.0403	Peak35490	NM_001081184	ENSMUSG00000038368	Focad
chr4:98922720-98923219	chr4	98922719	98923219	-0.51	0.0168	0.0386	Peak35023	NM_146144	ENSMUSG00000028560	Usp1
chr5:121452637-121453136	chr5	121452636	121453136	-0.51	0.012	0.0302	Peak32160	NM_029912	ENSMUSG00000029452	Tmem116
chr5:130120304-130120803	chr5	130120303	130120803	-0.51	0.0216	0.0467	Peak37203	NM_172509	ENSMUSG00000034110	Kctd7
chr5:137502048-137502547	chr5	137502047	137502547	-0.51	0.0053	0.0166	Peak25759	NM_028753	ENSMUSG00000029715	Pop7
chr5:143403852-143404351	chr5	143403851	143404351	-0.51	0.0165	0.0382	Peak34876	NM_025841	ENSMUSG00000079111	Kdelr2
chr5:20882419-20882918	chr5	20882418	20882918	-0.51	0.02	0.0442	Peak36549	NM_177601	ENSMUSG00000045435	Tmem60
chr5:38259916-38260415	chr5	38259915	38260415	-0.51	0.0162	0.0376	Peak34691	NM_025480	ENSMUSG00000067365	Tmem128
chr5:64325961-64326460	chr5	64325960	64326460	-0.51	0.0219	0.0473	Peak37348	NM_019636	ENSMUSG00000029174	Tbc1d1
chr5:64812499-64812998	chr5	64812498	64812998	-0.51	0.0117	0.0297	Peak31930	NM_008453	ENSMUSG00000029178	Klf3
chr5:96162165-96163120	chr5	96162164	96163120	-0.51	0.0122	0.0306	Peak32300	NM_144910	ENSMUSG00000034724	Cnot6l
chr6:119848336-119848835	chr6	119848335	119848835	-0.51	0.0142	0.0342	Peak33612	NR_030776		3110021A11Rik
chr6:13070097-13070596	chr6	13070096	13070596	-0.51	0.0105	0.0274	Peak30973	NM_027992	ENSMUSG00000029571	Tmem106b
chr6:138140907-138141406	chr6	138140906	138141406	-0.51	0.0135	0.0329	Peak33164	NM_019946	ENSMUSG00000008540	Mgst1
chr6:30302673-30303172	chr6	30302672	30303172	-0.51	0.0137	0.0332	Peak33245	NM_009459	ENSMUSG00000039159	Ube2h
chr6:49073997-49074496	chr6	49073996	49074496	-0.51	0.0155	0.0364	Peak34354	NM_029353	ENSMUSG00000029815	Malsu1
chr6:5442392-5442891	chr6	5442391	5442891	-0.51	0.0132	0.0324	Peak32974	NM_023048	ENSMUSG00000042607	Asb4
chr6:59208967-59209466	chr6	59208966	59209466	-0.51	0.0204	0.0449	Peak36732	NM_001081145	ENSMUSG00000049232	Tigd2
chr6:86472539-86473038	chr6	86472538	86473038	-0.51	0.0165	0.0382	Peak34887	NR_131125	ENSMUSG00000085589	A430078I02Rik
chr7:116092726-116093709	chr7	116092725	116093709	-0.51	0.00644	0.0191	Peak27168	NR_029433	ENSMUSG00000087621	1700003G18Rik
chr7:127243903-127244402	chr7	127243902	127244402	-0.51	0.0088	0.024	Peak29558	NM_177362	ENSMUSG00000054716	Zfp771
chr7:133123585-133124084	chr7	133123584	133124084	-0.51	0.0194	0.0432	Peak36285	NM_009980	ENSMUSG00000030970	Ctbp2
chr7:134224357-134224856	chr7	134224356	134224856	-0.51	0.00919	0.0248	Peak29905	NM_007400	ENSMUSG00000054555	Adam12
chr7:17027469-17028407	chr7	17027468	17028407	-0.51	0.0097	0.0258	Peak30334	NM_011155	ENSMUSG00000003099	Ppp5c
chr7:28741379-28742772	chr7	28741378	28742772	-0.51	0.0141	0.0339	Peak33492	NM_023637	ENSMUSG00000070699	Sars2
chr7:29179942-29180441	chr7	29179941	29180441	-0.51	0.00627	0.0187	Peak26997	NM_026545	ENSMUSG00000030591	Psmd8
chr7:4658623-4659591	chr7	4658622	4659591	-0.51	0.0051	0.0162	Peak25488	NM_172894	ENSMUSG00000052296	Ppp6r1
chr7:66079780-66080279	chr7	66079779	66080279	-0.51	0.0157	0.0367	Peak34453	NM_024439	ENSMUSG00000075701	Selenos
chr8:106892802-106893301	chr8	106892801	106893301	-0.51	0.0133	0.0325	Peak33033	NM_145412	ENSMUSG00000046691	Chtf8
chr8:11007499-11007998	chr8	11007498	11007998	-0.51	0.00877	0.024	Peak29518	NR_046017	ENSMUSG00000096938	9530052E02Rik
chr8:11757913-11758412	chr8	11757912	11758412	-0.51	0.0162	0.0377	Peak34737	NM_017402	ENSMUSG00000031511	Arhgef7
chr8:121951065-121951564	chr8	121951064	121951564	-0.51	0.0161	0.0374	Peak34643	NM_016812	ENSMUSG00000025316	Banp
chr8:123212151-123212650	chr8	123212150	123212650	-0.51	0.0165	0.0381	Peak34858	NM_145606	ENSMUSG00000000743	Chmp1a
chr8:126826497-126826996	chr8	126826496	126826996	-0.51	0.0118	0.0297	Peak31955	NM_001033546		A630001O12Rik
chr8:25601543-25602042	chr8	25601542	25602042	-0.51	0.00746	0.0213	Peak28284	NM_001001735	ENSMUSG00000054823	Nsd3
chr8:4275521-4276384	chr8	4275520	4276384	-0.51	0.0104	0.0272	Peak30906	NM_011592	ENSMUSG00000002949	Timm44
chr8:46426484-46426983	chr8	46426483	46426983	-0.51	0.0226	0.0485	Peak37658	NM_007981	ENSMUSG00000018796	Acsl1
chr8:72161218-72161717	chr8	72161217	72161717	-0.51	0.023	0.0491	Peak37794	NM_023126	ENSMUSG00000003037	Rab8a
chr8:90828865-90829364	chr8	90828864	90829364	-0.51	0.012	0.0302	Peak32165	NM_177224	ENSMUSG00000056608	Chd9
chr9:106247277-106247776	chr9	106247276	106247776	-0.51	0.00958	0.0256	Peak30241	NM_020559	ENSMUSG00000032786	Alas1
chr9:107580713-107581212	chr9	107580712	107581212	-0.51	0.00707	0.0205	Peak27882	NM_019750	ENSMUSG00000079334	Naa80
chr9:108567575-108568074	chr9	108567574	108568074	-0.51	0.0176	0.04	Peak35430	NM_023247	ENSMUSG00000070283	Ndufaf3
chr9:108808418-108808917	chr9	108808417	108808917	-0.51	0.0205	0.045	Peak36750	NM_030729	ENSMUSG00000032598	Nckipsd
chr9:113740800-113741299	chr9	113740799	113741299	-0.51	0.0143	0.0343	Peak33633	NM_029633	ENSMUSG00000033392	Clasp2
chr9:123851440-123851939	chr9	123851439	123851939	-0.51	0.00811	0.0226	Peak28900	NM_148925	ENSMUSG00000025241	Fyco1
chr9:48746455-48746954	chr9	48746454	48746954	-0.51	0.0163	0.0379	Peak34777	NM_001033324	ENSMUSG00000066687	Zbtb16
chr9:58275457-58275956	chr9	58275456	58275956	-0.51	0.0202	0.0445	Peak36641	NM_026942	ENSMUSG00000032333	Stoml1
chr9:59656785-59657284	chr9	59656784	59657284	-0.51	0.0203	0.0447	Peak36671	NM_011099	ENSMUSG00000032294	Pkm
chr9:65021201-65021700	chr9	65021200	65021700	-0.51	0.0209	0.0457	Peak36952	NM_021345	ENSMUSG00000033629	Hacd3
chr9:65293513-65294012	chr9	65293512	65294012	-0.51	0.0087	0.0238	Peak29465	NM_011802	ENSMUSG00000015357	Clpx
chr9:82973296-82973795	chr9	82973295	82973795	-0.51	0.011	0.0282	Peak31343	NM_031879	ENSMUSG00000032253	Phip
chrX:42151065-42151564	chrX	42151064	42151564	-0.51	0.0167	0.0386	Peak35008	NM_021465	ENSMUSG00000025862	Stag2
chr1:128416927-128417426	chr1	128416926	128417426	-0.52	0.0127	0.0314	Peak32606	NM_145507	ENSMUSG00000026356	Dars
chr1:131867245-131867744	chr1	131867244	131867744	-0.52	0.0166	0.0384	Peak34943	NM_144875	ENSMUSG00000026433	Rab29
chr1:132008094-132008593	chr1	132008093	132008593	-0.52	0.0172	0.0394	Peak35236	NM_007923	ENSMUSG00000026436	Elk4
chr1:134955546-134956045	chr1	134955545	134956045	-0.52	0.0219	0.0474	Peak37367	NM_001081307	ENSMUSG00000073557	Ppp1r12b
chr1:135430050-135431019	chr1	135430049	135431019	-0.52	0.0146	0.0348	Peak33820	NM_153774	ENSMUSG00000041879	Ipo9
chr1:143777507-143778006	chr1	143777506	143778006	-0.52	0.0212	0.0461	Peak37050	NM_019562	ENSMUSG00000018189	Uchl5
chr1:154117646-154118625	chr1	154117645	154118625	-0.52	0.0166	0.0384	Peak34954	NM_001204908	ENSMUSG00000066797	Zfp648
chr1:165459512-165460011	chr1	165459511	165460011	-0.52	0.0101	0.0267	Peak30690	NM_028759	ENSMUSG00000026571	Dcaf6
chr1:31096012-31096511	chr1	31096011	31096511	-0.52	0.0221	0.0477	Peak37445	NR_136907	ENSMUSG00000086727	Gm29669
chr1:43826966-43827465	chr1	43826965	43827465	-0.52	0.0205	0.0451	Peak36776	NM_026430	ENSMUSG00000057363	Uxs1
chr1:65186936-65187435	chr1	65186935	65187435	-0.52	0.0231	0.0492	Peak37836	NM_011086	ENSMUSG00000025949	Pikfyve
chr1:90998859-90999358	chr1	90998858	90999358	-0.52	0.0229	0.0489	Peak37763	NM_008515	ENSMUSG00000026305	Lrrfip1
chr1:91297819-91298758	chr1	91297818	91298758	-0.52	0.0233	0.0496	Peak37920	NM_016717	ENSMUSG00000026307	Scly
chr10:108162582-108163081	chr10	108162581	108163081	-0.52	0.0129	0.0317	Peak32722	NM_027892	ENSMUSG00000019907	Ppp1r12a
chr10:128059347-128059846	chr10	128059346	128059846	-0.52	0.00695	0.0202	Peak27762	NM_019766	ENSMUSG00000071072	Ptges3
chr10:14704953-14705452	chr10	14704952	14705452	-0.52	0.0204	0.0449	Peak36718	NM_025418	ENSMUSG00000019868	Vta1
chr10:19008584-19009083	chr10	19008583	19009083	-0.52	0.012	0.0301	Peak32134	NM_009397	ENSMUSG00000019850	Tnfaip3
chr10:42502518-42503017	chr10	42502517	42503017	-0.52	0.0105	0.0273	Peak30923	NM_017472	ENSMUSG00000019804	Snx3
chr10:62601915-62602414	chr10	62601914	62602414	-0.52	0.0164	0.038	Peak34808	NM_019553	ENSMUSG00000020075	Ddx21
chr10:80172320-80173785	chr10	80172319	80173785	-0.52	0.0214	0.0466	Peak37160	NM_027207	ENSMUSG00000035595	1600002K03Rik
chr10:80226929-80227428	chr10	80226928	80227428	-0.52	0.0143	0.0343	Peak33631	NM_023431	ENSMUSG00000020156	Pwwp3a
chr10:80561433-80561932	chr10	80561432	80561932	-0.52	0.00875	0.0239	Peak29503	NM_025852	ENSMUSG00000047417	Rexo1
chr10:81559542-81560041	chr10	81559541	81560041	-0.52	0.0136	0.033	Peak33188	NM_010347	ENSMUSG00000054452	Tle5
chr10:85957263-85957762	chr10	85957262	85957762	-0.52	0.0116	0.0294	Peak31842	NM_145422	ENSMUSG00000001783	Rtcb
chr10:96619852-96620351	chr10	96619851	96620351	-0.52	0.0134	0.0327	Peak33115	NM_007569	ENSMUSG00000036478	Btg1
chr10:99261956-99262455	chr10	99261955	99262455	-0.52	0.00575	0.0176	Peak26325	NM_026268	ENSMUSG00000019960	Dusp6
chr11:101552186-101552685	chr11	101552185	101552685	-0.52	0.00411	0.0138	Peak23987	NM_008676	ENSMUSG00000017119	Nbr1
chr11:101732924-101733423	chr11	101732923	101733423	-0.52	0.0141	0.034	Peak33528	NM_144831	ENSMUSG00000034931	Dhx8
chr11:102184607-102185106	chr11	102184606	102185106	-0.52	0.0107	0.0277	Peak31129	NM_172947	ENSMUSG00000020922	Lsm12
chr11:114669117-114669616	chr11	114669116	114669616	-0.52	0.00696	0.0202	Peak27768	NM_023372	ENSMUSG00000057322	Rpl38
chr11:116490252-116490751	chr11	116490251	116490751	-0.52	0.0136	0.0331	Peak33229	NM_026364	ENSMUSG00000015869	Prpsap1
chr11:118289645-118290144	chr11	118289644	118290144	-0.52	0.0206	0.0452	Peak36809	NM_001033528	ENSMUSG00000033909	Usp36
chr11:118401503-118402002	chr11	118401502	118402002	-0.52	0.0117	0.0297	Peak31917	NM_011150	ENSMUSG00000033880	Lgals3bp
chr11:120467795-120468294	chr11	120467794	120468294	-0.52	0.0148	0.0351	Peak33934	NM_008244	ENSMUSG00000025793	Hgs
chr11:120990408-120991240	chr11	120990407	120991240	-0.52	0.0208	0.0455	Peak36892	NM_027874	ENSMUSG00000025162	Csnk1d
chr11:20477188-20478139	chr11	20477187	20478139	-0.52	0.0181	0.041	Peak35666	NM_021372	ENSMUSG00000049800	Sertad2
chr11:40733647-40734146	chr11	40733646	40734146	-0.52	0.00601	0.0182	Peak26663	NM_026023	ENSMUSG00000020328	Nudcd2
chr11:46436462-46437449	chr11	46436461	46437449	-0.52	0.00883	0.0241	Peak29587	NM_025426	ENSMUSG00000020397	Med7
chr11:4894874-4895854	chr11	4894873	4895854	-0.52	0.013	0.032	Peak32832	NM_172438	ENSMUSG00000034274	Thoc5
chr11:49203619-49204118	chr11	49203618	49204118	-0.52	0.0073	0.0209	Peak28141	NM_009562	ENSMUSG00000046311	Zfp62
chr11:49250369-49250868	chr11	49250368	49250868	-0.52	0.0103	0.0269	Peak30800	NM_010794	ENSMUSG00000020346	Mgat1
chr11:53308610-53309598	chr11	53308609	53309598	-0.52	0.0105	0.0273	Peak30926	NM_008300	ENSMUSG00000020361	Hspa4
chr11:60538070-60538569	chr11	60538069	60538569	-0.52	0.0151	0.0357	Peak34102	NM_172943	ENSMUSG00000042650	Alkbh5
chr11:6200087-6200586	chr11	6200086	6200586	-0.52	0.00953	0.0255	Peak30208	NM_173748	ENSMUSG00000053838	Nudcd3
chr11:74926016-74926515	chr11	74926015	74926515	-0.52	0.0204	0.0449	Peak36726	NM_013761	ENSMUSG00000001323	Srr
chr11:85352269-85353574	chr11	85352268	85353574	-0.52	0.0118	0.0298	Peak31977	NM_138681	ENSMUSG00000059439	Bcas3
chr12:101957586-101958085	chr12	101957585	101958085	-0.52	0.0139	0.0335	Peak33395	NM_029705	ENSMUSG00000021189	Atxn3
chr12:105684463-105684962	chr12	105684462	105684962	-0.52	0.0149	0.0354	Peak34028	NM_029654	ENSMUSG00000041341	Atg2b
chr12:51828754-51829253	chr12	51828753	51829253	-0.52	0.00968	0.0258	Peak30314	NM_144788	ENSMUSG00000035247	Hectd1
chr12:55466412-55466911	chr12	55466411	55466911	-0.52	0.0213	0.0463	Peak37097	NM_010907	ENSMUSG00000021025	Nfkbia
chr12:80112287-80112786	chr12	80112286	80112786	-0.52	0.0159	0.0372	Peak34568	NM_007564	ENSMUSG00000021127	Zfp36l1
chr12:9030098-9030597	chr12	9030097	9030597	-0.52	0.00377	0.013	Peak23429	NM_029321	ENSMUSG00000066637	Ttc32
chr13:104022679-104024033	chr13	104022678	104024033	-0.52	0.0208	0.0455	Peak36897	NM_029447	ENSMUSG00000021710	Nln
chr13:106946627-106947623	chr13	106946626	106947623	-0.52	0.00597	0.0181	Peak26618	NM_025447	ENSMUSG00000021692	Dimt1
chr13:114818290-114818789	chr13	114818289	114818789	-0.52	0.0117	0.0296	Peak31903	NM_013826	ENSMUSG00000015536	Mocs2
chr13:55321984-55322483	chr13	55321983	55322483	-0.52	0.0127	0.0314	Peak32591	NM_025596	ENSMUSG00000021486	Prelid1
chr13:64369886-64370385	chr13	64369885	64370385	-0.52	0.0221	0.0476	Peak37431	NM_009984	ENSMUSG00000021477	Ctsl
chr13:71962753-71963252	chr13	71962752	71963252	-0.52	0.00938	0.0252	Peak30073	NM_010573	ENSMUSG00000060969	Irx1
chr13:97240533-97241032	chr13	97240532	97241032	-0.52	0.0111	0.0284	Peak31433	NM_007930	ENSMUSG00000041773	Enc1
chr14:12284116-12284615	chr14	12284115	12284615	-0.52	0.0154	0.0363	Peak34294	NM_146051	ENSMUSG00000033111	3830406C13Rik
chr14:25749219-25749718	chr14	25749218	25749718	-0.52	0.0128	0.0317	Peak32711	NM_001101433	ENSMUSG00000055538	Zcchc24
chr14:31494642-31495141	chr14	31494641	31495141	-0.52	0.0177	0.0402	Peak35466	NM_025907	ENSMUSG00000021891	Mettl6
chr14:47649670-47650169	chr14	47649669	47650169	-0.52	0.0208	0.0456	Peak36916	NM_008477	ENSMUSG00000021843	Ktn1
chr15:12117382-12117881	chr15	12117381	12117881	-0.52	0.0127	0.0313	Peak32572	NM_011767	ENSMUSG00000022201	Zfr
chr15:12322008-12322507	chr15	12322007	12322507	-0.52	0.0127	0.0314	Peak32610	NM_025673	ENSMUSG00000022200	Golph3
chr15:12491244-12491743	chr15	12491243	12491743	-0.52	0.0116	0.0294	Peak31814	NM_025673	ENSMUSG00000022200	Golph3
chr15:31601367-31602256	chr15	31601366	31602256	-0.52	0.0113	0.0288	Peak31569	NM_007637	ENSMUSG00000022234	Cct5
chr15:44619477-44619976	chr15	44619476	44619976	-0.52	0.00965	0.0257	Peak30295	NM_019480	ENSMUSG00000022339	Ebag9
chr15:73183761-73184260	chr15	73183760	73184260	-0.52	0.015	0.0356	Peak34084	NM_153178	ENSMUSG00000036698	Ago2
chr15:76948365-76948864	chr15	76948364	76948864	-0.52	0.00893	0.0243	Peak29678	NM_054099	ENSMUSG00000063236	1110038F14Rik
chr15:81858582-81859081	chr15	81858581	81859081	-0.52	0.00971	0.0258	Peak30345	NM_020507	ENSMUSG00000048546	Tob2
chr15:85672973-85673472	chr15	85672972	85673472	-0.52	0.00914	0.0247	Peak29877	NR_110483		Lncppara
chr15:85878790-85879777	chr15	85878789	85879777	-0.52	0.0101	0.0266	Peak30644	NM_028063	ENSMUSG00000022386	Trmu
chr15:96286164-96286663	chr15	96286163	96286663	-0.52	0.00832	0.0231	Peak29100	NM_175251	ENSMUSG00000033237	Arid2
chr16:25058911-25059410	chr16	25058910	25059410	-0.52	0.0142	0.0342	Peak33608	NR_040374	ENSMUSG00000096960	A230028O05Rik
chr16:30587475-30587974	chr16	30587474	30587974	-0.52	0.00734	0.021	Peak28178	NM_178069	ENSMUSG00000022538	Lsg1
chr16:31274646-31275145	chr16	31274645	31275145	-0.52	0.00907	0.0245	Peak29820	NM_025800	ENSMUSG00000047714	Ppp1r2
chr16:84835763-84836262	chr16	84835762	84836262	-0.52	0.0125	0.0311	Peak32502	NM_016755	ENSMUSG00000022890	Atp5j
chr16:87432145-87432644	chr16	87432144	87432644	-0.52	0.0145	0.0347	Peak33774	NM_001081068	ENSMUSG00000052299	Ltn1
chr16:97962248-97963133	chr16	97962247	97963133	-0.52	0.0184	0.0415	Peak35822	NM_175428	ENSMUSG00000046962	Zbtb21
chr17:35001227-35001726	chr17	35001226	35001726	-0.52	0.0128	0.0317	Peak32701	NM_011690	ENSMUSG00000007029	Vars
chr17:55959007-55959977	chr17	55959006	55959977	-0.52	0.0118	0.0298	Peak31992	NR_108021	ENSMUSG00000097077	Gm16712
chr17:56613496-56613995	chr17	56613495	56613995	-0.52	0.00988	0.0262	Peak30485	NM_018730	ENSMUSG00000057863	Rpl36
chr17:56673562-56674061	chr17	56673561	56674061	-0.52	0.0191	0.0426	Peak36131	NM_027933	ENSMUSG00000002372	Ranbp3
chr17:83215951-83216450	chr17	83215950	83216450	-0.52	0.0177	0.0402	Peak35486	NM_134117	ENSMUSG00000024247	Pkdcc
chr17:85090168-85090667	chr17	85090167	85090667	-0.52	0.0146	0.0348	Peak33827	NM_145984	ENSMUSG00000024127	Prepl
chr18:10617668-10618167	chr18	10617667	10618167	-0.52	0.0232	0.0494	Peak37874	NM_009226	ENSMUSG00000002477	Snrpd1
chr18:35814820-35815319	chr18	35814819	35815319	-0.52	0.00831	0.023	Peak29095	NM_133687	ENSMUSG00000046668	Cxxc5
chr18:44380537-44381036	chr18	44380536	44381036	-0.52	0.0221	0.0476	Peak37439	NM_027490	ENSMUSG00000024472	Dcp2
chr18:56572412-56572911	chr18	56572411	56572911	-0.52	0.0207	0.0454	Peak36868	NM_019996	ENSMUSG00000008301	Phax
chr18:73573584-73574083	chr18	73573583	73574083	-0.52	0.00889	0.0242	Peak29641	NM_001039214	ENSMUSG00000037253	Mex3c
chr18:80469594-80470497	chr18	80469593	80470497	-0.52	0.00505	0.016	Peak25421	NM_026295	ENSMUSG00000033323	Ctdp1
chr19:28989909-28990408	chr19	28989908	28990408	-0.52	0.022	0.0474	Peak37376	NM_025950	ENSMUSG00000024780	Cdc37l1
chr19:29521657-29522156	chr19	29521656	29522156	-0.52	0.0136	0.0331	Peak33220	NR_015567	ENSMUSG00000097855	A930007I19Rik
chr19:44069222-44069721	chr19	44069221	44069721	-0.52	0.0224	0.0481	Peak37546	NM_145502	ENSMUSG00000025198	Erlin1
chr19:46056661-46057160	chr19	46056660	46057160	-0.52	0.0122	0.0305	Peak32268	NM_145504	ENSMUSG00000055491	Pprc1
chr19:5040905-5041818	chr19	5040904	5041818	-0.52	0.0125	0.0311	Peak32505	NM_134155	ENSMUSG00000080268	Brms1
chr2:11501405-11501904	chr2	11501404	11501904	-0.52	0.0188	0.0422	Peak36009	NM_133232	ENSMUSG00000026773	Pfkfb3
chr2:119547120-119547619	chr2	119547119	119547619	-0.52	0.0114	0.0291	Peak31704	NM_172857	ENSMUSG00000048647	Exd1
chr2:148875050-148876041	chr2	148875049	148876041	-0.52	0.0106	0.0276	Peak31068	NM_009976	ENSMUSG00000027447	Cst3
chr2:155826164-155826663	chr2	155826163	155826663	-0.52	0.00695	0.0202	Peak27754	NM_010579	ENSMUSG00000027613	Eif6
chr2:180172137-180172636	chr2	180172136	180172636	-0.52	0.0129	0.0318	Peak32741	NM_019822	ENSMUSG00000039041	Adrm1
chr2:180709545-180710044	chr2	180709544	180710044	-0.52	0.00976	0.0259	Peak30379	NM_011805	ENSMUSG00000038914	Dido1
chr2:181581211-181581710	chr2	181581210	181581710	-0.52	0.00938	0.0252	Peak30074	NM_026765	ENSMUSG00000089917	Uckl1
chr2:18997374-18997873	chr2	18997373	18997873	-0.52	0.0131	0.0321	Peak32863	NM_008845	ENSMUSG00000026737	Pip4k2a
chr2:60125317-60125816	chr2	60125316	60125816	-0.52	0.00521	0.0164	Peak25626	NM_001001182	ENSMUSG00000026987	Baz2b
chr2:6871485-6871984	chr2	6871484	6871984	-0.52	0.00628	0.0188	Peak27004	NM_010160	ENSMUSG00000002107	Celf2
chr2:80617227-80617726	chr2	80617226	80617726	-0.52	0.0131	0.0321	Peak32888	NM_024438	ENSMUSG00000027001	Dusp19
chr3:103791283-103791782	chr3	103791282	103791782	-0.52	0.0234	0.0498	Peak37948	NM_010432	ENSMUSG00000008730	Hipk1
chr3:103967928-103968427	chr3	103967927	103968427	-0.52	0.00988	0.0262	Peak30479	NM_013629	ENSMUSG00000058388	Phtf1
chr3:108840106-108840605	chr3	108840105	108840605	-0.52	0.0146	0.0347	Peak33811	NM_011504	ENSMUSG00000027882	Stxbp3
chr3:136669313-136669812	chr3	136669312	136669812	-0.52	0.0091	0.0246	Peak29848	NM_008913	ENSMUSG00000028161	Ppp3ca
chr3:79628316-79628815	chr3	79628315	79628815	-0.52	0.017	0.039	Peak35158	NM_025794	ENSMUSG00000027809	Etfdh
chr3:87885218-87885717	chr3	87885217	87885717	-0.52	0.0118	0.0298	Peak31974	NM_033573	ENSMUSG00000004895	Prcc
chr3:87930494-87930993	chr3	87930493	87930993	-0.52	0.0165	0.0382	Peak34903	NM_177663	ENSMUSG00000048039	Isg20l2
chr3:95434392-95434891	chr3	95434391	95434891	-0.52	0.0174	0.0397	Peak35344	NM_009709	ENSMUSG00000015522	Arnt
chr3:96220086-96220585	chr3	96220085	96220585	-0.52	0.0126	0.0313	Peak32559	NM_178213	ENSMUSG00000063689	Hist2h2ab
chr4:124701179-124701678	chr4	124701178	124701678	-0.52	0.0203	0.0447	Peak36677	NM_010213	ENSMUSG00000032643	Fhl3
chr4:132260509-132261008	chr4	132260508	132261008	-0.52	0.00941	0.0252	Peak30106	NM_020273	ENSMUSG00000028901	Gmeb1
chr4:132842647-132843146	chr4	132842646	132843146	-0.52	0.0166	0.0384	Peak34962	NM_146154	ENSMUSG00000028882	Ppp1r8
chr4:135945964-135946914	chr4	135945963	135946914	-0.52	0.00693	0.0202	Peak27730	NM_008254	ENSMUSG00000028672	Hmgcl
chr4:141444209-141445034	chr4	141444208	141445034	-0.52	0.0159	0.0371	Peak34553	NM_009541	ENSMUSG00000006215	Zbtb17
chr4:33248731-33249230	chr4	33248730	33249230	-0.52	0.0163	0.0379	Peak34792	NM_001033225	ENSMUSG00000040128	Pnrc1
chr4:40970557-40971056	chr4	40970556	40971056	-0.52	0.0139	0.0336	Peak33415	NM_023739	ENSMUSG00000028423	Nfx1
chr4:41713110-41713609	chr4	41713109	41713609	-0.52	0.0212	0.0462	Peak37061	NM_027278	ENSMUSG00000036114	Rpp25l
chr4:97778953-97779452	chr4	97778952	97779452	-0.52	0.0121	0.0304	Peak32221	NM_010905	ENSMUSG00000028565	Nfia
chr5:105876996-105877495	chr5	105876995	105877495	-0.52	0.0121	0.0303	Peak32209	NM_018759	ENSMUSG00000029290	Zfp326
chr5:121710872-121711371	chr5	121710871	121711371	-0.52	0.0114	0.029	Peak31642	NM_009125	ENSMUSG00000042605	Atxn2
chr5:135149685-135150184	chr5	135149684	135150184	-0.52	0.0195	0.0432	Peak36300	NM_013763	ENSMUSG00000005374	Tbl2
chr5:24444831-24445744	chr5	24444830	24445744	-0.52	0.00376	0.013	Peak23405	NM_023229	ENSMUSG00000028959	Fastk
chr5:43882536-43883035	chr5	43882535	43883035	-0.52	0.0125	0.0311	Peak32481	NM_007646	ENSMUSG00000029084	Cd38
chr5:74067999-74068894	chr5	74067998	74068894	-0.52	0.00962	0.0256	Peak30271	NM_177561	ENSMUSG00000054814	Usp46
chr6:114883269-114883768	chr6	114883268	114883768	-0.52	0.0155	0.0364	Peak34355	NM_177683	ENSMUSG00000030315	Vgll4
chr6:120363826-120364325	chr6	120363825	120364325	-0.52	0.00574	0.0176	Peak26312	NM_145997	ENSMUSG00000030180	Kdm5a
chr6:17108905-17109892	chr6	17108904	17109892	-0.52	0.00539	0.0168	Peak25874	NM_011570	ENSMUSG00000029552	Tes
chr6:39592489-39592988	chr6	39592488	39592988	-0.52	0.00604	0.0183	Peak26721	NM_026612	ENSMUSG00000002416	Ndufb2
chr6:4086552-4087051	chr6	4086551	4087051	-0.52	0.0195	0.0434	Peak36345	NM_009748	ENSMUSG00000032757	Bet1
chr6:49263435-49263934	chr6	49263434	49263934	-0.52	0.0112	0.0286	Peak31516	NM_198102	ENSMUSG00000029817	Tra2a
chr7:100582742-100583241	chr7	100582741	100583241	-0.52	0.0102	0.0267	Peak30709	NM_198831	ENSMUSG00000030706	Mrpl48
chr7:110018334-110018833	chr7	110018333	110018833	-0.52	0.0115	0.0292	Peak31764	NM_181517	ENSMUSG00000066232	Ipo7
chr7:119894765-119895264	chr7	119894764	119895264	-0.52	0.0104	0.0271	Peak30862	NM_173408	ENSMUSG00000048787	Dcun1d3
chr7:141131358-141131857	chr7	141131357	141131857	-0.52	0.0195	0.0434	Peak36350	NM_013782	ENSMUSG00000025495	Ptdss2
chr7:141539337-141539836	chr7	141539336	141539836	-0.52	0.0103	0.027	Peak30821	NM_026522	ENSMUSG00000025512	Chid1
chr7:16052396-16052895	chr7	16052395	16052895	-0.52	0.0105	0.0273	Peak30931	NM_001099277	ENSMUSG00000078796	Zfp541
chr7:27592000-27592499	chr7	27591999	27592499	-0.52	0.0156	0.0366	Peak34395	NM_007434	ENSMUSG00000004056	Akt2
chr7:4995556-4996055	chr7	4995555	4996055	-0.52	0.0172	0.0395	Peak35267	NM_026741	ENSMUSG00000051550	Zfp579
chr7:5061609-5062108	chr7	5061608	5062108	-0.52	0.00839	0.0232	Peak29165	NM_133671	ENSMUSG00000030435	U2af2
chr8:106149874-106150373	chr8	106149873	106150373	-0.52	0.0104	0.0272	Peak30902	NM_133792	ENSMUSG00000031903	Pla2g15
chr8:126736207-126736706	chr8	126736206	126736706	-0.52	0.01	0.0264	Peak30585	NM_001033546		A630001O12Rik
chr8:126970691-126971599	chr8	126970690	126971599	-0.52	0.0106	0.0276	Peak31060	NM_172762	ENSMUSG00000033931	Rbm34
chr8:13159458-13159957	chr8	13159457	13159957	-0.52	0.0118	0.0298	Peak31963	NM_010684	ENSMUSG00000031447	Lamp1
chr8:22705978-22706975	chr8	22705977	22706975	-0.52	0.0228	0.0487	Peak37707	NM_010546	ENSMUSG00000031537	Ikbkb
chr8:36617255-36617754	chr8	36617254	36617754	-0.52	0.0106	0.0275	Peak31040	NM_015802	ENSMUSG00000031523	Dlc1
chr8:70234070-70234569	chr8	70234069	70234569	-0.52	0.0094	0.0252	Peak30094	NM_172755	ENSMUSG00000036054	Sugp2
chr8:70476351-70476850	chr8	70476350	70476850	-0.52	0.00645	0.0191	Peak27179	NM_172052	ENSMUSG00000055707	Klhl26
chr8:70873416-70873915	chr8	70873415	70873915	-0.52	0.0184	0.0415	Peak35823	NM_026964	ENSMUSG00000007721	Ccdc124
chr8:94171936-94172435	chr8	94171935	94172435	-0.52	0.00735	0.021	Peak28189	NM_008630	ENSMUSG00000031762	Mt2
chr8:95807648-95808147	chr8	95807647	95808147	-0.52	0.0144	0.0344	Peak33693	NM_153164	ENSMUSG00000036550	Cnot1
chr9:106280723-106281222	chr9	106280722	106281222	-0.52	0.0184	0.0414	Peak35795	NM_027354	ENSMUSG00000023345	Poc1a
chr9:108347883-108348382	chr9	108347882	108348382	-0.52	0.0156	0.0366	Peak34403	NM_011678	ENSMUSG00000032612	Usp4
chr9:124281254-124281753	chr9	124281253	124281753	-0.52	0.0166	0.0384	Peak34937	NM_001243117	ENSMUSG00000074829	2010315B03Rik
chr9:20888456-20888955	chr9	20888455	20888955	-0.52	0.0109	0.0281	Peak31277	NM_145610	ENSMUSG00000004100	Ppan
chr9:56937623-56938122	chr9	56937622	56938122	-0.52	0.00954	0.0255	Peak30213	NM_133976	ENSMUSG00000032288	Imp3
chr9:58249355-58250190	chr9	58249354	58250190	-0.52	0.00778	0.022	Peak28579	NM_008884	ENSMUSG00000036986	Pml
chr9:79759337-79760280	chr9	79759336	79760280	-0.52	0.00759	0.0216	Peak28401	NM_009945	ENSMUSG00000032330	Cox7a2
chr1:134361353-134361852	chr1	134361352	134361852	-0.53	0.0107	0.0277	Peak31094	NM_020588	ENSMUSG00000042305	Tmem183a
chr1:171345713-171346212	chr1	171345712	171346212	-0.53	0.01	0.0264	Peak30598	NM_011070	ENSMUSG00000006412	Pfdn2
chr1:172309836-172310335	chr1	172309835	172310335	-0.53	0.0207	0.0453	Peak36862	NM_080419	ENSMUSG00000038034	Igsf8
chr1:30950140-30950639	chr1	30950139	30950639	-0.53	0.00906	0.0245	Peak29810	NM_011200	ENSMUSG00000026064	Ptp4a1
chr1:78488756-78489255	chr1	78488755	78489255	-0.53	0.00879	0.024	Peak29557	NM_011811	ENSMUSG00000026245	Farsb
chr1:79761303-79761802	chr1	79761302	79761802	-0.53	0.0116	0.0295	Peak31864	NM_027057	ENSMUSG00000073643	Wdfy1
chr1:91250175-91251167	chr1	91250174	91251167	-0.53	0.00895	0.0243	Peak29701	NM_026454	ENSMUSG00000034343	Ube2f
chr10:128493515-128494014	chr10	128493514	128494014	-0.53	0.00713	0.0206	Peak27952	NM_010860	ENSMUSG00000090841	Myl6
chr10:13192677-13193176	chr10	13192676	13193176	-0.53	0.00548	0.017	Peak25993	NM_181470	ENSMUSG00000019814	Ltv1
chr10:23786804-23787303	chr10	23786803	23787303	-0.53	0.0157	0.0367	Peak34447	NM_011295	ENSMUSG00000061983	Rps12
chr10:59952114-59952613	chr10	59952113	59952613	-0.53	0.00808	0.0226	Peak28875	NM_029083	ENSMUSG00000020108	Ddit4
chr10:80053562-80054061	chr10	80053561	80054061	-0.53	0.00686	0.02	Peak27645	NM_008162	ENSMUSG00000075706	Gpx4
chr10:80676699-80677198	chr10	80676698	80677198	-0.53	0.00226	0.00903	Peak20187	NM_021462	ENSMUSG00000020190	Mknk2
chr10:81059628-81060127	chr10	81059627	81060127	-0.53	0.00608	0.0183	Peak26763	NM_024499	ENSMUSG00000004937	Sgta
chr10:84440931-84441430	chr10	84440930	84441430	-0.53	0.0134	0.0326	Peak33058	NM_001004363	ENSMUSG00000020032	Nuak1
chr10:93889402-93889901	chr10	93889401	93889901	-0.53	0.00425	0.0142	Peak24211	NM_019648	ENSMUSG00000036112	Metap2
chr11:100939744-100940243	chr11	100939743	100940243	-0.53	0.0175	0.0399	Peak35380	NM_011486	ENSMUSG00000004040	Stat3
chr11:101171832-101172331	chr11	101171831	101172331	-0.53	0.0175	0.0399	Peak35379	NM_146030	ENSMUSG00000035172	Plekhh3
[truncated: 36,932 more rows]

## Sheet: Day 9 H3K27ac MAplot annotation
Differentially H3K27 acetylated regions and their nearest genes at day 9 of white preadipocyte browning
[truncated: 2,411 more rows]
