# Supplementary material for: Epigenetic regulation of white adipose tissue plasticity and energy metabolism by nucleosome binding HMGN proteins
Source: Nat Commun. 2022 Nov 26;13:7303. doi: 10.1038/s41467-022-34964-5 (PMC9701217; doi:10.1038/s41467-022-34964-5)
Supplement: Supplementary file 9 — Supplementary Data 7 [file 41467_2022_34964_MOESM9_ESM.xlsx]

## Sheet: S7A White enhancers Day0
S7A: List of white adipocyte specific enhancers altered at day 0 of white preadipocyte differentiation in vitro
Gene	Location	Transcript fold change (DKO/WT)	pvalue	H3K27ac fold change (DKO/WT)	Pvalue
Slc1a3	chr15:8664969-8666103	2.5293	0.00640943	-1.92	0.00301
Plpp3	chr4:105557651-105558576	1.59876	0.018453	0.93	0.00144
Adamts5	chr16:86222364-86223122	1.43824	0.00247224	0.52	0.041
Sparc	chr11:55438308-55438549	1.37886	0.00341051	1.47	0.0332
Lhpp	chr7:132687441-132688062	1.31433	0.0243077	0.81	0.0391
Rasa3	chr8:13647703-13649663	1.28929	0.0198256	0.23	0.0295
Rasa3	chr8:13672183-13677655	1.28929	0.0198256	0.2	0.0302
Rxra	chr2:27758554-27759682	1.2849	0.00587837	0.43	0.00777
Rxra	chr2:27595815-27597134	1.2849	0.00587837	0.99	0.0211
Epn2	chr11:61590105-61590504	-1.15692	0.0282224	-1.05	0.00834
Aebp2	chr6:140628907-140630235	-1.1691	0.0209955	-1.48	0.0161
Hipk2	chr6:38827937-38828269	-1.23894	0.0358212	1.95	0.00296
Hipk2	chr6:38811069-38811906	-1.23894	0.0358212	0.94	0.0356
Rras2	chr7:113962410-113964997	-1.26311	0.0134701	-0.71	0.0321
Fgf2	chr3:37379279-37380877	-1.42851	0.00456928	0.33	0.0461
Spp1	chr5:104407311-104408046	-1.56245	0.0341387	0.39	0.0333
Pnp2	chr14:50955354-50958595	-8.84311	0.00259799	-1.8	9.5e-29
Galnt9	chr5:110607321-110608045	-25.4682	0.00507226	-1.15	9.28e-06
Galnt9	chr5:110546511-110547124	-25.4682	0.00507226	-2.59	0.0266
Galnt9	chr5:110583041-110583568	-25.4682	0.00507226	-0.92	0.0273

## Sheet: S7B White enhancers Day3
S7B: List of white adipocyte specific enhancers altered at day 3 of white preadipocyte differentiation in vitro
Gene	Location	Transcript fold change (DKO/WT)	pvalue	H3K27ac fold change (DKO/WT)	Pvalue
Gm5627	chr9:102778358-102779639	5.11998	0.00870751	-0.55	0.000637
Pdzd2	chr15:12544776-12545810	3.09657	0.0032849	-0.93	0.00866
Apcdd1	chr18:62922537-62925159	2.22951	0.000545743	-0.86	0.00703
Coq2	chr5:100636186-100636924	2.13137	4.92203e-06	-0.58	0.00211
Slc1a3	chr15:8707742-8712536	1.95035	0.0042179	-0.69	0.00228
Rsph9	chr17:46127959-46130869	1.82905	0.0249633	-0.58	3.9e-05
Mgll	chr6:88776881-88778803	1.65558	0.00736696	-1.79	0.008
Lpgat1	chr1:191738173-191738905	1.65455	0.00469312	-0.63	0.00845
Angpt1	chr15:42328702-42331178	1.64531	0.00405662	-0.88	0.00132
Rreb1	chr13:37926272-37927212	1.44601	0.0105723	-1.29	0.0037
Mtus1	chr8:41075623-41076710	1.37282	0.0475087	-0.89	0.000263
Mapk6	chr9:75406359-75409619	1.35651	0.0264345	-0.36	0.0039
Mocs1	chr17:49432721-49433887	1.31461	0.0426081	-0.83	0.00328
Hipk2	chr6:38825320-38826960	1.31312	0.0265037	-0.82	1.14e-05
Insr	chr8:3249140-3249495	1.2854	0.00298895	-2.3	0.00654
Rxra	chr2:27677478-27678732	1.27466	0.00239966	-0.44	0.00581
Nrip1	chr16:76369942-76374344	1.23836	0.0552509	-0.54	9.21e-07
Nrip1	chr16:76507433-76511125	1.23836	0.0552509	-0.62	0.000283
Nrip1	chr16:76525363-76529116	1.23836	0.0552509	-0.6	0.00152
Adam23	chr1:63511643-63512258	1.18884	0.00886363	-1.1	0.00664
Mrps18a	chr17:46126931-46127905	1.18731	0.0206501	-0.63	0.00674
Adamts5	chr16:86141933-86143776	1.17819	0.441161	-0.66	0.000146
Adamts5	chr16:85898778-85900312	1.17819	0.441161	-0.55	0.000278
Rasa3	chr8:13672183-13677655	1.16896	0.0554563	-0.33	0.00102
Rasa3	chr8:13623352-13624170	1.16896	0.0554563	-0.61	0.00127
Rasa3	chr8:13620802-13621872	1.16896	0.0554563	-0.56	0.0021
Rasa3	chr8:13619774-13620731	1.16896	0.0554563	-0.57	0.00241
Rasa3	chr8:13640149-13641264	1.16896	0.0554563	-0.63	0.00497
Nudt6	chr3:37399514-37403074	1.1587	0.435014	-0.51	4.55e-05
Nudt6	chr3:37397876-37399452	1.1587	0.435014	-0.58	0.00197
Pgd	chr4:149181695-149182294	1.14648	0.0499752	-1.12	0.000478
Bcl3	chr7:19817728-19818463	1.14508	0.118484	-0.52	0.0014
Bcl3	chr7:19817175-19817654	1.14508	0.118484	-0.58	0.00739
Plpp3	chr4:105157192-105160126	1.14209	0.470616	-0.41	0.00053
Plpp3	chr4:105557651-105558576	1.14209	0.470616	-0.69	0.000864
Tcf7l2	chr19:55875012-55877245	1.13376	0.204291	-0.79	0.000806
Tcf7l2	chr19:55829824-55830334	1.13376	0.204291	-1.36	0.00585
Prr16	chr18:51118605-51119544	1.01687	0.913255	-0.54	0.0048
Prr16	chr18:51164576-51165256	1.01687	0.913255	-1.07	0.00618
Trp63	chr16:25800459-25801682	1.01106	0.969821	-3.96	8.28e-05
Trp63	chr16:25529236-25529918	1.01106	0.969821	-1.28	0.0046
Trp63	chr16:25784534-25786631	1.01106	0.969821	-0.52	0.00687
Cdc42ep1	chr15:78842622-78844704	1.0108	0.933601	-0.66	1.53e-05
Cdc42ep1	chr15:78840532-78842414	1.0108	0.933601	-0.69	0.00223
Pitpnb	chr5:111205946-111206683	1.01019	0.8449	-0.94	0.0053
Pitpnb	chr5:111204480-111205071	1.01019	0.8449	-0.8	0.00887
Runx1	chr16:93071516-93072638	-1.02144	0.938279	-1.14	0.000138
Runx1	chr16:92697829-92698305	-1.02144	0.938279	-0.54	0.00243
Runx1	chr16:93079364-93079871	-1.02144	0.938279	-1.18	0.00352
Fancc	chr13:63397041-63397514	-1.03358	0.788303	-3.27	0.00364
Fancc	chr13:63397743-63398425	-1.03358	0.788303	-2.06	0.00502
Egfr	chr11:16752216-16752818	-1.04786	0.503508	-0.78	3.76e-06
Egfr	chr11:16769751-16770784	-1.04786	0.503508	-0.51	0.0082
Lima1	chr15:99817769-99819999	-1.09702	0.164593	-0.44	4.22e-05
Lima1	chr15:99862451-99863536	-1.09702	0.164593	-0.7	0.00677
Atp6v0d1	chr8:105544378-105544687	-1.10754	0.220923	-1.28	0.000333
Atp6v0d1	chr8:105545764-105546798	-1.10754	0.220923	-0.69	0.000459
Rock2	chr12:16864797-16865460	-1.14646	0.143515	-0.96	0.00135
Rock2	chr12:16869632-16871262	-1.14646	0.143515	-0.54	0.00798
Fads1	chr19:10182964-10183487	-1.14687	0.0382067	-0.72	0.00183
Prdx6	chr1:161268255-161270177	-1.14767	0.031422	-0.65	0.000171
Dennd2a	chr6:39543429-39544425	-1.15295	0.0499511	-0.86	0.000793
Tsc22d2	chr3:58372049-58372539	-1.15758	0.0437191	-1.04	0.00171
Tbx15	chr3:99254662-99255725	-1.16393	0.3341	-0.65	3.21e-05
Tbx15	chr3:99253324-99254635	-1.16393	0.3341	-0.52	0.000243
Igfbp7	chr5:77406309-77406688	-1.16832	0.302457	-1.38	0.00104
Igfbp7	chr5:77406711-77407814	-1.16832	0.302457	-0.68	0.00303
Clmp	chr9:40690763-40691254	-1.17135	0.0133742	-0.81	0.003
Hoxc8	chr15:102980703-102987631	-1.22774	0.234392	-0.58	1.17e-08
Hoxc8	chr15:102994627-102995680	-1.22774	0.234392	-0.54	0.0045
Nid1	chr13:13488204-13489384	-1.22776	0.0552039	-1.18	1.57e-06
Nid1	chr13:13485397-13486532	-1.22776	0.0552039	-1.57	8.05e-06
Nid1	chr13:13487381-13488048	-1.22776	0.0552039	-1	0.00144
Apbb2	chr5:66543454-66544364	-1.23395	0.0076833	-0.87	2.03e-05
Gjc1	chr11:102817686-102818701	-1.26867	0.019283	-1.12	0.000644
Emp1	chr6:135362381-135366344	-1.27611	0.0472992	-0.39	0.000706
Fgf2	chr3:37379279-37380877	-1.31955	0.117678	-0.7	3.91e-05
Fgf2	chr3:37360867-37361426	-1.31955	0.117678	-1.1	0.0055
Rras2	chr7:113959999-113962232	-1.38073	0.0109553	-0.71	0.0001
3110039I08Rik	chr9:41474879-41475940	-1.43758	0.0298816	-0.66	2.07e-05
Igfbp3	chr11:7816000-7817245	-1.51816	0.0459771	-0.73	0.00342
Tes	chr6:17108661-17111097	-1.58448	0.00454457	-0.77	0.00073
Spp1	chr5:104407311-104408046	-1.7016	0.0272249	-0.63	0.00776
Arhgap28	chr17:67866140-67867022	-1.73009	0.0100919	-1.28	5.48e-08
Gvin1	chr7:106237043-106237364	-2.08548	0.0255298	-0.87	0.000798
Ccl11	chr11:82061581-82062381	-2.23446	0.0935311	-1.29	0.000198
Ccl11	chr11:82059279-82060093	-2.23446	0.0935311	-2.85	0.00392
Pnp2	chr14:50955354-50958595	-7.76335	0.0025924	-2.6	7.06e-44
Galnt9	chr5:110607321-110608045	-23.0051	0.00144237	-1.63	2.35e-06
Galnt9	chr5:110606140-110606486	-23.0051	0.00144237	-1.09	0.000375
Galnt9	chr5:110583041-110583568	-23.0051	0.00144237	-2.61	0.000533
Galnt9	chr5:110605599-110606089	-23.0051	0.00144237	-1.18	0.000622

## Sheet: S7C White enhancers Day6
S7C: List of white adipocyte specific enhancers altered at day 6 of white preadipocyte differentiation in vitro
Gene	Location	Transcript fold change (DKO/WT)	pvalue	H3K27ac fold change (DKO/WT)	Pvalue
Gck	chr11:5914869-5916023	7.58867	0.000166783	2.32	0.000165
Tesc	chr5:118089552-118090471	5.76484	0.000317536	-0.57	0.0203
Gm4285	chr14:75826387-75827171	2.12534	0.00547769	-1.03	0.00145
Hsf2bp	chr17:31982478-31982876	2.12335	0.0231451	-1.39	3.48e-07
Hsf2bp	chr17:31980258-31980752	2.12335	0.0231451	-1.05	0.000135
C4b	chr17:34742755-34746834	2.01666	0.000136529	-0.48	0.0229
Anxa8	chr14:34085039-34086651	2.01052	4.61325e-05	-0.76	0.00672
Fgl1	chr8:41202588-41203120	1.97557	0.00115709	-0.99	0.000717
Aldh1l1	chr6:90512636-90515405	1.97377	0.0057608	-0.96	7.47e-06
Rtn4rl1	chr11:75268251-75268640	1.68057	0.00589637	-0.6	0.0175
Podn	chr4:108030471-108032809	1.64769	0.00167968	-0.73	0.00596
Coq2	chr5:100636186-100636924	1.638	5.10116e-05	-0.89	1.28e-05
Pfkp	chr13:7263857-7264786	1.62084	8.8023e-05	-1.05	0.0436
Gpt2	chr8:85521655-85522655	1.59944	0.000653504	2.19	0.0332
Gpt2	chr8:85514809-85515434	1.59944	0.000653504	-0.69	0.042
Vegfa	chr17:46052470-46053312	1.59863	0.000159711	-1.71	4.31e-07
C1rl	chr6:124492497-124493042	1.49944	0.000149967	-0.83	0.00169
Ptch2	chr4:117094402-117098968	1.4831	0.0110094	-0.75	4.37e-05
Fmo5	chr3:97634564-97635061	1.47695	0.000916754	-0.72	0.0148
Irak1bp1	chr9:82861598-82862379	1.47619	0.0296675	-0.63	0.0108
Cdk5rap1	chr2:154375061-154375955	1.43186	0.00262917	-1.08	6.17e-05
Cdk5rap1	chr2:154376160-154376605	1.43186	0.00262917	-1.19	0.00151
Actr3b	chr5:25752421-25752975	1.42336	0.0238491	-0.99	0.000854
Gpam	chr19:55104811-55105777	1.41891	0.000181895	-0.76	0.00287
Tenm4	chr7:96149118-96149612	1.41512	0.0124849	-1.23	0.000486
Fads3	chr19:10041548-10043001	1.40246	0.00418315	-0.53	0.014
Mrps18a	chr17:46126931-46127905	1.40173	0.00127175	-1.01	3.65e-05
Mrps18a	chr17:46078304-46078802	1.40173	0.00127175	-0.99	0.00484
Mrps18a	chr17:46126460-46126869	1.40173	0.00127175	-0.96	0.00707
Mrps18a	chr17:46077256-46077854	1.40173	0.00127175	-0.83	0.00863
Arl4a	chr12:40013708-40014247	1.39812	0.000823102	1.19	0.0405
Hoxc8	chr15:102980703-102987631	1.38864	0.000405429	-0.7	0.000581
Hoxc8	chr15:102994627-102995680	1.38864	0.000405429	-0.68	0.000895
Phldb1	chr9:44736891-44738208	1.35773	0.00172341	-0.9	0.000155
Htra3	chr5:35677914-35679934	1.35594	0.0097866	-0.61	0.00643
Efna5	chr17:63011105-63011735	1.35109	0.0147982	-1.27	0.000517
Malsu1	chr6:49096849-49097163	1.34481	0.0069795	-1.48	1e-08
Derl1	chr15:57847952-57848719	1.33987	0.000556476	-1.05	0.00127
Derl1	chr15:57881117-57881554	1.33987	0.000556476	-0.55	0.0229
Ldb3	chr14:34564845-34565519	1.33905	0.0467372	-1.17	4.87e-05
Adamtsl2	chr2:27088648-27089020	1.33892	0.0150728	-1.02	0.000132
Adamtsl2	chr2:27088107-27088477	1.33892	0.0150728	-1.13	0.00041
Cbr4	chr8:61536065-61536781	1.33509	0.000634237	-0.88	0.000472
Map3k6	chr4:133239863-133240619	1.3309	0.0295681	-0.49	0.0205
Cp	chr3:19956883-19959018	1.32877	0.0255757	-0.63	0.00629
Ampd3	chr7:110701721-110702031	1.3278	0.0092309	-1.08	0.000627
Osgin1	chr8:119437137-119437890	1.32694	0.0429416	-0.61	0.00505
Fads1	chr19:10182964-10183487	1.31745	0.00109138	-0.94	6.32e-05
Syde2	chr3:145985946-145986998	1.31575	0.00105932	-0.65	0.000674
Syde2	chr3:145984986-145985690	1.31575	0.00105932	-0.61	0.0115
Ednra	chr8:77723387-77725001	1.3052	0.0463611	-1.7	1.96e-07
Camk2d	chr3:126663342-126665313	1.29127	0.00495413	-0.9	6.98e-07
Igfbp3	chr11:7816000-7817245	1.29019	0.0208895	-1.15	1.73e-05
Igfbp3	chr11:7837857-7838299	1.29019	0.0208895	-1.06	0.0105
Igfbp3	chr11:7819605-7821169	1.29019	0.0208895	-0.69	0.0305
Nudt2	chr4:41478839-41482904	1.28955	0.0183448	-0.79	6.02e-05
Plcb1	chr2:134755439-134756228	1.27524	0.0038634	-0.7	0.00626
Aldh4a1	chr4:139598613-139599590	1.26727	0.0224384	-0.65	0.0015
Rhoq	chr17:86981351-86983736	1.26686	0.0172794	-0.64	0.0419
Slc1a3	chr15:8707742-8712536	1.25604	0.00173689	-0.54	0.014
Slc1a3	chr15:8706725-8707403	1.25604	0.00173689	-2.16	0.0259
Slc1a3	chr15:8797342-8798039	1.25604	0.00173689	-0.93	0.0373
Tnfaip3	chr10:19007776-19009302	1.24741	0.0402715	-0.57	0.00598
Rora	chr9:69289897-69290847	1.24165	0.00222805	-0.48	0.0199
Usp24	chr4:106191046-106191957	1.23968	0.0227396	-0.98	2.62e-07
Usp24	chr4:106122374-106124022	1.23968	0.0227396	-0.9	2.32e-05
Usp24	chr4:106214408-106217447	1.23968	0.0227396	-0.82	8.56e-05
Usp24	chr4:106217667-106218393	1.23968	0.0227396	-1.11	0.000267
Usp24	chr4:106194504-106194915	1.23968	0.0227396	-0.79	0.00119
Usp24	chr4:106143970-106145884	1.23968	0.0227396	-0.73	0.00121
Usp24	chr4:106213629-106214340	1.23968	0.0227396	-0.72	0.0148
Nt5dc3	chr10:86880863-86881170	1.23556	0.0202477	-2.15	0.0125
Trak1	chr9:121328832-121329707	1.2232	0.00574681	-0.6	0.0187
Klf15	chr6:90470304-90471833	1.22049	0.00453058	-0.93	9e-05
Pgd	chr4:149181695-149182294	1.21906	0.034405	-1.18	1.25e-05
Mtus1	chr8:41075623-41076710	1.21739	0.0123501	-0.68	0.00195
Auts2	chr5:132466787-132467088	1.20048	0.0204892	-0.68	0.014
Pik3r1	chr13:101980545-101981116	1.19828	0.0323898	-1.71	2.53e-05
Pik3r1	chr13:101812132-101813522	1.19828	0.0323898	-0.74	0.00308
Pik3r1	chr13:102049991-102052211	1.19828	0.0323898	-0.46	0.0428
Mical3	chr6:121154610-121157086	1.19623	0.0177163	-0.48	0.0401
Btg1	chr10:96822618-96823052	1.17958	0.0113355	-0.75	0.0168
Rapgef1	chr2:29669990-29670902	1.16535	0.0127105	-0.61	0.0128
Utrn	chr10:12754186-12755216	1.16394	0.0402964	-0.65	0.0489
Fbxo45	chr16:32214898-32215549	1.16013	0.0131226	-2.38	0.00933
Atp6v1h	chr1:5326558-5327828	1.13747	0.0272426	-1.39	0.0133
Rnf216	chr5:143057604-143059985	-1.12012	0.0395298	-0.62	0.000976
Rasa3	chr8:13647703-13649663	-1.14805	0.142048	-0.87	2.3e-05
Col15a1	chr4:47209845-47210359	-1.15583	0.03956	-0.67	0.0114
Pcdhgc4	chr18:37815452-37815867	-1.16389	0.023929	-0.9	0.00119
Tor1b	chr2:30929041-30929904	-1.16999	0.0196435	-0.78	0.000224
Xbp1	chr11:5522516-5523587	-1.18162	0.043203	-0.56	0.0038
Cdc42ep1	chr15:78833070-78834242	-1.19374	0.0335079	-1.29	9.78e-06
Cdc42ep1	chr15:78842622-78844704	-1.19374	0.0335079	-0.87	1.89e-05
Cdc42ep1	chr15:78836502-78836910	-1.19374	0.0335079	-1.38	3.15e-05
Cdc42ep1	chr15:78840532-78842414	-1.19374	0.0335079	-0.59	0.00349
Gdap2	chr3:100201855-100202912	-1.21241	0.00988168	-1	6.58e-05
Abcd2	chr15:91185437-91192707	-1.21493	0.030435	-0.81	1.01e-05
Abcd2	chr15:91168803-91169846	-1.21493	0.030435	-1.62	0.000378
Abcd2	chr15:91283151-91283785	-1.21493	0.030435	-0.88	0.00116
Atf7ip	chr6:136475422-136476321	-1.2247	0.0124679	-0.84	2.55e-05
Smim1	chr4:154025416-154026036	-1.22635	0.0177304	-1.24	1.68e-06
Bahcc1	chr11:120251387-120253913	-1.22775	0.0761561	-1.04	1.01e-05
Trim8	chr19:46478542-46479760	-1.22792	0.0389928	-0.59	0.00606
Trim8	chr19:46454113-46458946	-1.22792	0.0389928	-0.5	0.0134
Plxna1	chr6:89368418-89368857	-1.23064	0.00780382	-2.24	9.66e-05
Traf3ip2	chr10:39639257-39639860	-1.2321	0.0452103	-1	9.28e-06
Bcl3	chr7:19817728-19818463	-1.23549	0.0471346	-0.96	2.12e-06
Bcl3	chr7:19817175-19817654	-1.23549	0.0471346	-0.93	3.03e-05
Chst12	chr5:140511007-140511468	-1.23552	0.00498194	-2.06	0.046
Prkd1	chr12:50648029-50649112	-1.24006	0.0413616	-0.79	0.00036
Fmnl2	chr2:52958900-52959421	-1.24057	0.0150348	-0.96	0.0033
Cblb	chr16:51966498-51967156	-1.24413	0.00964494	-1.16	3.39e-05
Cblb	chr16:51967250-51967583	-1.24413	0.00964494	-1.23	0.000127
Dapk1	chr13:60485230-60486133	-1.24988	0.0114802	-1.07	1.4e-07
Dapk1	chr13:60683460-60683881	-1.24988	0.0114802	-0.71	0.0012
Mcl1	chr3:95668289-95669271	-1.25267	0.0405506	-0.68	0.00165
Antxr2	chr5:97914260-97915924	-1.25556	0.030955	-0.96	3.64e-05
Antxr2	chr5:97834518-97835035	-1.25556	0.030955	-0.64	0.0354
Twist1	chr12:33965950-33968508	-1.25985	0.019678	-0.72	6.64e-05
Tmem43	chr6:91486800-91487373	-1.26027	0.00304085	-2.4	0.00447
Tmem43	chr6:91480583-91481349	-1.26027	0.00304085	-1.99	0.0301
Arhgap29	chr3:121939563-121939930	-1.26573	0.0046194	-2.29	0.00114
Lgals3	chr14:47342048-47342643	-1.27458	0.0385148	-2.76	0.0197
Cebpd	chr16:15889891-15890712	-1.27496	0.0261683	-0.75	0.000556
Nfix	chr8:84778914-84780580	-1.27728	0.00873046	-0.85	5.85e-05
Rnd3	chr2:51140168-51140505	-1.27918	0.00619132	-1.12	0.000835
Rnd3	chr2:51144456-51145202	-1.27918	0.00619132	-0.61	0.0136
Cnih1	chr14:46793843-46794825	-1.28253	0.00346727	-0.47	0.0319
Nod1	chr6:54957860-54958594	-1.29025	0.039312	-0.86	0.000157
Nod1	chr6:54955770-54956647	-1.29025	0.039312	-0.78	0.000689
Anxa1	chr19:20388860-20391327	-1.29169	0.0205446	-0.58	0.0035
Anxa1	chr19:20387263-20387749	-1.29169	0.0205446	-0.58	0.0266
Wdfy3	chr5:102252271-102252635	-1.29793	0.0488164	-2.42	1.5e-05
Clmp	chr9:40690763-40691254	-1.29992	0.0153274	-0.85	0.000196
Prrx1	chr1:163310913-163313092	-1.30013	0.0299595	-0.66	0.00205
AI506816	chr5:23672088-23672508	-1.302	0.0169511	-1.32	0.0283
Serpina3c	chr12:104152331-104154609	-1.30298	0.0231427	-0.73	0.000357
Nin	chr12:70058827-70060747	-1.30526	0.00399153	-0.57	0.00744
Plxnd1	chr6:115991748-115992006	-1.30623	0.014602	-0.65	0.0151
Lrp1	chr10:127595416-127598808	-1.30665	0.011967	-0.8	2.9e-05
Acvr1b	chr15:101175641-101176147	-1.31163	0.00371157	-0.87	0.000303
Acvr1b	chr15:101176558-101176947	-1.31163	0.00371157	-0.74	0.0014
Acvr1	chr2:58486797-58488034	-1.31865	0.00767342	-0.93	0.000253
Cers6	chr2:68796355-68796989	-1.32399	0.00688931	-1.15	1.64e-05
Cers6	chr2:68795452-68796154	-1.32399	0.00688931	-1.02	7.37e-05
Cers6	chr2:68935170-68935904	-1.32399	0.00688931	-0.73	0.0428
Tbx15	chr3:99254662-99255725	-1.33087	0.0146217	-1.03	9.1e-07
Tbx15	chr3:99253324-99254635	-1.33087	0.0146217	-0.84	5.84e-06
Zfp970	chr2:177464711-177465963	-1.33128	0.0205989	-0.73	0.0171
Sipa1l2	chr8:125384877-125385528	-1.36229	0.00302275	-0.85	0.0401
Cdk1	chr10:69320541-69322138	-1.36474	0.0286467	-0.88	0.00126
Adamtsl4	chr3:95673517-95674172	-1.36504	0.029793	-0.8	0.000633
Epn2	chr11:61590105-61590504	-1.36587	0.00420665	-1.54	5.98e-06
Klf6	chr13:6059066-6059450	-1.37406	0.0140171	-1.6	7.21e-05
Hivep3	chr4:119870134-119870445	-1.38169	0.0310307	-0.68	0.0213
Hivep3	chr4:119859775-119860360	-1.38169	0.0310307	-1.02	0.0222
Osmr	chr15:6873713-6874775	-1.38227	0.00278496	-0.82	2.13e-05
Rbms3	chr9:117251883-117252500	-1.38498	0.0269399	-0.82	3.36e-05
Rbms3	chr9:117383232-117383835	-1.38498	0.0269399	-1.89	0.0127
Galnt2	chr8:124199773-124201856	-1.38517	0.0246582	-0.81	0.000145
Mycbp2	chr14:103420981-103421370	-1.38584	0.00851819	-3.1	3.37e-05
Cited2	chr10:17725582-17725960	-1.39441	0.0394615	-0.83	0.0201
Nid1	chr13:13485397-13486532	-1.39574	0.00131724	-1.04	9.97e-06
Nid1	chr13:13488204-13489384	-1.39574	0.00131724	-0.95	1.32e-05
Nid1	chr13:13487381-13488048	-1.39574	0.00131724	-1.01	2.11e-05
Nid1	chr13:13506807-13507505	-1.39574	0.00131724	-0.66	0.00927
Runx1	chr16:93071516-93072638	-1.40011	0.00218458	-0.88	0.000569
Runx1	chr16:93079364-93079871	-1.40011	0.00218458	-1.36	0.000977
Runx1	chr16:92697829-92698305	-1.40011	0.00218458	-0.73	0.0021
Apcdd1	chr18:62922537-62925159	-1.40914	0.0184617	-0.71	0.00256
Prr16	chr18:51118605-51119544	-1.40984	0.0329803	-1.2	1.88e-08
Prr16	chr18:51117755-51118550	-1.40984	0.0329803	-1.13	5.05e-07
Prr16	chr18:51164576-51165256	-1.40984	0.0329803	-1.35	1.53e-05
Prr16	chr18:51165371-51166365	-1.40984	0.0329803	-0.89	0.000109
Prr16	chr18:51150341-51150975	-1.40984	0.0329803	-0.93	0.0011
Fgf2	chr3:37353842-37354946	-1.41683	0.0299849	-0.99	1.89e-05
Fgf2	chr3:37378642-37379202	-1.41683	0.0299849	-1.36	1.91e-05
Fgf2	chr3:37360369-37360719	-1.41683	0.0299849	-1.31	0.000107
Fgf2	chr3:37379279-37380877	-1.41683	0.0299849	-0.81	0.0004
Fgf2	chr3:37360867-37361426	-1.41683	0.0299849	-1.24	0.000914
Fgf2	chr3:37355182-37355609	-1.41683	0.0299849	-0.95	0.00473
Fgf2	chr3:37380961-37381806	-1.41683	0.0299849	-0.65	0.0281
Itm2b	chr14:73410419-73411373	-1.41959	0.000343371	-0.56	0.0181
Itm2b	chr14:73441409-73441608	-1.41959	0.000343371	-0.88	0.0411
Emx2os	chr19:59457777-59458880	-1.43373	0.04194	-0.7	0.00043
Rap2b	chr3:61293811-61295697	-1.43874	0.000390571	-0.77	0.00201
Rock2	chr12:16864797-16865460	-1.43928	0.0399883	-1.02	0.000105
Rock2	chr12:16869632-16871262	-1.43928	0.0399883	-0.86	0.000327
Tgfbr3	chr5:107162297-107162983	-1.45431	0.0230139	-0.75	0.00038
Gulp1	chr1:44552832-44553486	-1.45635	0.0311726	-0.98	0.000826
Gulp1	chr1:44577272-44577774	-1.45635	0.0311726	-1.06	0.000883
Fndc3b	chr3:27766171-27766777	-1.45884	0.0050525	-0.57	0.00238
Pdlim4	chr11:54075817-54076216	-1.4676	0.0154957	-2.35	0.0174
Fancl	chr11:26482167-26482566	-1.4728	0.00375606	-1.06	0.0186
Socs3	chr11:117968738-117969198	-1.47369	0.00757148	-0.52	0.0281
Col4a1	chr8:11366823-11367585	-1.47568	0.00150285	-0.83	0.0159
Tnfrsf1b	chr4:145246472-145246784	-1.47647	0.00115527	-0.7	0.00609
Igf1	chr10:87858241-87864203	-1.48002	0.00191127	-0.64	0.00287
Igf1	chr10:87864864-87865318	-1.48002	0.00191127	-1.75	0.00821
Zeb2	chr2:45105842-45106867	-1.4913	0.000345769	-0.9	9.19e-06
Adamts15	chr9:30829631-30830207	-1.51054	0.00390533	-0.95	2.89e-05
Adamts15	chr9:30828723-30829333	-1.51054	0.00390533	-0.96	7.23e-05
Pdzrn3	chr6:101532215-101532983	-1.51131	0.00172235	-1.16	5.48e-07
Pdzrn3	chr6:101377519-101378363	-1.51131	0.00172235	-0.9	0.000309
Nrep	chr18:33462543-33463480	-1.51381	0.00522318	-1.33	0.00115
Slit3	chr11:35232654-35233279	-1.52126	0.00406074	-1.17	1.33e-05
Slit3	chr11:35109545-35109843	-1.52126	0.00406074	1.86	0.00652
Lrig3	chr10:126000225-126001301	-1.52854	0.00222224	-0.87	0.000154
Slc6a6	chr6:91659635-91660391	-1.52943	0.00509519	-2.54	0.00391
Emp1	chr6:135367017-135368428	-1.53275	0.0120902	-1.44	4.68e-10
Emp1	chr6:135340403-135341076	-1.53275	0.0120902	-1.83	1.49e-09
Emp1	chr6:135362381-135366344	-1.53275	0.0120902	-0.99	2.15e-06
Adamts2	chr11:50635217-50635744	-1.55715	0.000533669	-1.16	4.18e-05
Hmgn3	chr9:83098443-83098872	-1.56044	0.00166094	-0.73	0.0188
Scn7a	chr2:66781125-66782366	-1.56386	0.00117287	-0.91	1.68e-05
Scn7a	chr2:66772014-66772570	-1.56386	0.00117287	-0.73	0.0154
Hgf	chr5:16553010-16554432	-1.58354	0.0422768	-1	1.46e-06
Col6a3	chr1:90836547-90836948	-1.58703	0.000272211	-0.64	0.0132
Lima1	chr15:99817769-99819999	-1.59235	0.0039767	-0.8	0.000107
Lima1	chr15:99862451-99863536	-1.59235	0.0039767	-0.76	0.000539
Csf1	chr3:107793051-107793608	-1.60375	0.0074002	-1.51	4.5e-09
Apbb2	chr5:66543454-66544364	-1.60408	0.00963825	-1.16	5.64e-07
Itsn1	chr16:91734329-91734847	-1.60691	0.000903305	-0.53	0.046
Acvrl1	chr15:101128579-101128932	-1.6318	0.0069656	-0.94	0.0014
Adamts1	chr16:85802773-85803096	-1.64372	0.0168761	-0.82	0.00364
Inhbb	chr1:119420459-119421068	-1.66369	0.00113109	-2.31	0.000143
Limd2	chr11:106134877-106135670	-1.67905	0.00726439	-0.74	0.000202
Egfr	chr11:16752216-16752818	-1.70201	0.000621765	-1.01	1.66e-06
Egfr	chr11:16769751-16770784	-1.70201	0.000621765	-0.79	6.9e-05
Chsy1	chr7:66230846-66231787	-1.71727	0.000152926	-0.8	0.000547
Chsy1	chr7:66231794-66232268	-1.71727	0.000152926	-1.09	0.00101
Chsy1	chr7:66230438-66230702	-1.71727	0.000152926	-0.79	0.00415
Col4a2	chr8:11276502-11277710	-1.72828	0.000176169	-0.77	0.000108
Col4a2	chr8:11270189-11270933	-1.72828	0.000176169	-0.69	0.00526
Col4a2	chr8:11249032-11249978	-1.72828	0.000176169	-0.55	0.0134
Ifitm2	chr7:140956089-140956530	-1.73531	0.000507867	-0.55	0.0133
Igfbp7	chr5:77406711-77407814	-1.73678	0.00342687	-0.86	0.000401
Igfbp7	chr5:77406309-77406688	-1.73678	0.00342687	-0.79	0.0332
Ppp1r18	chr17:35868411-35869612	-1.75076	0.000435969	-0.6	0.00253
Il1r1	chr1:40180321-40180691	-1.7557	0.000658089	-1.04	1.79e-05
Il1r1	chr1:40179803-40180280	-1.7557	0.000658089	-0.82	0.000726
Gjc1	chr11:102817686-102818701	-1.76369	0.0296559	-1.22	4.07e-05
Mertk	chr2:128746013-128746620	-1.77729	0.0311245	-0.76	0.00119
Dmpk	chr7:19083813-19084852	-1.84985	5.51863e-06	-0.83	0.000122
Klf4	chr4:55716197-55716623	-1.86561	0.000361728	-0.89	0.00285
Plxdc2	chr2:16451440-16452035	-1.87825	0.00111291	-1.55	5.11e-06
Plxdc2	chr2:16366275-16366773	-1.87825	0.00111291	-0.91	0.00229
Vsir	chr10:60348287-60350374	-1.87922	0.0347891	-0.6	0.00523
Vsir	chr10:60357672-60358526	-1.87922	0.0347891	-0.98	0.00641
C1qtnf7	chr5:43601370-43602532	-1.89136	0.0301032	-0.8	0.00196
Klhl6	chr16:19945972-19947470	-1.90287	0.0447733	-0.45	0.0419
Marcks	chr10:37603253-37603857	-1.91914	0.000356834	-0.84	0.0007
Ly6e	chr15:74965900-74966508	-1.9755	0.000161953	-3	0.000297
Ly6e	chr15:74960382-74960888	-1.9755	0.000161953	-1.08	0.00295
Ly6e	chr15:74960982-74961535	-1.9755	0.000161953	-0.93	0.04
Mxra8	chr4:155837629-155838429	-2.05715	0.000259057	-0.95	9.9e-07
Fam198b	chr3:79948167-79948602	-2.07224	0.00684203	-0.63	0.0103
Bmper	chr9:22944627-22946666	-2.08165	2.40065e-05	-0.85	1.7e-05
Maf	chr8:115478157-115479079	-2.12522	0.0185859	-0.81	0.0068
Maf	chr8:115462183-115463597	-2.12522	0.0185859	-0.59	0.0251
Thbd	chr2:148406367-148407038	-2.19616	0.00089149	-1.16	5.9e-05
Thbd	chr2:148407064-148408210	-2.19616	0.00089149	-0.86	0.000103
Afap1l2	chr19:56977770-56978399	-2.22606	0.0036404	-0.74	0.00595
Afap1l2	chr19:56977308-56977717	-2.22606	0.0036404	-0.7	0.00791
Cd38	chr5:43882145-43882735	-2.22998	0.000350402	-0.65	0.00249
Adamts5	chr16:86141933-86143776	-2.23315	0.000234525	-1	7.33e-07
Adamts5	chr16:85898778-85900312	-2.23315	0.000234525	-0.9	2.05e-05
Adamts5	chr16:86250198-86251058	-2.23315	0.000234525	-1.14	3.97e-05
Adamts5	chr16:86222364-86223122	-2.23315	0.000234525	-0.97	5.07e-05
Adamts5	chr16:86249490-86250194	-2.23315	0.000234525	-0.85	7.55e-05
Adamts5	chr16:86152203-86153534	-2.23315	0.000234525	-0.89	9.31e-05
Adamts5	chr16:86221883-86222202	-2.23315	0.000234525	-1.39	0.00302
Adamts5	chr16:86210159-86210539	-2.23315	0.000234525	-1.53	0.00494
Serpina3i	chr12:104288103-104289164	-2.24208	0.00146236	-1.14	2.05e-06
Cldn15	chr5:136967009-136967532	-2.26176	0.000615085	-0.76	0.00564
Gvin1	chr7:106237043-106237364	-2.30941	0.00120686	-1.09	6.36e-05
Tinagl1	chr4:130177264-130178095	-2.33927	0.00954174	-1.77	1.33e-08
Tes	chr6:17108661-17111097	-2.35924	0.00115886	-0.47	0.00961
Adamts12	chr15:11063881-11064594	-2.41064	5.03211e-05	-0.93	0.000346
Fstl1	chr16:37821372-37821763	-2.61319	0.000259848	-1.39	0.00103
Cd93	chr2:148455585-148456311	-2.68466	0.00832255	-1.89	1.74e-06
Pah	chr10:87666560-87667071	-2.7879	0.00876605	-1.5	2.55e-08
Pah	chr10:87594303-87594785	-2.7879	0.00876605	-0.68	0.0221
Spp1	chr5:104407311-104408046	-2.88075	0.00051549	-1.1	1.34e-06
Slfn8	chr11:83020413-83020818	-2.9054	0.00170734	-1.07	5.01e-06
Siglec1	chr2:131086178-131086816	-3.07467	0.00124014	-0.71	0.0127
Ccl8	chr11:82139292-82139610	-3.42713	0.000149384	-1.2	0.00131
Ccl11	chr11:82061581-82062381	-5.0904	0.000336132	-1.34	5.79e-07
Ccl11	chr11:82060484-82061474	-5.0904	0.000336132	-1.59	4.83e-06
Ccl11	chr11:82059279-82060093	-5.0904	0.000336132	-1.21	0.00141
Ccl11	chr11:82062645-82063164	-5.0904	0.000336132	-1.8	0.00965
Pnp2	chr14:50955354-50958595	-6.57503	0.00111414	-3.76	2e-52
Galnt9	chr5:110607321-110608045	-20.5999	0.000263203	-2.23	5.64e-12
Galnt9	chr5:110605599-110606089	-20.5999	0.000263203	-2.23	1.32e-10
Galnt9	chr5:110583041-110583568	-20.5999	0.000263203	-2.54	1.97e-09
Galnt9	chr5:110606140-110606486	-20.5999	0.000263203	-1.66	7.37e-09

## Sheet: S7D White enhancers Day9
S7D: List of white adipocyte specific enhancers altered at day 9 of white preadipocyte differentiation in vitro
Gene	Location	Transcript fold change (DKO/WT)	pvalue	H3K27ac fold change (DKO/WT)	Pvalue
Tesc	chr5:118089552-118090471	3.76806	0.0225249	0.37	0.0194
1010001N08Rik	chr18:11052508-11054452	2.4707	0.0316436	0.23	0.0214
Grik4	chr9:42756519-42757115	2.43077	0.137499	0.61	0.0327
Far2	chr6:147945536-147946398	2.34303	0.0211327	0.62	0.00583
Fam83a	chr15:57984704-57987827	2.30694	0.00379281	0.74	1.01e-06
Fam83a	chr15:58009355-58010027	2.30694	0.00379281	1.11	9.93e-05
Fam83a	chr15:58005297-58006159	2.30694	0.00379281	0.66	0.000474
Fam83a	chr15:58004439-58005166	2.30694	0.00379281	0.98	0.00061
Prodh	chr16:18087594-18089197	2.18209	0.0418816	1.64	1.52e-07
Fgfr2	chr7:130312871-130313377	2.16205	0.00438505	-2.27	0.0398
Cyp2e1	chr7:140762579-140767869	2.04951	0.00169875	1.61	6.18e-09
Cyp2e1	chr7:140748098-140749383	2.04951	0.00169875	1.54	0.0451
Rnls	chr19:33109189-33111159	1.75308	0.0920109	0.26	0.0275
Tead4	chr6:128275744-128276430	1.72465	0.00532196	0.62	0.0133
Omd	chr13:49565893-49566353	1.60761	0.220193	0.99	0.0241
Gm5460	chr14:34041008-34041480	1.58163	0.0513191	0.62	0.0439
Gm5460	chr14:34040576-34040966	1.58163	0.0513191	0.98	0.0497
Raver2	chr4:100990034-100991115	1.57786	0.13764	0.89	0.0392
Oxtr	chr6:112552671-112556843	1.52953	0.062924	0.28	0.0028
Grhl1	chr12:24573231-24573766	1.50817	0.0210558	0.92	0.0436
Slc1a3	chr15:8664969-8666103	1.49573	0.0946737	0.91	0.000905
Slc1a3	chr15:8707742-8712536	1.49573	0.0946737	0.26	0.0323
Slc1a3	chr15:8712577-8713050	1.49573	0.0946737	1.76	0.0422
Ptch2	chr4:117094402-117098968	1.49547	0.0640849	0.28	0.00547
Mblac1	chr5:138206042-138208428	1.48524	0.0340226	0.85	3.97e-05
Tenm4	chr7:96181989-96183641	1.47753	0.0389569	0.71	0.00898
Tenm4	chr7:96181452-96181898	1.47753	0.0389569	1	0.0406
Mgll	chr6:88776881-88778803	1.47596	0.00262612	0.55	0.0238
2010003K11Rik	chr19:4492337-4493011	1.46173	0.0290084	0.53	0.032
Ppargc1a	chr5:51849570-51850113	1.45678	0.00132787	0.46	0.0227
Klhl8	chr5:103839495-103840173	1.45677	0.00128032	0.68	0.0104
Adcy5	chr16:35154975-35156517	1.43897	0.00654584	0.61	3.61e-05
Zfp423	chr8:87943369-87944706	1.43402	0.0149334	0.67	0.000569
Zfp423	chr8:87852209-87852843	1.43402	0.0149334	1.01	0.00313
Zfp423	chr8:87738281-87738534	1.43402	0.0149334	2.28	0.00537
Rtn4rl1	chr11:75250723-75251083	1.42096	0.0103221	1.75	4.01e-05
Rtn4rl1	chr11:75251164-75252042	1.42096	0.0103221	0.66	0.0055
Rbp4	chr19:38123622-38124741	1.40319	0.12853	1.41	1.54e-08
Fgl1	chr8:41202588-41203120	1.39493	0.363369	0.5	0.0177
Pcx	chr19:4596825-4598013	1.39404	0.00147398	0.9	5.88e-07
Cacnb4	chr2:52505381-52505880	1.38785	0.252466	1.14	0.000808
Cacnb4	chr2:52504065-52504876	1.38785	0.252466	0.5	0.00928
Aarsd1	chr11:101394230-101395065	1.38572	0.132218	1.07	5.3e-05
Pdzd2	chr15:12544776-12545810	1.37082	0.0207551	0.43	0.046
Car5b	chrX:164015922-164016767	1.36963	0.00598063	0.55	0.00622
Pik3r1	chr13:102049991-102052211	1.36819	0.00178338	0.38	0.00224
Pik3r1	chr13:101812132-101813522	1.36819	0.00178338	0.36	0.00664
Pik3r1	chr13:101849857-101850201	1.36819	0.00178338	2.22	0.00688
Trp63	chr16:25529236-25529918	1.36226	0.531607	0.71	0.00578
Trp63	chr16:25803739-25808313	1.36226	0.531607	0.23	0.0178
Trp63	chr16:25848484-25849741	1.36226	0.531607	0.67	0.021
Trp63	chr16:25849780-25850973	1.36226	0.531607	0.85	0.0378
Txnrd3	chr6:89634770-89635234	1.35696	0.00182116	1.44	0.0299
Slc5a6	chr5:31024111-31024842	1.32864	0.00570858	1.03	0.0211
Retn	chr8:3654586-3658159	1.32758	0.0458598	0.84	1.42e-15
Plcb1	chr2:134756407-134756994	1.3064	0.000380003	0.63	0.0364
Sntb1	chr15:55764656-55765141	1.30636	0.00232455	2.31	3.81e-05
Sntb1	chr15:55790787-55791360	1.30636	0.00232455	3.38	0.0018
Sntb1	chr15:55761076-55761493	1.30636	0.00232455	0.71	0.0214
Sntb1	chr15:55888956-55889328	1.30636	0.00232455	0.78	0.0311
Ppp1r1a	chr15:103537036-103539918	1.30111	0.0222259	0.95	8.37e-08
Apba1	chr19:23823876-23824250	1.29998	0.00502161	0.46	0.0455
Rad51b	chr12:79452408-79453144	1.29148	0.242675	3.1	0.000506
4930412C18Rik	chr4:9740698-9744046	1.28942	0.0333365	0.88	0.000283
Osbpl1a	chr18:12801852-12804645	1.28335	0.00417632	0.79	1.64e-08
Slc25a25	chr2:32422668-32424147	1.28212	0.054196	0.39	0.000743
Slc25a25	chr2:32422029-32422631	1.28212	0.054196	0.6	0.0227
Slc25a25	chr2:32424195-32425346	1.28212	0.054196	0.26	0.0498
Zfp438	chr18:5223487-5223779	1.27685	0.0246364	2.04	0.00502
Prkcg	chr7:3299310-3300274	1.2733	0.289753	0.35	0.00779
Mical3	chr6:121154610-121157086	1.27104	0.0128977	0.45	0.0101
Mical3	chr6:121152065-121152705	1.27104	0.0128977	0.98	0.0146
Cp	chr3:19956883-19959018	1.26645	0.0197134	0.52	8.62e-06
Gbe1	chr16:70328782-70329531	1.25778	0.00295748	0.41	0.0371
Insr	chr8:3243529-3244032	1.25695	0.0274771	0.69	0.0327
Mdh1	chr11:21545400-21546904	1.23949	0.0054588	0.51	0.0154
Cdk5rap1	chr2:154375061-154375955	1.23828	0.0474954	0.37	0.0173
Sowahc	chr10:59236722-59237795	1.23638	0.00355167	0.85	0.00204
Sowahc	chr10:59235512-59236556	1.23638	0.00355167	0.47	0.00617
Cyp4f17	chr17:32501230-32501780	1.23356	0.0273747	0.98	0.000887
Mgst3	chr1:167384186-167387474	1.22872	0.00397971	0.55	3.68e-07
Mgst3	chr1:167387599-167389569	1.22872	0.00397971	0.62	1.08e-06
Cep70	chr9:99242304-99243250	1.22749	0.105212	0.66	0.00594
Syde2	chr3:145985946-145986998	1.22551	0.0224876	0.35	0.00292
Atp2b4	chr1:133817911-133818701	1.22464	0.0320207	0.79	0.0142
Gpt2	chr8:85487832-85490741	1.22023	0.0479713	0.48	0.000868
Nrip1	chr16:76507433-76511125	1.21847	0.00940209	0.55	8.89e-08
Nrip1	chr16:76525363-76529116	1.21847	0.00940209	0.49	1.03e-05
Nrip1	chr16:76369942-76374344	1.21847	0.00940209	0.27	4.28e-05
Nrip1	chr16:76524202-76525126	1.21847	0.00940209	1.5	0.00227
Nrip1	chr16:76471427-76471851	1.21847	0.00940209	0.56	0.044
Irak1bp1	chr9:82842895-82844637	1.21741	0.0779116	0.6	0.0017
Irak1bp1	chr9:82861598-82862379	1.21741	0.0779116	0.34	0.0481
Galnt12	chr4:47137827-47138520	1.21278	0.118602	0.39	0.0182
Pank3	chr11:35769355-35775555	1.21196	0.00600431	0.41	4.32e-08
Pank3	chr11:35722614-35723860	1.21196	0.00600431	1.18	1.62e-06
Pank3	chr11:35724186-35725213	1.21196	0.00600431	1.09	7.79e-05
Pank3	chr11:35739476-35740815	1.21196	0.00600431	0.83	0.0189
Pank3	chr11:35744097-35744501	1.21196	0.00600431	2.1	0.0192
Pank3	chr11:35750832-35752179	1.21196	0.00600431	0.35	0.0366
Kcnq4	chr4:120726574-120726972	1.21088	0.519396	-0.5	0.0398
Podn	chr4:108030471-108032809	1.20546	0.1683	0.33	0.0285
Tshr	chr12:91411942-91412826	1.19631	0.0922828	1.31	3.56e-06
Tshr	chr12:91400371-91402030	1.19631	0.0922828	0.71	3.16e-05
Tshr	chr12:91410539-91411606	1.19631	0.0922828	1.11	7.56e-05
Wdsub1	chr2:59766021-59766687	1.19025	0.122428	0.92	0.0221
Abcd2	chr15:91378238-91379067	1.18833	0.0145864	1.04	0.00734
Carmn	chr18:61659075-61666522	1.18685	0.631396	0.16	0.00546
Adamts9	chr6:92869317-92870443	1.18472	0.0372198	0.42	0.0404
Itgae	chr11:73107724-73109676	1.18335	0.143526	0.67	7.98e-08
Hlcs	chr16:94306922-94308003	1.18326	0.0388149	0.57	5.84e-06
Pole4	chr6:82647729-82648128	1.17995	0.0200883	0.47	0.0283
Acp6	chr3:97172658-97173265	1.17519	0.0113939	2.69	0.00915
Echdc1	chr10:29314824-29315526	1.17362	0.00805792	0.51	0.0101
Tmem88b	chr4:155789033-155790130	1.17121	0.525844	0.8	0.00242
Amotl1	chr9:14575925-14576470	1.17067	0.095806	0.98	0.0278
Aldh1l1	chr6:90549973-90552071	1.16955	0.0830767	0.48	5.73e-07
Aldh1l1	chr6:90512636-90515405	1.16955	0.0830767	0.35	0.029
Nnmt	chr9:48669609-48670327	1.16093	0.106955	0.99	0.00336
Nnmt	chr9:48603057-48604105	1.16093	0.106955	-0.33	0.0443
Abca1	chr4:53156504-53156972	1.16018	0.0189602	0.84	0.00954
Fah	chr7:84617890-84618352	1.15864	0.0571062	3	0.0059
Ptges	chr2:30901227-30903026	1.15143	0.0915099	0.43	7.01e-06
Ptges	chr2:30926475-30928228	1.15143	0.0915099	0.31	0.00503
Zbtb20	chr16:43325508-43326703	1.15018	0.040348	2.06	0.00166
Cebpg	chr7:35021132-35021533	1.14815	0.188341	1.71	0.00359
Usp24	chr4:106185130-106185774	1.1461	0.0273824	-0.36	0.0148
Usp24	chr4:106143970-106145884	1.1461	0.0273824	0.26	0.0391
Gnai1	chr5:18358081-18360376	1.14452	0.208673	0.53	4.48e-05
Rora	chr9:69193734-69196097	1.14356	0.0279478	0.46	0.00159
Pla2g16	chr19:7541221-7542053	1.1434	0.0440795	1.37	0.0043
Paqr4	chr17:23739674-23740271	1.14251	0.0823682	0.51	0.00833
Trhde	chr10:114799987-114800906	1.14208	0.626091	-2.64	0.00369
Trhde	chr10:114801624-114803585	1.14208	0.626091	-1.41	0.0491
Hipk2	chr6:38881605-38882321	1.1356	0.20045	0.81	0.000258
Hipk2	chr6:38827937-38828269	1.1356	0.20045	0.77	0.00296
Hipk2	chr6:38811069-38811906	1.1356	0.20045	0.46	0.022
Cpeb2	chr5:43047953-43048939	1.13385	0.171562	0.49	0.00371
Tatdn2	chr6:113680294-113681366	1.1291	0.0676677	0.73	0.000682
Prr5l	chr2:101746095-101746701	1.12818	0.395154	0.87	0.0172
Rgs3	chr4:62736335-62736808	1.12571	0.104055	0.55	0.0459
Dennd2d	chr3:106495292-106497537	1.12509	0.300441	0.48	0.000608
Dennd2d	chr3:106505419-106506468	1.12509	0.300441	1.49	0.00163
Dennd2d	chr3:106483478-106483864	1.12509	0.300441	2.62	0.012
Dennd2d	chr3:106493873-106495128	1.12509	0.300441	0.71	0.0147
Extl3	chr14:65071131-65071986	1.11747	0.124864	0.4	0.0144
Extl3	chr14:65072203-65073156	1.11747	0.124864	0.45	0.0287
Cachd1	chr4:100674106-100675041	1.11476	0.153856	0.88	0.000786
Cachd1	chr4:100675360-100675857	1.11476	0.153856	2.18	0.00323
Morn1	chr4:155150379-155151094	1.1137	0.565066	0.42	0.0208
Tcf7l2	chr19:55877386-55878136	1.1108	0.351634	0.88	0.000558
Tcf7l2	chr19:55791483-55792395	1.1108	0.351634	0.57	0.00258
Taf2	chr15:55001453-55003494	1.11011	0.0647607	0.46	0.000866
Akr1e1	chr13:5164680-5165072	1.10844	0.113601	1.15	0.0378
Map3k6	chr4:133239863-133240619	1.10753	0.0465376	0.34	0.0474
Derl1	chr15:57847952-57848719	1.10718	0.0452311	0.57	0.0434
Htra3	chr5:35677914-35679934	1.10551	0.582739	0.7	5.3e-06
Nxt1	chr2:148637095-148644252	1.10532	0.30334	0.72	4.44e-13
Ldah	chr12:8108042-8111687	1.10202	0.0476766	0.43	0.000603
Ldah	chr12:8215146-8216361	1.10202	0.0476766	1.62	0.00578
Snhg5	chr9:88528170-88530720	1.09905	0.358377	0.31	0.00632
Ebf1	chr11:44783981-44784695	1.09806	0.0649497	0.71	0.0117
St13	chr15:81396687-81397297	1.09771	0.0549205	0.54	0.035
Hebp1	chr6:135165452-135165964	1.09728	0.170858	2.47	0.0325
Osgin1	chr8:119437137-119437890	1.09001	0.385829	0.44	0.00361
Rapgef1	chr2:29669990-29670902	1.08486	0.200941	0.34	0.0305
D3Ertd254e	chr3:36139565-36140575	1.08394	0.19707	0.56	0.0091
Ctdspl	chr9:118926832-118928388	1.08283	0.197922	0.62	0.0021
Thada	chr17:84401832-84402653	1.08233	0.232255	0.8	0.000853
Thada	chr17:84401421-84401809	1.08233	0.232255	1.04	0.00682
Irs2	chr8:11039948-11040272	1.07774	0.289676	1.48	0.00419
Irs2	chr8:11043263-11043659	1.07774	0.289676	1.49	0.0481
Jag1	chr2:137097495-137098005	1.07685	0.286023	0.89	0.0169
Tma16	chr8:66494958-66495206	1.07559	0.452646	1.85	0.00825
Tomm20	chr8:126906613-126907337	1.07529	0.130301	0.84	4.87e-05
Tomm20	chr8:126836770-126838127	1.07529	0.130301	0.49	0.00195
Zbtb14	chr17:69383833-69385031	1.073	0.214654	0.52	8.82e-05
Lrsam1	chr2:32927339-32927732	1.07059	0.31723	0.39	0.0177
Map3k4	chr17:12266381-12267201	1.06864	0.262525	0.41	0.0334
Stc2	chr11:31368469-31370462	1.06506	0.527914	0.49	3.31e-05
Kdm4c	chr4:74585535-74586777	1.06394	0.385137	0.6	0.00196
Mapk6	chr9:75401974-75402649	1.06061	0.193891	0.83	5.43e-05
Mapk6	chr9:75384201-75385402	1.06061	0.193891	0.57	7.03e-05
Mapk6	chr9:75404346-75405161	1.06061	0.193891	0.54	0.00552
Mapk6	chr9:75385436-75386755	1.06061	0.193891	0.34	0.0203
Mapk6	chr9:75406359-75409619	1.06061	0.193891	0.15	0.0352
Tnfaip3	chr10:19007776-19009302	1.05403	0.309722	0.33	0.00413
Ddhd1	chr14:45739033-45739913	1.04881	0.753882	0.72	0.00127
Scand1	chr2:156318720-156319010	1.0477	0.781218	0.98	0.0477
Sucnr1	chr3:60168067-60168592	1.04378	0.704909	0.58	0.0149
Sucnr1	chr3:60081547-60083196	1.04378	0.704909	0.73	0.0215
Wdr5	chr2:27575591-27576456	1.04001	0.632411	0.71	0.000503
Wdr5	chr2:27582491-27583781	1.04001	0.632411	1	0.00152
Kpna2	chr11:106961775-106962152	1.03906	0.498638	0.43	0.0164
Trmt44	chr5:35552059-35552667	1.03892	0.675221	0.75	0.00832
Msmo1	chr8:64761659-64763130	1.03563	0.522677	1.05	0.00215
Acta1	chr8:123894430-123894929	1.03544	0.912458	1.23	0.000184
Bcar3	chr3:122418842-122421333	1.03454	0.688437	0.41	0.00286
Bcar3	chr3:122364795-122366444	1.03454	0.688437	0.39	0.0201
Bcar3	chr3:122414271-122414605	1.03454	0.688437	2.26	0.0292
Kif6	chr17:49799441-49800340	1.03452	0.931179	0.48	0.0159
Vcl	chr14:20945553-20946342	1.03445	0.603005	0.4	0.0199
Fbxo45	chr16:32242321-32246717	1.03428	0.521189	0.52	4.51e-06
Fbxo45	chr16:32236538-32238143	1.03428	0.521189	0.95	0.00351
Fbxo45	chr16:32241363-32242185	1.03428	0.521189	1.77	0.00918
Fbxo45	chr16:32238242-32240028	1.03428	0.521189	0.37	0.0218
Flrt3	chr2:141416011-141416638	1.03364	0.868684	0.68	0.0207
Aebp2	chr6:140628907-140630235	1.03325	0.456008	0.49	0.00729
Ddr1	chr17:35736863-35737989	1.03073	0.798461	0.71	0.00067
Ddr1	chr17:35725974-35728306	1.03073	0.798461	0.31	0.00887
Ddr1	chr17:35735859-35736780	1.03073	0.798461	0.59	0.0473
Toe1	chr4:116767221-116767651	1.03007	0.683858	2.07	0.0113
Htra4	chr8:25051930-25052556	1.02767	0.926017	0.47	0.0183
Papola	chr12:105857285-105859098	1.02484	0.544249	0.69	8.69e-05
Lpl	chr8:68859872-68862781	1.02484	0.765708	0.59	0.000167
Lpl	chr8:68852977-68853682	1.02484	0.765708	1.99	0.0443
Mfsd14b	chr13:65106963-65107623	1.02427	0.637644	0.67	0.02
2010016I18Rik	chr3:106483927-106485968	1.0238	0.942789	0.82	0.000732
Sil1	chr18:35361883-35362464	1.02249	0.778605	0.74	0.0302
Arhgap24	chr5:102675005-102675384	1.01781	0.885681	2.38	0.036
Impad1	chr4:4707688-4708127	1.01047	0.800721	2.07	0.000765
Col15a1	chr4:47208259-47209692	1.00963	0.917065	0.59	1.75e-06
Col15a1	chr4:47209845-47210359	1.00963	0.917065	0.7	0.0107
Tmem182	chr1:40805421-40806167	1.00574	0.954336	1.01	0.000215
Eepd1	chr9:25481480-25485123	1.00273	0.973829	0.67	4.94e-07
Eepd1	chr9:25461130-25461778	1.00273	0.973829	2.56	0.000464
Eepd1	chr9:25385611-25386455	1.00273	0.973829	0.71	0.000876
Eepd1	chr9:25388162-25389253	1.00273	0.973829	0.61	0.00191
Eepd1	chr9:25384554-25385259	1.00273	0.973829	0.68	0.00465
Creld2	chr15:88838710-88839883	1.00255	0.97333	0.44	0.0111
Rnf141	chr7:110823374-110824800	1.00222	0.975157	0.33	0.0176
Scd1	chr19:44437141-44438159	1	1	0.62	0.000725
Cct5	chr15:31585804-31586410	-1.00293	0.946235	0.85	0.0272
Lhpp	chr7:132687441-132688062	-1.00446	0.960607	1.41	0.00824
Psat1	chr19:15903806-15904572	-1.0045	0.946291	0.6	0.00315
Psat1	chr19:15918949-15919457	-1.0045	0.946291	0.77	0.00531
Zbtb16	chr9:48741705-48745079	-1.00777	0.872921	0.29	6.56e-05
Zbtb16	chr9:48758370-48759204	-1.00777	0.872921	0.44	0.0023
Zbtb16	chr9:48738307-48740235	-1.00777	0.872921	0.2	0.00789
Slc7a10	chr7:35155795-35158527	-1.01098	0.938322	0.48	2.96e-05
Slc7a10	chr7:35186210-35189764	-1.01098	0.938322	2.46	0.000119
Psen2	chr1:180261898-180263643	-1.01681	0.822801	0.45	6.97e-05
Psen2	chr1:180261224-180261762	-1.01681	0.822801	0.91	0.000833
Trabd2b	chr4:114406210-114411534	-1.02205	0.867271	0.71	3.45e-09
Trabd2b	chr4:114562571-114565565	-1.02205	0.867271	0.66	1.02e-05
Trabd2b	chr4:114534637-114536936	-1.02205	0.867271	0.86	0.000191
Trabd2b	chr4:114539930-114542847	-1.02205	0.867271	0.42	0.0189
Angptl2	chr2:33275047-33275718	-1.02213	0.785434	0.73	0.0246
Ptgis	chr2:167231678-167233385	-1.02566	0.854923	0.3	0.00892
Apcdd1	chr18:62922537-62925159	-1.02602	0.728957	0.45	0.00963
St3gal1	chr15:67152631-67153433	-1.02742	0.666331	0.28	0.0494
Rin2	chr2:145801605-145802113	-1.02859	0.717228	0.54	0.0284
Lrfn4	chr19:4606880-4607447	-1.03311	0.870599	1.27	0.00236
Srpk2	chr5:23526933-23527289	-1.03316	0.463152	1.7	0.0128
Gnptab	chr10:88376161-88376924	-1.03739	0.669563	0.53	0.0186
Gnptab	chr10:88372624-88374919	-1.03739	0.669563	0.27	0.0314
Fgf10	chr13:118712625-118718549	-1.03784	0.795104	0.33	1.21e-06
Zfand3	chr17:29998031-29998824	-1.03852	0.351334	1.26	0.0345
Rxra	chr2:27597198-27601104	-1.03927	0.463257	0.35	0.00116
Rxra	chr2:27595815-27597134	-1.03927	0.463257	0.54	0.00645
Rxra	chr2:27677478-27678732	-1.03927	0.463257	0.2	0.0364
Pacsin2	chr15:83451286-83451633	-1.04186	0.431686	0.56	0.0143
Zfp365	chr10:67843212-67843633	-1.04468	0.839873	0.5	0.00346
Cdk14	chr5:5265454-5265992	-1.05062	0.423868	0.52	0.0118
Sptbn1	chr11:30289839-30290440	-1.0519	0.604596	0.6	0.00837
Gm4951	chr18:60211490-60211931	-1.05936	0.869627	0.4	0.0293
C4b	chr17:34742755-34746834	-1.06107	0.52653	0.26	0.0044
Slc25a10	chr11:120496214-120500946	-1.06113	0.566451	0.49	2.89e-07
Slc25a10	chr11:120489483-120495032	-1.06113	0.566451	0.35	1.21e-06
Sh3tc1	chr5:35725204-35727296	-1.06179	0.396176	0.98	3.02e-10
Irf7	chr7:141261798-141262377	-1.06289	0.898106	0.92	0.0239
Plpp3	chr4:105223339-105224539	-1.07107	0.545655	0.3	0.0316
Pik3cb	chr9:99140331-99140943	-1.07209	0.487404	0.64	0.0144
Selenof	chr3:144640303-144641306	-1.07383	0.208447	0.92	2.46e-05
Selenof	chr3:144639210-144640195	-1.07383	0.208447	0.84	0.000829
Rarres2	chr6:48571302-48572832	-1.07654	0.196629	0.28	0.0357
Mturn	chr6:54705539-54705950	-1.07793	0.209075	-1.16	0.00386
Mturn	chr6:54719847-54720405	-1.07793	0.209075	1.39	0.0193
Mturn	chr6:54731095-54734044	-1.07793	0.209075	0.56	0.0284
Ints7	chr1:191620625-191621112	-1.07902	0.162695	1.55	2.02e-06
Ints7	chr1:191621317-191621623	-1.07902	0.162695	1.18	0.00647
Ints7	chr1:191592049-191592749	-1.07902	0.162695	0.47	0.0355
Rras2	chr7:113962410-113964997	-1.08757	0.206678	0.39	0.00152
Rras2	chr7:113959999-113962232	-1.08757	0.206678	0.34	0.00252
Hrct1	chr4:43725949-43727108	-1.09074	0.420035	0.45	0.000938
Cfap100	chr6:90437032-90437288	-1.09455	0.553359	1.93	0.0173
Ust	chr10:8657741-8659606	-1.09712	0.236877	0.25	0.0289
Slc38a6	chr12:73303842-73305615	-1.10468	0.0949923	0.35	0.0111
Cdc42bpg	chr19:6304126-6304919	-1.11031	0.356652	0.47	0.00873
Ccdc80	chr16:45092478-45097952	-1.12123	0.438585	0.31	1.53e-07
Xbp1	chr11:5522516-5523587	-1.12185	0.0206186	0.41	0.00473
Ecm2	chr13:49471075-49471748	-1.12247	0.659192	0.74	0.0172
Arhgap22	chr14:33310377-33310772	-1.12397	0.270411	1.02	0.00624
Sult1a1	chr7:126675505-126677870	-1.12422	0.0811344	0.31	0.00159
Ppfia1	chr7:144516114-144516551	-1.13505	0.0215429	1.73	0.00557
Igfbp4	chr11:99040268-99043398	-1.14161	0.143562	0.38	0.000162
Igfbp4	chr11:99047376-99048531	-1.14161	0.143562	0.64	0.00208
Tbx15	chr3:99253324-99254635	-1.14838	0.209648	-0.25	0.0075
Tbx15	chr3:99254662-99255725	-1.14838	0.209648	-0.25	0.0189
Nid1	chr13:13506807-13507505	-1.14971	0.104171	0.52	0.00561
Atf7ip	chr6:136475422-136476321	-1.15374	0.0579168	0.27	0.0266
Cnih1	chr14:46793843-46794825	-1.15493	0.0108624	0.51	0.00673
Cdk1	chr10:69320541-69322138	-1.15584	0.243621	0.37	0.0303
Rasa3	chr8:13672183-13677655	-1.15746	0.225529	0.2	0.0029
Rasa3	chr8:13647703-13649663	-1.15746	0.225529	0.2	0.012
Rasa3	chr8:13643979-13644973	-1.15746	0.225529	0.29	0.0203
Rasa3	chr8:13664929-13665383	-1.15746	0.225529	0.51	0.0471
Ctsc	chr7:88277111-88278672	-1.15801	0.0421498	0.53	0.000528
Hivep3	chr4:119816253-119816608	-1.16717	0.145629	0.81	0.00532
Enpp2	chr15:54862398-54864102	-1.16957	0.286082	0.53	0.00239
Enpp2	chr15:54920540-54921231	-1.16957	0.286082	0.97	0.0304
Plekhm3	chr1:64875824-64876318	-1.17719	0.0248527	0.71	0.00857
Slc1a5	chr7:16785309-16786770	-1.1855	0.0864611	0.57	0.00224
Chst1	chr2:92607045-92615125	-1.18939	0.53482	0.49	2.13e-07
Chst1	chr2:92599703-92602058	-1.18939	0.53482	0.61	0.00652
Chst1	chr2:92606156-92606928	-1.18939	0.53482	0.86	0.0421
Hif3a	chr7:17059495-17060074	-1.19079	0.0830902	0.88	2.83e-08
Egfr	chr11:16769751-16770784	-1.20633	0.133085	-0.25	0.0379
Anxa1	chr19:20388860-20391327	-1.20767	0.102823	0.17	0.047
Jade2	chr11:51874509-51875133	-1.23014	0.0860482	0.33	0.0277
Fndc3b	chr3:27766171-27766777	-1.23997	0.0331544	0.34	0.00934
Cmip	chr8:117257166-117258097	-1.24293	0.00467072	0.23	0.0404
Slit3	chr11:35109545-35109843	-1.26102	0.130659	2.29	0.00522
Gda	chr19:21396631-21398050	-1.2765	0.014312	0.53	0.000554
Adamts1	chr16:85802773-85803096	-1.29391	0.148774	0.44	0.0193
Lima1	chr15:99854680-99855941	-1.30419	0.0851534	1.2	0.00158
Lima1	chr15:99817769-99819999	-1.30419	0.0851534	-0.16	0.0228
St6galnac5	chr3:152980664-152981662	-1.30684	0.245376	1.88	0.0313
Socs6	chr18:88924603-88926632	-1.30906	0.00228308	0.43	0.0088
Ackr4	chr9:104107216-104107638	-1.33833	0.530743	2.32	0.00376
Trim14	chr4:46530459-46533457	-1.34034	0.0834282	0.58	0.000327
Mustn1	chr14:30874276-30875519	-1.37786	0.288762	0.66	0.012
Ffar2	chr7:30812224-30813562	-1.3787	0.0684378	0.75	1.16e-05
Ffar2	chr7:30820117-30823081	-1.3787	0.0684378	0.73	6.29e-05
Ffar2	chr7:30811326-30812115	-1.3787	0.0684378	0.69	0.00264
Serpinh1	chr7:99312038-99314691	-1.38259	0.0377947	0.48	2.66e-06
Serpinh1	chr7:99314730-99315728	-1.38259	0.0377947	0.71	0.000438
Dmpk	chr7:19083813-19084852	-1.39458	0.0011458	0.22	0.036
Pdlim4	chr11:54056442-54056791	-1.39864	0.053837	1.43	0.00981
Bmper	chr9:23580537-23581287	-1.40227	0.000254522	0.59	0.0237
Bmper	chr9:22944627-22946666	-1.40227	0.000254522	0.26	0.0419
Fnbp1	chr2:31049531-31050298	-1.40511	0.00265162	-2.72	0.0231
Nrep	chr18:33462543-33463480	-1.4113	0.00186793	1.07	0.00117
Cited2	chr10:17725582-17725960	-1.43046	0.0126951	0.7	0.0201
Adam23	chr1:63511643-63512258	-1.44425	0.0664007	0.58	0.00282
Atp10d	chr5:72223161-72224676	-1.44634	0.0318108	0.71	0.000278
Atp10d	chr5:72219212-72219938	-1.44634	0.0318108	0.92	0.029
Lgals3	chr14:47342048-47342643	-1.45797	0.00133404	1.43	0.0459
Sipa1l2	chr8:125384877-125385528	-1.45909	0.0109975	0.65	0.0312
Fam213b	chr4:154910536-154911399	-1.46232	0.00127346	-0.54	0.0155
Thbd	chr2:148406367-148407038	-1.46851	0.0155589	0.62	0.0125
Thbd	chr2:148407064-148408210	-1.46851	0.0155589	0.32	0.0425
Mxra8	chr4:155837629-155838429	-1.49053	0.042106	-0.36	0.00344
Plxnd1	chr6:115991748-115992006	-1.50474	0.0142107	0.51	0.0213
Tiam1	chr16:89993428-89993921	-1.51041	0.0123074	2.16	0.0165
Runx1	chr16:93071516-93072638	-1.51967	0.0109137	-0.43	0.0175
Hip1	chr5:135523844-135525576	-1.52258	0.0254883	0.8	0.00137
Hip1	chr5:135533805-135534533	-1.52258	0.0254883	1.91	0.00762
Hip1	chr5:135499855-135502313	-1.52258	0.0254883	0.46	0.0193
Limd2	chr11:106134877-106135670	-1.61405	0.0022844	0.31	0.0416
Src	chr2:157483516-157485692	-1.61524	0.0142367	-2.85	0.0157
Cxcl1	chr5:90855215-90856222	-1.6405	0.200926	1.21	5.71e-05
Gvin1	chr7:106237043-106237364	-1.68837	0.120597	-0.43	0.00706
Col18a1	chr10:77113490-77114003	-1.69904	0.00565471	0.47	0.00686
Ly6e	chr15:74965900-74966508	-1.74136	0.00857393	-2.42	0.00199
Ly6e	chr15:74962580-74965759	-1.74136	0.00857393	0.71	0.0255
Lfng	chr5:140610222-140611322	-1.78044	0.0160382	0.4	0.0225
Mertk	chr2:128746013-128746620	-1.81725	0.0212226	0.41	0.0343
Tes	chr6:17108661-17111097	-1.88923	0.000902258	0.41	8.13e-05
Cmklr1	chr5:113642452-113651373	-2.28847	0.0276354	0.46	2.42e-05
Cd180	chr13:102446779-102447633	-2.36656	0.00495093	0.48	0.0411
Il10ra	chr9:45292142-45292710	-2.44831	0.0104235	0.93	0.0164
Klhl6	chr16:19945972-19947470	-2.5559	0.00384318	0.38	0.0165
Ccl11	chr11:82070803-82071322	-4.58591	0.000856893	1.3	0.0172
Pnp2	chr14:50955354-50958595	-7.2009	0.000703131	-2.4	6.38e-65
Galnt9	chr5:110607321-110608045	-18.8468	2.31125e-06	-1.51	2.92e-11
Galnt9	chr5:110583041-110583568	-18.8468	2.31125e-06	-1.36	5.8e-08
Galnt9	chr5:110546511-110547124	-18.8468	2.31125e-06	-3.99	9.08e-05
Galnt9	chr5:110605599-110606089	-18.8468	2.31125e-06	-0.75	0.00207
Galnt9	chr5:110606140-110606486	-18.8468	2.31125e-06	-0.56	0.00864

## Sheet: S7E Brown enhancers Day0
S7E List of brown adipocyte specific enhancers altered at day 0 of white preadipocyte differentiation in vitro
Gene	Location	Transcript fold change (DKO/WT)	pvalue	H3K27ac fold change (DKO/WT)	Pvalue
Coq8a	chr1:180172086-180176913	1.83331	0.0102892	2.79	0.029
Nim1k	chr13:119755065-119756388	1.76523	0.00882751	0.57	0.00598
Foxp2	chr6:15282920-15283659	1.74051	0.0106228	3.1	0.0049
Tinagl1	chr4:130167604-130170739	1.45897	0.0313491	1.14	0.0239
Tgfbr2	chr9:116146321-116147803	1.34504	0.0958495	0.3	0.0229
Tgfbr2	chr9:116177743-116178226	1.34504	0.0958495	0.59	0.0316
Arap1	chr7:101385184-101386001	1.26741	0.03474	0.44	0.0337
Gna12	chr5:140828837-140830018	1.18979	0.0145664	0.35	0.0383
Adcy3	chr12:4160654-4163009	1.18916	0.0115392	0.94	0.00448
Adcy3	chr12:4126960-4128403	1.18916	0.0115392	2.55	0.0404
Tef	chr15:81829563-81831540	1.18762	0.0210037	2.83	0.00036
Ipo11	chr13:106760027-106760541	1.17942	0.0230716	1.38	0.0325
Akt2	chr7:27579691-27582008	1.16306	0.044253	0.81	0.00247
Rgs2	chr1:144004347-144005557	1.16276	0.684959	0.77	0.000935
Rgs2	chr1:143988954-143989306	1.16276	0.684959	3.16	0.00618
Rgs2	chr1:143944801-143948109	1.16276	0.684959	-1.78	0.0172
Celf2	chr2:7241150-7241769	1.16247	0.0484033	2.09	0.0412
Mllt6	chr11:97660561-97663103	1.15001	0.0189691	0.34	0.0107
Sh3bp5	chr14:31432492-31436177	1.12221	0.517555	0.24	0.0203
Crat	chr2:30407898-30411976	1.12096	0.0475256	0.79	0.00763
Dusp7	chr9:106368801-106370489	1.11409	0.147661	0.25	0.0189
Adrb2	chr18:62229973-62231528	1.09185	0.761518	-2.51	0.0344
Ptcd1	chr5:145164146-145165017	1.05493	0.375566	-1.93	0.0104
Zfp787	chr7:6150829-6151482	1.04875	0.689014	0.62	0.00675
Zfp787	chr7:6145341-6146525	1.04875	0.689014	-0.53	0.0196
Jun	chr4:95213328-95213865	-1.02203	0.84332	1.59	0.011
Jun	chr4:95212203-95213110	-1.02203	0.84332	0.73	0.0267
Nrp2	chr1:62747779-62749260	-1.06457	0.590831	0.67	0.00964
Pim1	chr17:29485004-29485950	-1.09223	0.362725	0.43	0.021
Mtdh	chr15:34057396-34058317	-1.12198	0.0413698	1.89	0.0164
Cdv3	chr9:103363276-103364901	-1.15622	0.0258648	0.38	0.0217
Aebp2	chr6:140894679-140895635	-1.1691	0.0209955	2.62	0.0182
Cdk17	chr10:93123534-93124483	-1.19473	0.047828	0.49	0.0254
Dpy19l1	chr9:24511595-24514292	-1.21321	0.00892827	-1.01	0.00483
Taldo1	chr7:141383983-141384906	-1.22839	0.00601016	-2.84	0.0197
Prkab1	chr5:116002867-116004294	-1.24589	0.00674054	1.33	0.000581
Rras2	chr7:114074085-114074453	-1.26311	0.0134701	2.28	0.0155
Tfrc	chr16:32607756-32614048	-1.26922	0.029405	0.84	0.000734
Tuba4a	chr1:75218336-75219277	-1.30189	0.00834957	0.37	0.031
Acss1	chr2:150671090-150673468	-1.43628	0.300761	0.55	0.00275
Gm7367	chr11:116436362-116437201	-1.53057	0.280358	0.4	0.00899
Gm7367	chr11:116437267-116437883	-1.53057	0.280358	0.44	0.0186
Dhrs9	chr2:69379850-69382244	-1.63133	0.0192224	0.75	0.00118
Rnf152	chr1:105170014-105171275	-1.63799	0.0331718	1.02	4.96e-05
Shtn1	chr19:59071668-59073116	-1.99735	0.014898	1.09	0.000405
Shtn1	chr19:59070538-59071627	-1.99735	0.014898	1.7	0.0106
Shtn1	chr19:59074759-59075582	-1.99735	0.014898	0.55	0.0283
Pnp2	chr14:50978685-50980197	-8.84311	0.00259799	-3.57	0.00102

## Sheet: S7F Brown enhancers Day 3
S7F: List of brown adipocyte specific enhancers altered at day 3 of white preadipocyte differentiation in vitro
Gene	Location	Transcript fold change (DKO/WT)	pvalue	H3K27ac fold change (DKO/WT)	Pvalue
Plin5	chr17:56113854-56118086	4.89355	0.0363717	-2.8	0.0468
Ppargc1b	chr18:61382109-61386312	3.67918	0.00247364	1.77	0.00374
Ppara	chr15:85730637-85735393	2.46265	0.0451504	-3.51	0.00106
Ppara	chr15:85735470-85744730	2.46265	0.0451504	-2.82	0.0369
Coq8a	chr1:180196120-180198657	1.71639	0.00156644	-2.17	0.0204
Coq8a	chr1:180189125-180195991	1.71639	0.00156644	-0.78	0.0341
Angpt1	chr15:42693093-42695416	1.64531	0.00405662	-3.43	0.0211
Plin2	chr4:86684896-86687287	1.58279	0.0139313	-0.62	0.0115
Pfkfb3	chr2:11544322-11546486	1.5558	0.0103854	-2.77	0.000197
Atg101	chr15:101286317-101288466	1.46378	0.000142741	-0.63	0.0134
Xrcc3	chr12:111794667-111795253	1.41439	0.027175	-1.61	0.024
Pex3	chr10:13666139-13667902	1.36336	0.0165292	-1.26	0.000638
Cbr1	chr16:93642041-93642886	1.36007	0.0157332	2.51	0.0353
Tomm5	chr4:45106628-45108222	1.35146	0.00399034	-0.44	0.0339
Slc25a42	chr8:70206642-70212489	1.33934	0.00666599	-0.65	0.0483
Sucla2	chr14:73551149-73557242	1.29258	0.0045255	-0.85	0.0149
Mrpl37	chr4:107019166-107021365	1.2869	0.018886	-0.91	0.0463
Tgfbr3	chr5:107218096-107219429	1.23847	0.0649796	-0.62	2.91e-05
Id2	chr12:25093340-25096052	1.20346	0.00403607	-0.45	0.00023
Ipo11	chr13:106760027-106760541	1.19009	0.0108015	1.88	0.028
Slc29a1	chr17:45587572-45595505	-1.07354	0.75608	-0.77	0.00013
Ppp4r2	chr6:100800187-100801556	-1.12167	0.0423011	-0.92	0.00133
Ptp4a2	chr4:129854337-129855441	-1.1718	0.036103	-1.02	0.0156
Foxp4	chr17:47974170-47975614	-1.17559	0.0215416	-1.41	0.0184
Prkab1	chr5:116002867-116004294	-1.19345	0.0266713	1.31	0.0174
Sh3kbp1	chrX:159803315-159804564	-1.25079	0.0118357	1.92	0.0451
Fhl3	chr4:124698786-124700620	-1.26254	0.0368404	-0.5	0.0283
Tnip1	chr11:54951897-54954241	-1.30938	0.0093296	-0.95	0.00379
Tnip1	chr11:54986552-54987213	-1.30938	0.0093296	-1.92	0.0424
Epn2	chr11:61610963-61611747	-1.35096	0.0107692	-1.04	0.0257
Pim1	chr17:29490823-29494914	-1.3645	0.0216798	-0.31	0.00527
Snx24	chr18:53267743-53269992	-1.38795	0.00551958	-0.48	0.0136
Trp53i11	chr2:93227468-93229690	-1.63318	0.0149756	-1.71	0.0378
C1qtnf3	chr15:10921317-10922240	-1.79862	0.0126436	-2	0.0209

## Sheet: S7G Brown enhancers Day6
S7G: List of brown adipocyte specific enhancers altered at day 6 of white preadipocyte differentiation in vitro
Gene	Location	Transcript fold change (DKO/WT)	pvalue	H3K27ac fold change (DKO/WT)	Pvalue
Cidea	chr18:67325574-67333506	6.33727	8.12832e-05	3.88	2.95e-08
Ucp1	chr8:83282372-83284590	5.34552	3.48207e-07	4.66	1.55e-06
Ucp1	chr8:83284604-83287853	5.34552	3.48207e-07	1.23	0.0251
Fabp3	chr4:130299544-130300913	4.05527	4.38723e-05	2.45	0.0482
Cpt1b	chr15:89417416-89420457	3.91195	2.34908e-06	2.79	0.000848
Cxadr	chr16:78301607-78302764	3.67233	0.000188517	-0.76	0.0274
Cyp2b10	chr7:25884440-25885151	3.31377	0.00244049	2.32	0.0264
Pank1	chr19:34847841-34851480	3.05723	2.4797e-05	2.79	0.0231
Synm	chr7:67770543-67773306	2.85188	0.00016028	2.16	0.00045
Prex2	chr1:11016620-11018198	2.78188	0.000621497	2.64	0.0327
Ppara	chr15:85735470-85744730	2.70943	0.000162497	0.57	0.00504
Ppara	chr15:85718116-85726568	2.70943	0.000162497	0.51	0.00867
Ppara	chr15:85728202-85730547	2.70943	0.000162497	2.76	0.0228
Tmem45b	chr9:31542093-31542561	2.59187	1.48722e-06	2.7	0.00539
Tmem45b	chr9:31537174-31538081	2.59187	1.48722e-06	2.69	0.0259
Ffar4	chr19:38089600-38090804	2.59012	2.01624e-05	2.41	0.00529
Coq8a	chr1:180189125-180195991	2.56717	3.86787e-05	0.51	0.0218
Plbd1	chr6:136659657-136662975	2.55199	8.74261e-06	0.52	0.0373
Cbr1	chr16:93642041-93642886	2.44973	6.77019e-07	3.49	4.25e-05
Phospho1	chr11:95794418-95797391	2.4221	2.49072e-05	1.6	5.1e-06
Ide	chr19:37320555-37322134	2.38691	2.00234e-06	1.21	0.0183
Rgs7	chr1:175359301-175361940	2.31272	0.00443002	2.95	0.000682
Plin5	chr17:56113854-56118086	2.24882	4.77134e-05	0.85	0.000766
Ppp1r3b	chr8:35384301-35385038	1.86538	0.000509372	2.77	0.0187
Ppp1r3b	chr8:35210459-35218438	1.86538	0.000509372	0.6	0.0301
Acss1	chr2:150671090-150673468	1.82997	0.000753439	0.97	0.0344
Slc4a4	chr5:89030680-89031240	1.82759	0.00392534	2.73	0.00125
Aqp7	chr4:41036187-41038561	1.78181	0.000800595	2	0.0291
Pmm1	chr15:81963554-81964993	1.75787	0.000123151	2.53	0.0104
Hadha	chr5:30144609-30146661	1.74101	0.000126337	2.54	0.00828
Sucla2	chr14:73631753-73634569	1.70072	0.000317876	4.25	4.21e-05
Sucla2	chr14:73576081-73576595	1.70072	0.000317876	2.74	0.0299
Nudt7	chr8:114141972-114145520	1.69478	0.000224451	0.58	0.0232
Nat8l	chr5:34056096-34056789	1.64303	0.000602197	2.56	0.00859
Bri3bp	chr5:125437960-125440185	1.64018	0.000856842	2.47	0.000594
Acaa1b	chr9:119164226-119165757	1.59589	0.0118243	0.72	0.0473
Cnst	chr1:179587527-179588812	1.57569	0.000181459	2.69	0.0191
Dagla	chr19:10315743-10318708	1.54229	0.00269668	0.93	0.0286
Immp2l	chr12:40736599-40737140	1.49706	0.0317254	2.46	0.0473
Tef	chr15:81828547-81829534	1.39555	0.000202964	1.64	0.0398
Idh3a	chr9:54573766-54579751	1.39065	0.00116243	0.89	0.00345
Idh3a	chr9:54594314-54594612	1.39065	0.00116243	2.33	0.0224
Anp32a	chr9:62381703-62382568	1.37209	0.00145717	2.27	0.0188
Ppm1k	chr6:57537019-57538912	1.353	0.00507597	1.95	0.000564
Efna5	chr17:62574188-62575306	1.35109	0.0147982	2.87	0.0177
Tmem268	chr4:63563188-63564356	1.3338	0.003281	1.51	0.0106
Slc24a3	chr2:145379704-145380969	1.27124	0.00867894	2.27	0.00728
Slc24a3	chr2:145247336-145250262	1.27124	0.00867894	1.66	0.0138
Kat8	chr7:127908002-127908802	1.2679	0.0035168	1.08	0.00676
Gtf2ird1	chr5:134431666-134433229	1.24874	0.0140307	-0.98	0.000302
Rmdn3	chr2:119144880-119147265	1.23154	0.0155143	2.28	7.12e-06
Tmem110	chr14:30819194-30822745	1.22419	0.0189177	1.41	0.0458
2810021J22Rik	chr11:58871227-58872963	1.22106	0.033691	2.05	0.0123
Vldlr	chr19:27174268-27179476	1.21772	0.0181411	0.65	0.00971
Wipi2	chr5:142620744-142623184	1.14122	0.02154	3.2	0.00524
Sbno2	chr10:80091280-80096922	-1.16784	0.0383996	-0.62	0.00421
Mdm2	chr10:117716781-117718802	-1.1818	0.00882026	-0.52	0.0273
St6galnac6	chr2:32608029-32609709	-1.18406	0.00948247	-0.71	0.00361
Mllt6	chr11:97660561-97663103	-1.19208	0.0414452	-0.45	0.0331
Mtch1	chr17:29346835-29347655	-1.19558	0.00487849	-0.88	8.3e-05
Ackr3	chr1:90234924-90239285	-1.20357	0.0442136	-1.54	6.76e-12
Ackr3	chr1:90203951-90208594	-1.20357	0.0442136	-1.23	2.06e-09
Ackr3	chr1:90203951-90208594	-1.20357	0.0442136	-1.23	2.06e-09
Ackr3	chr1:90208658-90212604	-1.20357	0.0442136	-1.03	8.85e-07
Ackr3	chr1:90233117-90234688	-1.20357	0.0442136	-0.83	0.000624
Ackr3	chr1:90309272-90311076	-1.20357	0.0442136	-2.17	0.0336
Ackr3	chr1:90332684-90334482	-1.20357	0.0442136	-0.7	0.0341
Ostf1	chr19:18567574-18570272	-1.20714	0.014966	1.57	0.00195
Ostf1	chr19:18586454-18587918	-1.20714	0.014966	2.86	0.0162
Ncoa7	chr10:30767045-30770050	-1.21525	0.0339162	-0.87	0.000127
Ncoa7	chr10:30733454-30734014	-1.21525	0.0339162	-0.94	0.0135
Ncoa7	chr10:30746017-30746744	-1.21525	0.0339162	-2.13	0.025
Glg1	chr8:111203579-111203971	-1.22165	0.0279857	1.87	0.0298
Plxna1	chr6:89350463-89350785	-1.23064	0.00780382	-1.32	0.00029
Mad1l1	chr5:140206243-140207129	-1.24738	0.0117725	-0.87	0.0364
Snx24	chr18:53238102-53238560	-1.26396	0.0188648	-0.88	0.0144
Znrf1	chr8:111538989-111539979	-1.26652	0.0186765	-0.63	0.0194
Atp1b3	chr9:96381076-96382927	-1.26893	0.00273065	-0.7	0.00215
Slc40a1	chr1:45863752-45866498	-1.2704	0.0124105	-0.89	0.000105
Zfp217	chr2:170184812-170185727	-1.27983	0.0119885	-0.52	0.0374
Ptpn1	chr2:167887731-167888305	-1.29581	0.00333643	-1.33	2.83e-05
Bace1	chr9:45849948-45850949	-1.30007	0.0183297	-0.66	0.00832
Dusp7	chr9:106371321-106372294	-1.3027	0.0200343	-0.98	2.29e-05
Dusp7	chr9:106368801-106370489	-1.3027	0.0200343	-0.52	0.0109
Cenpa	chr5:30672065-30672730	-1.31069	0.0123511	1.75	0.0178
Fam110b	chr4:5768771-5769882	-1.33741	0.0500154	-1.86	0.00821
Col27a1	chr4:63213927-63215624	-1.35289	0.0576296	-0.96	0.0103
Tgfbr2	chr9:116146321-116147803	-1.35631	0.000998764	-1	1.1e-06
Tgfbr2	chr9:116148250-116149304	-1.35631	0.000998764	-1.13	3.32e-06
Tgfbr2	chr9:116151262-116151716	-1.35631	0.000998764	-1.24	3.17e-05
Tgfbr2	chr9:116149512-116151181	-1.35631	0.000998764	-1.02	0.000255
Tgfbr2	chr9:116332532-116333132	-1.35631	0.000998764	-0.9	0.000273
Tgfbr2	chr9:116320474-116322313	-1.35631	0.000998764	-1.21	0.000299
Tgfbr2	chr9:116178261-116178887	-1.35631	0.000998764	-0.97	0.0369
Epn2	chr11:61608331-61610894	-1.36587	0.00420665	-1.66	0.0277
Heg1	chr16:33660463-33660913	-1.3775	0.0080643	-1.55	0.014
Heg1	chr16:33659681-33660165	-1.3775	0.0080643	-1.27	0.0262
Parm1	chr5:91609722-91610942	-1.38881	0.0220547	-0.78	0.0131
Pitpnc1	chr11:107379611-107380558	-1.44642	0.00584592	-1.93	0.0187
Tgfbr3	chr5:107218096-107219429	-1.45431	0.0230139	-1	5.19e-06
Tgfbr3	chr5:107237886-107238266	-1.45431	0.0230139	-1.42	0.000208
Tgfbr3	chr5:107233120-107234857	-1.45431	0.0230139	-0.9	0.000366
Tnfrsf1b	chr4:145280178-145280944	-1.47647	0.00115527	-0.77	0.0043
Adam19	chr11:46068506-46069328	-1.48606	0.00152631	-0.79	0.00838
Adamts15	chr9:30911569-30911877	-1.51054	0.00390533	-1.81	0.000165
Pdp1	chr4:11895534-11897684	-1.51489	0.00350938	-1.44	6.26e-07
Pdp1	chr4:11894042-11895031	-1.51489	0.00350938	-1.12	0.0324
Nr4a1	chr15:101266871-101269079	-1.51924	0.0403872	-0.95	2.56e-05
Rassf2	chr2:132084088-132085646	-1.52999	0.000982705	-1.02	7.86e-06
Cdh2	chr18:16805940-16809053	-1.5899	0.000119899	-1.6	1.1e-08
Cdh2	chr18:16805940-16809053	-1.5899	0.000119899	-1.6	1.1e-08
Lima1	chr15:99835352-99836122	-1.59235	0.0039767	-1.21	0.0243
Sh3bp5	chr14:31385134-31386791	-1.60287	0.00533056	-1.05	0.000486
Sh3bp5	chr14:31432492-31436177	-1.60287	0.00533056	-0.73	0.00061
Sh3bp5	chr14:31412053-31412669	-1.60287	0.00533056	-0.82	0.014
Sh3bp5	chr14:31383935-31384752	-1.60287	0.00533056	-1.03	0.0286
Creb5	chr6:53496602-53496945	-1.60462	0.0468335	-1.41	0.0111
Hdac7	chr15:97824068-97825121	-1.69597	0.00263555	-1.22	1.21e-07
Slc7a8	chr14:54748593-54749386	-1.71053	0.000534613	-1.06	0.00512
Itgb5	chr16:33891177-33893147	-1.72374	0.000339134	-1.05	2.07e-05
Itgb5	chr16:33885602-33887073	-1.72374	0.000339134	-1.21	0.000225
Ahr	chr12:35417506-35418107	-1.7266	0.000142898	-1.04	0.0016
Fhl3	chr4:124698786-124700620	-1.74449	0.000472469	-0.65	0.00155
Lgals9	chr11:78967493-78968393	-1.78262	0.000808622	-0.96	0.0251
Olfml2b	chr1:170693087-170693373	-1.82158	0.00192121	-1.75	0.00146
Lrrc32	chr7:98522766-98523410	-1.92863	0.000921612	-1.25	2.36e-05
Cyp4b1	chr4:115658895-115660339	-1.94332	0.0052589	2.71	0.0205
St6gal1	chr16:23225453-23227230	-1.96259	0.0110107	-0.65	0.00584
Dusp6	chr10:99231936-99233977	-1.9925	0.00143535	-2.25	0.023
Palld	chr8:61589803-61590525	-2.01607	0.00122702	-1.14	2.22e-06
Sept11	chr5:93149281-93150327	-2.02384	4.32998e-05	-1.26	0.00561
Col12a1	chr9:79713882-79717058	-2.02939	0.0151503	-1	0.000112
Lgmn	chr12:102437472-102438038	-2.09031	0.00162126	-0.73	0.00271
Col5a1	chr2:27849923-27850570	-2.17842	7.87963e-05	-2.74	0.00149
B3gnt2	chr11:22906115-22906832	-2.29434	0.0171669	2.69	0.0295
Tinagl1	chr4:130165838-130167264	-2.33927	0.00954174	-3.26	0.00604
Tinagl1	chr4:130173523-130174904	-2.33927	0.00954174	-1.43	0.022
Dab2	chr15:5977693-5978269	-2.70457	0.0043118	-1.06	0.0301
Heyl	chr4:123249480-123250098	-2.79498	0.00273818	2.28	0.0398
Pnp2	chr14:50978685-50980197	-6.57503	0.00111414	-3.81	0.000343

## Sheet: S7H Brown enhancers Day9
S7H: List of brown adipocyte specific enhancers altered at day 9 of white preadipocyte differentiation in vitro
Gene	Location	Transcript fold change (DKO/WT)	pvalue	H3K27ac fold change (DKO/WT)	Pvalue
Cyp2b10	chr7:25884440-25885151	5.14193	0.0102598	1.23	0.0136
Ucp1	chr8:83276260-83279025	4.62934	0.00694043	4.54	2.24e-11
Pla2g4b	chr2:120072404-120073474	4.33633	0.00348603	2.41	0.00617
Fabp3	chr4:130306357-130313492	4.1596	0.0157874	2.03	0.000366
Cidea	chr18:67325574-67333506	3.13716	0.0478525	3.26	0.00343
Synm	chr7:67770543-67773306	2.87059	0.0366521	1.43	0.00585
Adra1a	chr14:66748647-66750281	2.76021	0.0142848	3.85	1.42e-06
Adra1a	chr14:66731256-66732663	2.76021	0.0142848	2.87	0.00396
Adra1a	chr14:66635176-66640183	2.76021	0.0142848	1.85	0.021
Mpzl2	chr9:45039611-45043252	2.73837	0.0248812	1.37	1.96e-12
Ide	chr19:37320555-37322134	2.37052	8.19236e-07	1.47	0.00011
Gm9899	chr5:30613712-30620266	2.17565	0.041525	1.15	6.88e-09
Gm9899	chr5:30604210-30606320	2.17565	0.041525	3.75	4.16e-05
Nim1k	chr13:119755065-119756388	2.16227	0.00010563	0.77	1.1e-06
Impa2	chr18:67278595-67280871	2.1086	0.0285022	1.82	7.32e-06
Impa2	chr18:67312223-67313401	2.1086	0.0285022	1.16	7.84e-05
Impa2	chr18:67287725-67289000	2.1086	0.0285022	1.02	0.0133
Otop1	chr5:38275951-38280631	2.03482	0.0184537	3.56	0.00239
Alpl	chr4:137746485-137748211	1.99591	0.00514228	2.03	7.92e-05
Pank1	chr19:34847841-34851480	1.91932	0.0247092	3.4	0.00185
Pank1	chr19:34878029-34882913	1.91932	0.0247092	0.43	0.00262
Elovl3	chr19:46104058-46105387	1.91765	7.59679e-06	0.8	0.00393
Cyp4a10	chr4:115533937-115535883	1.90146	0.114154	1.76	0.0353
Cbr1	chr16:93642041-93642886	1.89853	0.000137101	3.2	0.00377
6030408B16Rik	chr15:101315973-101317887	1.89018	0.0222166	0.33	0.0409
Ppara	chr15:85718116-85726568	1.87815	0.0140315	1.02	8.64e-24
Ppara	chr15:85735470-85744730	1.87815	0.0140315	1.06	3.02e-19
Ppara	chr15:85728202-85730547	1.87815	0.0140315	4.06	7.61e-05
Ppara	chr15:85730637-85735393	1.87815	0.0140315	0.52	0.000584
Shmt1	chr11:60809982-60810557	1.80362	0.0251822	2.15	0.0278
Cpt1b	chr15:89426057-89429330	1.67695	0.000530551	0.64	9.21e-07
Cpt1b	chr15:89417416-89420457	1.67695	0.000530551	0.88	0.00799
Cpt1b	chr15:89425432-89426028	1.67695	0.000530551	0.53	0.0421
Dysf	chr6:84042451-84044308	1.66525	0.000421621	1.95	0.000209
Ndufaf6	chr4:11102465-11102733	1.63001	0.0109758	1.43	0.0454
Pdk4	chr6:5506138-5511938	1.62426	0.0121099	0.55	1.27e-05
Pdk4	chr6:5486803-5488046	1.62426	0.0121099	2.27	0.000647
Ddo	chr10:40629207-40631253	1.6211	0.0373137	0.65	0.00214
Tmem45b	chr9:31537174-31538081	1.59456	0.000276601	2.92	0.00935
Tmem45b	chr9:31542093-31542561	1.59456	0.000276601	1.28	0.026
Rarb	chr14:16496845-16497525	1.59182	0.00541391	2.08	0.0149
Rnf144b	chr13:47214553-47215808	1.5737	0.00156759	1.2	9.14e-06
Rnf144b	chr13:47216864-47218633	1.5737	0.00156759	0.86	0.00194
Rnf144b	chr13:47200139-47201877	1.5737	0.00156759	1.23	0.00781
Rtn4ip1	chr10:43943487-43944018	1.57048	0.00106469	1.16	0.00289
Slc4a4	chr5:88887245-88888853	1.5674	0.0687208	0.41	0.00367
Cox7a1	chr7:30184934-30185853	1.56513	0.0103201	1.05	0.0202
Tsku	chr7:98382701-98386115	1.55697	0.0134532	0.82	8.2e-09
Lurap1	chr4:116140542-116144696	1.55695	0.0280347	0.81	0.000478
Plin5	chr17:56113854-56118086	1.55288	0.00987407	1.75	4.62e-18
Rorb	chr19:18896908-18898298	1.53844	0.0142805	1.08	0.00039
Rorb	chr19:18911940-18912934	1.53844	0.0142805	0.43	0.0357
Ldhd	chr8:111617411-111625838	1.53319	0.00265894	0.36	0.0024
Fhdc1	chr3:84459891-84461966	1.52901	0.0163595	1.27	1.12e-05
Fhdc1	chr3:84499822-84501740	1.52901	0.0163595	1.04	1.55e-05
Fhdc1	chr3:84455923-84456642	1.52901	0.0163595	1.22	0.00173
Fhdc1	chr3:84467749-84468397	1.52901	0.0163595	-2.5	0.0364
Slc25a42	chr8:70216797-70222373	1.5087	0.00773697	0.69	7.21e-10
Slc25a42	chr8:70206642-70212489	1.5087	0.00773697	0.56	3.78e-05
Pald1	chr10:61378915-61382212	1.49297	0.0144029	0.91	1.88e-05
Pald1	chr10:61375056-61375583	1.49297	0.0144029	-2.48	0.0205
Cnst	chr1:179587527-179588812	1.48638	0.00424191	2.26	0.0048
Aqp7	chr4:41036187-41038561	1.46978	0.00605151	2.01	0.00139
Aqp7	chr4:41038673-41039230	1.46978	0.00605151	2.46	0.0412
Sucla2	chr14:73551149-73557242	1.46716	0.00209171	0.56	1.97e-05
Plbd1	chr6:136659657-136662975	1.46338	0.000157419	0.98	5.04e-10
Xrcc3	chr12:111800644-111801448	1.45992	0.00145802	0.8	0.00757
Xrcc3	chr12:111794667-111795253	1.45992	0.00145802	0.67	0.045
Chchd10	chr10:75934994-75937732	1.45415	0.0191455	0.6	1.26e-05
Dock9	chr14:121711039-121711888	1.4475	0.00347627	1.32	0.0342
Ppargc1b	chr18:61392279-61399068	1.44437	0.0260885	0.73	5.7e-17
Ppargc1b	chr18:61438371-61442199	1.44437	0.0260885	0.81	1.57e-11
Ppargc1b	chr18:61382109-61386312	1.44437	0.0260885	0.84	1.6e-08
Ppargc1b	chr18:61386571-61388442	1.44437	0.0260885	1.87	3.26e-08
Ppargc1b	chr18:61436129-61438151	1.44437	0.0260885	0.91	5.08e-06
Ppargc1b	chr18:61390335-61392027	1.44437	0.0260885	2.26	1.79e-05
Gpd2	chr2:57252725-57257558	1.4386	0.0158657	0.89	0.00246
Rmdn1	chr4:19575041-19577686	1.43485	0.0166131	0.33	0.0337
Cmtm4	chr8:104382394-104386039	1.43278	0.0161362	1.16	6.45e-11
Cmtm4	chr8:104375353-104377149	1.43278	0.0161362	1.72	3.32e-05
Cmtm4	chr8:104387134-104389064	1.43278	0.0161362	1.82	0.000354
Cmtm4	chr8:104394794-104395681	1.43278	0.0161362	0.65	0.0193
Cmtm4	chr8:104373599-104375284	1.43278	0.0161362	1.19	0.0261
Vwa8	chr14:78849000-78853847	1.42607	0.00162649	0.53	2.01e-05
Sirt3	chr7:140880617-140881865	1.41381	0.0191067	0.52	0.00406
Crat	chr2:30407898-30411976	1.40466	0.00191819	0.84	3.76e-10
Abhd6	chr14:8004188-8004954	1.40149	0.0224443	-2.44	0.0312
Hadh	chr3:131245438-131248171	1.39596	0.00184838	1.56	0.000284
Slc25a20	chr9:108662064-108664399	1.39332	0.000578859	0.47	0.000185
Itpk1	chr12:102701804-102704934	1.39304	0.000350162	0.58	4.43e-06
Ppp1r3b	chr8:35210459-35218438	1.3874	0.0373966	1.03	3.95e-10
Ppp1r3b	chr8:35205139-35208604	1.3874	0.0373966	0.61	0.00093
Ppp1r3b	chr8:35381407-35382049	1.3874	0.0373966	2.79	0.0211
Pcyox1	chr6:86399228-86399688	1.38409	0.00151175	1.03	0.0324
Pdss2	chr10:43310228-43311886	1.38034	0.0125071	2.82	0.00121
Gk	chrX:85776910-85780357	1.37904	0.0191523	0.35	0.0247
Tomm40	chr7:19728581-19729254	1.37277	0.00655711	0.58	0.0467
Slc16a1	chr3:104612294-104614926	1.37132	0.00856372	0.83	1.02e-06
Slc16a1	chr3:104671353-104673011	1.37132	0.00856372	1.45	0.00106
Slc16a1	chr3:104673128-104675686	1.37132	0.00856372	0.42	0.0125
Slc16a1	chr3:104670121-104671047	1.37132	0.00856372	0.62	0.0478
Nat8l	chr5:34056096-34056789	1.36748	0.00114511	3.21	0.000216
Ppm1k	chr6:57537019-57538912	1.3668	0.00850854	0.89	0.0397
Ndufb9	chr15:59002369-59005265	1.36323	0.0285017	0.68	0.00273
Idh3a	chr9:54573766-54579751	1.36161	0.00195552	1.4	4.42e-06
Nudt15	chr14:73547182-73550301	1.35071	0.110155	3.09	0.00815
Lpin1	chr12:16593255-16594690	1.34845	0.0259803	1.72	0.00938
Plcb4	chr2:135847890-135849324	1.34839	0.0070228	1.82	1.87e-05
Plcb4	chr2:135767180-135767782	1.34839	0.0070228	2.13	0.000916
Plcb4	chr2:135722423-135722862	1.34839	0.0070228	1.54	0.0368
Hadha	chr5:30138209-30139725	1.34371	0.00427498	1.26	0.0007
Hadha	chr5:30144609-30146661	1.34371	0.00427498	2.51	0.00913
Hadha	chr5:30143942-30144554	1.34371	0.00427498	2.79	0.0211
Phospho1	chr11:95824465-95829271	1.33894	0.00189112	0.84	4.18e-17
Phospho1	chr11:95818639-95823334	1.33894	0.00189112	3.05	6.46e-14
Phospho1	chr11:95803414-95807213	1.33894	0.00189112	0.94	4.18e-07
Phospho1	chr11:95794418-95797391	1.33894	0.00189112	0.95	0.000868
Cox6c	chr15:35937018-35938492	1.33647	0.00784535	0.33	0.00214
Atp1a2	chr1:172298870-172301372	1.33584	0.00544181	4.27	1.77e-05
F11r	chr1:171437578-171440183	1.32531	0.007075	0.83	1.04e-08
Egln1	chr8:124944690-124948723	1.32371	0.0365149	0.55	2.31e-07
Snrk	chr9:122062902-122063494	1.31996	0.0158866	1.06	0.0473
Nectin2	chr7:19746828-19749591	1.31815	0.0356673	0.3	0.00112
Tob1	chr11:94164181-94164491	1.31548	0.00536724	3.27	0.000755
Tob1	chr11:94166852-94168005	1.31548	0.00536724	2.72	0.0229
Etfdh	chr3:79627093-79628880	1.30636	0.0017701	0.34	0.019
Clpx	chr9:65298231-65299836	1.30339	0.00461162	1.31	0.000181
Clpx	chr9:65302824-65305977	1.30339	0.00461162	0.72	0.000227
Clpx	chr9:65307010-65307757	1.30339	0.00461162	1.03	0.00207
P2rx5	chr11:73159862-73162182	1.29782	0.00877196	1.26	2.92e-09
Acadl	chr1:66870425-66874486	1.28942	0.00644077	0.4	0.00226
Acot13	chr13:24825026-24825765	1.28835	0.024719	0.6	0.0422
Suclg1	chr6:73267051-73268186	1.28634	0.00914233	1.96	4.96e-05
Suclg1	chr6:73275046-73276934	1.28634	0.00914233	-2.33	0.0116
Atp5a1	chr18:77775715-77776511	1.28569	0.033766	0.85	0.00448
Abcd3	chr3:121871535-121873393	1.28395	0.000830046	1.49	0.000632
Abcd3	chr3:121873511-121874718	1.28395	0.000830046	0.65	0.0139
Abcd3	chr3:121866222-121868584	1.28395	0.000830046	1	0.0381
Hmgcs1	chr13:119705459-119706360	1.27964	0.000414026	0.88	0.00433
Slc25a51	chr4:45412550-45415360	1.27948	0.00437438	0.74	8.74e-06
Mtor	chr4:148472992-148473691	1.27877	0.0044809	0.84	0.0189
Slc24a3	chr2:145379704-145380969	1.27394	0.0150688	1.2	0.0316
Slc24a3	chr2:145169812-145170898	1.27394	0.0150688	2.43	0.0441
Slc25a44	chr3:88426202-88426896	1.27294	0.00867302	1.51	0.0288
Pex14	chr4:149094478-149095070	1.26951	0.00513864	1.41	0.00306
Wdr73	chr7:80896857-80898904	1.26705	0.0137377	0.9	3.93e-06
Wdr73	chr7:80892478-80895161	1.26705	0.0137377	0.99	0.0161
Elovl6	chr3:129580439-129585882	1.26547	0.0204026	-2.79	0.00132
Phtf2	chr5:20880673-20881052	1.25606	0.0123616	1.5	0.026
Itpr1	chr6:108236156-108238699	1.25591	0.00387236	0.71	5.68e-05
Itpr1	chr6:108245580-108250719	1.25591	0.00387236	0.31	0.00575
Itpr1	chr6:108242968-108243398	1.25591	0.00387236	1.56	0.048
Mrs2	chr13:25019391-25021434	1.25366	0.0095205	0.55	0.000175
Atad3a	chr4:155760000-155761173	1.25086	0.0271148	0.31	0.0371
Cox8a	chr19:7220882-7222259	1.25056	0.0263359	1.24	1.94e-05
Fam210a	chr18:68289661-68291303	1.24829	0.00135073	0.97	0.000293
Fam210a	chr18:68295761-68296569	1.24829	0.00135073	1.69	0.0162
Ablim1	chr19:57201941-57203974	1.2479	0.0011532	1.13	0.0056
Egln3	chr12:54162521-54164426	1.24244	0.0387077	0.6	1.95e-05
2410131K14Rik	chr5:118246615-118247005	1.24181	0.0160594	2.91	0.00503
Rmdn3	chr2:119150184-119157263	1.23909	0.00329211	0.61	1.78e-07
Rmdn3	chr2:119144880-119147265	1.23909	0.00329211	0.92	0.0145
Nudt7	chr8:114141972-114145520	1.23712	0.00170429	0.84	5.38e-08
Pnkd	chr1:74338124-74338687	1.23679	0.0183046	2.95	0.00876
Khdrbs3	chr15:69041112-69045534	1.23639	0.0277947	0.86	5.17e-07
Adam12	chr7:134014906-134015787	1.23469	0.00912885	-1	0.0449
Plekhf2	chr4:11004238-11005110	1.23405	0.00824329	1.74	0.00822
Agpat3	chr10:78359060-78361074	1.23326	0.00948848	0.55	0.00621
Agpat3	chr10:78362187-78363889	1.23326	0.00948848	0.54	0.0366
Slc44a3	chr3:121561305-121561747	1.2329	0.0350882	-2.25	0.0196
Dagla	chr19:10304070-10308220	1.22159	0.248673	0.68	1.09e-06
Mrps23	chr11:88215126-88215700	1.21683	0.0121837	2.49	0.0331
Coa7	chr4:108348368-108349310	1.2055	0.0462524	1.05	0.00796
Eci2	chr13:35065323-35068131	1.20349	0.00633507	0.83	1.88e-06
Scp2	chr4:108136369-108137932	1.20037	0.00562818	0.56	0.00153
Rnf125	chr18:20931701-20932152	1.20027	0.0409426	0.82	0.0419
Adcy9	chr16:4395152-4396850	1.19647	0.187123	1.3	2.9e-05
Dhrs9	chr2:69392617-69393313	1.18983	0.096409	-2.07	0.0199
Dhrs9	chr2:69375505-69377571	1.18983	0.096409	0.52	0.0409
2810004N23Rik	chr8:124857492-124858893	1.18393	0.0157755	1.03	0.0219
Gars	chr6:55038905-55039489	1.1805	0.0339791	0.44	0.0177
Ehd2	chr7:15981241-15982698	1.17553	0.0218164	-1.03	0.0405
Vldlr	chr19:27174268-27179476	1.17017	0.0297484	0.93	4.36e-09
Vldlr	chr19:27179509-27181610	1.17017	0.0297484	1.39	0.00108
Vldlr	chr19:27168165-27168981	1.17017	0.0297484	2.07	0.0128
Tef	chr15:81831588-81834870	1.16852	0.121842	0.87	7.21e-07
Raf1	chr6:115716728-115718337	1.16463	0.00555584	0.78	0.0255
Tbc1d20	chr2:152305674-152306938	1.1631	0.0140487	1.33	4.96e-06
Ric8b	chr10:84907632-84910247	1.15465	0.0222566	1.99	0.0433
Nolc1	chr19:46096128-46097121	1.1526	0.0136472	0.99	0.0028
Btbd1	chr7:81828213-81829358	1.14437	0.0354895	0.37	0.013
Taldo1	chr7:141383983-141384906	1.1439	0.0395648	1.06	0.0217
Trim2	chr3:84214797-84215292	1.14065	0.0589596	0.67	0.0346
Rcbtb2	chr14:73167724-73168441	1.12809	0.040344	2.18	0.00497
Wdr75	chr1:45844928-45845756	1.12627	0.109248	3.4	0.00159
Wdr75	chr1:45845797-45846388	1.12627	0.109248	3.45	0.00163
Car13	chr3:14693035-14695553	1.12093	0.0304395	0.51	0.0212
Wipi2	chr5:142628420-142629450	1.09236	0.19253	0.62	5.62e-05
Wipi2	chr5:142648420-142650565	1.09236	0.19253	0.65	0.00109
Ypel2	chr11:86916243-86917390	1.08961	0.198349	0.84	0.0188
Pwwp2b	chr7:139252447-139253492	1.08135	0.460605	0.95	0.0494
Trp53i11	chr2:93235484-93237136	1.0201	0.943317	2.04	0.00393
Ccnl1	chr3:65936462-65937078	-1.02071	0.765555	2.99	0.0028
Ppp4r2	chr6:100802044-100803964	-1.03211	0.454675	0.78	0.0492
Adrb2	chr18:62229973-62231528	-1.06407	0.818367	2.67	0.00446
Ncoa7	chr10:30751953-30753416	-1.10486	0.131958	0.88	0.00138
Ncoa7	chr10:30749044-30750088	-1.10486	0.131958	0.68	0.0337
Mllt6	chr11:97660561-97663103	-1.11623	0.0488637	0.36	0.0146
Ip6k1	chr9:108008506-108009411	-1.14161	0.0187749	3.14	0.0103
Max	chr12:77056431-77057030	-1.15504	0.0409961	1.93	0.00783
Prkab1	chr5:116002867-116004294	-1.16993	0.0208397	1.31	2.8e-05
Zfp652	chr11:95778098-95781008	-1.18156	0.0138981	0.58	0.002
Zfp652	chr11:95772388-95774362	-1.18156	0.0138981	1.08	0.00399
Zfp652	chr11:95782404-95784227	-1.18156	0.0138981	3.14	0.00614
Slc23a2	chr2:132091093-132094366	-1.18942	0.040472	0.66	1.52e-05
Kifc3	chr8:95141612-95142450	-1.22763	0.0380215	0.41	0.0176
Ostf1	chr19:18567574-18570272	-1.23625	0.0023785	1.33	7.4e-06
Ostf1	chr19:18586454-18587918	-1.23625	0.0023785	3.78	0.000304
Atp1b3	chr9:96348621-96350230	-1.2471	0.0103434	0.91	0.00311
Rplp1	chr9:61806179-61810514	-1.25495	0.00271936	2.54	5.72e-14
Cd81	chr7:143049523-143051134	-1.26259	0.00706199	1.19	0.038
Jun	chr4:95213328-95213865	-1.27611	0.0010826	2.04	0.0344
Soga1	chr2:157064821-157066373	-1.2783	0.0247664	0.37	0.0172
Soga1	chr2:157071437-157072716	-1.2783	0.0247664	0.49	0.0334
Sbno2	chr10:80091280-80096922	-1.30022	0.0190766	0.45	1.86e-06
Sh3bp5	chr14:31393003-31399712	-1.31153	0.0608508	0.7	2.82e-05
Sh3bp5	chr14:31399899-31400844	-1.31153	0.0608508	0.68	0.011
Itpkb	chr1:180322462-180323066	-1.31684	0.0167375	1.41	0.0158
Itpkb	chr1:180323200-180324398	-1.31684	0.0167375	0.94	0.0285
Dusp7	chr9:106368801-106370489	-1.31748	0.00944352	0.27	0.0122
Adssl1	chr12:112618226-112621087	-1.33005	0.0373548	0.47	0.0209
Btbd3	chr2:138294565-138294994	-1.38555	0.0123127	2.79	0.000434
B3gnt2	chr11:22849844-22850335	-1.41429	0.0298071	1	0.0224
Zc3h3	chr15:75823520-75824214	-1.42592	0.0151224	3.43	0.00135
Tgfbr2	chr9:116194092-116195500	-1.44298	0.00465033	0.94	0.0125
Tgfbr2	chr9:116177743-116178226	-1.44298	0.00465033	1.21	0.0198
Marcks	chr10:37227317-37228055	-1.45627	0.00859631	1.16	0.00564
Ninj1	chr13:49187529-49191221	-1.59977	0.0118998	0.42	0.000631
Nrp2	chr1:62722660-62725288	-1.69944	0.00114317	0.62	5.97e-06
Nrp2	chr1:62747779-62749260	-1.69944	0.00114317	0.93	0.000455
Nrp2	chr1:62702692-62709214	-1.69944	0.00114317	0.33	0.00248
Nrp2	chr1:62743086-62743701	-1.69944	0.00114317	0.89	0.0161
Nrp2	chr1:62725360-62726703	-1.69944	0.00114317	0.53	0.0202
Filip1l	chr16:57348621-57349043	-1.75034	0.00201608	1.94	0.0255
Arap1	chr7:101384123-101385091	-1.76303	0.000300796	0.64	0.0096
Pltp	chr2:164859004-164860989	-1.783	0.00122577	0.72	0.0039
Nav2	chr7:49342293-49342687	-1.86318	0.00239592	-2.79	0.0151
Camk1d	chr2:5730072-5730628	-1.92117	0.0357031	0.84	0.00149
Fhl3	chr4:124698786-124700620	-2.09397	0.00541058	0.31	0.0363
Fgd2	chr17:29383432-29387770	-2.10051	0.00270023	1.3	1.77e-05
Fgd2	chr17:29418150-29423325	-2.10051	0.00270023	0.78	0.00249
Pik3cg	chr12:32138292-32139754	-2.13498	0.0209498	0.55	0.0452
Dab2	chr15:5994578-5996008	-2.21431	0.00826549	-2.39	0.0105
Laptm5	chr4:130917256-130918765	-2.35375	0.00260652	0.8	0.015
Spata13	chr14:60522705-60523701	-3.96726	5.29884e-05	-2.37	0.049
