# Supplementary material for: Epigenetic regulation of white adipose tissue plasticity and energy metabolism by nucleosome binding HMGN proteins
Source: Nat Commun. 2022 Nov 26;13:7303. doi: 10.1038/s41467-022-34964-5 (PMC9701217; doi:10.1038/s41467-022-34964-5)
Supplement: Supplementary file 10 — Supplementary Data 8 [file 41467_2022_34964_MOESM10_ESM.xlsx]

## Sheet: Day 0
ensid_gene	gene	log2fc (DKO/WT)	pvalue	fdr
ENSMUSG00000000001	Gnai3	-0.11674	0.378765	0.698966
ENSMUSG00000000028	Cdc45	-0.686022	0.00571848	0.401237
ENSMUSG00000000031	H19	-0.377902	0.0559089	0.493686
ENSMUSG00000000037	Scml2	-0.0111092	0.983033	0.994443
ENSMUSG00000000056	Narf	0.0466789	0.536124	0.789544
ENSMUSG00000000058	Cav2	0.188176	0.404653	0.712054
ENSMUSG00000000078	Klf6	0.319965	0.122167	0.53877
ENSMUSG00000000085	Scmh1	0.0248759	0.772902	0.91256
ENSMUSG00000000088	Cox5a	-0.101426	0.280314	0.637376
ENSMUSG00000000093	Tbx2	0.124088	0.705734	0.882903
ENSMUSG00000000094	Tbx4	-0.17868	0.572651	0.810879
ENSMUSG00000000120	Ngfr	-0.0952991	0.685791	0.874138
ENSMUSG00000000126	Wnt9a	0.120765	0.578728	0.814173
ENSMUSG00000000127	Fer	-0.236905	0.191265	0.574917
ENSMUSG00000000131	Xpo6	-0.0263633	0.711392	0.884386
ENSMUSG00000000134	Tfe3	0.0275008	0.79439	0.921842
ENSMUSG00000000142	Axin2	0.757969	0.0291243	0.467714
ENSMUSG00000000148	Brat1	-0.0172908	0.890457	0.959573
ENSMUSG00000000149	Gna12	-0.335777	0.0681276	0.499802
ENSMUSG00000000154	Slc22a18	0.062762	0.842555	0.94071
ENSMUSG00000000167	Pih1d2	0.770607	0.0281273	0.466746
ENSMUSG00000000168	Dlat	0.0104923	0.894573	0.961516
ENSMUSG00000000171	Sdhd	-0.0256061	0.721288	0.889461
ENSMUSG00000000184	Ccnd2	-0.157334	0.224582	0.598491
ENSMUSG00000000194	Gpr107	-0.0211414	0.799902	0.924247
ENSMUSG00000000197	Nalcn	0.679115	0.0119311	0.422389
ENSMUSG00000000204	Slfn4	-1.3738	0.0146798	0.42812
ENSMUSG00000000223	Drp2	0.00505907	0.981782	0.994101
ENSMUSG00000000244	Tspan32	-0.131112	0.798227	0.923408
ENSMUSG00000000253	Gmpr	-0.114648	0.51502	0.779399
ENSMUSG00000000266	Mid2	0.0383525	0.670497	0.865874
ENSMUSG00000000275	Trim25	-0.485891	0.0276412	0.466746
ENSMUSG00000000276	Dgke	0.194419	0.293441	0.647848
ENSMUSG00000000278	Scpep1	-0.0289034	0.894253	0.961456
ENSMUSG00000000282	Mnt	0.0749413	0.489393	0.765727
ENSMUSG00000000290	Itgb2	-0.260884	0.055306	0.493686
ENSMUSG00000000295	Hddc2	0.252682	0.127638	0.542539
ENSMUSG00000000296	Tpd52l1	-0.242	0.221313	0.596049
ENSMUSG00000000301	Pemt	0.960824	0.0375071	0.469278
ENSMUSG00000000303	Cdh1	0.521363	0.404202	0.711718
ENSMUSG00000000305	Cdh4	-0.0763299	0.876819	0.954133
ENSMUSG00000000308	Ckmt1	0.719524	0.304166	0.654054
ENSMUSG00000000318	Clec10a	0.437156	0.390839	0.703346
ENSMUSG00000000325	Arvcf	0.338306	0.0823501	0.508156
ENSMUSG00000000326	Comt	0.0762305	0.350724	0.682829
ENSMUSG00000000339	Rtca	0.0488077	0.632238	0.844487
ENSMUSG00000000340	Dbt	0.202906	0.131524	0.546416
ENSMUSG00000000346	Dazap2	-0.0805336	0.369242	0.694022
ENSMUSG00000000355	Mcts1	0.219005	0.0825894	0.508156
ENSMUSG00000000365	Rnf17	-0.0278897	0.944546	0.980273
ENSMUSG00000000374	Trappc10	0.00102887	0.989019	0.996455
ENSMUSG00000000378	Ccm2	-0.000741393	0.994445	0.99783
ENSMUSG00000000384	Tbrg4	-0.166853	0.165236	0.562126
ENSMUSG00000000386	Mx1	-2.60101	0.000321716	0.122643
ENSMUSG00000000392	Fap	-0.717981	0.112432	0.528335
ENSMUSG00000000399	Ndufa9	-0.0744605	0.360881	0.689804
ENSMUSG00000000402	Egfl6	-0.0868421	0.826231	0.933475
ENSMUSG00000000409	Lck	-0.841343	0.21179	0.587857
ENSMUSG00000000416	Cttnbp2	-0.896583	0.0138554	0.422389
ENSMUSG00000000420	Galnt1	0.150918	0.308265	0.656962
ENSMUSG00000000439	Mkrn2	-0.0104294	0.905357	0.965155
ENSMUSG00000000440	Pparg	0.195583	0.479149	0.75926
ENSMUSG00000000441	Raf1	0.152132	0.192608	0.575241
ENSMUSG00000000486	2022-09-01	0.385673	0.466451	0.751363
ENSMUSG00000000489	Pdgfb	-0.809248	0.219499	0.594882
ENSMUSG00000000530	Acvrl1	-0.10884	0.223904	0.598358
ENSMUSG00000000531	Grasp	0.146905	0.550492	0.79739
ENSMUSG00000000532	Acvr1b	-0.0601918	0.508799	0.775565
ENSMUSG00000000538	Tom1l2	0.100925	0.228759	0.602371
ENSMUSG00000000552	Zfp385a	-0.202163	0.131631	0.546472
ENSMUSG00000000555	Itga5	-0.0060479	0.944115	0.980226
ENSMUSG00000000560	Gabra2	-1.02083	0.0920144	0.510488
ENSMUSG00000000561	Wdr77	0.0419148	0.602714	0.826172
ENSMUSG00000000562	Adora3	-0.654493	0.275688	0.633872
ENSMUSG00000000563	Atp5f1	-0.171644	0.120542	0.536636
ENSMUSG00000000567	Sox9	-0.316497	0.233663	0.606055
ENSMUSG00000000568	Hnrnpd	-0.19372	0.0717309	0.500486
ENSMUSG00000000579	Dynlt1c	0.516676	0.0103213	0.419643
ENSMUSG00000000581	C1d	-0.0230084	0.798437	0.923434
ENSMUSG00000000594	Gm2a	0.207645	0.201812	0.582152
ENSMUSG00000000600	Krit1	0.183402	0.0759342	0.502595
ENSMUSG00000000605	Clcn4	0.200067	0.0791252	0.505788
ENSMUSG00000000627	Sema4f	-0.943103	0.114132	0.529316
ENSMUSG00000000628	Hk2	-0.148962	0.298389	0.651213
ENSMUSG00000000631	Myo18a	-0.0969456	0.399549	0.709646
ENSMUSG00000000682	Cd52	-1.64933	0.00594049	0.40398
ENSMUSG00000000686	Abhd15	0.157768	0.578757	0.814173
ENSMUSG00000000690	Hoxb6	-0.204582	0.182726	0.571307
ENSMUSG00000000693	Loxl3	0.41045	0.101152	0.517854
ENSMUSG00000000708	Kat2b	-0.0104495	0.945978	0.980354
ENSMUSG00000000711	Rab5b	-0.0356492	0.763224	0.90783
ENSMUSG00000000730	Dnmt3l	2.25473	0.200548	0.580989
ENSMUSG00000000732	Icosl	-0.383518	0.303687	0.654054
ENSMUSG00000000738	Spg7	0.015208	0.864104	0.948794
ENSMUSG00000000739	Sult5a1	1.16161	0.239865	0.609377
ENSMUSG00000000740	Rpl13	-0.151651	0.202208	0.582213
ENSMUSG00000000743	Chmp1a	-0.0359703	0.747756	0.900928
ENSMUSG00000000751	Rpa1	-0.445981	0.00490814	0.394079
ENSMUSG00000000753	Serpinf1	-0.178897	0.364095	0.691111
ENSMUSG00000000759	Tubgcp3	-0.0639082	0.655236	0.856534
ENSMUSG00000000776	Polr3d	-0.0676168	0.520028	0.781971
ENSMUSG00000000782	Tcf7	-0.425674	0.200854	0.581097
ENSMUSG00000000787	Ddx3x	0.22742	0.0948893	0.512174
ENSMUSG00000000794	Kcnn3	-0.550126	0.238213	0.608603
ENSMUSG00000000804	Usp32	0.0776028	0.381704	0.699799
ENSMUSG00000000811	Txnrd3	0.0510217	0.755449	0.903746
ENSMUSG00000000823	Zfp512b	0.00199972	0.987086	0.99575
ENSMUSG00000000826	Dnajc5	-0.0415561	0.572394	0.810879
ENSMUSG00000000827	Tpd52l2	0.0894835	0.254066	0.620161
ENSMUSG00000000838	Fmr1	-0.203292	0.206013	0.584871
ENSMUSG00000000861	Bcl11a	-0.192669	0.541442	0.792278
ENSMUSG00000000876	Pxmp4	0.178982	0.164308	0.561153
ENSMUSG00000000881	Dlg3	-0.0234571	0.823654	0.932359
ENSMUSG00000000884	Gnb1l	-0.198393	0.467177	0.752053
ENSMUSG00000000901	Mmp11	0.779603	0.00617124	0.408461
ENSMUSG00000000902	Smarcb1	0.0269147	0.802304	0.924477
ENSMUSG00000000915	Hip1r	0.478209	0.205398	0.58483
ENSMUSG00000000916	Nsun5	0.212934	0.0977445	0.51629
ENSMUSG00000000934	Top1mt	0.125684	0.625362	0.840504
ENSMUSG00000000938	Hoxa10	-0.0314321	0.871034	0.951542
ENSMUSG00000000942	Hoxa4	-0.347725	0.295755	0.649552
ENSMUSG00000000948	Gm38393	0.672595	0.0564287	0.493686
ENSMUSG00000000957	Mmp14	0.147959	0.374341	0.696552
ENSMUSG00000000958	Slc7a7	0.525151	0.0983034	0.516574
ENSMUSG00000000959	Oxa1l	0.28249	0.0141068	0.423017
ENSMUSG00000000976	Heatr6	0.0251331	0.774617	0.912943
ENSMUSG00000000982	Ccl3	-0.0367597	0.89111	0.95983
ENSMUSG00000001016	Ilf2	0.0854229	0.456535	0.745992
ENSMUSG00000001017	Chtop	0.025306	0.775373	0.913224
ENSMUSG00000001018	Snapin	-0.0141738	0.865359	0.949236
ENSMUSG00000001020	S100a4	0.401181	0.215553	0.590692
ENSMUSG00000001021	S100a3	0.260496	0.645382	0.852727
ENSMUSG00000001025	S100a6	0.151651	0.478692	0.75926
ENSMUSG00000001034	Mapk7	-0.339803	0.0762395	0.50297
ENSMUSG00000001036	Epn2	0.376934	0.215832	0.590882
ENSMUSG00000001039	B9d1	0.0346423	0.88793	0.958428
ENSMUSG00000001052	Sec24b	-0.0223775	0.744608	0.899744
ENSMUSG00000001053	N4bp3	-0.35503	0.462328	0.748917
ENSMUSG00000001054	Rmnd5b	-0.0572727	0.615325	0.83415
ENSMUSG00000001056	Nhp2	0.0529624	0.746739	0.900804
ENSMUSG00000001062	Vps9d1	-0.096389	0.375597	0.697064
ENSMUSG00000001065	Zfp276	0.163674	0.11558	0.530496
ENSMUSG00000001082	Mfsd10	-0.169571	0.164197	0.561153
ENSMUSG00000001089	Luzp1	0.294491	0.13519	0.546702
ENSMUSG00000001098	Kctd10	0.45976	0.0792162	0.505788
ENSMUSG00000001100	Poldip2	0.0648229	0.486078	0.763419
ENSMUSG00000001105	Ift20	-0.0185952	0.827921	0.934045
ENSMUSG00000001119	Col6a1	0.119498	0.251023	0.618612
ENSMUSG00000001120	Pcbp3	0.234129	0.549229	0.796992
ENSMUSG00000001123	Lgals9	-0.72519	0.0190184	0.440485
ENSMUSG00000001127	Araf	0.289453	0.0134204	0.422389
ENSMUSG00000001128	Cfp	-0.906032	0.00187705	0.265798
ENSMUSG00000001131	Timp1	-0.169815	0.182304	0.571307
ENSMUSG00000001134	Uxt	0.21451	0.238568	0.608643
ENSMUSG00000001138	Cnnm3	0.147301	0.265447	0.625453
ENSMUSG00000001143	Lman2l	0.12831	0.313256	0.660395
ENSMUSG00000001150	Mcm3ap	0.126167	0.177673	0.569396
ENSMUSG00000001151	Pcnt	0.0960934	0.387008	0.701627
ENSMUSG00000001156	Mxd1	0.218824	0.205448	0.58483
ENSMUSG00000001157	Gmcl1	0.032184	0.700517	0.880824
ENSMUSG00000001158	Snrnp27	-0.0144198	0.890311	0.959533
ENSMUSG00000001166	Oas1c	0.14507	0.579515	0.814546
ENSMUSG00000001173	Ocrl	0.12705	0.223669	0.598358
ENSMUSG00000001175	Calm1	-0.062609	0.430224	0.727801
ENSMUSG00000001211	Agpat3	-0.0237805	0.822891	0.932104
ENSMUSG00000001227	Sema6b	-0.157585	0.39219	0.704761
ENSMUSG00000001228	Uhrf1	-1.21831	0.00810683	0.419643
ENSMUSG00000001229	Dpp9	0.0630206	0.599734	0.825182
ENSMUSG00000001240	Ramp2	-0.200478	0.686115	0.874207
ENSMUSG00000001247	Lsr	-0.407647	0.579308	0.814397
ENSMUSG00000001248	Gramd1a	-0.176996	0.453334	0.744206
ENSMUSG00000001249	Hpn	-0.511903	0.148824	0.554269
ENSMUSG00000001270	Ckb	-0.807771	0.0780546	0.505012
ENSMUSG00000001280	Sp1	0.0759037	0.444472	0.738858
ENSMUSG00000001285	Myg1	-0.0745486	0.587281	0.818161
ENSMUSG00000001288	Rarg	-0.208845	0.116772	0.531965
ENSMUSG00000001289	Pfdn5	-0.0431517	0.624934	0.840346
ENSMUSG00000001300	Efnb2	-0.318156	0.164281	0.561153
ENSMUSG00000001305	Rrp15	0.105524	0.391356	0.703963
ENSMUSG00000001313	Rnd2	0.0294256	0.808984	0.926306
ENSMUSG00000001323	Srr	-0.00886308	0.911186	0.967318
ENSMUSG00000001333	Sync	-0.193687	0.389585	0.703044
ENSMUSG00000001334	Fndc5	-1.03408	0.171954	0.567335
ENSMUSG00000001348	Acp5	0.558816	0.208783	0.586343
ENSMUSG00000001349	Cnn1	-0.518416	0.564762	0.806271
ENSMUSG00000001366	Fbxo9	0.0729434	0.611307	0.831079
ENSMUSG00000001376	Vps50	0.019576	0.852959	0.944715
ENSMUSG00000001380	Hars	-0.185247	0.102552	0.519415
ENSMUSG00000001383	Zmat2	0.135231	0.14038	0.549988
ENSMUSG00000001403	Ube2c	-1.02545	0.0456607	0.488413
ENSMUSG00000001415	Smg5	0.0911529	0.401211	0.710633
ENSMUSG00000001416	Cct3	0.0413345	0.638976	0.849128
ENSMUSG00000001418	Glmp	0.206949	0.344258	0.679018
ENSMUSG00000001419	Mef2d	0.0516588	0.555444	0.800274
ENSMUSG00000001420	Tmem79	0.178925	0.588745	0.818438
ENSMUSG00000001424	Snd1	-0.0171205	0.856152	0.946056
ENSMUSG00000001435	Col18a1	-0.0996048	0.765078	0.908758
ENSMUSG00000001436	Slc19a1	-0.0145627	0.950303	0.982604
ENSMUSG00000001440	Kpnb1	-0.217625	0.117636	0.532993
ENSMUSG00000001441	Npepps	0.022451	0.830511	0.935037
ENSMUSG00000001445	Mrpl10	0.0979583	0.481098	0.760245
ENSMUSG00000001467	Cyp51	-0.373685	0.349629	0.682343
ENSMUSG00000001472	Tcf25	0.129932	0.142635	0.550396
ENSMUSG00000001473	Tubb6	-0.170493	0.296654	0.650073
ENSMUSG00000001482	Def8	0.0701317	0.444565	0.738915
ENSMUSG00000001493	Meox1	-1.45489	0.032165	0.467714
ENSMUSG00000001497	Pax9	0.0445021	0.915363	0.969553
ENSMUSG00000001504	Irx2	0.00265816	0.986778	0.995688
ENSMUSG00000001506	Col1a1	-0.903524	0.0882752	0.508335
ENSMUSG00000001507	Itga3	-0.0199289	0.967964	0.990236
ENSMUSG00000001517	Foxm1	-0.835551	0.00964125	0.419643
ENSMUSG00000001518	Itfg2	0.0166148	0.881575	0.955973
ENSMUSG00000001520	Nrip2	-0.0530538	0.843377	0.941109
ENSMUSG00000001521	Tulp3	0.0926213	0.40921	0.714134
ENSMUSG00000001524	Gtf2h4	0.191208	0.23851	0.608643
ENSMUSG00000001525	Tubb5	-0.178484	0.25031	0.618612
ENSMUSG00000001542	Ell2	0.114878	0.43729	0.733233
ENSMUSG00000001552	Jup	-0.140898	0.461776	0.748723
ENSMUSG00000001555	Fkbp10	-0.241812	0.141203	0.550098
ENSMUSG00000001558	Klhl10	0.261614	0.475859	0.758102
ENSMUSG00000001569	Nom1	0.223121	0.283744	0.639663
ENSMUSG00000001576	Ergic1	0.155391	0.236513	0.607182
ENSMUSG00000001604	Tcea3	-0.612941	0.0131908	0.422389
ENSMUSG00000001627	Ifrd1	0.182846	0.152855	0.556401
ENSMUSG00000001630	Stk38l	0.300869	0.0358307	0.467714
ENSMUSG00000001632	Brpf1	0.0616365	0.549753	0.797171
ENSMUSG00000001642	Akr1b3	-0.0074406	0.930921	0.974999
ENSMUSG00000001655	Hoxc13	-0.230126	0.7555	0.903746
ENSMUSG00000001656	Hoxc11	0.00744232	0.987194	0.99575
ENSMUSG00000001657	Hoxc8	-0.320031	0.335037	0.673788
ENSMUSG00000001661	Hoxc6	0.367162	0.227467	0.601752
ENSMUSG00000001663	Gstt1	-0.440497	0.109183	0.52509
ENSMUSG00000001665	Gstt3	-0.0155291	0.886265	0.958111
ENSMUSG00000001666	Ddt	-0.203466	0.0755406	0.502595
ENSMUSG00000001674	Ddx18	0.0753526	0.46538	0.750682
ENSMUSG00000001687	Ubl3	0.125675	0.348724	0.681696
ENSMUSG00000001700	Gramd3	0.0393621	0.725614	0.891672
ENSMUSG00000001707	Eef1e1	-0.0695562	0.562462	0.804879
ENSMUSG00000001729	Akt1	-0.250947	0.0512052	0.490977
ENSMUSG00000001739	Cldn15	0.81314	0.0154259	0.432526
ENSMUSG00000001741	Il16	-0.26274	0.327702	0.670518
ENSMUSG00000001750	Tcirg1	-0.409614	0.00714619	0.419643
ENSMUSG00000001751	Naglu	-0.169244	0.313563	0.660403
ENSMUSG00000001755	Coasy	0.0830634	0.579294	0.814397
ENSMUSG00000001761	Smo	-0.00879769	0.94026	0.978768
ENSMUSG00000001763	Tspan33	-0.101946	0.843948	0.941552
ENSMUSG00000001767	Crnkl1	0.199141	0.132433	0.546702
ENSMUSG00000001768	Rin2	0.312135	0.0862899	0.508226
ENSMUSG00000001773	Folh1	0.544233	0.703855	0.881714
ENSMUSG00000001774	Chordc1	0.137642	0.207339	0.585111
ENSMUSG00000001783	Rtcb	-0.0502902	0.500525	0.771295
ENSMUSG00000001785	Pwp1	0.072672	0.492948	0.7679
ENSMUSG00000001786	Fbxo7	-0.0910105	0.481154	0.760245
ENSMUSG00000001794	Capns1	-0.0657939	0.497595	0.76897
ENSMUSG00000001802	Lrp3	0.0223417	0.895276	0.96189
ENSMUSG00000001827	Folr1	0.220425	0.682435	0.872123
ENSMUSG00000001829	Clpb	0.086243	0.530879	0.787049
ENSMUSG00000001833	2022-09-07	-0.149009	0.39477	0.706286
ENSMUSG00000001844	Zdhhc4	-0.136295	0.307661	0.656787
ENSMUSG00000001847	Rac1	-0.114209	0.295814	0.649552
ENSMUSG00000001855	Nup214	-0.0134035	0.859178	0.947278
ENSMUSG00000001864	Aif1l	-0.135658	0.577452	0.813763
ENSMUSG00000001870	Ltbp1	-0.273104	0.43441	0.730746
ENSMUSG00000001891	Ugp2	-0.0920672	0.26588	0.625751
ENSMUSG00000001909	Trmt1	0.0794198	0.584327	0.816741
ENSMUSG00000001910	Nacc1	-0.183272	0.0742497	0.502595
ENSMUSG00000001911	Nfix	-0.294814	0.107634	0.523588
ENSMUSG00000001918	Slc1a5	-0.0967658	0.251037	0.618612
ENSMUSG00000001924	Uba1	-0.0307349	0.689001	0.876163
ENSMUSG00000001930	Vwf	-1.25999	0.0687405	0.499831
ENSMUSG00000001942	Siae	0.250627	0.135426	0.546702
ENSMUSG00000001946	Esam	0.225099	0.87578	0.95366
ENSMUSG00000001948	Spa17	-0.228036	0.648262	0.853449
ENSMUSG00000001962	Fam50a	0.174455	0.147566	0.554158
ENSMUSG00000001964	Emd	0.201239	0.102079	0.519326
ENSMUSG00000001983	Taco1	0.112905	0.648239	0.853449
ENSMUSG00000001985	Grik3	0.760647	0.398077	0.708586
ENSMUSG00000001986	Gria3	0.208618	0.441294	0.736216
ENSMUSG00000001995	Sipa1l2	0.0918164	0.382332	0.70001
ENSMUSG00000001998	Ap4e1	0.265762	0.0311611	0.467714
ENSMUSG00000001999	Blvra	-0.304054	0.107457	0.523588
ENSMUSG00000002006	Pdzd4	-0.210336	0.381322	0.699717
ENSMUSG00000002007	Srpk3	-0.144939	0.840849	0.939933
ENSMUSG00000002010	Idh3g	0.153389	0.15132	0.556319
ENSMUSG00000002012	Pnck	-0.360118	0.52507	0.784739
ENSMUSG00000002014	Ssr4	0.120489	0.44739	0.740484
ENSMUSG00000002015	Bcap31	0.137259	0.321166	0.665562
ENSMUSG00000002017	Fam98a	-0.10747	0.190545	0.574917
ENSMUSG00000002020	Ltbp2	-0.451872	0.00734522	0.419643
ENSMUSG00000002028	Kmt2a	0.215466	0.0618867	0.493935
ENSMUSG00000002031	Ift46	0.0875862	0.386048	0.701525
ENSMUSG00000002032	Tmem25	0.568547	0.202286	0.582213
ENSMUSG00000002043	Trappc6a	0.318055	0.0377852	0.469331
ENSMUSG00000002052	Supt6	0.00421264	0.955736	0.984764
ENSMUSG00000002055	Spag5	-0.937631	0.0168175	0.438456
ENSMUSG00000002058	Unc119	-0.256829	0.0748366	0.502595
ENSMUSG00000002059	Rab34	0.0194379	0.779392	0.915449
ENSMUSG00000002064	Sdf2	0.244348	0.139901	0.549811
ENSMUSG00000002068	Ccne1	-0.378428	0.0325537	0.467714
ENSMUSG00000002083	Bbc3	-0.526469	0.305717	0.654889
ENSMUSG00000002102	Psmc3	-0.00228833	0.978867	0.993167
ENSMUSG00000002103	Acp2	-0.0251478	0.773054	0.91256
ENSMUSG00000002104	Rapsn	-1.33387	0.00906078	0.419643
ENSMUSG00000002105	Slc39a13	0.0354704	0.70343	0.881516
ENSMUSG00000002107	Celf2	-0.0448809	0.779791	0.915476
ENSMUSG00000002108	Nr1h3	0.886237	0.134693	0.546702
ENSMUSG00000002109	Ddb2	0.375197	0.0469798	0.49081
ENSMUSG00000002111	Spi1	-0.754475	0.0101745	0.419643
ENSMUSG00000002129	Sf3a1	-0.0251838	0.785124	0.917326
ENSMUSG00000002147	Stat6	0.0355047	0.747541	0.900928
ENSMUSG00000002204	Napsa	2.66671	0.153035	0.556401
ENSMUSG00000002205	Vrk3	0.0614914	0.627981	0.842157
ENSMUSG00000002210	Smg9	-0.407186	0.014141	0.423017
ENSMUSG00000002221	Paxip1	0.193188	0.127015	0.54145
ENSMUSG00000002222	Rmnd5a	0.218751	0.0675782	0.498966
ENSMUSG00000002227	Mov10	-0.755893	0.0264104	0.466746
ENSMUSG00000002228	Ppm1j	-0.0171146	0.962735	0.987801
ENSMUSG00000002233	Rhoc	-0.144711	0.240064	0.609691
ENSMUSG00000002249	Tead3	0.0432607	0.671711	0.866694
ENSMUSG00000002250	Ppard	0.190138	0.365803	0.692153
ENSMUSG00000002257	Def6	-0.297835	0.14412	0.550673
ENSMUSG00000002265	Peg3	-0.0909867	0.754721	0.903663
ENSMUSG00000002266	Zim1	-0.414122	0.407584	0.713483
ENSMUSG00000002274	Metrn	-0.532044	0.0160505	0.434952
ENSMUSG00000002279	Lmf1	0.156618	0.189291	0.574389
ENSMUSG00000002280	Narfl	0.150806	0.286318	0.641732
ENSMUSG00000002289	Angptl4	0.800469	0.237524	0.60781
ENSMUSG00000002297	Dbf4	-0.319845	0.0460357	0.488877
ENSMUSG00000002307	Daxx	-0.146263	0.253584	0.619589
ENSMUSG00000002308	Cd320	0.331124	0.223952	0.598386
ENSMUSG00000002319	Ipo4	-0.35421	0.0732933	0.502123
ENSMUSG00000002320	Tm9sf1	0.00367385	0.971985	0.991606
ENSMUSG00000002325	Irf9	-0.545942	0.000515791	0.156462
ENSMUSG00000002326	Gmpr2	-0.182452	0.111652	0.527837
ENSMUSG00000002329	Mdp1	0.0702587	0.522154	0.782768
ENSMUSG00000002332	Dhrs1	-0.202049	0.166389	0.563053
ENSMUSG00000002341	Ncan	-1.82148	0.000175083	0.109198
ENSMUSG00000002342	Tmem161a	0.00962839	0.926105	0.973322
ENSMUSG00000002343	Armc6	-0.216893	0.179899	0.569965
ENSMUSG00000002345	Borcs8	0.134249	0.430856	0.728394
ENSMUSG00000002346	Slc25a42	0.00501746	0.969642	0.990602
ENSMUSG00000002365	Snx9	0.452927	0.0754204	0.502595
ENSMUSG00000002372	Ranbp3	-0.100572	0.365928	0.692153
ENSMUSG00000002379	Ndufa11	-0.212854	0.143938	0.550396
ENSMUSG00000002393	Nr2f6	-0.208673	0.23342	0.606055
ENSMUSG00000002395	Use1	-0.0425695	0.6947	0.87951
ENSMUSG00000002396	Ocel1	0.314806	0.171763	0.567335
ENSMUSG00000002409	Dyrk1b	-0.139295	0.34156	0.677687
ENSMUSG00000002413	Braf	-0.00363726	0.962603	0.987801
ENSMUSG00000002416	Ndufb2	0.0879518	0.521192	0.78244
ENSMUSG00000002428	Hltf	0.185066	0.109376	0.525368
ENSMUSG00000002455	Prpf6	-0.00225941	0.975991	0.992727
ENSMUSG00000002458	Rgs19	-0.364298	0.0607645	0.493935
ENSMUSG00000002475	Abhd3	0.513965	0.114879	0.529825
ENSMUSG00000002477	Snrpd1	-0.124476	0.269579	0.630002
ENSMUSG00000002486	Tchp	0.00945991	0.950144	0.982604
ENSMUSG00000002489	Tiam1	-0.152041	0.377438	0.697522
ENSMUSG00000002496	Tsc2	-0.0810764	0.410879	0.715135
ENSMUSG00000002504	Slc9a3r2	0.0729281	0.565961	0.806992
ENSMUSG00000002524	Puf60	-0.10303	0.256654	0.621278
ENSMUSG00000002546	Golga2	-0.0629809	0.457723	0.746357
ENSMUSG00000002550	Uck1	-0.0185194	0.846855	0.942974
ENSMUSG00000002578	Ikzf4	-0.104797	0.508453	0.775565
ENSMUSG00000002580	Mien1	0.243203	0.189703	0.574705
ENSMUSG00000002602	Axl	0.191525	0.086717	0.508226
ENSMUSG00000002603	Tgfb1	-0.720447	0.0100548	0.419643
ENSMUSG00000002608	Ccdc97	-0.0179142	0.876921	0.954133
ENSMUSG00000002617	Zfp40	0.0100582	0.939822	0.978564
ENSMUSG00000002625	Akap8l	0.315938	0.00572198	0.401237
ENSMUSG00000002635	Pdcd2l	-0.298689	0.0534114	0.493686
ENSMUSG00000002658	Gtf2f1	-0.0774041	0.323112	0.667193
ENSMUSG00000002660	Clpp	-0.129557	0.293716	0.648142
ENSMUSG00000002661	Alkbh7	-0.0923046	0.598596	0.824729
ENSMUSG00000002668	Dennd1c	-0.418161	0.0958422	0.514628
ENSMUSG00000002679	Med6	0.309597	0.0537111	0.493686
ENSMUSG00000002688	Prkd1	0.267846	0.118798	0.534918
ENSMUSG00000002699	Lcp2	-0.618206	0.0607572	0.493935
ENSMUSG00000002718	Cse1l	-0.265419	0.0309644	0.467714
ENSMUSG00000002728	Naa20	0.0397671	0.626342	0.841332
ENSMUSG00000002731	Prkra	-0.00321706	0.97886	0.993167
ENSMUSG00000002732	Fkbp7	0.0323107	0.68401	0.873169
ENSMUSG00000002733	Plekha3	0.171056	0.328801	0.671262
ENSMUSG00000002741	Ykt6	-0.173304	0.102714	0.519415
ENSMUSG00000002748	Baz1b	-0.0191379	0.813367	0.92801
ENSMUSG00000002763	Pex6	0.087624	0.639937	0.849852
ENSMUSG00000002767	Mrpl2	-0.0629566	0.738545	0.896896
ENSMUSG00000002768	Mea1	-0.155939	0.097313	0.51629
ENSMUSG00000002771	Grin2d	0.183937	0.446173	0.740242
ENSMUSG00000002778	Kdelr1	0.0526174	0.57266	0.810879
ENSMUSG00000002781	Tmem143	-0.270228	0.188628	0.574223
ENSMUSG00000002797	Ggct	0.706265	0.127547	0.542479
ENSMUSG00000002799	Jag2	0.648824	0.289233	0.644171
ENSMUSG00000002803	Btbd6	-0.205914	0.205994	0.584871
ENSMUSG00000002804	Nudt14	-0.282589	0.271891	0.631491
ENSMUSG00000002808	Epdr1	-0.109344	0.294288	0.648659
ENSMUSG00000002812	Flii	-0.0159143	0.829913	0.93486
ENSMUSG00000002814	Top3a	-0.0836003	0.530745	0.786994
ENSMUSG00000002820	Atg4d	0.0909631	0.522047	0.782768
ENSMUSG00000002825	Qtrt1	-0.091521	0.491067	0.767029
ENSMUSG00000002831	Plin4	1.90447	0.0712199	0.500486
ENSMUSG00000002833	Hdgfl2	0.0228283	0.825244	0.933139
ENSMUSG00000002835	Chaf1a	-0.505879	0.00868874	0.419643
ENSMUSG00000002844	Adprh	-0.0265057	0.889344	0.959014
ENSMUSG00000002845	Tmem39a	0.0885447	0.426777	0.724672
ENSMUSG00000002846	Timmdc1	0.0540854	0.766308	0.908965
ENSMUSG00000002847	Pla1a	1.06648	0.204612	0.583956
ENSMUSG00000002870	Mcm2	-0.62689	0.014191	0.423017
ENSMUSG00000002871	Tpra1	-0.15528	0.175613	0.568236
ENSMUSG00000002881	Nab1	0.116963	0.14175	0.550396
ENSMUSG00000002885	Adgre5	0.37789	0.102756	0.519415
ENSMUSG00000002897	Il17ra	0.267482	0.126562	0.541398
ENSMUSG00000002900	Lamb1	-0.223922	0.355146	0.685676
ENSMUSG00000002908	Kcnn1	0.224337	0.40223	0.711216
ENSMUSG00000002910	Arrdc2	0.557803	0.0127541	0.422389
ENSMUSG00000002944	Cd36	0.846593	0.108887	0.524551
ENSMUSG00000002948	Map2k7	-0.0437021	0.575842	0.812604
ENSMUSG00000002949	Timm44	-0.069976	0.461246	0.748621
ENSMUSG00000002957	Ap2a2	-0.108591	0.424798	0.72311
ENSMUSG00000002963	Pnkp	-0.0689076	0.559727	0.803248
ENSMUSG00000002968	Med25	0.058222	0.509927	0.775898
ENSMUSG00000002980	Bcam	-0.262567	0.397026	0.708013
ENSMUSG00000002981	Clptm1	0.00644406	0.962825	0.987801
ENSMUSG00000002983	Relb	-0.207575	0.13343	0.546702
ENSMUSG00000002984	Tomm40	-0.107968	0.325554	0.669386
ENSMUSG00000002985	Apoe	-0.701823	0.00715557	0.419643
ENSMUSG00000002992	Apoc2	-1.30678	0.0163495	0.434952
ENSMUSG00000002996	Hbp1	0.209061	0.0488072	0.49081
ENSMUSG00000002997	Prkar2b	1.22896	0.195348	0.576611
ENSMUSG00000003031	Cdkn1b	0.0121104	0.941065	0.979003
ENSMUSG00000003032	Klf4	-0.0613604	0.526068	0.785109
ENSMUSG00000003033	Ap1m1	0.0447138	0.539543	0.791099
ENSMUSG00000003037	Rab8a	-0.0871548	0.36533	0.691916
ENSMUSG00000003038	Hmgn2	-11.7601	1.38083e-06	0.00535789
ENSMUSG00000003039	Fam32a	0.301179	0.049137	0.49081
ENSMUSG00000003062	Stard3nl	-0.00973774	0.906268	0.965155
ENSMUSG00000003068	Stk11	-0.0261611	0.819177	0.930643
ENSMUSG00000003070	Efna2	0.0132314	0.968365	0.990289
ENSMUSG00000003072	Atp5d	-0.297068	0.0602326	0.493686
ENSMUSG00000003099	Ppp5c	-0.0871125	0.362215	0.690298
ENSMUSG00000003119	Cdk12	0.0715949	0.355324	0.685782
ENSMUSG00000003123	Lipe	0.133344	0.383666	0.700386
ENSMUSG00000003131	Pafah1b2	0.0281152	0.748653	0.900951
ENSMUSG00000003134	Tbc1d8	0.409992	0.447583	0.740489
ENSMUSG00000003135	Cnot11	0.0167052	0.895345	0.961893
ENSMUSG00000003153	Slc2a3	0.242056	0.508673	0.775565
ENSMUSG00000003154	Foxj2	0.0451358	0.555143	0.800159
ENSMUSG00000003161	Sri	0.172336	0.0704607	0.499951
ENSMUSG00000003166	Dgcr2	0.0214327	0.784351	0.916753
ENSMUSG00000003184	Irf3	-0.072357	0.521233	0.78244
ENSMUSG00000003190	Bcl2l12	0.129666	0.491079	0.767029
ENSMUSG00000003198	Zfp959	0.269503	0.11852	0.53467
ENSMUSG00000003199	Mpnd	-0.0857668	0.565817	0.806902
ENSMUSG00000003200	Sh3gl1	-0.246632	0.101698	0.519085
ENSMUSG00000003206	Ebi3	-0.570886	0.0224319	0.451959
ENSMUSG00000003208	Yju2	-0.076406	0.557014	0.801326
ENSMUSG00000003226	Ranbp2	0.0542954	0.517187	0.781167
ENSMUSG00000003227	Edar	-1.17786	0.21607	0.590964
ENSMUSG00000003228	Grk5	0.319892	0.21415	0.589678
ENSMUSG00000003233	Dvl3	-0.0288125	0.713628	0.886022
ENSMUSG00000003234	Abcf3	0.271299	0.033902	0.467714
ENSMUSG00000003235	Eif2b5	0.10898	0.209878	0.587435
ENSMUSG00000003269	Cyth2	0.0239292	0.792021	0.921071
ENSMUSG00000003273	Car11	0.242564	0.515542	0.779854
ENSMUSG00000003279	Dlgap1	-3.32982	0.024459	0.464327
ENSMUSG00000003282	Plag1	0.331714	0.15191	0.556319
ENSMUSG00000003283	Hck	-0.812367	0.0524499	0.492203
ENSMUSG00000003299	Mrpl4	0.140367	0.337963	0.675709
ENSMUSG00000003308	Keap1	0.00259672	0.983444	0.994525
ENSMUSG00000003316	Glg1	0.0185644	0.833898	0.936787
ENSMUSG00000003344	Btbd2	-0.129988	0.358523	0.687455
ENSMUSG00000003345	Csnk1g2	-0.235909	0.056427	0.493686
ENSMUSG00000003346	Abhd17a	-0.181621	0.229808	0.603014
ENSMUSG00000003348	Mob3a	-0.109835	0.283186	0.639345
ENSMUSG00000003352	Cacnb3	0.00539216	0.961347	0.987158
ENSMUSG00000003354	Ccdc65	0.812602	0.096248	0.515254
ENSMUSG00000003355	Fkbp11	0.0224982	0.915948	0.969553
ENSMUSG00000003360	Ddx23	0.0299007	0.724677	0.891411
ENSMUSG00000003363	Pld3	-0.364348	0.0711074	0.500486
ENSMUSG00000003378	Grik5	-0.104342	0.45479	0.745163
ENSMUSG00000003380	Rabac1	0.0617567	0.718945	0.888396
ENSMUSG00000003382	Etv3	-0.171177	0.135339	0.546702
ENSMUSG00000003402	Prkcsh	0.0761936	0.704979	0.882405
ENSMUSG00000003420	Fcgrt	-0.277242	0.18592	0.57317
ENSMUSG00000003421	Nosip	-0.000779217	0.99396	0.997802
ENSMUSG00000003423	Pih1d1	-0.103547	0.559671	0.803248
ENSMUSG00000003429	Rps11	-0.0321945	0.7505	0.901556
ENSMUSG00000003435	Supt5	0.0266752	0.726641	0.892174
ENSMUSG00000003437	Paf1	0.342431	0.189529	0.574574
ENSMUSG00000003438	Timm50	-0.211761	0.183341	0.571417
ENSMUSG00000003444	Med29	-0.123382	0.458614	0.746958
ENSMUSG00000003452	Bicd1	1.00352	0.0344032	0.467714
ENSMUSG00000003458	Ncstn	0.0535215	0.597938	0.824223
ENSMUSG00000003464	Pex19	-0.0290799	0.700086	0.880738
ENSMUSG00000003469	Phyhip	-0.778009	0.357123	0.686394
ENSMUSG00000003477	Inmt	0.0970957	0.869065	0.951185
ENSMUSG00000003484	Cyp4f18	-0.746889	0.0544131	0.493686
ENSMUSG00000003500	Impdh1	-0.0396683	0.767928	0.909692
ENSMUSG00000003518	Dusp3	0.0204528	0.79687	0.92322
ENSMUSG00000003526	Prodh	1.3838	0.031213	0.467714
ENSMUSG00000003527	Ess2	0.0267187	0.78611	0.918018
ENSMUSG00000003528	Slc25a1	0.000648753	0.994779	0.997989
ENSMUSG00000003531	Dgcr6	0.0881221	0.521312	0.78244
ENSMUSG00000003534	Ddr1	-0.132933	0.386657	0.701581
ENSMUSG00000003541	Ier3	0.286464	0.0833424	0.508156
ENSMUSG00000003545	Fosb	-0.457589	0.146919	0.552928
ENSMUSG00000003546	Klc4	-0.359239	0.0560581	0.493686
ENSMUSG00000003549	Ercc1	0.0366188	0.729318	0.892977
ENSMUSG00000003559	As3mt	0.692777	0.146984	0.553016
ENSMUSG00000003573	Homer3	0.0508107	0.840472	0.939712
ENSMUSG00000003575	Crtc1	-0.339475	0.175176	0.568236
ENSMUSG00000003581	Rnf215	0.0381054	0.708393	0.883782
ENSMUSG00000003585	Sec14l2	0.346817	0.453545	0.744402
ENSMUSG00000003604	Aven	0.414949	0.0996343	0.517115
ENSMUSG00000003617	Cp	1.35704	0.195582	0.576858
ENSMUSG00000003623	Crot	0.0636652	0.574116	0.81163
ENSMUSG00000003644	Rps6ka1	-0.634346	0.00398173	0.360714
ENSMUSG00000003660	Snrnp200	-0.0195262	0.805553	0.925393
ENSMUSG00000003662	Ciao1	0.166153	0.297055	0.650516
ENSMUSG00000003680	Taf6l	-0.293174	0.0466241	0.49081
ENSMUSG00000003721	Insig2	0.223982	0.283589	0.639594
ENSMUSG00000003731	Kpna6	0.023757	0.810617	0.926466
ENSMUSG00000003746	Man1a	-0.0716382	0.815663	0.929036
ENSMUSG00000003752	Itpkc	-0.00323671	0.976642	0.992805
ENSMUSG00000003762	Coq8b	-0.0524061	0.729444	0.892977
ENSMUSG00000003778	Brd8	-0.00224571	0.978304	0.993105
ENSMUSG00000003779	Kif20a	-0.812205	0.0632157	0.494852
ENSMUSG00000003808	Farsa	-0.00519565	0.944868	0.980354
ENSMUSG00000003809	Gcdh	0.280432	0.0175142	0.440485
ENSMUSG00000003810	Mast2	-0.030366	0.778589	0.915032
ENSMUSG00000003812	Dnase2a	-0.317641	0.0381842	0.470155
ENSMUSG00000003813	Rad23a	-0.122769	0.224065	0.598466
ENSMUSG00000003814	Calr	0.0028428	0.976347	0.992727
ENSMUSG00000003824	Syce2	-0.975334	0.00980242	0.419643
ENSMUSG00000003847	Nfat5	0.311667	0.0213099	0.44734
ENSMUSG00000003848	Nob1	0.139409	0.187896	0.574223
ENSMUSG00000003849	Nqo1	0.776002	0.290971	0.645558
ENSMUSG00000003863	Ppfia3	0.339723	0.308525	0.657148
ENSMUSG00000003865	Gys1	0.0763563	0.364328	0.691392
ENSMUSG00000003868	Ruvbl2	-0.219828	0.1336	0.546702
ENSMUSG00000003873	Bax	0.142988	0.620827	0.837219
ENSMUSG00000003882	Il7r	-0.382266	0.487526	0.76454
ENSMUSG00000003923	Tfam	0.0470309	0.592323	0.82095
ENSMUSG00000003929	Zfp81	0.065456	0.612135	0.831693
ENSMUSG00000003934	Efnb3	-0.842989	0.0853467	0.508226
ENSMUSG00000003948	Mmd	0.447832	0.121113	0.536939
ENSMUSG00000003949	Hlf	0.944286	0.185023	0.572581
ENSMUSG00000003955	Fam162a	0.0133408	0.947867	0.981378
ENSMUSG00000003970	Rpl8	-0.150273	0.257755	0.621618
ENSMUSG00000003992	Ssbp2	0.0636381	0.702211	0.88101
ENSMUSG00000004018	Fancl	-0.251863	0.135192	0.546702
ENSMUSG00000004031	Brinp2	-0.0839983	0.877198	0.954133
ENSMUSG00000004032	Gstm5	0.0351437	0.669963	0.865529
ENSMUSG00000004035	Gstm7	1.25837	0.143827	0.550396
ENSMUSG00000004040	Stat3	-0.0665783	0.37982	0.699247
ENSMUSG00000004043	Stat5a	-0.116824	0.480863	0.760245
ENSMUSG00000004044	Cavin1	-0.0636699	0.791894	0.921067
ENSMUSG00000004054	Map3k11	-0.579263	0.00792535	0.419643
ENSMUSG00000004056	Akt2	-0.0725135	0.469769	0.754085
ENSMUSG00000004069	Dnaja3	-0.0374114	0.701691	0.880897
ENSMUSG00000004070	Hmox2	-0.233919	0.0502558	0.490977
ENSMUSG00000004071	Cdip1	0.0916171	0.279695	0.63729
ENSMUSG00000004085	Map3k20	0.0773045	0.718464	0.888114
ENSMUSG00000004096	Cwc15	0.0835314	0.377106	0.697442
ENSMUSG00000004098	Col5a3	-0.697964	0.189773	0.574705
ENSMUSG00000004099	Dnmt1	-0.580472	0.0201732	0.441526
ENSMUSG00000004100	Ppan	0.00326049	0.983037	0.994443
ENSMUSG00000004105	Angptl2	0.29698	0.203122	0.582866
ENSMUSG00000004110	Cacna1e	0.102133	0.901831	0.963887
ENSMUSG00000004113	Cacna1b	0.679263	0.18031	0.570114
ENSMUSG00000004127	Trmt10a	0.313027	0.0647099	0.495879
ENSMUSG00000004151	Etv1	-0.335226	0.0685579	0.499802
ENSMUSG00000004187	Kifc2	0.407653	0.0339889	0.467714
ENSMUSG00000004207	Psap	-0.037695	0.804629	0.924973
ENSMUSG00000004221	Ikbkg	0.377445	0.16117	0.558799
ENSMUSG00000004233	Wars2	0.118383	0.358852	0.687799
ENSMUSG00000004263	Atn1	-0.18244	0.147947	0.554269
ENSMUSG00000004264	Phb2	-0.16309	0.156073	0.556725
ENSMUSG00000004266	Ptpn6	-0.840795	0.0729582	0.502123
ENSMUSG00000004267	Eno2	-0.172013	0.195313	0.576611
ENSMUSG00000004268	Emg1	0.0180306	0.892246	0.960477
ENSMUSG00000004270	Lpcat3	-0.171756	0.225036	0.599069
ENSMUSG00000004285	Atp6v1f	-0.399857	0.153078	0.556401
ENSMUSG00000004317	Clcn5	-0.287482	0.071984	0.500839
ENSMUSG00000004319	Clcn3	-0.105346	0.488773	0.765315
ENSMUSG00000004328	Hif3a	0.57824	0.72179	0.889809
ENSMUSG00000004347	Pde1c	-1.07594	0.0874461	0.508226
ENSMUSG00000004356	Utp20	0.142941	0.477148	0.758752
ENSMUSG00000004360	9330159F19Rik	0.361248	0.446591	0.740304
ENSMUSG00000004364	Cul3	0.0706192	0.421367	0.72068
ENSMUSG00000004371	Il11	-0.476779	0.198021	0.579166
ENSMUSG00000004383	Large1	0.0022002	0.976931	0.992919
ENSMUSG00000004393	Ddx56	-0.00440913	0.96989	0.990602
ENSMUSG00000004394	Tmed4	0.0136384	0.910589	0.967192
ENSMUSG00000004415	Col26a1	-0.933415	0.180121	0.569965
ENSMUSG00000004446	Bid	0.0453863	0.784908	0.917206
ENSMUSG00000004451	Ralb	-0.200886	0.0566911	0.493686
ENSMUSG00000004455	Ppp1cc	0.0837111	0.35874	0.687708
ENSMUSG00000004460	Dnajb11	0.194901	0.0827219	0.508156
ENSMUSG00000004462	Tbccd1	-0.020655	0.832359	0.935766
ENSMUSG00000004473	Clec11a	-0.536788	0.00887456	0.419643
ENSMUSG00000004500	Zfp324	-0.173884	0.327857	0.670518
ENSMUSG00000004508	Gab2	-0.139215	0.547645	0.796078
ENSMUSG00000004530	Coro1c	-0.16152	0.0780302	0.505012
ENSMUSG00000004535	Tax1bp1	0.175026	0.303017	0.654054
ENSMUSG00000004558	Ndrg2	0.792787	0.013228	0.422389
ENSMUSG00000004561	Mettl17	0.547966	0.00171201	0.262832
ENSMUSG00000004562	Arhgef40	-0.141322	0.330556	0.671564
ENSMUSG00000004565	Pnpla6	0.110323	0.238677	0.608682
ENSMUSG00000004567	Mcoln1	0.277413	0.0369121	0.469278
ENSMUSG00000004568	Arhgef18	0.140893	0.158288	0.556725
ENSMUSG00000004591	Pkn2	0.123702	0.207483	0.585111
ENSMUSG00000004609	Cd33	-0.636429	0.0312137	0.467714
ENSMUSG00000004610	Etfb	-0.175093	0.109586	0.526028
ENSMUSG00000004626	Stxbp2	-0.299988	0.05945	0.493686
ENSMUSG00000004631	Sgce	0.27111	0.0278606	0.466746
ENSMUSG00000004633	Chn2	-0.75663	0.0550896	0.493686
ENSMUSG00000004637	Wwox	0.136583	0.595261	0.822343
ENSMUSG00000004642	Slbp	-0.233369	0.0614438	0.493935
ENSMUSG00000004655	Aqp1	1.26946	0.0137542	0.422389
ENSMUSG00000004661	Arid3b	-0.0109152	0.948466	0.981487
ENSMUSG00000004665	Cnn2	-0.177545	0.273083	0.632605
ENSMUSG00000004667	Polr2e	-0.181861	0.0703302	0.499951
ENSMUSG00000004677	Myo9b	-0.115035	0.307931	0.656853
ENSMUSG00000004698	Hdac9	-0.939136	0.127754	0.542888
ENSMUSG00000004707	Ly9	-0.448859	0.0151087	0.431619
ENSMUSG00000004709	Cd244a	-0.962545	0.0321878	0.467714
ENSMUSG00000004730	Adgre1	-0.380586	0.0704282	0.499951
ENSMUSG00000004748	Mtfp1	-0.298907	0.409468	0.714134
ENSMUSG00000004768	Rab23	-0.189179	0.311437	0.658938
ENSMUSG00000004771	Rab11a	-0.10575	0.253209	0.619589
ENSMUSG00000004788	Eif2b2	0.138177	0.451017	0.742426
ENSMUSG00000004789	Dlst	-0.0760627	0.403079	0.711597
ENSMUSG00000004791	Pgf	0.520806	0.28657	0.641847
ENSMUSG00000004798	Ulk2	0.223817	0.0320769	0.467714
ENSMUSG00000004815	Dgkq	0.416981	0.00928965	0.419643
ENSMUSG00000004837	Grap	-0.189155	0.353242	0.684122
ENSMUSG00000004843	Chmp2b	-0.0963573	0.358387	0.687455
ENSMUSG00000004846	Plod3	-0.0624599	0.608095	0.829899
ENSMUSG00000004849	Ap1s1	-0.082871	0.458994	0.747068
ENSMUSG00000004864	Mapk13	0.399389	0.304546	0.654054
ENSMUSG00000004865	Srpk1	-0.077093	0.522242	0.782768
ENSMUSG00000004872	Pax3	-0.184299	0.727005	0.892278
ENSMUSG00000004880	Lbr	-0.00955698	0.922893	0.972785
ENSMUSG00000004885	Crabp2	-0.700337	0.147896	0.554269
ENSMUSG00000004891	Nes	-0.206203	0.395123	0.706429
ENSMUSG00000004892	Bcan	-1.45051	0.00609175	0.404852
ENSMUSG00000004895	Prcc	-0.0151009	0.872046	0.951701
ENSMUSG00000004896	Rrnad1	0.235241	0.106802	0.523547
ENSMUSG00000004897	Hdgf	0.122678	0.191845	0.574917
ENSMUSG00000004902	Slc25a18	-1.17628	0.0145652	0.42782
ENSMUSG00000004929	Thop1	-0.159286	0.337959	0.675709
ENSMUSG00000004931	Apba3	-0.103577	0.57578	0.812604
ENSMUSG00000004933	Matk	-0.429906	0.487627	0.764587
ENSMUSG00000004934	Pias4	-0.235854	0.0508265	0.490977
ENSMUSG00000004936	Map2k1	-0.10546	0.275285	0.633645
ENSMUSG00000004937	Sgta	-0.127189	0.269499	0.629986
ENSMUSG00000004945	Tmem242	-0.0697152	0.522263	0.782768
ENSMUSG00000004947	Dtx2	0.091541	0.501829	0.771868
ENSMUSG00000004951	Hspb1	0.601231	0.272831	0.632575
ENSMUSG00000004952	Rasa4	-0.67699	0.0758931	0.502595
ENSMUSG00000004980	Hnrnpa2b1	-0.0365887	0.699228	0.880707
ENSMUSG00000004994	Ccdc130	0.30333	0.0537221	0.493686
ENSMUSG00000004996	Mri1	0.120994	0.647533	0.853449
ENSMUSG00000005034	Prkacb	-0.262157	0.0758436	0.502595
ENSMUSG00000005043	Sgsh	0.28933	0.244713	0.614025
ENSMUSG00000005045	Chd5	0.746207	0.161275	0.558886
ENSMUSG00000005054	Cstb	-0.321982	0.0278198	0.466746
ENSMUSG00000005057	Sh2b2	-0.28804	0.274203	0.632787
ENSMUSG00000005069	Pex5	0.0157574	0.827848	0.934045
ENSMUSG00000005078	Jkamp	0.10283	0.330584	0.671564
ENSMUSG00000005087	Cd44	-0.0986225	0.234588	0.606055
ENSMUSG00000005089	Slc1a2	-0.274948	0.278344	0.635901
ENSMUSG00000005102	Eif2ak4	0.00637577	0.950069	0.982604
ENSMUSG00000005103	Wdr1	-0.195644	0.122724	0.539765
ENSMUSG00000005107	Slc2a9	0.429735	0.380072	0.699247
ENSMUSG00000005124	Ccn4	0.00588668	0.958308	0.986223
ENSMUSG00000005125	Ndrg1	0.232234	0.675162	0.86844
ENSMUSG00000005131	4930550C14Rik	0.356942	0.489034	0.765528
ENSMUSG00000005142	Man2b1	-0.1259	0.273613	0.632629
ENSMUSG00000005148	Klf5	0.977241	0.155251	0.556725
ENSMUSG00000005150	Wdr83	-0.034991	0.758305	0.905223
ENSMUSG00000005161	Prdx2	-0.180514	0.182328	0.571307
ENSMUSG00000005198	Polr2a	-0.144939	0.22259	0.597115
ENSMUSG00000005204	Senp3	0.00425343	0.970668	0.990983
ENSMUSG00000005225	Plekha8	0.0739456	0.533619	0.788689
ENSMUSG00000005233	Spc25	-0.507821	0.0597079	0.493686
ENSMUSG00000005237	Dnah2	-1.15733	0.30819	0.656962
ENSMUSG00000005262	Ufd1	0.188702	0.0479577	0.49081
ENSMUSG00000005267	Zfp287	0.265144	0.281896	0.638598
ENSMUSG00000005268	Prlr	-1.25379	0.141419	0.550206
ENSMUSG00000005299	Letm1	0.0182253	0.806233	0.925732
ENSMUSG00000005312	Ubqln1	-0.079221	0.317974	0.663245
ENSMUSG00000005338	Cadm3	-0.664227	0.084472	0.508156
ENSMUSG00000005354	Txn2	-0.0271232	0.795178	0.922319
ENSMUSG00000005357	Slc1a6	-0.42457	0.252814	0.619589
ENSMUSG00000005360	Slc1a3	-0.541892	0.0396334	0.472763
ENSMUSG00000005362	Crbn	0.101432	0.457108	0.746021
ENSMUSG00000005370	Msh6	-0.0519458	0.776784	0.913891
ENSMUSG00000005371	Fbxo11	-0.040477	0.732558	0.894176
ENSMUSG00000005374	Tbl2	-0.128099	0.379521	0.699247
ENSMUSG00000005378	Bud23	0.0606211	0.647705	0.853449
ENSMUSG00000005397	Nid1	0.0578609	0.72963	0.892977
ENSMUSG00000005410	Mcm5	-0.96301	0.00949808	0.419643
ENSMUSG00000005413	Hmox1	0.781338	0.229156	0.602537
ENSMUSG00000005417	Mprip	-0.0218773	0.783752	0.916477
ENSMUSG00000005442	Cic	-0.102375	0.430756	0.728302
ENSMUSG00000005447	Pafah1b3	-0.589448	0.104506	0.520423
ENSMUSG00000005465	Il27ra	0.93345	0.0958213	0.514628
ENSMUSG00000005469	Prkaca	-0.233755	0.127943	0.543407
ENSMUSG00000005470	Asf1b	-0.807548	0.00769847	0.419643
ENSMUSG00000005481	Ddx39	0.0694696	0.404258	0.711718
ENSMUSG00000005483	Dnajb1	0.157617	0.244147	0.613828
ENSMUSG00000005501	Usp40	0.340468	0.0359884	0.467714
ENSMUSG00000005505	Kbtbd4	0.184502	0.1962	0.57742
ENSMUSG00000005506	Celf1	0.0282932	0.714189	0.886232
ENSMUSG00000005510	Ndufs3	0.0992629	0.302353	0.654054
ENSMUSG00000005514	Por	0.104581	0.539531	0.791099
ENSMUSG00000005533	Igf1r	0.273791	0.0601378	0.493686
ENSMUSG00000005534	Insr	0.243775	0.170225	0.566547
ENSMUSG00000005566	Trim28	-0.100716	0.387121	0.701627
ENSMUSG00000005575	Ube2m	-0.235718	0.011675	0.422076
ENSMUSG00000005580	Adcy9	-0.0446886	0.805973	0.925619
ENSMUSG00000005583	Mef2c	-0.639738	0.150322	0.555394
ENSMUSG00000005609	Ctr9	0.170704	0.0783416	0.505012
ENSMUSG00000005610	Eif4g2	-0.109905	0.25732	0.621313
ENSMUSG00000005611	Mrvi1	0.14621	0.661391	0.859729
ENSMUSG00000005615	Pcyt1a	-0.140964	0.236659	0.607182
ENSMUSG00000005621	Zfp592	0.281047	0.0718383	0.500486
ENSMUSG00000005625	Psmd4	0.132735	0.412367	0.715564
ENSMUSG00000005656	Snx6	-0.315448	0.108329	0.523588
ENSMUSG00000005667	Mthfd2	-0.495452	0.0799768	0.506702
ENSMUSG00000005672	Kit	-0.0321119	0.924522	0.973288
ENSMUSG00000005674	Tomm40l	-0.0312106	0.752686	0.902578
ENSMUSG00000005682	Pan2	0.351999	0.0087244	0.419643
ENSMUSG00000005683	Cs	-0.0379305	0.642672	0.851618
ENSMUSG00000005686	Ampd3	0.382873	0.26709	0.626989
ENSMUSG00000005687	Bcas2	-0.00427912	0.954616	0.984236
ENSMUSG00000005698	Ctcf	0.0748641	0.427871	0.725922
ENSMUSG00000005699	Pard6a	0.190595	0.475912	0.758102
ENSMUSG00000005718	Tfap4	0.288732	0.140342	0.549988
ENSMUSG00000005732	Ranbp1	-0.198172	0.0662841	0.497165
ENSMUSG00000005774	Rfx5	0.0849802	0.52516	0.784739
ENSMUSG00000005779	Psmb4	0.0402511	0.684067	0.873169
ENSMUSG00000005800	Mmp8	2.12163	0.128519	0.543999
ENSMUSG00000005802	Slc30a4	0.282196	0.126503	0.541398
ENSMUSG00000005803	Sqor	0.163705	0.370365	0.694179
ENSMUSG00000005804	Bloc1s6	0.00202387	0.985739	0.995314
ENSMUSG00000005813	Metap1	0.0565469	0.597838	0.82419
ENSMUSG00000005823	Gpr108	0.217008	0.20558	0.58483
ENSMUSG00000005824	Tnfsf14	-1.49649	0.00856114	0.419643
ENSMUSG00000005836	Gata6	0.141731	0.599963	0.825182
ENSMUSG00000005846	Rsl1d1	0.0738707	0.47933	0.759348
ENSMUSG00000005871	Apc	0.0612155	0.402685	0.711597
ENSMUSG00000005873	Reep5	-0.108637	0.209029	0.586553
ENSMUSG00000005881	Ergic3	0.0366931	0.774135	0.912856
ENSMUSG00000005882	Uqcc1	0.0575883	0.617423	0.835602
ENSMUSG00000005886	Ncoa2	0.267068	0.0127149	0.422389
ENSMUSG00000005893	Nr2c2	0.0137952	0.859322	0.947278
ENSMUSG00000005897	Nr2c1	0.0413499	0.664834	0.862265
ENSMUSG00000005899	Smpd4	0.0435133	0.609998	0.830854
ENSMUSG00000005907	Pex1	0.00671911	0.947038	0.980913
ENSMUSG00000005936	Kctd20	0.0696356	0.429372	0.727133
ENSMUSG00000005949	Ctns	0.118576	0.172791	0.568007
ENSMUSG00000005950	P2rx5	0.68376	0.0708431	0.500035
ENSMUSG00000005951	Shpk	-0.00136964	0.994017	0.997802
ENSMUSG00000005958	Ephb3	-0.23863	0.17374	0.568133
ENSMUSG00000005968	Tuft1	-0.147689	0.718407	0.888114
ENSMUSG00000005973	Rcn1	-0.12274	0.494454	0.768734
ENSMUSG00000005981	Trap1	0.103676	0.190412	0.574917
ENSMUSG00000005982	Naa60	0.0310541	0.684459	0.873333
ENSMUSG00000005983	1700037C18Rik	-0.132273	0.645538	0.852794
ENSMUSG00000005986	Ankrd13d	0.0495029	0.743318	0.898848
ENSMUSG00000006005	Tpr	-0.00235316	0.974778	0.992503
ENSMUSG00000006010	Odr4	0.105992	0.287063	0.642094
ENSMUSG00000006014	Prg4	2.52138	0.152339	0.556401
ENSMUSG00000006019	Dhx34	-0.425757	0.0390661	0.470508
ENSMUSG00000006021	Kptn	-0.168213	0.447221	0.740391
ENSMUSG00000006024	Napa	0.0259479	0.748107	0.900951
ENSMUSG00000006050	Sra1	0.247599	0.0379656	0.469331
ENSMUSG00000006057	Atp5g1	-0.13718	0.170725	0.566547
ENSMUSG00000006058	Snf8	0.294667	0.0146579	0.42812
ENSMUSG00000006095	Tbcb	-0.297287	0.0352785	0.467714
ENSMUSG00000006127	Inpp5k	0.203053	0.21102	0.587435
ENSMUSG00000006134	Crkl	0.0325256	0.713961	0.886086
ENSMUSG00000006154	Eps8l1	0.872363	0.104425	0.520423
ENSMUSG00000006169	Clint1	-0.0467595	0.567431	0.807925
ENSMUSG00000006179	Prss16	-0.120307	0.835441	0.93705
ENSMUSG00000006191	Cdkal1	0.0809995	0.614248	0.833317
ENSMUSG00000006205	Htra1	0.287915	0.13409	0.546702
ENSMUSG00000006215	Zbtb17	-0.158157	0.17639	0.568884
ENSMUSG00000006219	Fblim1	-0.136315	0.143488	0.550396
ENSMUSG00000006221	Hspb7	0.577374	0.298583	0.65135
ENSMUSG00000006235	Epor	-0.600113	0.351241	0.683026
ENSMUSG00000006241	Ccdc159	0.15681	0.444006	0.738613
ENSMUSG00000006262	Mob1b	0.0581541	0.535692	0.789348
ENSMUSG00000006273	Atp6v1b2	-0.0563211	0.469608	0.753902
ENSMUSG00000006276	Eps15l1	-0.0239495	0.810973	0.926696
ENSMUSG00000006281	Tep1	-0.236377	0.0657467	0.496543
ENSMUSG00000006288	Ttc5	-0.0171334	0.855372	0.945708
ENSMUSG00000006289	Osgep	-0.58145	0.0527751	0.493686
ENSMUSG00000006299	Aamp	-0.0915602	0.334618	0.673788
ENSMUSG00000006301	Tmbim1	0.197002	0.170025	0.566493
ENSMUSG00000006304	Arpc2	-0.249446	0.0604613	0.493925
ENSMUSG00000006307	Kmt2b	0.0910332	0.324195	0.668168
ENSMUSG00000006315	Tmem147	0.0167526	0.872789	0.952081
ENSMUSG00000006333	Rps9	-0.0613714	0.692438	0.878605
ENSMUSG00000006335	Tfpt	0.0449537	0.723867	0.891285
ENSMUSG00000006342	Susd2	0.662247	0.254845	0.620693
ENSMUSG00000006344	Ggt5	0.889094	0.0737694	0.502595
ENSMUSG00000006356	Crip2	0.574383	0.102705	0.519415
ENSMUSG00000006360	Crip1	-0.0320159	0.906127	0.965155
ENSMUSG00000006369	Fbln1	-0.15051	0.389043	0.702765
ENSMUSG00000006373	Pgrmc1	0.170408	0.202426	0.582213
ENSMUSG00000006378	Gcat	-0.142449	0.528816	0.785931
ENSMUSG00000006386	Tek	-0.802627	0.231025	0.604253
ENSMUSG00000006390	Elovl1	-0.0414703	0.600782	0.825318
ENSMUSG00000006392	Med8	0.179251	0.134581	0.546702
ENSMUSG00000006395	Hyi	0.0909826	0.492097	0.767735
ENSMUSG00000006398	Cdc20	-0.732063	0.0256424	0.465373
ENSMUSG00000006403	Adamts4	-0.415545	0.00686601	0.419643
ENSMUSG00000006411	Nectin4	-0.927553	0.0223458	0.451498
ENSMUSG00000006412	Pfdn2	-0.10876	0.27643	0.634342
ENSMUSG00000006418	Rnf114	-0.317598	0.00406572	0.362802
ENSMUSG00000006423	C330007P06Rik	-0.0946048	0.616131	0.834804
ENSMUSG00000006435	Neurl1a	0.510229	0.0513212	0.490977
ENSMUSG00000006442	Srm	-0.0539769	0.717071	0.887655
ENSMUSG00000006445	Epha2	0.347678	0.484691	0.762795
ENSMUSG00000006456	Rbm14	-0.21147	0.140076	0.549861
ENSMUSG00000006457	Actn3	0.0755607	0.871535	0.951641
ENSMUSG00000006463	Zdhhc24	0.40734	0.0829222	0.508156
ENSMUSG00000006464	Bbs1	0.155343	0.417971	0.718675
ENSMUSG00000006471	Ndor1	0.361769	0.0446237	0.484256
ENSMUSG00000006476	Nsmf	0.0752422	0.54103	0.791814
ENSMUSG00000006494	Pdk1	-0.416182	0.00397054	0.360714
ENSMUSG00000006498	Ptbp1	-0.129789	0.315676	0.662254
ENSMUSG00000006517	Mvd	-0.215599	0.300223	0.652781
ENSMUSG00000006519	Cyba	-0.304249	0.0683654	0.499802
ENSMUSG00000006526	Tmem110	-0.0743233	0.390256	0.703201
ENSMUSG00000006527	Sfmbt1	-0.139096	0.138003	0.547499
ENSMUSG00000006575	Rundc3a	0.576677	0.568731	0.808782
ENSMUSG00000006576	Slc4a3	0.00169264	0.99187	0.997157
ENSMUSG00000006585	Cdt1	-0.50466	0.0401996	0.473781
ENSMUSG00000006586	Runx1t1	0.424355	0.0352975	0.467714
ENSMUSG00000006589	Aprt	-0.241984	0.154315	0.556401
ENSMUSG00000006599	Gtf2h1	0.0138258	0.883053	0.956899
ENSMUSG00000006611	Hfe	0.0291952	0.775058	0.913224
ENSMUSG00000006638	Abhd1	0.28339	0.331013	0.671564
ENSMUSG00000006641	Slc5a6	0.0172421	0.908905	0.966543
ENSMUSG00000006642	Tcf23	1.88514	0.235847	0.606796
ENSMUSG00000006651	Aplp1	-0.287431	0.336877	0.675204
ENSMUSG00000006673	Qrich1	0.00314373	0.967894	0.990236
ENSMUSG00000006675	P4htm	0.0704612	0.717683	0.887704
ENSMUSG00000006676	Usp19	0.00203548	0.981111	0.994004
ENSMUSG00000006678	Pola1	-0.614002	0.0320246	0.467714
ENSMUSG00000006699	Cdc42	-0.206303	0.110712	0.527634
ENSMUSG00000006705	Pknox1	-0.205941	0.0716095	0.500486
ENSMUSG00000006715	Gmnn	-0.273099	0.0782826	0.505012
ENSMUSG00000006717	Acot13	0.0483236	0.754492	0.903541
ENSMUSG00000006720	Zfp184	0.184351	0.497867	0.76897
ENSMUSG00000006728	Cdk4	-0.176847	0.288181	0.643379
ENSMUSG00000006731	B4galnt1	0.051732	0.766791	0.909312
ENSMUSG00000006732	Mettl1	0.211587	0.0659381	0.496786
ENSMUSG00000006736	Tspan31	0.133811	0.278996	0.636665
ENSMUSG00000006740	Kif5b	0.0553796	0.51883	0.78162
ENSMUSG00000006763	Saal1	0.119786	0.536616	0.789694
ENSMUSG00000006782	Cnp	-0.421506	0.0547511	0.493686
ENSMUSG00000006784	Ttc25	0.743815	0.126282	0.541313
ENSMUSG00000006800	Sulf2	0.175253	0.624384	0.840071
ENSMUSG00000006818	Sod2	0.155681	0.175756	0.568254
ENSMUSG00000006850	Tmco6	0.118334	0.435937	0.731837
ENSMUSG00000006906	Stambp	0.0192955	0.853957	0.945111
ENSMUSG00000006920	Ezh1	0.0370385	0.75988	0.906342
ENSMUSG00000006930	Hap1	0.0272184	0.94766	0.981369
ENSMUSG00000006931	P3h4	0.0870065	0.379955	0.699247
ENSMUSG00000006932	Ctnnb1	-0.0736402	0.530619	0.786906
ENSMUSG00000006941	Eif1b	0.222924	0.248926	0.618255
ENSMUSG00000006958	Chrd	0.186956	0.212171	0.588031
ENSMUSG00000006998	Psmd2	0.0965029	0.452274	0.743446
ENSMUSG00000007021	Syngr3	0.581853	0.1921	0.574917
ENSMUSG00000007029	Vars	-0.302366	0.107559	0.523588
ENSMUSG00000007030	Vwa7	-0.465213	0.594622	0.822099
ENSMUSG00000007033	Hspa1l	-0.196761	0.689365	0.876283
ENSMUSG00000007035	Msh5	0.831701	0.0694897	0.499951
ENSMUSG00000007036	Abhd16a	-0.22993	0.133698	0.546702
ENSMUSG00000007038	Neu1	-0.0787611	0.568426	0.808561
ENSMUSG00000007039	Ddah2	-0.675344	0.0891994	0.508929
ENSMUSG00000007041	Clic1	-0.16002	0.0669731	0.498966
ENSMUSG00000007050	Lsm2	-0.401243	0.0216793	0.449384
ENSMUSG00000007080	Pole	-0.610338	0.0172537	0.440485
ENSMUSG00000007097	Atp1a2	-0.0240797	0.951061	0.982729
ENSMUSG00000007122	Casq1	-0.943026	0.0661353	0.497143
ENSMUSG00000007207	Stx1a	0.0648207	0.623641	0.839459
ENSMUSG00000007216	Zfp775	0.029663	0.871921	0.951701
ENSMUSG00000007279	Scube2	-1.19938	0.0842111	0.508156
ENSMUSG00000007338	Mrpl49	-0.161611	0.0953541	0.512857
ENSMUSG00000007379	Dennd2c	0.0193905	0.893799	0.961425
ENSMUSG00000007411	Mark3	0.0541014	0.473088	0.755897
ENSMUSG00000007415	Gatad1	0.188238	0.233065	0.606055
ENSMUSG00000007440	Pcdha11	-0.781961	0.0103513	0.419643
ENSMUSG00000007458	M6pr	0.0445322	0.635929	0.846791
ENSMUSG00000007476	Lrrc8a	0.315544	0.166962	0.563439
ENSMUSG00000007480	Mc5r	1.12866	0.170481	0.566547
ENSMUSG00000007564	Ppp2r1a	-0.069259	0.385781	0.701352
ENSMUSG00000007570	Fance	-0.140742	0.347925	0.681067
ENSMUSG00000007589	Tinf2	-0.0859292	0.493725	0.768284
ENSMUSG00000007591	Tssk4	-0.392641	0.53224	0.787829
ENSMUSG00000007594	Hapln4	0.934759	0.152133	0.556401
ENSMUSG00000007603	Dus3l	0.0689342	0.587084	0.818094
ENSMUSG00000007610	Gtpbp3	-0.0735917	0.506298	0.774175
ENSMUSG00000007613	Tgfbr1	0.050603	0.598864	0.824729
ENSMUSG00000007617	Homer1	0.175636	0.211243	0.587655
ENSMUSG00000007646	Rad51c	-0.338431	0.218206	0.593398
ENSMUSG00000007653	Gabrb2	0.158614	0.804375	0.924891
ENSMUSG00000007655	Cav1	0.516254	0.306178	0.655312
ENSMUSG00000007656	Arpp19	0.00466077	0.950336	0.982604
ENSMUSG00000007659	Bcl2l1	0.36691	0.341255	0.677496
ENSMUSG00000007670	Khsrp	-0.142065	0.179788	0.569965
ENSMUSG00000007682	Dio2	0.518026	0.0645599	0.495693
ENSMUSG00000007721	Ccdc124	-0.314277	0.0282542	0.466746
ENSMUSG00000007739	Cct4	-0.106498	0.282741	0.639345
ENSMUSG00000007777	0610009B22Rik	-0.0545756	0.591374	0.82046
ENSMUSG00000007783	Cpt1c	0.0957975	0.655096	0.856473
ENSMUSG00000007805	Twist2	0.348222	0.0252198	0.464327
ENSMUSG00000007812	Zfp655	0.215366	0.0610824	0.493935
ENSMUSG00000007815	Rhoa	-0.160448	0.212866	0.588876
ENSMUSG00000007817	Zmiz1	0.0173258	0.868568	0.951138
ENSMUSG00000007827	Ankrd26	0.0512251	0.729432	0.892977
ENSMUSG00000007833	Aldh16a1	-0.321318	0.203496	0.582866
ENSMUSG00000007836	Hnrnpa0	-0.161615	0.22123	0.596049
ENSMUSG00000007837	Prrg2	-0.231525	0.0684706	0.499802
ENSMUSG00000007850	Hnrnph1	0.302169	0.0102944	0.419643
ENSMUSG00000007867	Ift43	0.227763	0.17146	0.567067
ENSMUSG00000007872	Id3	-0.151544	0.429029	0.726822
ENSMUSG00000007880	Arid1a	-0.125419	0.218645	0.594093
ENSMUSG00000007888	Crlf1	0.184277	0.447199	0.740391
ENSMUSG00000007891	Ctsd	-0.0157149	0.945247	0.980354
ENSMUSG00000007892	Rplp1	-0.399525	0.121109	0.536939
ENSMUSG00000007908	Hmgcll1	-0.356472	0.683823	0.873169
ENSMUSG00000007950	Abhd8	-0.198639	0.385759	0.701352
ENSMUSG00000007987	Ift22	0.203601	0.231425	0.604706
ENSMUSG00000007989	Fzd3	0.421792	0.110726	0.527634
ENSMUSG00000008035	Mid1ip1	-0.491174	0.129281	0.544795
ENSMUSG00000008036	Ap2s1	-0.302992	0.00754992	0.419643
ENSMUSG00000008090	Fgfrl1	0.0332394	0.812047	0.9274
ENSMUSG00000008129	4930432K21Rik	0.0153323	0.983185	0.994525
ENSMUSG00000008136	Fhl2	0.0509568	0.668369	0.864779
ENSMUSG00000008140	Emc10	-0.189115	0.222151	0.596522
ENSMUSG00000008153	Clstn3	0.929222	0.0343237	0.467714
ENSMUSG00000008167	Fbxw9	-0.163689	0.439502	0.734814
ENSMUSG00000008200	Fnbp4	0.19116	0.0524303	0.492203
ENSMUSG00000008206	Cers4	0.304049	0.0496706	0.49081
ENSMUSG00000008226	Scrn3	-0.00276008	0.981861	0.994101
ENSMUSG00000008301	Phax	-0.00319169	0.968962	0.990423
ENSMUSG00000008305	Tle1	0.22029	0.33592	0.674036
ENSMUSG00000008307	1700109H08Rik	0.229378	0.548437	0.796667
ENSMUSG00000008318	Relt	0.275556	0.341968	0.677694
ENSMUSG00000008333	Snrpb2	-0.00297442	0.972991	0.991954
ENSMUSG00000008348	Ubc	0.148546	0.282539	0.639345
ENSMUSG00000008373	Prpf31	-0.0552542	0.484212	0.762516
ENSMUSG00000008384	Sertad1	0.071646	0.541014	0.791814
ENSMUSG00000008393	Carhsp1	0.0174154	0.861934	0.948104
ENSMUSG00000008398	Elk3	0.114024	0.591703	0.820722
ENSMUSG00000008429	Herpud2	0.0919659	0.394921	0.70638
ENSMUSG00000008435	Rdh13	0.0398123	0.785889	0.917955
ENSMUSG00000008450	Nutf2	-0.242024	0.0497535	0.49081
ENSMUSG00000008461	Fut1	-1.34959	0.435522	0.73163
ENSMUSG00000008475	Arpc5	-0.250218	0.0162234	0.434952
ENSMUSG00000008489	Elavl2	-0.362649	0.489522	0.765827
ENSMUSG00000008496	Pou2f2	-0.895755	0.0335694	0.467714
ENSMUSG00000008540	Mgst1	0.97023	0.0286219	0.466935
ENSMUSG00000008575	Nfib	-0.465008	0.148322	0.554269
ENSMUSG00000008604	Ubqln4	0.00609265	0.95845	0.986297
ENSMUSG00000008658	Rbfox1	-1.20231	0.0934315	0.511893
ENSMUSG00000008668	Rps18	-0.150763	0.194828	0.576218
ENSMUSG00000008682	Rpl10	0.0504147	0.657778	0.857614
ENSMUSG00000008683	Rps15a	-0.0743765	0.520286	0.782213
ENSMUSG00000008690	Ncaph2	0.0480337	0.720656	0.88902
ENSMUSG00000008730	Hipk1	0.217057	0.140613	0.550098
ENSMUSG00000008734	Gprc5b	0.639384	0.303789	0.654054
ENSMUSG00000008763	Man1a2	0.019625	0.792506	0.921218
ENSMUSG00000008822	Acyp1	-0.102053	0.632867	0.844747
ENSMUSG00000008845	Cd163	2.90875	0.378384	0.698809
ENSMUSG00000008855	Hdac5	-0.122209	0.269277	0.629927
ENSMUSG00000008859	Rala	-0.0744622	0.407133	0.713237
ENSMUSG00000008892	Vdac3	-0.102427	0.208208	0.585627
ENSMUSG00000008932	Slc1a7	0.123804	0.814901	0.928763
ENSMUSG00000008958	Vps72	-0.145943	0.220648	0.595523
ENSMUSG00000008976	Gabpa	0.0833237	0.276136	0.634308
ENSMUSG00000008999	Bmp7	-1.55794	0.0171343	0.440485
ENSMUSG00000009013	Dynll1	-0.0252946	0.829172	0.934518
ENSMUSG00000009030	Pdcl	0.115252	0.415726	0.71741
ENSMUSG00000009035	Tmem184b	-0.178541	0.0765436	0.503821
ENSMUSG00000009073	Nf2	-0.0447483	0.583323	0.815938
ENSMUSG00000009076	Zmat5	-0.0445594	0.744209	0.8995
ENSMUSG00000009079	Ewsr1	-0.135703	0.323038	0.667193
ENSMUSG00000009090	Ap1b1	-0.207383	0.233798	0.606055
ENSMUSG00000009092	Derl3	0.254806	0.793191	0.921573
ENSMUSG00000009097	Tbx1	0.402114	0.387342	0.701627
ENSMUSG00000009108	Gnat2	-0.610268	0.184859	0.572402
ENSMUSG00000009112	Bcl2l13	0.170165	0.100959	0.517634
ENSMUSG00000009145	Dqx1	0.756128	0.128377	0.543733
ENSMUSG00000009185	Ccl8	-0.964691	0.277729	0.635441
ENSMUSG00000009207	Lnpk	-0.0648162	0.612179	0.831693
ENSMUSG00000009246	Trpm5	-2.50977	0.0132461	0.422389
ENSMUSG00000009281	Rarres2	-0.257897	0.502837	0.772232
ENSMUSG00000009291	Pttg1ip	0.00542735	0.947934	0.981378
ENSMUSG00000009292	Trpm2	-0.0711918	0.848585	0.94343
ENSMUSG00000009293	Ube2g2	0.25812	0.258662	0.621825
ENSMUSG00000009376	Met	-0.0120783	0.938979	0.978231
ENSMUSG00000009378	Slc16a12	-0.675119	0.312663	0.660175
ENSMUSG00000009394	Syn2	-0.441426	0.416974	0.718026
ENSMUSG00000009406	Elk1	-0.0577248	0.587767	0.818389
ENSMUSG00000009418	Nav1	-0.292184	0.0517848	0.491413
ENSMUSG00000009470	Tnpo1	0.176372	0.179233	0.569965
ENSMUSG00000009535	Rnmt	0.240704	0.132921	0.546702
ENSMUSG00000009549	Srp14	0.0554858	0.470058	0.754245
ENSMUSG00000009555	Cdk9	-0.0523667	0.485107	0.762923
ENSMUSG00000009563	Tor2a	-0.0120534	0.942465	0.979429
ENSMUSG00000009566	Fpgs	-0.241835	0.0943767	0.512015
ENSMUSG00000009569	Mrtfb	-0.153551	0.135393	0.546702
ENSMUSG00000009575	Cbx5	-0.120397	0.226289	0.599983
ENSMUSG00000009585	Apobec3	-0.37924	0.0595391	0.493686
ENSMUSG00000009614	Sardh	-0.448331	0.0268895	0.466746
ENSMUSG00000009621	Vav2	0.321219	0.394128	0.70598
ENSMUSG00000009628	Tex15	0.53094	0.33987	0.676945
ENSMUSG00000009630	Ppp2cb	0.187608	0.0533851	0.493686
ENSMUSG00000009633	G0s2	-0.256133	0.538571	0.790617
ENSMUSG00000009640	Dmap1	-0.0673303	0.616356	0.83485
ENSMUSG00000009647	Mcu	-0.30082	0.137327	0.547499
ENSMUSG00000009654	Oit3	0.202067	0.540301	0.791608
ENSMUSG00000009681	Bcr	0.0621407	0.513455	0.778488
ENSMUSG00000009687	Fxyd5	-0.212158	0.183041	0.571307
ENSMUSG00000009731	Kcnd1	-0.40416	0.149275	0.554269
ENSMUSG00000009733	Tfcp2	0.0225049	0.830051	0.93486
ENSMUSG00000009739	Pou6f1	-0.160335	0.206811	0.58511
ENSMUSG00000009741	Ubp1	0.214881	0.0302652	0.467714
ENSMUSG00000009772	Nuak2	0.325466	0.185297	0.572662
ENSMUSG00000009828	Ick	0.0636132	0.584376	0.816741
ENSMUSG00000009863	Sdhb	-0.155286	0.203462	0.582866
ENSMUSG00000009876	Cox4i2	1.25291	0.175859	0.568254
ENSMUSG00000009894	Snap47	-0.0615967	0.53158	0.787584
ENSMUSG00000009905	Kdsr	0.258962	0.236487	0.607182
ENSMUSG00000009907	Vps4b	-0.00149128	0.986348	0.995495
ENSMUSG00000009927	Rps25	-0.00756081	0.953726	0.98388
ENSMUSG00000009941	Nxf2	-0.819138	0.197947	0.579166
ENSMUSG00000009995	Taz	0.0914188	0.311711	0.659003
ENSMUSG00000010021	Kif19a	-1.19618	0.0352114	0.467714
ENSMUSG00000010025	Aldh3a2	-0.00484212	0.962353	0.987801
ENSMUSG00000010045	Tmem115	0.0888683	0.546172	0.794912
ENSMUSG00000010047	Hyal2	-0.172721	0.334727	0.673788
ENSMUSG00000010048	Ifrd2	-0.143362	0.449049	0.74145
ENSMUSG00000010051	Hyal1	0.168643	0.581132	0.815193
ENSMUSG00000010054	Tusc2	0.278841	0.0857419	0.508226
ENSMUSG00000010057	Nprl2	0.0843298	0.493881	0.768284
ENSMUSG00000010064	Slc38a3	-0.624149	0.229301	0.602707
ENSMUSG00000010067	Rassf1	-0.129263	0.172453	0.567585
ENSMUSG00000010086	Rnf112	-1.51561	0.103344	0.519768
ENSMUSG00000010095	Slc3a2	0.256532	0.38478	0.700834
ENSMUSG00000010097	Nxf1	0.342249	0.0242974	0.462449
ENSMUSG00000010110	Stx5a	0.192173	0.030593	0.467714
ENSMUSG00000010122	Slc47a1	-0.909257	0.403918	0.711718
ENSMUSG00000010142	Tnfrsf13b	-0.473753	0.0187617	0.440485
ENSMUSG00000010154	Spire2	0.69326	0.162457	0.559679
ENSMUSG00000010175	Prox1	0.538628	0.29801	0.651213
ENSMUSG00000010205	Raver1	-0.21421	0.153355	0.556401
ENSMUSG00000010277	2610507B11Rik	-0.0498995	0.533161	0.788491
ENSMUSG00000010290	AI597479	0.127001	0.350222	0.682628
ENSMUSG00000010307	Tmem86a	-0.284573	0.255333	0.621131
ENSMUSG00000010311	Optc	-0.457978	0.192489	0.575241
ENSMUSG00000010358	Ifi35	-0.127679	0.28307	0.639345
ENSMUSG00000010362	Rdm1	-0.0454927	0.830241	0.934878
ENSMUSG00000010376	Nedd8	-0.068023	0.382122	0.699852
ENSMUSG00000010392	Gosr1	0.0555166	0.511326	0.776985
ENSMUSG00000010406	Mrpl52	-0.481064	0.0799717	0.506702
ENSMUSG00000010453	Kansl3	0.0499081	0.54107	0.791814
ENSMUSG00000010461	Eya4	-0.301324	0.0968477	0.516097
ENSMUSG00000010476	Ebf3	-0.0872911	0.75141	0.901945
ENSMUSG00000010517	Faf1	0.0125624	0.88424	0.957133
ENSMUSG00000010538	Tsacc	1.47812	0.0281204	0.466746
ENSMUSG00000010554	Mettl16	0.0754705	0.3829	0.700278
ENSMUSG00000010592	Dazl	1.74278	0.355038	0.685637
ENSMUSG00000010601	Apol7a	-0.114986	0.798243	0.923408
ENSMUSG00000010607	Pigyl	-0.0895762	0.724093	0.891335
ENSMUSG00000010608	Rbm25	-0.00367417	0.960963	0.986989
ENSMUSG00000010609	Psen2	0.195509	0.332453	0.67262
ENSMUSG00000010651	Acaa1b	0.632403	0.0767708	0.503821
ENSMUSG00000010660	Plcd1	-0.174281	0.410354	0.714824
ENSMUSG00000010663	Fads1	-0.226675	0.316156	0.662274
ENSMUSG00000010721	Lmbr1	0.390529	0.0500191	0.490977
ENSMUSG00000010751	Tnfrsf22	0.743034	0.0592358	0.493686
ENSMUSG00000010755	Cars	-0.0752722	0.631627	0.84401
ENSMUSG00000010797	Wnt2	-1.33804	0.0399993	0.472763
ENSMUSG00000010803	Gabra1	0.445836	0.505681	0.774105
ENSMUSG00000010830	Kdelr3	-0.0157505	0.864614	0.948811
ENSMUSG00000010911	Apip	-0.0650381	0.654309	0.856151
ENSMUSG00000010914	Pdhx	-0.00361351	0.975642	0.992723
ENSMUSG00000010936	Vac14	-0.215053	0.0349792	0.467714
ENSMUSG00000011008	Mcoln2	-0.848289	0.0265989	0.466746
ENSMUSG00000011096	Akt1s1	-0.0848487	0.64574	0.852852
ENSMUSG00000011114	Tbrg1	0.0799564	0.39982	0.709819
ENSMUSG00000011118	Panx3	-0.777117	0.370269	0.694176
ENSMUSG00000011148	Adssl1	0.0146646	0.956867	0.985178
ENSMUSG00000011158	Brf1	0.150813	0.145906	0.552418
ENSMUSG00000011171	Vipr2	-0.577929	0.0543919	0.493686
ENSMUSG00000011179	Odc1	0.286791	0.387675	0.701627
ENSMUSG00000011254	Thg1l	0.183309	0.215086	0.590458
ENSMUSG00000011256	Adam19	-0.496086	0.267087	0.626989
ENSMUSG00000011257	Pabpc4	0.0344775	0.751769	0.901945
ENSMUSG00000011267	Zfp296	-1.27777	0.0136929	0.422389
ENSMUSG00000011306	Sugp1	-0.0429131	0.648538	0.853559
ENSMUSG00000011382	Dhdh	-0.229875	0.149531	0.554494
ENSMUSG00000011427	Zfp790	0.315147	0.0372223	0.469278
ENSMUSG00000011589	Fsd1	0.32875	0.326948	0.670377
ENSMUSG00000011658	Fuz	0.313343	0.0277005	0.466746
ENSMUSG00000011751	Sptbn4	-1.0693	0.134054	0.546702
ENSMUSG00000011752	Pgam1	-0.0325204	0.860656	0.947672
ENSMUSG00000011831	Evi5	0.187284	0.0332749	0.467714
ENSMUSG00000011832	Evi5l	-0.134418	0.317346	0.663214
ENSMUSG00000011837	Snapc2	-0.134735	0.352176	0.683523
ENSMUSG00000011877	Git1	-0.0700497	0.675044	0.868358
ENSMUSG00000011884	Gltp	0.142801	0.31297	0.660367
ENSMUSG00000011958	Bnip2	0.0200422	0.842168	0.940612
ENSMUSG00000011960	Ccnt1	0.120974	0.373074	0.69613
ENSMUSG00000012017	Scarf2	0.0930329	0.569376	0.809274
ENSMUSG00000012076	Brms1l	-0.0733681	0.470533	0.754566
ENSMUSG00000012114	Med15	-0.16212	0.0627109	0.49437
ENSMUSG00000012117	Dhdds	-0.622869	0.000105689	0.0783884
ENSMUSG00000012126	Ubxn11	0.574952	0.277597	0.635441
ENSMUSG00000012296	Tjap1	-0.0535984	0.61025	0.830854
ENSMUSG00000012405	Rpl15	-0.0677609	0.556072	0.80061
ENSMUSG00000012422	Tmem167	0.342342	0.0813264	0.507693
ENSMUSG00000012428	Steap4	-0.966493	0.0429951	0.480611
ENSMUSG00000012429	Mplkip	0.12921	0.442479	0.737215
ENSMUSG00000012443	Kif11	-1.12814	0.0201531	0.441526
ENSMUSG00000012483	Rpa3	-0.0720439	0.594248	0.821939
ENSMUSG00000012519	Mlkl	0.281551	0.49896	0.770173
ENSMUSG00000012535	Tnpo3	0.0501548	0.619356	0.836307
ENSMUSG00000012609	Ttll5	-0.0929062	0.450214	0.742368
ENSMUSG00000012640	Zfp715	0.274775	0.0398461	0.472763
ENSMUSG00000012819	Cdh23	0.34975	0.35849	0.687455
ENSMUSG00000012848	Rps5	-0.0789261	0.553393	0.799592
ENSMUSG00000012889	Podnl1	-0.281822	0.60511	0.827537
ENSMUSG00000013033	Adgrl1	-0.118239	0.472158	0.755528
ENSMUSG00000013076	Amotl1	0.122269	0.258169	0.621766
ENSMUSG00000013089	Etv5	-0.294917	0.170743	0.566547
ENSMUSG00000013150	Gfod2	-0.0453307	0.749432	0.901141
ENSMUSG00000013155	Enkd1	-0.247586	0.330977	0.671564
ENSMUSG00000013160	Atp6v0d1	-0.211275	0.0357436	0.467714
ENSMUSG00000013236	Ptprs	-0.239803	0.340146	0.676945
ENSMUSG00000013275	Slc41a1	-0.0597141	0.602454	0.825982
ENSMUSG00000013367	Iglon5	-0.227406	0.153482	0.556401
ENSMUSG00000013415	Igf2bp1	-0.0521223	0.783284	0.916477
ENSMUSG00000013418	B4galnt2	-3.36738	0.0687955	0.499831
ENSMUSG00000013419	Zfp651	-0.224662	0.254419	0.620479
ENSMUSG00000013465	Nelfb	-0.00231123	0.981922	0.994101
ENSMUSG00000013483	Card14	0.135177	0.848413	0.943353
ENSMUSG00000013495	Tmem175	0.00786213	0.942213	0.979365
ENSMUSG00000013539	Tango2	0.558126	0.094515	0.512027
ENSMUSG00000013584	Aldh1a2	-0.845429	0.17941	0.569965
ENSMUSG00000013593	Ndufs2	-0.0120115	0.894067	0.961425
ENSMUSG00000013622	Atraid	0.293535	0.153405	0.556401
ENSMUSG00000013629	Cad	-0.123733	0.45608	0.74592
ENSMUSG00000013646	Sh3bp5l	-0.188062	0.135822	0.546702
ENSMUSG00000013662	Atad1	0.0794994	0.5318	0.787694
ENSMUSG00000013663	Pten	0.218903	0.0913525	0.510392
ENSMUSG00000013698	Pea15a	-0.361151	0.0893423	0.508929
ENSMUSG00000013701	Timm23	0.0746509	0.392471	0.704913
ENSMUSG00000013707	Tnfaip8l2	-0.709463	0.032632	0.467714
ENSMUSG00000013736	Trnt1	0.240203	0.0639934	0.494852
ENSMUSG00000013787	Ehmt2	-0.209575	0.139463	0.549049
ENSMUSG00000013822	Elof1	-0.0594474	0.534468	0.78888
ENSMUSG00000013833	Med16	-0.332746	0.0935764	0.511893
ENSMUSG00000013846	St3gal1	0.19022	0.34657	0.680338
ENSMUSG00000013858	Tmem259	-0.00940787	0.925487	0.973288
ENSMUSG00000013878	Rnf170	0.214695	0.0638562	0.494852
ENSMUSG00000013921	Clip3	-0.19656	0.105191	0.520807
ENSMUSG00000013973	Dedd	-0.0364616	0.724512	0.891335
ENSMUSG00000013997	Nit1	0.306677	0.0362971	0.467714
ENSMUSG00000014039	Prdm15	0.31191	0.0160759	0.434952
ENSMUSG00000014074	Rnf168	-0.00113258	0.990286	0.997111
ENSMUSG00000014075	Tctex1d2	0.440885	0.156683	0.556725
ENSMUSG00000014077	Chp1	0.064846	0.606415	0.828459
ENSMUSG00000014158	Trpv4	-0.515929	0.241909	0.612152
ENSMUSG00000014164	Klhl3	0.331335	0.301999	0.65366
ENSMUSG00000014177	Tvp23b	0.0358214	0.780739	0.915832
ENSMUSG00000014195	Dnajc7	0.0601627	0.47091	0.754723
ENSMUSG00000014226	Cacybp	0.0108234	0.922521	0.972729
ENSMUSG00000014232	Cluap1	0.202428	0.150997	0.556148
ENSMUSG00000014243	Zswim7	0.246494	0.375876	0.697219
ENSMUSG00000014245	Pigl	0.228522	0.479806	0.759534
ENSMUSG00000014294	Ndufa2	-0.216299	0.0760278	0.502595
ENSMUSG00000014301	Pam16	-0.0779009	0.782962	0.916274
ENSMUSG00000014303	Glis2	-0.417188	0.0970571	0.51629
ENSMUSG00000014313	Cox6c	0.0184214	0.845357	0.942245
ENSMUSG00000014329	Bicc1	-0.0412595	0.773638	0.912856
ENSMUSG00000014349	Ube2z	-0.0822577	0.285309	0.64085
ENSMUSG00000014353	Tmem87b	0.077854	0.361868	0.690298
ENSMUSG00000014355	Anapc1	0.0327615	0.680045	0.870648
ENSMUSG00000014361	Mertk	0.234636	0.396515	0.707436
ENSMUSG00000014402	Tsg101	-0.0204074	0.778721	0.915054
ENSMUSG00000014418	Hps5	0.0532605	0.549692	0.797171
ENSMUSG00000014426	Map3k4	0.0684592	0.421548	0.720713
ENSMUSG00000014444	Piezo1	-0.119654	0.42902	0.726822
ENSMUSG00000014470	Rnf166	-0.04999	0.603899	0.827037
ENSMUSG00000014496	Ankrd28	0.0897161	0.555294	0.800182
ENSMUSG00000014498	Ankrd52	-0.156865	0.124026	0.540372
ENSMUSG00000014504	Srp19	0.17511	0.126757	0.541398
ENSMUSG00000014547	Wdfy2	-0.212499	0.197268	0.578611
ENSMUSG00000014550	Rbsn	0.109967	0.176338	0.568851
ENSMUSG00000014551	Mrps25	-0.00662513	0.947004	0.980913
ENSMUSG00000014554	Dguok	0.360903	0.01106	0.419643
ENSMUSG00000014592	Camta1	-0.0675359	0.7332	0.894311
ENSMUSG00000014599	Csf1	0.310723	0.191106	0.574917
ENSMUSG00000014601	Strip1	0.00938222	0.90345	0.964537
ENSMUSG00000014602	Kif1a	0.243823	0.262126	0.624292
ENSMUSG00000014603	Alx3	-0.23738	0.305652	0.654836
ENSMUSG00000014606	Slc25a11	-0.197646	0.0864162	0.508226
ENSMUSG00000014633	Cmc2	0.202831	0.343023	0.678598
ENSMUSG00000014668	Chfr	0.390138	0.140812	0.550098
ENSMUSG00000014704	Hoxa2	0.540958	0.21206	0.587923
ENSMUSG00000014748	Tex261	-0.012634	0.861715	0.948056
ENSMUSG00000014763	Fam120b	0.201231	0.0373919	0.469278
ENSMUSG00000014767	Tbp	0.0996575	0.454205	0.744762
ENSMUSG00000014769	Psmb1	0.0814167	0.419059	0.7191
ENSMUSG00000014771	Pdcd2	-0.034837	0.791401	0.920813
ENSMUSG00000014773	Dll1	-0.458042	0.446344	0.7403
ENSMUSG00000014776	Nol3	0.156138	0.670763	0.866075
ENSMUSG00000014778	Fhod1	-0.282238	0.0540403	0.493686
ENSMUSG00000014782	Plekhg4	0.155564	0.784272	0.91675
ENSMUSG00000014786	Slc9a5	-0.22296	0.253463	0.619589
ENSMUSG00000014791	Elmo3	-0.44403	0.224382	0.598466
ENSMUSG00000014813	Stc1	0.123672	0.813806	0.928363
ENSMUSG00000014837	4931428F04Rik	-0.192122	0.494748	0.768856
ENSMUSG00000014846	Tppp3	-0.0898784	0.606437	0.828459
ENSMUSG00000014850	Msh3	0.151067	0.161635	0.558886
ENSMUSG00000014856	Tmem208	0.113859	0.294442	0.648853
ENSMUSG00000014859	E2f4	0.0312305	0.697398	0.879681
ENSMUSG00000014867	Surf4	0.0250777	0.848006	0.943345
ENSMUSG00000014873	Surf2	0.0272329	0.819802	0.930881
ENSMUSG00000014905	Dnajb9	0.543062	0.065564	0.496543
ENSMUSG00000014907	Naf1	0.0193576	0.904565	0.964968
ENSMUSG00000014932	Yes1	0.366701	0.0253659	0.464327
ENSMUSG00000014956	Ppp1cb	0.0846687	0.269787	0.630078
ENSMUSG00000014959	Gorasp2	0.0519482	0.58143	0.815329
ENSMUSG00000014980	Tsen15	-0.160132	0.295321	0.649261
ENSMUSG00000015002	Efr3a	-0.0720782	0.340358	0.676945
ENSMUSG00000015013	Trappc2l	-0.0436936	0.694325	0.879426
ENSMUSG00000015016	Acsf3	0.036893	0.816868	0.929241
ENSMUSG00000015023	Ddx19a	0.023646	0.820131	0.930958
ENSMUSG00000015027	Galns	-0.181689	0.275673	0.633872
ENSMUSG00000015053	Gata2	-0.558308	0.294815	0.648974
ENSMUSG00000015083	C8g	0.704965	0.167209	0.563439
ENSMUSG00000015085	Entpd2	-0.314074	0.37029	0.694176
ENSMUSG00000015087	Rabl6	0.134026	0.366861	0.693198
ENSMUSG00000015090	Ptgds	0.442695	0.15158	0.556319
ENSMUSG00000015092	Edf1	-0.164234	0.215066	0.590458
ENSMUSG00000015094	Npdc1	0.052667	0.703355	0.881491
ENSMUSG00000015095	Fbxw5	0.128836	0.383445	0.700386
ENSMUSG00000015112	Slc25a13	-0.399414	0.0672895	0.498966
ENSMUSG00000015120	Ube2i	-0.0468081	0.598507	0.824729
ENSMUSG00000015126	Tsr3	0.134261	0.41665	0.71785
ENSMUSG00000015127	Unkl	0.0877138	0.441097	0.736039
ENSMUSG00000015133	Lrrk1	-0.103886	0.363004	0.690362
ENSMUSG00000015134	Aldh1a3	-1.08916	0.147996	0.554269
ENSMUSG00000015143	Actn1	0.252544	0.304776	0.654054
ENSMUSG00000015149	Sirt2	-0.41873	0.009974	0.419643
ENSMUSG00000015165	Hnrnpl	-0.103059	0.330579	0.671564
ENSMUSG00000015176	Nolc1	0.0943205	0.274718	0.633278
ENSMUSG00000015189	Casd1	0.0468479	0.70631	0.883282
ENSMUSG00000015202	Cnksr3	0.0649887	0.652796	0.855577
ENSMUSG00000015214	Mtmr1	0.0321214	0.709202	0.883782
ENSMUSG00000015217	Hmgb3	-0.539908	0.0696169	0.499951
ENSMUSG00000015222	Map2	0.198277	0.665537	0.862559
ENSMUSG00000015224	Cyp2j9	0.246076	0.118113	0.533853
ENSMUSG00000015243	Abca1	0.171627	0.264801	0.625453
ENSMUSG00000015247	Nipsnap3b	-0.00232907	0.982713	0.994364
ENSMUSG00000015289	Lage3	-0.188862	0.217614	0.593018
ENSMUSG00000015290	Ubl4a	-0.0902969	0.49165	0.767408
ENSMUSG00000015291	Gdi1	-0.125792	0.535966	0.789518
ENSMUSG00000015305	Sash1	0.0854174	0.44885	0.741356
ENSMUSG00000015312	Gadd45b	-0.517671	0.035708	0.467714
ENSMUSG00000015335	Zdhhc12	-0.0540774	0.799546	0.924056
ENSMUSG00000015337	Endog	-0.0852845	0.791812	0.921067
ENSMUSG00000015340	Cybb	-0.66801	0.0202935	0.442602
ENSMUSG00000015341	Golga7	-0.136633	0.23216	0.605162
ENSMUSG00000015342	Xk	0.459503	0.113916	0.529316
ENSMUSG00000015354	Pcolce2	0.481303	0.09528	0.512829
ENSMUSG00000015355	Cd48	-0.667444	0.029319	0.467714
ENSMUSG00000015357	Clpx	0.0799977	0.362931	0.690362
ENSMUSG00000015363	Trabd	-0.0280764	0.778852	0.915075
ENSMUSG00000015377	Dennd6b	0.365179	0.0521068	0.492203
ENSMUSG00000015396	Cd83	-1.18265	0.100994	0.517634
ENSMUSG00000015405	Ace2	-0.331782	0.67172	0.866694
ENSMUSG00000015437	Gzmb	1.16374	0.180463	0.570114
ENSMUSG00000015451	C4a	0.491417	0.172145	0.56738
ENSMUSG00000015452	Ager	-0.353146	0.356787	0.686219
ENSMUSG00000015461	Atf6b	-0.156639	0.26354	0.624931
ENSMUSG00000015467	Egfl8	-0.783903	0.108392	0.523588
ENSMUSG00000015474	Ppt2	0.109667	0.436168	0.731882
ENSMUSG00000015478	Rnf5	-0.183485	0.131156	0.546297
ENSMUSG00000015488	Cacfd1	0.0327438	0.691204	0.877614
ENSMUSG00000015501	Hivep2	-0.138542	0.484093	0.762516
ENSMUSG00000015522	Arnt	-0.0404502	0.696799	0.879609
ENSMUSG00000015533	Itga2	-0.40035	0.362142	0.690298
ENSMUSG00000015536	Mocs2	0.0265502	0.729198	0.892977
ENSMUSG00000015542	Nat9	0.267158	0.273031	0.632605
ENSMUSG00000015568	Lpl	0.799259	0.000776175	0.183716
ENSMUSG00000015575	Atp6v0e	0.0694715	0.481521	0.760698
ENSMUSG00000015597	Zfp318	0.151081	0.0962256	0.515254
ENSMUSG00000015599	Ttbk1	0.734868	0.407275	0.713292
ENSMUSG00000015605	Srf	0.0337594	0.793979	0.921842
ENSMUSG00000015619	Gata3	0.663796	0.369899	0.694176
ENSMUSG00000015647	Lama5	-0.0933836	0.800735	0.924247
ENSMUSG00000015652	Steap1	0.70275	0.173219	0.568047
ENSMUSG00000015653	Steap2	0.961082	0.127562	0.542479
ENSMUSG00000015656	Hspa8	0.000625887	0.994591	0.997914
ENSMUSG00000015659	Serac1	0.14856	0.257733	0.621618
ENSMUSG00000015668	Pdzd11	0.0810839	0.529108	0.785945
ENSMUSG00000015671	Psma2	0.0698312	0.45816	0.746475
ENSMUSG00000015672	Mrpl32	-0.0678005	0.565297	0.806515
ENSMUSG00000015697	Setdb1	-0.0375798	0.730996	0.893478
ENSMUSG00000015702	Anxa9	0.143753	0.68104	0.871507
ENSMUSG00000015709	Arnt2	0.0787496	0.58516	0.817053
ENSMUSG00000015711	Prune1	-0.0550757	0.609405	0.830648
ENSMUSG00000015714	Cers2	0.0906376	0.398242	0.708646
ENSMUSG00000015733	Capza2	-0.234569	0.170712	0.566547
ENSMUSG00000015745	Plekho1	-0.377839	0.127179	0.541721
ENSMUSG00000015747	Vps45	-0.0512564	0.715655	0.887305
ENSMUSG00000015748	Prpf3	0.234684	0.0268559	0.466746
ENSMUSG00000015749	Anp32e	-0.284146	0.0501857	0.490977
ENSMUSG00000015750	Aph1a	-0.125051	0.188814	0.574223
ENSMUSG00000015755	Tab2	-0.0668248	0.431279	0.728426
ENSMUSG00000015757	Ppil4	0.0332222	0.792785	0.92126
ENSMUSG00000015759	Cnih1	-0.154797	0.0869646	0.508226
ENSMUSG00000015766	Eps8	-0.0109476	0.955333	0.984662
ENSMUSG00000015776	Med22	-0.044098	0.60106	0.825318
ENSMUSG00000015790	Surf1	-0.0817074	0.4724	0.755766
ENSMUSG00000015804	Med28	0.0533316	0.574952	0.812215
ENSMUSG00000015806	Qdpr	-0.170323	0.210698	0.587435
ENSMUSG00000015829	Tnr	0.390438	0.553667	0.799774
ENSMUSG00000015837	Sqstm1	0.312735	0.116808	0.531965
ENSMUSG00000015839	Nfe2l2	0.0293823	0.675736	0.868478
ENSMUSG00000015843	Rxrg	-0.852612	0.461956	0.748723
ENSMUSG00000015846	Rxra	0.203731	0.203655	0.583007
ENSMUSG00000015850	Adamtsl4	0.0461522	0.802498	0.924565
ENSMUSG00000015852	Fcrls	-1.73431	0.105303	0.520926
ENSMUSG00000015854	Cd5l	0.20879	0.642553	0.851618
ENSMUSG00000015869	Prpsap1	0.155124	0.0889792	0.508929
ENSMUSG00000015880	Ncapg	-0.863686	0.0170216	0.440226
ENSMUSG00000015882	Lcorl	-0.178872	0.319715	0.664505
ENSMUSG00000015889	Lta4h	0.144523	0.0831711	0.508156
ENSMUSG00000015890	Amdhd1	-1.17205	0.0808126	0.506968
ENSMUSG00000015932	Dstn	0.0838067	0.546617	0.795329
ENSMUSG00000015937	H2afy	-0.141354	0.12936	0.544795
ENSMUSG00000015942	Gtf2ird2	-0.163952	0.421404	0.72068
ENSMUSG00000015943	Bola1	-0.387434	0.259262	0.622198
ENSMUSG00000015944	Castor2	-0.0921406	0.554237	0.799937
ENSMUSG00000015947	Fcgr1	-1.34708	0.0119184	0.422389
ENSMUSG00000015950	Ncf1	-0.478383	0.0148203	0.42812
ENSMUSG00000015957	Wnt11	-0.304468	0.523604	0.783715
ENSMUSG00000015961	Adss	-0.00122611	0.98754	0.99575
ENSMUSG00000015968	Cacna1d	-0.728618	0.0745682	0.502595
ENSMUSG00000015970	Chdh	0.816079	0.41548	0.717128
ENSMUSG00000015971	Actr8	0.135051	0.188597	0.574223
ENSMUSG00000015980	Lrrc27	0.0281342	0.827945	0.934045
ENSMUSG00000015981	Stk32c	0.600047	0.377538	0.697522
ENSMUSG00000015994	Fnta	-0.0471723	0.56159	0.804356
ENSMUSG00000016018	Mtrex	-0.412419	0.00235223	0.288426
ENSMUSG00000016024	Lbp	-0.503097	0.284585	0.640236
ENSMUSG00000016028	Celsr1	-0.386705	0.490929	0.767029
ENSMUSG00000016087	Fli1	-0.253947	0.200337	0.580949
ENSMUSG00000016128	Stard13	-0.107872	0.338638	0.675942
ENSMUSG00000016150	Tenm1	-0.0702421	0.93752	0.977768
ENSMUSG00000016179	Camk1g	1.35755	0.0467744	0.49081
ENSMUSG00000016181	Diexf	0.335659	0.0148952	0.428262
ENSMUSG00000016194	Hsd11b1	2.54363	0.0520562	0.492203
ENSMUSG00000016200	Syt14	0.564322	0.274823	0.633278
ENSMUSG00000016206	H2-M3	-0.504311	0.0123703	0.422389
ENSMUSG00000016239	Lonrf3	-0.390678	0.0491525	0.49081
ENSMUSG00000016252	Atp5e	-0.361367	0.087423	0.508226
ENSMUSG00000016253	Nelfcd	0.0382766	0.64139	0.850641
ENSMUSG00000016256	Ctsz	-0.214761	0.195833	0.576968
ENSMUSG00000016257	Prelid3b	-0.171052	0.0588152	0.493686
ENSMUSG00000016262	Sertad4	-0.456543	0.144675	0.551235
ENSMUSG00000016308	Ube2a	0.0207972	0.801365	0.924247
ENSMUSG00000016319	Slc25a5	0.0214457	0.856385	0.946184
ENSMUSG00000016344	Ppdpf	0.150014	0.438964	0.734337
ENSMUSG00000016356	Col20a1	-0.555874	0.543959	0.793593
ENSMUSG00000016382	Pls3	0.130873	0.501801	0.771868
ENSMUSG00000016386	Mpped2	-0.419908	0.111862	0.527927
ENSMUSG00000016409	Nkap	0.0360242	0.750453	0.901556
ENSMUSG00000016427	Ndufa1	0.112762	0.361858	0.690298
ENSMUSG00000016458	Wt1	0.0180062	0.972632	0.991838
ENSMUSG00000016477	E2f3	0.0156216	0.890936	0.959706
ENSMUSG00000016481	Cr1l	0.277533	0.0715533	0.500486
ENSMUSG00000016487	Ppfibp1	0.226722	0.267744	0.627782
ENSMUSG00000016493	Cd46	0.693864	0.0154687	0.432526
ENSMUSG00000016494	Cd34	-0.456768	0.296534	0.649898
ENSMUSG00000016495	Plgrkt	-0.199999	0.192359	0.575198
ENSMUSG00000016496	Cd274	-0.00113596	0.997039	0.998702
ENSMUSG00000016503	Gtf3a	0.144674	0.168667	0.565338
ENSMUSG00000016510	Mtif3	0.122479	0.392945	0.705334
ENSMUSG00000016520	Lnx2	-0.219933	0.218003	0.59306
ENSMUSG00000016526	Dyrk3	0.228441	0.610403	0.830866
ENSMUSG00000016528	Mapkapk2	-0.20153	0.0218697	0.449671
ENSMUSG00000016534	Lamp2	0.0713595	0.518735	0.78162
ENSMUSG00000016541	Atxn10	-0.133978	0.291644	0.646253
ENSMUSG00000016552	Foxred2	0.278814	0.106944	0.523588
ENSMUSG00000016554	Eif3d	-0.0348508	0.654838	0.856473
ENSMUSG00000016559	H3f3b	-0.206078	0.111761	0.527837
ENSMUSG00000016619	Nup50	-0.0760459	0.541654	0.792373
ENSMUSG00000016624	Phf21b	0.324471	0.503014	0.772431
ENSMUSG00000016637	Ift27	0.0973044	0.399042	0.709291
ENSMUSG00000016664	Pacsin2	-0.13365	0.379313	0.699247
ENSMUSG00000016756	Cmah	-0.760279	0.106183	0.521775
ENSMUSG00000016757	Ttll12	-0.225293	0.0547699	0.493686
ENSMUSG00000016758	Bik	-1.37681	0.0122154	0.422389
ENSMUSG00000016763	Scube1	-0.722984	0.142602	0.550396
ENSMUSG00000016831	Tox4	-0.210829	0.0312263	0.467714
ENSMUSG00000016833	Mrps18c	0.196263	0.198441	0.579671
ENSMUSG00000016918	Sulf1	-0.524274	0.157299	0.556725
ENSMUSG00000016921	Srsf6	0.0470673	0.728871	0.892977
ENSMUSG00000016933	Plcg1	0.160029	0.109757	0.526262
ENSMUSG00000016940	Kctd2	0.0206547	0.869794	0.951542
ENSMUSG00000016946	Kctd5	-0.155622	0.350616	0.682829
ENSMUSG00000016984	Etaa1	0.0351579	0.819559	0.930741
ENSMUSG00000016995	Matn4	-1.1687	0.0266738	0.466746
ENSMUSG00000017002	Slpi	0.94421	0.122789	0.539765
ENSMUSG00000017009	Sdc4	0.276895	0.379951	0.699247
ENSMUSG00000017057	Il13ra1	-0.135693	0.32746	0.670518
ENSMUSG00000017119	Nbr1	0.229332	0.0819677	0.508097
ENSMUSG00000017132	Cyth1	-0.28652	0.0213518	0.44734
ENSMUSG00000017144	Rnd3	-0.0682027	0.492838	0.7679
ENSMUSG00000017146	Brca1	-0.563509	0.0358349	0.467714
ENSMUSG00000017167	Cntnap1	0.244074	0.0970652	0.51629
ENSMUSG00000017176	Nt5c3b	-0.206064	0.174473	0.568236
ENSMUSG00000017188	Coa3	-0.0581852	0.580429	0.815034
ENSMUSG00000017210	Med24	0.0349714	0.631706	0.84401
ENSMUSG00000017221	Psmd3	0.0410188	0.717364	0.887704
ENSMUSG00000017264	Exosc10	0.0860678	0.320996	0.665296
ENSMUSG00000017286	Glod4	0.15335	0.230017	0.603163
ENSMUSG00000017288	Vps53	-0.0276444	0.728312	0.892934
ENSMUSG00000017291	Taok1	0.106522	0.215152	0.590538
ENSMUSG00000017299	Dnttip1	0.0257118	0.838122	0.938565
ENSMUSG00000017307	Acot8	-0.167964	0.404117	0.711718
ENSMUSG00000017314	Mpp2	0.0807922	0.781941	0.916091
ENSMUSG00000017344	Vtn	-2.09981	0.0604378	0.493925
ENSMUSG00000017376	Nlk	0.0898244	0.403311	0.711675
ENSMUSG00000017386	Traf4	0.130928	0.634188	0.845765
ENSMUSG00000017390	Aldoc	-0.647899	0.0768796	0.503821
ENSMUSG00000017400	Stac2	0.979842	0.0709226	0.500035
ENSMUSG00000017404	Rpl19	-0.0786506	0.470775	0.754591
ENSMUSG00000017405	Nek8	-0.184312	0.348839	0.681702
ENSMUSG00000017412	Cacnb4	-0.614402	0.317694	0.663245
ENSMUSG00000017417	Plxdc1	0.135269	0.661352	0.859729
ENSMUSG00000017418	Arl5b	0.0144714	0.91868	0.970762
ENSMUSG00000017421	Zfp207	-0.0367389	0.623335	0.839396
ENSMUSG00000017428	Psmd11	0.272886	0.0641588	0.494852
ENSMUSG00000017446	C1qtnf1	0.408892	0.160916	0.558645
ENSMUSG00000017466	Timp2	0.0794854	0.496696	0.76897
ENSMUSG00000017478	Zc3h18	-0.0787872	0.402406	0.711372
ENSMUSG00000017485	Top2b	0.0641081	0.560991	0.804129
ENSMUSG00000017491	Rarb	1.24245	0.342014	0.677694
ENSMUSG00000017493	Igfbp4	-0.541761	0.125253	0.540876
ENSMUSG00000017499	Cdc6	-0.457075	0.0506323	0.490977
ENSMUSG00000017548	Suz12	-0.0186657	0.817005	0.929331
ENSMUSG00000017550	Atad5	-0.387157	0.0540315	0.493686
ENSMUSG00000017561	Crlf3	-0.139884	0.388488	0.702299
ENSMUSG00000017607	Tns4	0.850527	0.0717184	0.500486
ENSMUSG00000017615	Tnfaip1	-0.0891533	0.262345	0.62452
ENSMUSG00000017631	Abr	-0.249722	0.056694	0.493686
ENSMUSG00000017639	Rab11fip4	-0.114088	0.749898	0.901556
ENSMUSG00000017652	Cd40	-0.160395	0.688782	0.875954
ENSMUSG00000017664	Slc35c2	-0.149001	0.291877	0.646253
ENSMUSG00000017667	Zfp334	0.172212	0.246708	0.616292
ENSMUSG00000017670	Elmo2	0.0475197	0.667485	0.864117
ENSMUSG00000017677	Wsb1	-0.222221	0.0933455	0.511893
ENSMUSG00000017679	Ttpal	0.193465	0.239677	0.609291
ENSMUSG00000017686	Rhot1	0.123942	0.123799	0.540372
ENSMUSG00000017692	Rhbdl3	0.0588938	0.868988	0.951175
ENSMUSG00000017697	Ada	0.224362	0.440593	0.735576
ENSMUSG00000017707	Serinc3	0.0861342	0.618361	0.835882
ENSMUSG00000017713	Tha1	0.330942	0.218834	0.594425
ENSMUSG00000017715	Pgs1	-0.156464	0.111171	0.527837
ENSMUSG00000017716	Birc5	-0.709156	0.0280569	0.466746
ENSMUSG00000017718	Afmid	0.748118	0.103563	0.519768
ENSMUSG00000017721	Pigt	-0.303429	0.0377078	0.469278
ENSMUSG00000017724	Etv4	0.0508649	0.863747	0.948727
ENSMUSG00000017734	Dbndd2	0.0279837	0.821108	0.93119
ENSMUSG00000017737	Mmp9	0.331974	0.735781	0.895215
ENSMUSG00000017740	Slc12a5	-0.531927	0.238872	0.608796
ENSMUSG00000017747	Ghdc	-0.00850554	0.948144	0.981398
ENSMUSG00000017754	Pltp	-0.449613	0.0924603	0.51067
ENSMUSG00000017756	Slc12a7	-0.130099	0.12839	0.543733
ENSMUSG00000017760	Ctsa	-0.161448	0.114876	0.529825
ENSMUSG00000017764	Zswim1	0.159785	0.518707	0.78162
ENSMUSG00000017765	Slc12a4	0.0170506	0.868816	0.951169
ENSMUSG00000017774	Myo1c	0.133456	0.533419	0.788648
ENSMUSG00000017776	Crk	0.128287	0.299616	0.652157
ENSMUSG00000017778	Cox7c	-0.244785	0.0496474	0.49081
ENSMUSG00000017781	Pitpna	-0.16067	0.143648	0.550396
ENSMUSG00000017801	Mlx	0.2396	0.11179	0.527837
ENSMUSG00000017802	Retreg3	0.00453222	0.951223	0.982729
ENSMUSG00000017817	Jph2	-0.0561403	0.790297	0.920122
ENSMUSG00000017830	Dhx58	-0.772874	0.000528604	0.156462
ENSMUSG00000017831	Rab5a	-0.0192085	0.786314	0.918187
ENSMUSG00000017837	Nkiras2	-0.156639	0.113322	0.528824
ENSMUSG00000017843	Ppp2r5c	-0.133547	0.0979464	0.516299
ENSMUSG00000017858	Ift52	-0.0611959	0.495617	0.768856
ENSMUSG00000017861	Mybl2	-0.804498	0.0100653	0.419643
ENSMUSG00000017897	Eya2	0.209721	0.677936	0.869419
ENSMUSG00000017929	B4galt5	-0.383353	0.00354887	0.344601
ENSMUSG00000017943	Gdap1l1	-0.715088	0.277334	0.635204
ENSMUSG00000017969	Ptgis	-0.208697	0.135922	0.546702
ENSMUSG00000017978	Cadps2	0.597102	0.364999	0.691856
ENSMUSG00000017999	Ddx27	0.0169415	0.864445	0.948811
ENSMUSG00000018001	Cyth3	0.299765	0.251832	0.619024
ENSMUSG00000018008	Cyth4	-0.783096	0.0476699	0.49081
ENSMUSG00000018012	Rac3	0.0297143	0.85897	0.947191
ENSMUSG00000018040	Rrp7a	0.0762273	0.441851	0.736747
ENSMUSG00000018042	Cyb5r3	-0.0338722	0.797826	0.923319
ENSMUSG00000018068	Ints2	0.135916	0.228342	0.602371
ENSMUSG00000018076	Med13l	0.518736	0.063875	0.494852
ENSMUSG00000018102	Hist1h2bc	-0.251934	0.0366158	0.468352
ENSMUSG00000018143	Mafk	0.106608	0.593429	0.8215
ENSMUSG00000018160	Med1	-0.0292852	0.688022	0.87539
ENSMUSG00000018166	Erbb3	-0.0665865	0.817483	0.92968
ENSMUSG00000018167	Stard3	-0.16615	0.136507	0.546895
ENSMUSG00000018169	Mfng	-0.963673	0.0496762	0.49081
ENSMUSG00000018171	Vmp1	0.554558	0.0640391	0.494852
ENSMUSG00000018189	Uchl5	-0.279665	0.0473416	0.49081
ENSMUSG00000018196	Glrx2	0.256138	0.0681409	0.499802
ENSMUSG00000018199	Trove2	0.254876	0.100404	0.517634
ENSMUSG00000018209	Stk4	-0.23408	0.0890982	0.508929
ENSMUSG00000018217	Pmp22	-0.185338	0.483873	0.762516
ENSMUSG00000018238	Gdf9	-0.421276	0.276896	0.634829
ENSMUSG00000018239	Zcchc10	0.346019	0.0338696	0.467714
ENSMUSG00000018263	Tbx5	0.388899	0.120348	0.536636
ENSMUSG00000018286	Psmb6	-0.194345	0.128952	0.544795
ENSMUSG00000018287	Spag7	-0.101034	0.244797	0.614025
ENSMUSG00000018293	Pfn1	-0.256541	0.0753597	0.502595
ENSMUSG00000018322	Tomm34	0.0176096	0.856636	0.946203
ENSMUSG00000018326	Ywhab	-4.59972e-05	0.999551	0.999859
ENSMUSG00000018334	Ksr1	0.393282	0.120816	0.536939
ENSMUSG00000018339	Gpx3	1.18521	0.0263901	0.466746
ENSMUSG00000018340	Anxa6	-0.299619	0.196422	0.577758
ENSMUSG00000018341	Il12rb2	-1.03649	0.258981	0.621825
ENSMUSG00000018347	Zkscan6	0.120284	0.317562	0.663245
ENSMUSG00000018362	Kpna2	-0.237898	0.0185167	0.440485
ENSMUSG00000018363	Smurf2	0.0779483	0.542009	0.79241
ENSMUSG00000018372	Cep95	0.200921	0.178048	0.569926
ENSMUSG00000018377	Vezf1	-0.00526079	0.94537	0.980354
ENSMUSG00000018378	Cuedc1	-0.0575812	0.654423	0.85623
ENSMUSG00000018379	Srsf1	-0.127285	0.354569	0.68531
ENSMUSG00000018381	Abi3	-1.30796	0.0342947	0.467714
ENSMUSG00000018387	Shroom1	0.372311	0.373554	0.69651
ENSMUSG00000018395	Kif3a	-0.264039	0.14512	0.552279
ENSMUSG00000018398	2022-09-08	-0.016737	0.900177	0.963154
ENSMUSG00000018401	Mtmr4	0.138477	0.20448	0.583956
ENSMUSG00000018405	Mrm1	0.113002	0.412261	0.715564
ENSMUSG00000018411	Mapt	0.363471	0.263097	0.624769
ENSMUSG00000018412	Kansl1	0.0274186	0.726209	0.892002
ENSMUSG00000018415	Gid4	0.226771	0.077297	0.505012
ENSMUSG00000018417	Myo1b	-0.0632948	0.721009	0.889251
ENSMUSG00000018425	Dhx40	0.171099	0.0724535	0.50193
ENSMUSG00000018427	Ypel2	0.458114	0.0897377	0.509681
ENSMUSG00000018428	Akap1	0.127678	0.253455	0.619589
ENSMUSG00000018433	Nol11	-0.0424917	0.64169	0.850829
ENSMUSG00000018442	Derl2	0.218028	0.0888585	0.508929
ENSMUSG00000018446	C1qbp	-0.00729724	0.945057	0.980354
ENSMUSG00000018449	Rpain	-0.0569646	0.656165	0.857134
ENSMUSG00000018451	6330403K07Rik	-0.297809	0.34145	0.677639
ENSMUSG00000018459	Slc13a3	-0.256156	0.486889	0.764081
ENSMUSG00000018470	Kcnab3	0.338734	0.333309	0.673093
ENSMUSG00000018474	Chd3	-0.222828	0.390902	0.70338
ENSMUSG00000018476	Kdm6b	-0.0511763	0.732666	0.894176
ENSMUSG00000018481	Appbp2	0.0427286	0.600508	0.825318
ENSMUSG00000018500	Adora2b	0.327217	0.412222	0.715564
ENSMUSG00000018501	Ncor1	0.0298975	0.714189	0.886232
ENSMUSG00000018507	Trpv2	-0.477327	0.014811	0.42812
ENSMUSG00000018509	Cenpv	0.276175	0.449307	0.741675
ENSMUSG00000018537	Pcgf2	-0.197573	0.0842282	0.508156
ENSMUSG00000018541	Cwc25	-0.019038	0.837111	0.938053
ENSMUSG00000018547	Pip4k2b	-0.136691	0.170082	0.566547
ENSMUSG00000018548	Trim37	-0.105255	0.38193	0.699852
ENSMUSG00000018559	Ctdnep1	0.0355669	0.753634	0.902981
ENSMUSG00000018565	Elp5	-0.064002	0.513665	0.778539
ENSMUSG00000018566	Slc2a4	0.682159	0.243018	0.613159
ENSMUSG00000018567	Gabarap	-0.0371802	0.647292	0.853449
ENSMUSG00000018570	2810408A11Rik	-0.0590862	0.849381	0.943482
ENSMUSG00000018572	Phf23	-0.0356724	0.651863	0.855285
ENSMUSG00000018574	Acadvl	0.207534	0.0952091	0.512772
ENSMUSG00000018583	G3bp1	-0.112542	0.255749	0.621131
ENSMUSG00000018585	Atox1	0.0532959	0.717562	0.887704
ENSMUSG00000018593	Sparc	0.248763	0.12095	0.536939
ENSMUSG00000018599	Mief2	-0.060988	0.607412	0.829247
ENSMUSG00000018604	Tbx3	-0.222356	0.383974	0.700702
ENSMUSG00000018648	Dusp14	0.964936	0.104881	0.520423
ENSMUSG00000018651	Tada2a	-0.02544	0.860614	0.947672
ENSMUSG00000018654	Ikzf1	-0.813548	0.0119381	0.422389
ENSMUSG00000018659	Pnpo	0.17753	0.231178	0.604253
ENSMUSG00000018661	Cog1	0.129866	0.172302	0.56755
ENSMUSG00000018666	Cbx1	-0.118071	0.2912	0.645801
ENSMUSG00000018669	Cdk5rap3	0.0571379	0.573155	0.811157
ENSMUSG00000018672	Copz2	-0.145955	0.417403	0.718119
ENSMUSG00000018677	Slc25a39	-0.141219	0.426915	0.72483
ENSMUSG00000018678	Sp2	-0.145829	0.208579	0.586058
ENSMUSG00000018697	Aatf	0.0538559	0.700961	0.880875
ENSMUSG00000018707	Dync1h1	0.00842288	0.924841	0.973288
ENSMUSG00000018733	Pex12	0.216733	0.177496	0.569208
ENSMUSG00000018736	Ndel1	-0.0498319	0.569462	0.809325
ENSMUSG00000018740	Slc25a35	0.295013	0.283531	0.639594
ENSMUSG00000018750	Zbtb4	0.0670428	0.345326	0.679421
ENSMUSG00000018752	Tnfsfm13	0.0732426	0.685955	0.874207
ENSMUSG00000018761	Mpdu1	-0.0282457	0.8006	0.924247
ENSMUSG00000018765	Fxr2	0.0114479	0.880804	0.955693
ENSMUSG00000018770	Atp5g3	-0.12525	0.15318	0.556401
ENSMUSG00000018774	Cd68	-0.682074	0.0316113	0.467714
ENSMUSG00000018796	Acsl1	0.128497	0.406137	0.712762
ENSMUSG00000018800	Abca5	-0.192662	0.326659	0.670377
ENSMUSG00000018809	Smyd4	0.0617635	0.653883	0.855963
ENSMUSG00000018819	Lsp1	-0.485373	0.154647	0.556401
ENSMUSG00000018820	Zfyve27	0.103308	0.284099	0.639808
ENSMUSG00000018821	Avpi1	0.0817605	0.678262	0.869499
ENSMUSG00000018830	Myh11	-0.706665	0.609375	0.830648
ENSMUSG00000018841	Rad51d	0.247548	0.228895	0.602371
ENSMUSG00000018845	Unc45b	-0.000951232	0.998451	0.999499
ENSMUSG00000018846	Pank3	0.00219164	0.982398	0.994135
ENSMUSG00000018848	Rars	-0.012711	0.870992	0.951542
ENSMUSG00000018849	Wwc1	-0.256076	0.241097	0.611322
ENSMUSG00000018858	Mrpl58	-0.0973136	0.381099	0.699717
ENSMUSG00000018861	Fdxr	-0.17706	0.561449	0.804356
ENSMUSG00000018865	Sult4a1	0.425217	0.603957	0.827037
ENSMUSG00000018882	Mrpl45	0.11573	0.458215	0.746475
ENSMUSG00000018899	Irf1	-0.156875	0.236013	0.606804
ENSMUSG00000018900	Slc22a5	0.404124	0.0165391	0.435386
ENSMUSG00000018906	P4ha2	0.286234	0.296935	0.650514
ENSMUSG00000018909	Arrb1	-0.327438	0.0861618	0.508226
ENSMUSG00000018920	Cxcl16	-0.742758	0.0928443	0.511258
ENSMUSG00000018921	Pelp1	-0.20845	0.0889469	0.508929
ENSMUSG00000018923	Med11	-0.099757	0.535236	0.789348
ENSMUSG00000018927	Ccl6	0.771328	0.404473	0.711999
ENSMUSG00000018930	Ccl4	-1.2473	0.0109216	0.419643
ENSMUSG00000018931	Natd1	-0.171877	0.188503	0.574223
ENSMUSG00000018932	Map2k3	0.137051	0.446186	0.740242
ENSMUSG00000018965	Ywhah	-0.223248	0.169417	0.565619
ENSMUSG00000018974	Sart3	-0.163486	0.182063	0.571307
ENSMUSG00000018983	E2f2	-0.562611	0.0392361	0.470892
ENSMUSG00000018986	Slfn3	-0.990007	0.036292	0.467714
ENSMUSG00000018995	Nars2	0.145252	0.504822	0.77369
ENSMUSG00000018999	Slc35b4	0.179696	0.124469	0.540676
ENSMUSG00000019027	Dnah1	0.764142	0.314735	0.661277
ENSMUSG00000019039	Dalrd3	0.335568	0.241725	0.612029
ENSMUSG00000019054	Fis1	-0.0148587	0.857851	0.946506
ENSMUSG00000019055	Plod1	0.0408555	0.750479	0.901556
ENSMUSG00000019066	Rab3d	0.112511	0.647374	0.853449
ENSMUSG00000019080	Mfsd3	0.476966	0.241602	0.611967
ENSMUSG00000019082	Slc25a22	0.301659	0.0280395	0.466746
ENSMUSG00000019087	Atp6ap1	-0.0414455	0.593163	0.8215
ENSMUSG00000019088	Dnase1l1	-0.15674	0.322458	0.666877
ENSMUSG00000019102	Aldh3a1	0.0388901	0.878066	0.95421
ENSMUSG00000019122	Ccl9	0.0913469	0.830885	0.935037
ENSMUSG00000019124	Scrn1	-0.166616	0.295961	0.649573
ENSMUSG00000019132	BC005537	0.0170586	0.894328	0.961456
ENSMUSG00000019139	Isyna1	0.474422	0.094293	0.511893
ENSMUSG00000019143	Hars2	0.317737	0.0192167	0.440485
ENSMUSG00000019158	Tmem160	-0.139681	0.496126	0.76897
ENSMUSG00000019173	Rab5c	-0.302353	0.0420187	0.476839
ENSMUSG00000019179	Mdh2	0.0196623	0.833633	0.93673
ENSMUSG00000019188	H13	0.187041	0.12665	0.541398
ENSMUSG00000019189	Rnf145	-0.0624734	0.655452	0.856747
ENSMUSG00000019194	Scn1b	0.0938409	0.792455	0.921218
ENSMUSG00000019210	Atp6v1e1	-0.0180667	0.865089	0.94914
ENSMUSG00000019214	Chtf18	-0.528625	0.0731325	0.502123
ENSMUSG00000019230	Lhx9	0.386855	0.16683	0.563439
ENSMUSG00000019254	Ppp1r12c	-0.201171	0.0831272	0.508156
ENSMUSG00000019256	Ahr	-0.243255	0.249456	0.618451
ENSMUSG00000019261	Map1s	-0.193533	0.174025	0.568236
ENSMUSG00000019278	Dpep1	1.31171	0.419912	0.719489
ENSMUSG00000019295	Tmem129	-0.124238	0.123851	0.540372
ENSMUSG00000019297	Nop9	0.00570501	0.96751	0.990236
ENSMUSG00000019301	Hsd17b1	-1.0833	0.0492187	0.49081
ENSMUSG00000019302	Atp6v0a1	-0.359261	0.160847	0.558642
ENSMUSG00000019303	Psmc3ip	-0.468349	0.249922	0.618612
ENSMUSG00000019320	Noxo1	0.0298425	0.926414	0.973322
ENSMUSG00000019326	Aoc3	-0.195087	0.643602	0.851868
ENSMUSG00000019338	Zfp687	-0.112201	0.346713	0.680338
ENSMUSG00000019359	Gdpd2	0.587575	0.0834431	0.508156
ENSMUSG00000019362	D8Ertd738e	0.0236947	0.82343	0.932359
ENSMUSG00000019370	Calm3	-0.257217	0.0925754	0.51067
ENSMUSG00000019373	Cops3	0.0695387	0.3528	0.683758
ENSMUSG00000019428	Fkbp8	-0.336815	0.0330597	0.467714
ENSMUSG00000019432	Ddx39b	-0.222368	0.243972	0.613828
ENSMUSG00000019433	Gipc1	-0.380996	0.0395411	0.472763
ENSMUSG00000019437	Tlcd1	0.363595	0.0759981	0.502595
ENSMUSG00000019461	Plscr3	-0.349966	0.080645	0.506968
ENSMUSG00000019464	Ptger1	-0.26906	0.416879	0.717938
ENSMUSG00000019467	Arhgef25	-0.0777366	0.700394	0.880824
ENSMUSG00000019470	Xab2	-0.0287351	0.720187	0.888852
ENSMUSG00000019471	Cdc37	-0.249789	0.0263418	0.466746
ENSMUSG00000019478	Rab4a	-0.503438	0.0241813	0.461321
ENSMUSG00000019487	Trip10	-0.0190492	0.816381	0.929104
ENSMUSG00000019494	Cops6	-0.0853934	0.374273	0.696552
ENSMUSG00000019505	Ubb	-0.0264801	0.781424	0.915924
ENSMUSG00000019518	Ap4m1	0.0610105	0.527428	0.785451
ENSMUSG00000019528	Gyg	0.185035	0.168367	0.565151
ENSMUSG00000019539	Rcn3	-0.386646	0.143794	0.550396
ENSMUSG00000019558	Slc6a8	0.179646	0.310744	0.658609
ENSMUSG00000019564	Arid3a	-0.309411	0.0902623	0.509915
ENSMUSG00000019577	Pdk4	2.13909	0.226186	0.599946
ENSMUSG00000019578	Ubxn6	0.0960882	0.429989	0.727611
ENSMUSG00000019579	Mydgf	-0.0223019	0.897321	0.962481
ENSMUSG00000019590	Cyb561	0.403295	0.274848	0.633278
ENSMUSG00000019647	Sema6a	0.342309	0.0164496	0.434952
ENSMUSG00000019659	Ccdc12	-0.0476098	0.76284	0.907639
ENSMUSG00000019689	Fmc1	-0.629931	0.239443	0.609291
ENSMUSG00000019699	Akt3	0.36438	0.0184736	0.440485
ENSMUSG00000019710	Mrpl24	0.130084	0.395636	0.706645
ENSMUSG00000019715	Gle1	0.0482721	0.549284	0.796992
ENSMUSG00000019718	L3hypdh	-0.108226	0.62142	0.837643
ENSMUSG00000019726	Lyst	0.350119	0.175202	0.568236
ENSMUSG00000019731	Slc35e1	0.125448	0.294957	0.649074
ENSMUSG00000019732	Calr3	0.00134295	0.994981	0.997989
ENSMUSG00000019734	Tmc4	0.356867	0.0429231	0.480611
ENSMUSG00000019737	Syne4	-0.287471	0.419738	0.719489
ENSMUSG00000019738	Polr2i	0.0436441	0.835265	0.93705
ENSMUSG00000019761	Krt10	-0.580587	0.110825	0.527742
ENSMUSG00000019763	Rmnd1	-0.118614	0.467783	0.752453
ENSMUSG00000019768	Esr1	-1.26867	0.154194	0.556401
ENSMUSG00000019773	Fbxo5	-0.631303	0.033983	0.467714
ENSMUSG00000019774	Mtrf1l	0.108847	0.509433	0.775819
ENSMUSG00000019775	Rgs17	0.488916	0.482108	0.761234
ENSMUSG00000019777	Hdac2	-0.1215	0.393719	0.70598
ENSMUSG00000019779	Frk	-0.041498	0.806628	0.925732
ENSMUSG00000019782	Rwdd1	0.104274	0.254595	0.62055
ENSMUSG00000019789	Hey2	-1.55315	0.118635	0.53467
ENSMUSG00000019790	Stxbp5	-0.0451445	0.716774	0.887614
ENSMUSG00000019791	Hint3	0.193228	0.349687	0.682373
ENSMUSG00000019792	Trmt11	0.0580471	0.774176	0.912856
ENSMUSG00000019794	Katna1	0.0494575	0.59963	0.825182
ENSMUSG00000019795	Pcmt1	-0.077613	0.381267	0.699717
ENSMUSG00000019796	Lrp11	0.838244	0.0608477	0.493935
ENSMUSG00000019797	1700021F05Rik	0.141779	0.383893	0.700702
ENSMUSG00000019802	Sec63	0.117824	0.286305	0.641732
ENSMUSG00000019804	Snx3	-0.359328	0.0283305	0.466746
ENSMUSG00000019806	Aig1	-0.234092	0.285539	0.640873
ENSMUSG00000019808	Adat2	-0.209739	0.334156	0.673644
ENSMUSG00000019809	Pex3	-0.247329	0.290146	0.644793
ENSMUSG00000019810	Fuca2	-0.255623	0.0519461	0.492203
ENSMUSG00000019813	Cep57l1	0.171092	0.353375	0.684217
ENSMUSG00000019814	Ltv1	-0.238275	0.234257	0.606055
ENSMUSG00000019817	Plagl1	-1.23754	0.103609	0.519839
ENSMUSG00000019818	Cd164	0.19952	0.200964	0.581104
ENSMUSG00000019820	Utrn	0.219363	0.179631	0.569965
ENSMUSG00000019822	Smpd2	0.0478839	0.653227	0.855577
ENSMUSG00000019823	Mical1	-0.0372456	0.852424	0.944575
ENSMUSG00000019826	Zbtb24	0.17833	0.248143	0.617716
ENSMUSG00000019831	Wasf1	0.0839563	0.70638	0.883294
ENSMUSG00000019832	Rab32	-0.355592	0.0232942	0.454821
ENSMUSG00000019837	Gtf3c6	-0.0790481	0.497131	0.76897
ENSMUSG00000019838	Slc16a10	-0.188953	0.115304	0.530128
ENSMUSG00000019841	Rev3l	0.159319	0.124725	0.540676
ENSMUSG00000019842	Traf3ip2	0.414541	0.119282	0.535391
ENSMUSG00000019843	Fyn	-0.147261	0.369739	0.694176
ENSMUSG00000019845	Tube1	-0.408702	0.21816	0.593372
ENSMUSG00000019846	Lama4	-0.0436109	0.828615	0.93441
ENSMUSG00000019848	Popdc3	0.40776	0.515207	0.779564
ENSMUSG00000019849	Prep	0.065376	0.374104	0.696552
ENSMUSG00000019850	Tnfaip3	-0.313586	0.138687	0.547536
ENSMUSG00000019851	Perp	0.220183	0.528928	0.785939
ENSMUSG00000019852	Arfgef3	-0.183053	0.59336	0.8215
ENSMUSG00000019853	Hebp2	-0.181242	0.160189	0.558487
ENSMUSG00000019854	Reps1	0.110007	0.26044	0.62272
ENSMUSG00000019856	Fam184a	0.229866	0.705119	0.882405
ENSMUSG00000019857	Asf1a	0.110603	0.458696	0.746958
ENSMUSG00000019861	Gopc	0.0843319	0.305206	0.654258
ENSMUSG00000019863	Qrsl1	0.0450978	0.756981	0.90438
ENSMUSG00000019864	Rtn4ip1	0.142871	0.570804	0.81049
ENSMUSG00000019866	Crybg1	-0.00318165	0.992873	0.997296
ENSMUSG00000019868	Vta1	-0.185698	0.142736	0.550396
ENSMUSG00000019872	Smpdl3a	0.0712711	0.67362	0.867212
ENSMUSG00000019873	Reep3	0.110427	0.282687	0.639345
ENSMUSG00000019874	Fabp7	-1.5002	0.0051189	0.401237
ENSMUSG00000019876	Pkib	-1.24178	0.122421	0.539451
ENSMUSG00000019877	Serinc1	0.158868	0.214456	0.589826
ENSMUSG00000019878	Hsf2	0.247422	0.0742733	0.502595
ENSMUSG00000019880	Rspo3	-0.446026	0.0197945	0.440485
ENSMUSG00000019883	Echdc1	0.118182	0.280038	0.63729
ENSMUSG00000019889	Ptprk	0.185382	0.564398	0.806013
ENSMUSG00000019891	Dcbld1	0.480923	0.32861	0.671126
ENSMUSG00000019892	Lrriq1	1.65891	0.241687	0.612029
ENSMUSG00000019894	Slc6a15	0.38306	0.584802	0.816741
ENSMUSG00000019897	Ccdc59	-0.0951144	0.4588	0.746978
ENSMUSG00000019899	Lama2	0.615726	0.125718	0.54096
ENSMUSG00000019906	Lin7a	0.784328	0.172757	0.568007
ENSMUSG00000019907	Ppp1r12a	-0.0147238	0.886878	0.958252
ENSMUSG00000019913	Sim1	-0.384058	0.264073	0.625094
ENSMUSG00000019916	P4ha1	-0.135809	0.295985	0.649573
ENSMUSG00000019917	2022-09-10	-0.149643	0.316344	0.662274
ENSMUSG00000019920	Lims1	-0.0486824	0.532144	0.787829
ENSMUSG00000019923	Zwint	0.388424	0.13856	0.547499
ENSMUSG00000019927	Ube2d1	0.215049	0.150449	0.5555
ENSMUSG00000019929	Dcn	-0.279975	0.477518	0.758788
ENSMUSG00000019932	Kera	-1.30692	0.185237	0.572662
ENSMUSG00000019936	Epyc	-1.37101	0.0989027	0.517111
ENSMUSG00000019942	Cdk1	-0.466047	0.0129953	0.422389
ENSMUSG00000019943	Atp2b1	-0.0190683	0.847532	0.943269
ENSMUSG00000019944	Rhobtb1	0.306891	0.0410457	0.476106
ENSMUSG00000019947	Arid5b	0.386475	0.0430521	0.480611
ENSMUSG00000019948	Actr6	-0.143502	0.340207	0.676945
ENSMUSG00000019951	Uhrf1bp1l	0.0470567	0.562207	0.804763
ENSMUSG00000019952	Poc1b	-0.150775	0.187312	0.574223
ENSMUSG00000019960	Dusp6	-0.088652	0.53488	0.789085
ENSMUSG00000019961	Tmpo	-0.306857	0.177183	0.569208
ENSMUSG00000019966	Kitl	0.521956	0.129321	0.544795
ENSMUSG00000019969	Psen1	0.12577	0.359719	0.688203
ENSMUSG00000019970	Sgk1	0.964065	0.135757	0.546702
ENSMUSG00000019971	Cep290	0.122999	0.269428	0.629986
ENSMUSG00000019975	Ikbip	0.089266	0.417471	0.718119
ENSMUSG00000019977	Hbs1l	0.0608854	0.476599	0.758591
ENSMUSG00000019978	Epb41l2	-0.102291	0.657204	0.857442
ENSMUSG00000019979	Apaf1	0.00179005	0.986784	0.995688
ENSMUSG00000019984	Med23	0.0470286	0.69926	0.880707
ENSMUSG00000019986	Ahi1	0.264823	0.135025	0.546702
ENSMUSG00000019987	Arg1	-1.95892	0.162115	0.559574
ENSMUSG00000019988	Nedd1	0.225243	0.141724	0.550396
ENSMUSG00000019989	Enpp3	0.579044	0.212987	0.588876
ENSMUSG00000019990	Pde7b	0.247744	0.158377	0.556725
ENSMUSG00000019992	Mtfr2	-0.568233	0.0271033	0.466746
ENSMUSG00000019996	Map7	0.395989	0.253112	0.619589
ENSMUSG00000019997	Ccn2	0.0139968	0.976074	0.992727
ENSMUSG00000019998	Stx7	-0.263798	0.0780942	0.505012
ENSMUSG00000020000	Moxd1	-0.580546	0.190194	0.574917
ENSMUSG00000020003	Pex7	0.270007	0.0545856	0.493686
ENSMUSG00000020007	Il20ra	0.88566	0.172554	0.567688
ENSMUSG00000020009	Ifngr1	0.327414	0.184226	0.571527
ENSMUSG00000020015	Cdk17	-0.0391956	0.740644	0.897514
ENSMUSG00000020017	Hal	-0.387285	0.658239	0.85797
ENSMUSG00000020018	Snrpf	-0.0849443	0.643098	0.851868
ENSMUSG00000020019	Ntn4	0.104263	0.79017	0.920122
ENSMUSG00000020021	Fgd6	-0.0475764	0.826201	0.933475
ENSMUSG00000020022	Ndufa12	0.147767	0.330692	0.671564
ENSMUSG00000020023	Tmcc3	-0.633278	0.0356028	0.467714
ENSMUSG00000020024	Cep83	-0.305654	0.210869	0.587435
ENSMUSG00000020027	Socs2	-0.0893096	0.821591	0.931607
ENSMUSG00000020029	Nudt4	-0.15729	0.450266	0.742368
ENSMUSG00000020032	Nuak1	0.384411	0.15423	0.556401
ENSMUSG00000020034	Tcp11l2	0.539452	0.0761609	0.50297
ENSMUSG00000020037	Rfx4	-0.000204492	0.999657	0.999904
ENSMUSG00000020038	Cry1	0.290305	0.107658	0.523588
ENSMUSG00000020042	Btbd11	0.324653	0.265654	0.6255
ENSMUSG00000020044	Timp3	-0.589752	0.230465	0.604141
ENSMUSG00000020048	Hsp90b1	0.0583617	0.550831	0.797738
ENSMUSG00000020053	Igf1	-0.54915	0.131159	0.546297
ENSMUSG00000020056	Washc3	0.0451508	0.727088	0.892278
ENSMUSG00000020057	Dram1	-0.0891162	0.469337	0.753616
ENSMUSG00000020062	Slc5a8	-0.603773	0.686097	0.874207
ENSMUSG00000020063	Sirt1	0.263022	0.0295633	0.467714
ENSMUSG00000020064	Herc4	0.0549239	0.519706	0.781899
ENSMUSG00000020069	Hnrnph3	0.168865	0.0938349	0.511893
ENSMUSG00000020070	Rufy2	0.0860039	0.563327	0.805138
ENSMUSG00000020072	Pbld2	0.119099	0.796157	0.922863
ENSMUSG00000020074	Ccar1	0.0247569	0.797645	0.923308
ENSMUSG00000020075	Ddx21	0.0743894	0.414114	0.716733
ENSMUSG00000020076	Ddx50	0.00287229	0.983547	0.994525
ENSMUSG00000020077	Srgn	-0.333309	0.0539936	0.493686
ENSMUSG00000020078	Vps26a	0.0026694	0.971724	0.991434
ENSMUSG00000020079	Supv3l1	0.121075	0.479828	0.759534
ENSMUSG00000020083	Fam241b	0.376013	0.430236	0.727801
ENSMUSG00000020085	Aifm2	0.0571708	0.594002	0.821939
ENSMUSG00000020086	H2afy2	-0.0400323	0.822418	0.931959
ENSMUSG00000020087	Tysnd1	0.183877	0.291851	0.646253
ENSMUSG00000020088	Sar1a	-0.0594194	0.497191	0.76897
ENSMUSG00000020089	Ppa1	0.145727	0.255447	0.621131
ENSMUSG00000020091	Eif4ebp2	0.203756	0.211434	0.587669
ENSMUSG00000020092	Pald1	-0.426938	0.105172	0.520807
ENSMUSG00000020097	Sgpl1	-0.153025	0.139325	0.548938
ENSMUSG00000020098	Pcbd1	-0.922543	0.144503	0.551009
ENSMUSG00000020099	Unc5b	0.175468	0.461003	0.74861
ENSMUSG00000020100	Slc29a3	0.103646	0.496653	0.76897
ENSMUSG00000020101	Vsir	-0.0582277	0.5012	0.771545
ENSMUSG00000020102	Slc16a7	-0.537072	0.0610923	0.493935
ENSMUSG00000020105	Lrig3	-0.137068	0.18396	0.571527
ENSMUSG00000020107	Anapc16	0.0980161	0.492606	0.7679
ENSMUSG00000020108	Ddit4	0.462005	0.112548	0.528335
ENSMUSG00000020109	Dnajb12	0.041791	0.732782	0.89425
ENSMUSG00000020111	Micu1	-0.162145	0.0985301	0.516574
ENSMUSG00000020114	Cand1	-0.0378627	0.701278	0.880875
ENSMUSG00000020115	Tbk1	0.0962435	0.481138	0.760245
ENSMUSG00000020116	Pno1	-0.0512738	0.58289	0.815938
ENSMUSG00000020120	Plek	-0.912354	0.0581468	0.493686
ENSMUSG00000020121	Srgap1	0.107988	0.33284	0.6729
ENSMUSG00000020122	Egfr	-0.00349229	0.96106	0.986989
ENSMUSG00000020123	Avpr1a	0.566848	0.0487654	0.49081
ENSMUSG00000020124	Usp15	-0.0119394	0.876361	0.95387
ENSMUSG00000020128	Vps54	0.287226	0.0534773	0.493686
ENSMUSG00000020130	Tbc1d15	0.157233	0.221723	0.596228
ENSMUSG00000020131	Pcsk4	-0.701414	0.278808	0.636603
ENSMUSG00000020132	Rab21	0.0163065	0.865356	0.949236
ENSMUSG00000020133	2310011J03Rik	-0.202119	0.101977	0.519326
ENSMUSG00000020134	Peli1	0.0375343	0.739175	0.897191
ENSMUSG00000020135	Apc2	-0.938267	0.028524	0.466746
ENSMUSG00000020137	Thap2	0.26756	0.029237	0.467714
ENSMUSG00000020140	Lgr5	0.321573	0.0597506	0.493686
ENSMUSG00000020142	Slc1a4	0.25567	0.0902921	0.509915
ENSMUSG00000020143	Dock2	-0.940143	0.0544643	0.493686
ENSMUSG00000020149	Rab1a	-0.0743737	0.422808	0.721408
ENSMUSG00000020150	Gamt	-0.206073	0.190409	0.574917
ENSMUSG00000020151	Ptprr	0.854382	0.0506921	0.490977
ENSMUSG00000020152	Actr2	-0.246217	0.0583103	0.493686
ENSMUSG00000020153	Ndufs7	-0.145255	0.447656	0.740489
ENSMUSG00000020154	Ptprb	0.359153	0.260974	0.622988
ENSMUSG00000020156	Mum1	-0.0374291	0.730678	0.893478
ENSMUSG00000020160	Meis1	0.155784	0.41345	0.716607
ENSMUSG00000020163	Uqcr11	-0.0990516	0.305555	0.654753
ENSMUSG00000020166	Cnot2	0.0626423	0.416044	0.71741
ENSMUSG00000020167	Tcf3	-0.463881	0.0864516	0.508226
ENSMUSG00000020170	Frs2	0.0685497	0.51436	0.779216
ENSMUSG00000020171	Yeats4	0.127661	0.328114	0.670535
ENSMUSG00000020173	Cobl	-0.293977	0.450612	0.742368
ENSMUSG00000020175	Rab36	0.428892	0.0223496	0.451498
ENSMUSG00000020176	Grb10	-0.094828	0.483531	0.762399
ENSMUSG00000020178	Adora2a	-1.18629	0.24299	0.613159
ENSMUSG00000020180	Snrpd3	0.00228455	0.978191	0.993105
ENSMUSG00000020181	Nav3	-0.499783	0.0429879	0.480611
ENSMUSG00000020182	Ddc	0.381971	0.362084	0.690298
ENSMUSG00000020183	Cpm	1.16984	0.0155291	0.432526
ENSMUSG00000020184	Mdm2	0.478649	0.371199	0.694659
ENSMUSG00000020185	E2f7	-0.471674	0.15688	0.556725
ENSMUSG00000020186	Csrp2	-0.873692	0.295341	0.649261
ENSMUSG00000020189	Osbpl8	-0.410091	0.052172	0.492203
ENSMUSG00000020190	Mknk2	-0.118702	0.178167	0.569965
ENSMUSG00000020193	Zpbp	-0.273434	0.523515	0.783715
ENSMUSG00000020196	Cabin1	0.00753424	0.934564	0.976786
ENSMUSG00000020198	Ap3d1	-0.190531	0.0794687	0.506153
ENSMUSG00000020205	Phlda1	0.502416	0.368067	0.693603
ENSMUSG00000020211	Sf3a2	-0.0892604	0.378622	0.698809
ENSMUSG00000020212	Mdm1	-0.015183	0.94113	0.979003
ENSMUSG00000020218	Wif1	-0.399802	0.389522	0.703044
ENSMUSG00000020219	Timm13	-0.331721	0.0664373	0.49762
ENSMUSG00000020220	Vps13d	0.182786	0.194227	0.57611
ENSMUSG00000020224	Llph	0.0967264	0.386107	0.701525
ENSMUSG00000020225	Tmbim4	0.189085	0.214566	0.589857
ENSMUSG00000020227	Irak3	0.0484955	0.844937	0.942136
ENSMUSG00000020228	Helb	-0.0986346	0.3351	0.673788
ENSMUSG00000020230	Prmt2	-0.251595	0.194098	0.57611
ENSMUSG00000020231	Dip2a	-0.0780848	0.5068	0.774504
ENSMUSG00000020232	Hmg20b	-0.155222	0.257297	0.621313
ENSMUSG00000020235	Fzr1	-0.254258	0.117669	0.532993
ENSMUSG00000020238	Ncln	-0.27537	0.0579774	0.493686
ENSMUSG00000020241	Col6a2	0.102841	0.446553	0.740304
ENSMUSG00000020246	Hcfc2	0.0257639	0.746496	0.900616
ENSMUSG00000020248	Nfyb	0.0318995	0.730744	0.893478
ENSMUSG00000020250	Txnrd1	0.199254	0.511827	0.777354
ENSMUSG00000020251	Glt8d2	0.34314	0.116982	0.531965
ENSMUSG00000020253	Ppm1m	0.0176105	0.898713	0.962904
ENSMUSG00000020255	D10Wsu102e	0.184267	0.233518	0.606055
ENSMUSG00000020256	Aldh1l2	-0.564196	0.233754	0.606055
ENSMUSG00000020257	Wdr82	-0.0937677	0.293835	0.648142
ENSMUSG00000020258	Glyctk	-0.0103079	0.97242	0.991834
ENSMUSG00000020260	Pofut2	0.0377025	0.713238	0.885702
ENSMUSG00000020261	Slc36a1	0.0903687	0.384796	0.700834
ENSMUSG00000020262	Adarb1	0.730516	0.129989	0.545382
ENSMUSG00000020263	Appl2	0.0573549	0.497727	0.76897
ENSMUSG00000020265	Sumo3	-0.254123	0.20476	0.583956
ENSMUSG00000020267	Hint1	-0.000895792	0.990883	0.997157
ENSMUSG00000020268	Lyrm7	1.49735	0.00393466	0.360714
ENSMUSG00000020271	Fbxw11	-0.0544231	0.493011	0.7679
ENSMUSG00000020272	Stk10	-0.66336	0.00420449	0.362802
ENSMUSG00000020273	Papolg	0.323091	0.0288132	0.467649
ENSMUSG00000020275	Rel	-0.356509	0.118918	0.534918
ENSMUSG00000020277	Pfkl	-0.108015	0.503866	0.773228
ENSMUSG00000020280	Pus10	0.206937	0.235555	0.60667
ENSMUSG00000020282	Rhbdf1	0.14693	0.126044	0.54127
ENSMUSG00000020283	Pex13	0.324151	0.0661687	0.497143
ENSMUSG00000020284	1810043G02Rik	0.309906	0.0341253	0.467714
ENSMUSG00000020287	Mpg	0.0879179	0.498332	0.769468
ENSMUSG00000020288	Ahsa2	0.330081	0.0135649	0.422389
ENSMUSG00000020289	Nprl3	0.21539	0.083559	0.508156
ENSMUSG00000020290	Xpo1	0.330189	0.318323	0.663402
ENSMUSG00000020297	Nsg2	-1.939	0.0705925	0.499951
ENSMUSG00000020300	Cpeb4	0.129721	0.324459	0.668514
ENSMUSG00000020303	Stc2	1.00692	0.020708	0.443383
ENSMUSG00000020305	Asb3	0.0191472	0.879061	0.954715
ENSMUSG00000020307	Cdc34	0.107814	0.666784	0.863693
ENSMUSG00000020308	Tpgs1	-0.14036	0.652283	0.855548
ENSMUSG00000020309	Chac2	-0.035281	0.848939	0.943482
ENSMUSG00000020311	Erlec1	0.258168	0.132505	0.546702
ENSMUSG00000020312	Shc2	0.39381	0.0471955	0.49081
ENSMUSG00000020315	Sptbn1	0.0973451	0.693116	0.878906
ENSMUSG00000020319	Wdpcp	0.222623	0.242168	0.612253
ENSMUSG00000020321	Mdh1	0.0845267	0.258392	0.621766
ENSMUSG00000020325	Fstl3	0.241302	0.40036	0.710132
ENSMUSG00000020326	Ccng1	0.328549	0.47872	0.75926
ENSMUSG00000020328	Nudcd2	0.0526741	0.81657	0.929163
ENSMUSG00000020329	Polrmt	-0.0586966	0.748885	0.900951
ENSMUSG00000020330	Hmmr	-0.992868	0.0165938	0.436118
ENSMUSG00000020331	Hcn2	0.302177	0.505968	0.774172
ENSMUSG00000020333	Acsl6	-0.261078	0.414893	0.71704
[truncated: 14,217 more rows]

## Sheet: Day 4
ensid_gene	gene	log2fc (DKO/WT)	pvalue	fdr
ENSMUSG00000000001	Gnai3	-0.0240357	0.812184	0.970444
ENSMUSG00000000028	Cdc45	0.253071	0.273978	0.865217
ENSMUSG00000000031	H19	0.203388	0.509105	0.910588
ENSMUSG00000000037	Scml2	0.361141	0.266779	0.863238
ENSMUSG00000000056	Narf	0.166423	0.239047	0.860963
ENSMUSG00000000058	Cav2	0.154879	0.379679	0.880622
ENSMUSG00000000078	Klf6	-0.344327	0.0411253	0.856672
ENSMUSG00000000085	Scmh1	-0.219868	0.231441	0.859037
ENSMUSG00000000088	Cox5a	0.230134	0.138255	0.856672
ENSMUSG00000000093	Tbx2	-0.0305054	0.928678	0.990786
ENSMUSG00000000094	Tbx4	-0.105131	0.826196	0.973219
ENSMUSG00000000120	Ngfr	-0.281022	0.209512	0.856672
ENSMUSG00000000126	Wnt9a	-0.593501	0.260133	0.862832
ENSMUSG00000000127	Fer	-0.0522589	0.763687	0.960106
ENSMUSG00000000131	Xpo6	-0.0959605	0.317761	0.873864
ENSMUSG00000000134	Tfe3	-0.105874	0.216782	0.856672
ENSMUSG00000000142	Axin2	0.0586809	0.649842	0.935875
ENSMUSG00000000148	Brat1	0.106105	0.446511	0.895516
ENSMUSG00000000149	Gna12	0.028283	0.813444	0.970444
ENSMUSG00000000154	Slc22a18	-0.793034	0.0202235	0.837971
ENSMUSG00000000167	Pih1d2	0.237917	0.392135	0.884588
ENSMUSG00000000168	Dlat	0.53576	0.121271	0.856672
ENSMUSG00000000171	Sdhd	0.202926	0.175148	0.856672
ENSMUSG00000000182	Fgf23	0.236957	0.500787	0.908884
ENSMUSG00000000184	Ccnd2	0.0230947	0.867931	0.979917
ENSMUSG00000000194	Gpr107	-0.131395	0.142354	0.856672
ENSMUSG00000000197	Nalcn	0.304884	0.562484	0.920027
ENSMUSG00000000223	Drp2	0.198616	0.509986	0.910588
ENSMUSG00000000247	Lhx2	-1.42188	0.0960632	0.856672
ENSMUSG00000000253	Gmpr	0.157256	0.461999	0.902427
ENSMUSG00000000266	Mid2	-0.0915133	0.323935	0.873864
ENSMUSG00000000275	Trim25	-0.000278137	0.997912	0.999779
ENSMUSG00000000276	Dgke	0.11235	0.457171	0.901339
ENSMUSG00000000278	Scpep1	-0.153642	0.315058	0.873864
ENSMUSG00000000282	Mnt	-0.0568546	0.742803	0.957197
ENSMUSG00000000290	Itgb2	-0.641193	0.0504157	0.856672
ENSMUSG00000000295	Hddc2	-0.023165	0.831312	0.973536
ENSMUSG00000000296	Tpd52l1	-0.728176	0.0217495	0.837971
ENSMUSG00000000301	Pemt	-0.323821	0.293202	0.872075
ENSMUSG00000000303	Cdh1	-0.318726	0.681124	0.943001
ENSMUSG00000000305	Cdh4	-0.673394	0.0220936	0.837971
ENSMUSG00000000308	Ckmt1	-0.719884	0.303539	0.873864
ENSMUSG00000000318	Clec10a	-0.681788	0.186423	0.856672
ENSMUSG00000000320	Alox12	-0.0376229	0.970986	0.99596
ENSMUSG00000000325	Arvcf	0.220714	0.193938	0.856672
ENSMUSG00000000326	Comt	0.114655	0.220913	0.856672
ENSMUSG00000000339	Rtca	0.0126674	0.899263	0.984637
ENSMUSG00000000340	Dbt	0.104884	0.51027	0.910588
ENSMUSG00000000346	Dazap2	-0.0886383	0.365992	0.879291
ENSMUSG00000000355	Mcts1	0.237579	0.052279	0.856672
ENSMUSG00000000359	Rem1	0.693393	0.633575	0.932199
ENSMUSG00000000365	Rnf17	0.396079	0.580535	0.921915
ENSMUSG00000000374	Trappc10	-0.0845299	0.404422	0.888678
ENSMUSG00000000378	Ccm2	-0.0849736	0.444327	0.895086
ENSMUSG00000000384	Tbrg4	0.148357	0.33063	0.873864
ENSMUSG00000000386	Mx1	-1.45756	0.253585	0.862115
ENSMUSG00000000392	Fap	-0.294435	0.160045	0.856672
ENSMUSG00000000399	Ndufa9	0.201963	0.321905	0.873864
ENSMUSG00000000402	Egfl6	0.625024	0.162255	0.856672
ENSMUSG00000000416	Cttnbp2	-0.00849295	0.968711	0.99564
ENSMUSG00000000420	Galnt1	0.0214382	0.80408	0.969289
ENSMUSG00000000439	Mkrn2	0.0711529	0.462006	0.902427
ENSMUSG00000000440	Pparg	0.44819	0.130445	0.856672
ENSMUSG00000000441	Raf1	-0.104765	0.480074	0.907058
ENSMUSG00000000486	2022-09-01	-0.0882908	0.708817	0.950198
ENSMUSG00000000530	Acvrl1	-0.281535	0.0416272	0.856672
ENSMUSG00000000531	Grasp	-0.129437	0.713781	0.951533
ENSMUSG00000000532	Acvr1b	0.0900286	0.610962	0.928622
ENSMUSG00000000538	Tom1l2	-0.0305186	0.69515	0.946649
ENSMUSG00000000552	Zfp385a	0.195823	0.137339	0.856672
ENSMUSG00000000555	Itga5	-0.397115	0.112105	0.856672
ENSMUSG00000000560	Gabra2	-0.591924	0.308387	0.873864
ENSMUSG00000000561	Wdr77	0.106716	0.240735	0.860963
ENSMUSG00000000563	Atp5f1	0.195067	0.13857	0.856672
ENSMUSG00000000567	Sox9	0.140085	0.481766	0.907058
ENSMUSG00000000568	Hnrnpd	-0.000294206	0.997501	0.999779
ENSMUSG00000000579	Dynlt1c	0.178489	0.15772	0.856672
ENSMUSG00000000581	C1d	0.0173557	0.829695	0.973461
ENSMUSG00000000594	Gm2a	-0.0536898	0.606723	0.927589
ENSMUSG00000000600	Krit1	0.0488889	0.590117	0.922164
ENSMUSG00000000605	Clcn4	-0.181072	0.0780456	0.856672
ENSMUSG00000000627	Sema4f	-0.160057	0.730318	0.955983
ENSMUSG00000000628	Hk2	0.0857764	0.509941	0.910588
ENSMUSG00000000631	Myo18a	-0.0198069	0.878249	0.981138
ENSMUSG00000000682	Cd52	-0.19293	0.348775	0.87766
ENSMUSG00000000686	Abhd15	0.413403	0.287723	0.870479
ENSMUSG00000000690	Hoxb6	-0.298099	0.0729304	0.856672
ENSMUSG00000000693	Loxl3	0.27772	0.0383375	0.856672
ENSMUSG00000000708	Kat2b	0.106791	0.530265	0.915613
ENSMUSG00000000711	Rab5b	0.014519	0.859314	0.977363
ENSMUSG00000000730	Dnmt3l	-0.702912	0.14994	0.856672
ENSMUSG00000000732	Icosl	0.0735329	0.687807	0.945449
ENSMUSG00000000738	Spg7	0.206194	0.120784	0.856672
ENSMUSG00000000739	Sult5a1	-0.24677	0.700771	0.94789
ENSMUSG00000000740	Rpl13	0.0645291	0.659746	0.937259
ENSMUSG00000000743	Chmp1a	-0.051895	0.608757	0.928164
ENSMUSG00000000751	Rpa1	-0.118356	0.217873	0.856672
ENSMUSG00000000753	Serpinf1	0.121421	0.647044	0.93569
ENSMUSG00000000759	Tubgcp3	0.0784194	0.380137	0.880622
ENSMUSG00000000776	Polr3d	0.318376	0.0238532	0.837971
ENSMUSG00000000782	Tcf7	-0.13426	0.832628	0.973799
ENSMUSG00000000787	Ddx3x	-0.0521892	0.625403	0.931409
ENSMUSG00000000794	Kcnn3	-0.689868	0.0962764	0.856672
ENSMUSG00000000804	Usp32	-0.0586061	0.462285	0.902427
ENSMUSG00000000805	Car4	1.60384	0.0741157	0.856672
ENSMUSG00000000811	Txnrd3	0.286155	0.0820933	0.856672
ENSMUSG00000000823	Zfp512b	0.121869	0.206434	0.856672
ENSMUSG00000000826	Dnajc5	-0.0511195	0.514533	0.910711
ENSMUSG00000000827	Tpd52l2	-0.0462264	0.561462	0.920027
ENSMUSG00000000838	Fmr1	0.150083	0.387032	0.882807
ENSMUSG00000000861	Bcl11a	-0.624604	0.153257	0.856672
ENSMUSG00000000876	Pxmp4	0.424277	0.127853	0.856672
ENSMUSG00000000881	Dlg3	-0.0310229	0.82628	0.973219
ENSMUSG00000000884	Gnb1l	0.150251	0.579101	0.921839
ENSMUSG00000000901	Mmp11	-0.26917	0.273601	0.865217
ENSMUSG00000000902	Smarcb1	0.0651758	0.590949	0.922699
ENSMUSG00000000915	Hip1r	0.0175194	0.94623	0.992597
ENSMUSG00000000916	Nsun5	-0.0839899	0.513503	0.910711
ENSMUSG00000000934	Top1mt	0.0379709	0.814636	0.970737
ENSMUSG00000000938	Hoxa10	-0.113642	0.403814	0.888676
ENSMUSG00000000942	Hoxa4	-0.301411	0.452339	0.899724
ENSMUSG00000000948	Gm38393	0.136006	0.427223	0.893075
ENSMUSG00000000957	Mmp14	-0.839011	0.00449908	0.526307
ENSMUSG00000000958	Slc7a7	0.968845	0.00559742	0.573999
ENSMUSG00000000959	Oxa1l	0.384088	0.00228663	0.388369
ENSMUSG00000000976	Heatr6	-0.116982	0.316702	0.873864
ENSMUSG00000000982	Ccl3	0.453214	0.243193	0.861689
ENSMUSG00000001016	Ilf2	0.0197517	0.855846	0.977008
ENSMUSG00000001017	Chtop	0.0280115	0.74437	0.957416
ENSMUSG00000001018	Snapin	-0.0417799	0.759501	0.960008
ENSMUSG00000001020	S100a4	1.08034	0.00255762	0.408843
ENSMUSG00000001025	S100a6	0.561936	0.0623861	0.856672
ENSMUSG00000001027	Scn4a	2.57676	0.00658999	0.626339
ENSMUSG00000001034	Mapk7	0.0266858	0.843188	0.97542
ENSMUSG00000001036	Epn2	-0.193797	0.0782084	0.856672
ENSMUSG00000001039	B9d1	0.0353656	0.830198	0.973536
ENSMUSG00000001052	Sec24b	-0.072206	0.457746	0.901339
ENSMUSG00000001053	N4bp3	0.322739	0.440869	0.895086
ENSMUSG00000001054	Rmnd5b	0.0352775	0.780297	0.964109
ENSMUSG00000001056	Nhp2	0.146481	0.209579	0.856672
ENSMUSG00000001062	Vps9d1	-0.0688683	0.601948	0.926121
ENSMUSG00000001065	Zfp276	-0.0395776	0.793102	0.966225
ENSMUSG00000001082	Mfsd10	0.116159	0.317115	0.873864
ENSMUSG00000001089	Luzp1	-0.287894	0.0864139	0.856672
ENSMUSG00000001098	Kctd10	0.0123356	0.876306	0.980926
ENSMUSG00000001100	Poldip2	0.150405	0.107971	0.856672
ENSMUSG00000001105	Ift20	0.0767053	0.580887	0.921915
ENSMUSG00000001119	Col6a1	0.350124	0.178324	0.856672
ENSMUSG00000001120	Pcbp3	0.170434	0.600861	0.926121
ENSMUSG00000001123	Lgals9	-0.110157	0.63323	0.932199
ENSMUSG00000001127	Araf	0.0653257	0.404528	0.888678
ENSMUSG00000001128	Cfp	-0.252186	0.0858898	0.856672
ENSMUSG00000001131	Timp1	0.537751	0.0567224	0.856672
ENSMUSG00000001134	Uxt	0.13321	0.359518	0.879291
ENSMUSG00000001138	Cnnm3	-0.115436	0.427439	0.893075
ENSMUSG00000001143	Lman2l	-0.08754	0.399056	0.886681
ENSMUSG00000001150	Mcm3ap	-0.0363725	0.687992	0.945449
ENSMUSG00000001151	Pcnt	0.0314421	0.801099	0.968645
ENSMUSG00000001156	Mxd1	0.102587	0.307644	0.873864
ENSMUSG00000001157	Gmcl1	-0.117584	0.412929	0.889662
ENSMUSG00000001158	Snrnp27	-0.0349829	0.741066	0.956503
ENSMUSG00000001166	Oas1c	-0.0661926	0.810151	0.970444
ENSMUSG00000001173	Ocrl	-0.163873	0.154059	0.856672
ENSMUSG00000001175	Calm1	-0.00720936	0.950164	0.992615
ENSMUSG00000001211	Agpat3	-0.0163299	0.847454	0.975872
ENSMUSG00000001227	Sema6b	-0.0442263	0.864989	0.978975
ENSMUSG00000001228	Uhrf1	0.0587769	0.76804	0.961745
ENSMUSG00000001229	Dpp9	-0.0238299	0.816491	0.971113
ENSMUSG00000001240	Ramp2	-0.550876	0.040727	0.856672
ENSMUSG00000001247	Lsr	-0.487642	0.479753	0.907058
ENSMUSG00000001248	Gramd1a	0.180066	0.314658	0.873864
ENSMUSG00000001270	Ckb	0.0171242	0.960853	0.994551
ENSMUSG00000001280	Sp1	-0.15747	0.188287	0.856672
ENSMUSG00000001285	Myg1	0.052806	0.607074	0.927742
ENSMUSG00000001288	Rarg	-0.211338	0.391886	0.884588
ENSMUSG00000001289	Pfdn5	0.0284587	0.777181	0.963774
ENSMUSG00000001300	Efnb2	0.0484287	0.811371	0.970444
ENSMUSG00000001305	Rrp15	0.0484187	0.652516	0.93621
ENSMUSG00000001313	Rnd2	-0.308279	0.110449	0.856672
ENSMUSG00000001323	Srr	-0.141915	0.196016	0.856672
ENSMUSG00000001333	Sync	-0.82462	0.159964	0.856672
ENSMUSG00000001348	Acp5	0.116222	0.611698	0.928622
ENSMUSG00000001349	Cnn1	-0.163323	0.811941	0.970444
ENSMUSG00000001366	Fbxo9	0.0389874	0.765132	0.960787
ENSMUSG00000001376	Vps50	0.0269075	0.787759	0.964971
ENSMUSG00000001380	Hars	0.0366927	0.707253	0.949898
ENSMUSG00000001383	Zmat2	-0.0438352	0.604646	0.927197
ENSMUSG00000001403	Ube2c	0.87581	0.0235728	0.837971
ENSMUSG00000001415	Smg5	0.107482	0.227315	0.858583
ENSMUSG00000001416	Cct3	0.0267952	0.771153	0.962938
ENSMUSG00000001418	Glmp	-0.265027	0.15516	0.856672
ENSMUSG00000001419	Mef2d	-0.0482805	0.663036	0.937872
ENSMUSG00000001420	Tmem79	0.392408	0.150447	0.856672
ENSMUSG00000001424	Snd1	0.0618722	0.529099	0.915613
ENSMUSG00000001435	Col18a1	-0.533511	0.0215991	0.837971
ENSMUSG00000001436	Slc19a1	0.0981954	0.37157	0.879962
ENSMUSG00000001440	Kpnb1	-0.0946697	0.405962	0.88885
ENSMUSG00000001441	Npepps	-0.156545	0.279812	0.865217
ENSMUSG00000001445	Mrpl10	0.0774633	0.367722	0.879291
ENSMUSG00000001467	Cyp51	0.72331	0.229452	0.859037
ENSMUSG00000001472	Tcf25	0.0788034	0.360792	0.879291
ENSMUSG00000001473	Tubb6	0.123441	0.433799	0.893624
ENSMUSG00000001482	Def8	0.0170621	0.860086	0.977524
ENSMUSG00000001497	Pax9	-0.101224	0.66696	0.939262
ENSMUSG00000001504	Irx2	0.308248	0.0518883	0.856672
ENSMUSG00000001506	Col1a1	0.479576	0.229344	0.859037
ENSMUSG00000001507	Itga3	-0.0447955	0.781207	0.964109
ENSMUSG00000001517	Foxm1	0.173087	0.403691	0.888676
ENSMUSG00000001518	Itfg2	0.172414	0.154779	0.856672
ENSMUSG00000001520	Nrip2	-0.341123	0.474705	0.905907
ENSMUSG00000001521	Tulp3	-0.123346	0.317573	0.873864
ENSMUSG00000001524	Gtf2h4	0.0777902	0.437091	0.894097
ENSMUSG00000001525	Tubb5	-0.113513	0.396438	0.885493
ENSMUSG00000001542	Ell2	0.12782	0.354457	0.878669
ENSMUSG00000001552	Jup	-0.100925	0.558463	0.920027
ENSMUSG00000001555	Fkbp10	0.167525	0.187376	0.856672
ENSMUSG00000001558	Klhl10	0.567947	0.385773	0.882807
ENSMUSG00000001569	Nom1	-0.0213841	0.827844	0.973277
ENSMUSG00000001576	Ergic1	-0.122285	0.368831	0.879503
ENSMUSG00000001604	Tcea3	-0.124667	0.560104	0.920027
ENSMUSG00000001627	Ifrd1	0.13945	0.475299	0.905971
ENSMUSG00000001630	Stk38l	-0.133748	0.339041	0.876576
ENSMUSG00000001632	Brpf1	-0.0484546	0.621567	0.930675
ENSMUSG00000001642	Akr1b3	0.173257	0.152662	0.856672
ENSMUSG00000001655	Hoxc13	-1.11846	0.239917	0.860963
ENSMUSG00000001656	Hoxc11	-0.875867	0.269026	0.865217
ENSMUSG00000001657	Hoxc8	0.233531	0.46174	0.902427
ENSMUSG00000001661	Hoxc6	0.0625597	0.664622	0.938125
ENSMUSG00000001663	Gstt1	0.595855	0.13739	0.856672
ENSMUSG00000001665	Gstt3	-0.0614743	0.63322	0.932199
ENSMUSG00000001666	Ddt	0.276261	0.263848	0.86305
ENSMUSG00000001670	Tat	-0.221158	0.779177	0.963985
ENSMUSG00000001674	Ddx18	-0.0490896	0.584137	0.921915
ENSMUSG00000001687	Ubl3	-0.107928	0.50062	0.908884
ENSMUSG00000001700	Gramd3	-0.0164104	0.885308	0.982117
ENSMUSG00000001707	Eef1e1	-0.104621	0.494477	0.908794
ENSMUSG00000001729	Akt1	-0.127173	0.205934	0.856672
ENSMUSG00000001739	Cldn15	-0.0134382	0.968101	0.99564
ENSMUSG00000001741	Il16	-0.0833367	0.734678	0.956081
ENSMUSG00000001750	Tcirg1	-0.0333064	0.829595	0.973413
ENSMUSG00000001751	Naglu	-0.351573	0.0552281	0.856672
ENSMUSG00000001755	Coasy	-0.00384874	0.973148	0.996608
ENSMUSG00000001761	Smo	-0.150294	0.121694	0.856672
ENSMUSG00000001763	Tspan33	-0.353689	0.415052	0.889662
ENSMUSG00000001767	Crnkl1	-0.0276112	0.785113	0.964563
ENSMUSG00000001768	Rin2	0.124171	0.683099	0.943892
ENSMUSG00000001773	Folh1	-0.744917	0.0119251	0.761765
ENSMUSG00000001774	Chordc1	-0.00321346	0.968251	0.99564
ENSMUSG00000001783	Rtcb	0.0251022	0.787347	0.964971
ENSMUSG00000001785	Pwp1	0.0116051	0.902383	0.985165
ENSMUSG00000001786	Fbxo7	-0.172171	0.117499	0.856672
ENSMUSG00000001794	Capns1	0.0256667	0.816678	0.971113
ENSMUSG00000001802	Lrp3	0.0290434	0.874795	0.980514
ENSMUSG00000001829	Clpb	-0.0911352	0.487081	0.908723
ENSMUSG00000001833	2022-09-07	0.0390171	0.713693	0.951493
ENSMUSG00000001844	Zdhhc4	0.270531	0.0320097	0.850305
ENSMUSG00000001847	Rac1	-0.0146709	0.851082	0.976862
ENSMUSG00000001855	Nup214	0.0022319	0.977411	0.997183
ENSMUSG00000001864	Aif1l	-0.512445	0.128344	0.856672
ENSMUSG00000001870	Ltbp1	0.154137	0.458249	0.901339
ENSMUSG00000001891	Ugp2	-0.0189751	0.888334	0.982453
ENSMUSG00000001909	Trmt1	0.0983618	0.351266	0.87766
ENSMUSG00000001910	Nacc1	-0.0401592	0.744529	0.957416
ENSMUSG00000001911	Nfix	0.0452347	0.749274	0.957992
ENSMUSG00000001918	Slc1a5	0.388687	0.48644	0.908723
ENSMUSG00000001924	Uba1	-0.000799047	0.993336	0.999439
ENSMUSG00000001930	Vwf	-0.129093	0.8193	0.971521
ENSMUSG00000001942	Siae	0.155538	0.246075	0.861689
ENSMUSG00000001946	Esam	-0.764217	0.314217	0.873864
ENSMUSG00000001948	Spa17	0.173401	0.795821	0.966977
ENSMUSG00000001962	Fam50a	-0.0348165	0.790751	0.965745
ENSMUSG00000001964	Emd	-0.19886	0.288311	0.87054
ENSMUSG00000001983	Taco1	0.218509	0.174958	0.856672
ENSMUSG00000001986	Gria3	0.0414977	0.746031	0.957592
ENSMUSG00000001995	Sipa1l2	-0.0696864	0.77409	0.963521
ENSMUSG00000001998	Ap4e1	-0.0754607	0.438532	0.894146
ENSMUSG00000001999	Blvra	0.071744	0.594396	0.923544
ENSMUSG00000002006	Pdzd4	-0.176636	0.339521	0.876576
ENSMUSG00000002010	Idh3g	0.211096	0.181375	0.856672
ENSMUSG00000002014	Ssr4	-0.013511	0.868921	0.980129
ENSMUSG00000002015	Bcap31	0.146302	0.168875	0.856672
ENSMUSG00000002017	Fam98a	0.0242689	0.846387	0.975872
ENSMUSG00000002020	Ltbp2	0.195179	0.327343	0.873864
ENSMUSG00000002028	Kmt2a	-0.218268	0.125383	0.856672
ENSMUSG00000002031	Ift46	-0.011103	0.895741	0.983485
ENSMUSG00000002032	Tmem25	0.35274	0.300599	0.873864
ENSMUSG00000002043	Trappc6a	0.462626	0.0119603	0.761765
ENSMUSG00000002052	Supt6	-0.0437534	0.576405	0.921839
ENSMUSG00000002055	Spag5	0.391684	0.06986	0.856672
ENSMUSG00000002058	Unc119	-0.0656657	0.572005	0.92062
ENSMUSG00000002059	Rab34	0.12209	0.218367	0.856672
ENSMUSG00000002064	Sdf2	-0.0284757	0.740917	0.956503
ENSMUSG00000002068	Ccne1	-0.141166	0.149247	0.856672
ENSMUSG00000002076	Hsf2bp	0.211461	0.784705	0.964563
ENSMUSG00000002083	Bbc3	0.0702487	0.74114	0.956503
ENSMUSG00000002102	Psmc3	-0.0399366	0.653454	0.93621
ENSMUSG00000002103	Acp2	-0.0164934	0.847075	0.975872
ENSMUSG00000002105	Slc39a13	-0.0240295	0.850693	0.976862
ENSMUSG00000002107	Celf2	0.069325	0.614526	0.928737
ENSMUSG00000002108	Nr1h3	0.502012	0.324632	0.873864
ENSMUSG00000002109	Ddb2	0.235879	0.0990487	0.856672
ENSMUSG00000002111	Spi1	-0.258648	0.140191	0.856672
ENSMUSG00000002129	Sf3a1	0.0922742	0.38373	0.882221
ENSMUSG00000002147	Stat6	-0.0464812	0.563372	0.920027
ENSMUSG00000002190	Clgn	0.308098	0.577606	0.921839
ENSMUSG00000002205	Vrk3	-0.0379913	0.683242	0.944009
ENSMUSG00000002210	Smg9	-0.375216	0.0376185	0.856672
ENSMUSG00000002221	Paxip1	-0.0693617	0.536735	0.915932
ENSMUSG00000002222	Rmnd5a	-0.0175422	0.824813	0.97306
ENSMUSG00000002227	Mov10	0.188281	0.482077	0.907109
ENSMUSG00000002228	Ppm1j	0.207412	0.627867	0.932199
ENSMUSG00000002233	Rhoc	-0.139167	0.131934	0.856672
ENSMUSG00000002249	Tead3	0.0100969	0.939466	0.9912
ENSMUSG00000002250	Ppard	-0.0389525	0.736595	0.956081
ENSMUSG00000002257	Def6	0.0777929	0.752603	0.958687
ENSMUSG00000002265	Peg3	0.0285132	0.930609	0.990786
ENSMUSG00000002266	Zim1	-0.357728	0.495406	0.908794
ENSMUSG00000002274	Metrn	0.0204516	0.918553	0.987706
ENSMUSG00000002279	Lmf1	0.0915584	0.458989	0.901339
ENSMUSG00000002280	Narfl	0.0480325	0.645974	0.93569
ENSMUSG00000002289	Angptl4	0.888923	0.0834816	0.856672
ENSMUSG00000002297	Dbf4	0.313517	0.0789903	0.856672
ENSMUSG00000002307	Daxx	0.125939	0.221931	0.856876
ENSMUSG00000002308	Cd320	0.115515	0.327172	0.873864
ENSMUSG00000002319	Ipo4	0.0498397	0.647569	0.93569
ENSMUSG00000002320	Tm9sf1	0.00760921	0.926338	0.990488
ENSMUSG00000002324	Rec8	1.04808	0.189518	0.856672
ENSMUSG00000002325	Irf9	-0.0994174	0.587449	0.921915
ENSMUSG00000002326	Gmpr2	0.0562046	0.613454	0.928622
ENSMUSG00000002329	Mdp1	0.0137221	0.896124	0.983485
ENSMUSG00000002332	Dhrs1	0.202546	0.209367	0.856672
ENSMUSG00000002341	Ncan	-1.80186	0.000145398	0.106269
ENSMUSG00000002342	Tmem161a	0.0459254	0.57033	0.92062
ENSMUSG00000002343	Armc6	0.0856359	0.713256	0.951154
ENSMUSG00000002345	Borcs8	0.0656614	0.509578	0.910588
ENSMUSG00000002346	Slc25a42	0.252548	0.194159	0.856672
ENSMUSG00000002365	Snx9	-0.328022	0.0562645	0.856672
ENSMUSG00000002372	Ranbp3	-0.0343993	0.653153	0.93621
ENSMUSG00000002379	Ndufa11	0.0704309	0.62272	0.930786
ENSMUSG00000002393	Nr2f6	-0.0215478	0.86934	0.980135
ENSMUSG00000002395	Use1	-0.0411402	0.64961	0.935875
ENSMUSG00000002396	Ocel1	0.0362342	0.798895	0.968187
ENSMUSG00000002409	Dyrk1b	0.0343559	0.850007	0.976862
ENSMUSG00000002413	Braf	-0.032317	0.68927	0.945449
ENSMUSG00000002416	Ndufb2	0.176913	0.390867	0.884414
ENSMUSG00000002428	Hltf	0.169135	0.0677827	0.856672
ENSMUSG00000002455	Prpf6	0.0729168	0.422578	0.891337
ENSMUSG00000002458	Rgs19	-0.0752343	0.477068	0.906216
ENSMUSG00000002475	Abhd3	0.0289891	0.886136	0.982117
ENSMUSG00000002477	Snrpd1	-0.0103637	0.916811	0.987388
ENSMUSG00000002486	Tchp	-0.0845627	0.476497	0.905971
ENSMUSG00000002489	Tiam1	-0.077322	0.621046	0.930675
ENSMUSG00000002496	Tsc2	-0.00715524	0.934099	0.990786
ENSMUSG00000002504	Slc9a3r2	-0.0806438	0.736352	0.956081
ENSMUSG00000002524	Puf60	-0.0493139	0.596504	0.924619
ENSMUSG00000002546	Golga2	0.134305	0.207683	0.856672
ENSMUSG00000002550	Uck1	0.15866	0.518087	0.912016
ENSMUSG00000002578	Ikzf4	-0.410462	0.0546011	0.856672
ENSMUSG00000002580	Mien1	-0.0649358	0.589336	0.922092
ENSMUSG00000002602	Axl	-0.0458933	0.760948	0.960093
ENSMUSG00000002603	Tgfb1	-0.149008	0.309275	0.873864
ENSMUSG00000002608	Ccdc97	0.101726	0.401727	0.887538
ENSMUSG00000002617	Zfp40	-0.163167	0.428291	0.893075
ENSMUSG00000002625	Akap8l	0.357641	0.00459893	0.526307
ENSMUSG00000002635	Pdcd2l	-0.24116	0.158989	0.856672
ENSMUSG00000002658	Gtf2f1	0.133983	0.240562	0.860963
ENSMUSG00000002660	Clpp	0.00592296	0.970343	0.99596
ENSMUSG00000002661	Alkbh7	-0.212664	0.454342	0.900961
ENSMUSG00000002668	Dennd1c	-0.0618167	0.814927	0.970737
ENSMUSG00000002679	Med6	-0.0457758	0.652447	0.93621
ENSMUSG00000002688	Prkd1	0.289187	0.0486415	0.856672
ENSMUSG00000002699	Lcp2	-0.299156	0.139616	0.856672
ENSMUSG00000002718	Cse1l	-0.0280481	0.798182	0.9678
ENSMUSG00000002728	Naa20	-0.0543245	0.614229	0.928691
ENSMUSG00000002731	Prkra	0.124197	0.310413	0.873864
ENSMUSG00000002732	Fkbp7	0.191464	0.3133	0.873864
ENSMUSG00000002733	Plekha3	-0.216405	0.224357	0.858069
ENSMUSG00000002741	Ykt6	0.0507275	0.552391	0.918421
ENSMUSG00000002748	Baz1b	-0.0673739	0.45653	0.901339
ENSMUSG00000002763	Pex6	0.271118	0.0590641	0.856672
ENSMUSG00000002767	Mrpl2	0.0743993	0.494039	0.908794
ENSMUSG00000002768	Mea1	-0.142355	0.209294	0.856672
ENSMUSG00000002771	Grin2d	0.277911	0.405779	0.88885
ENSMUSG00000002778	Kdelr1	0.0514887	0.511064	0.910588
ENSMUSG00000002781	Tmem143	0.216493	0.112836	0.856672
ENSMUSG00000002797	Ggct	0.082469	0.641444	0.934721
ENSMUSG00000002799	Jag2	-0.0525883	0.962695	0.994889
ENSMUSG00000002803	Btbd6	-0.0440575	0.806277	0.969638
ENSMUSG00000002804	Nudt14	0.0422128	0.80776	0.969776
ENSMUSG00000002808	Epdr1	-0.200019	0.0617389	0.856672
ENSMUSG00000002812	Flii	0.0220377	0.835375	0.975218
ENSMUSG00000002814	Top3a	0.0202321	0.872256	0.980135
ENSMUSG00000002820	Atg4d	-0.00941738	0.939461	0.9912
ENSMUSG00000002825	Qtrt1	0.127239	0.395046	0.884617
ENSMUSG00000002831	Plin4	1.46004	0.0766655	0.856672
ENSMUSG00000002833	Hdgfl2	0.290671	0.00686841	0.632709
ENSMUSG00000002835	Chaf1a	-0.0145844	0.919529	0.987871
ENSMUSG00000002844	Adprh	-0.173732	0.270406	0.865217
ENSMUSG00000002845	Tmem39a	0.106739	0.328007	0.873864
ENSMUSG00000002846	Timmdc1	0.024401	0.837329	0.97542
ENSMUSG00000002847	Pla1a	-0.264254	0.219399	0.856672
ENSMUSG00000002870	Mcm2	-0.0728932	0.684981	0.944572
ENSMUSG00000002871	Tpra1	0.078656	0.578505	0.921839
ENSMUSG00000002881	Nab1	-0.120466	0.282395	0.867169
ENSMUSG00000002885	Adgre5	-0.0617354	0.549653	0.917898
ENSMUSG00000002897	Il17ra	0.0876121	0.53508	0.915814
ENSMUSG00000002900	Lamb1	0.0179199	0.899454	0.984637
ENSMUSG00000002908	Kcnn1	0.0833062	0.644788	0.935127
ENSMUSG00000002910	Arrdc2	-0.0100349	0.958501	0.99398
ENSMUSG00000002944	Cd36	0.890411	0.128361	0.856672
ENSMUSG00000002948	Map2k7	-0.0206624	0.845895	0.975687
ENSMUSG00000002949	Timm44	0.159531	0.193904	0.856672
ENSMUSG00000002957	Ap2a2	0.0673907	0.587979	0.921915
ENSMUSG00000002963	Pnkp	-0.109977	0.342437	0.87766
ENSMUSG00000002968	Med25	0.191889	0.128132	0.856672
ENSMUSG00000002980	Bcam	-0.725096	0.21545	0.856672
ENSMUSG00000002981	Clptm1	-0.220804	0.0413211	0.856672
ENSMUSG00000002983	Relb	0.112583	0.496053	0.908794
ENSMUSG00000002984	Tomm40	0.206736	0.132547	0.856672
ENSMUSG00000002985	Apoe	0.0691177	0.82865	0.973413
ENSMUSG00000002992	Apoc2	-1.42194	0.125213	0.856672
ENSMUSG00000002996	Hbp1	-0.0888848	0.370593	0.879962
ENSMUSG00000002997	Prkar2b	0.508934	0.180846	0.856672
ENSMUSG00000003031	Cdkn1b	0.311567	0.0104253	0.719264
ENSMUSG00000003032	Klf4	-0.131952	0.47191	0.905598
ENSMUSG00000003033	Ap1m1	-0.114995	0.207533	0.856672
ENSMUSG00000003037	Rab8a	-0.0914815	0.280917	0.865217
ENSMUSG00000003038	Hmgn2	-12.7418	5.40966e-07	0.00220511
ENSMUSG00000003039	Fam32a	0.144329	0.215297	0.856672
ENSMUSG00000003062	Stard3nl	-0.146483	0.12564	0.856672
ENSMUSG00000003068	Stk11	-0.00330754	0.977971	0.997354
ENSMUSG00000003070	Efna2	-0.207963	0.261429	0.862832
ENSMUSG00000003072	Atp5d	0.252186	0.180871	0.856672
ENSMUSG00000003099	Ppp5c	0.0810299	0.314327	0.873864
ENSMUSG00000003119	Cdk12	0.0624232	0.51749	0.911862
ENSMUSG00000003123	Lipe	1.23305	0.162179	0.856672
ENSMUSG00000003131	Pafah1b2	-0.0595985	0.585849	0.921915
ENSMUSG00000003134	Tbc1d8	-0.444578	0.251254	0.861915
ENSMUSG00000003135	Cnot11	-0.160603	0.122911	0.856672
ENSMUSG00000003153	Slc2a3	-0.243147	0.381586	0.881761
ENSMUSG00000003154	Foxj2	-0.0969496	0.409409	0.889451
ENSMUSG00000003161	Sri	-0.0249768	0.769868	0.962556
ENSMUSG00000003166	Dgcr2	-0.0127036	0.863846	0.978586
ENSMUSG00000003184	Irf3	0.150432	0.273289	0.865217
ENSMUSG00000003190	Bcl2l12	0.0455438	0.799891	0.968283
ENSMUSG00000003198	Zfp959	0.0296256	0.812815	0.970444
ENSMUSG00000003199	Mpnd	-0.0790132	0.511279	0.910588
ENSMUSG00000003200	Sh3gl1	0.0516798	0.673877	0.941175
ENSMUSG00000003206	Ebi3	-1.1885	0.00955892	0.711681
ENSMUSG00000003208	Yju2	0.0939297	0.495257	0.908794
ENSMUSG00000003226	Ranbp2	-0.0528421	0.588038	0.92192
ENSMUSG00000003228	Grk5	-0.0443487	0.706442	0.949747
ENSMUSG00000003233	Dvl3	-0.00853304	0.941971	0.991489
ENSMUSG00000003234	Abcf3	0.00969219	0.902864	0.985202
ENSMUSG00000003235	Eif2b5	-0.025166	0.793714	0.966263
ENSMUSG00000003269	Cyth2	-0.155869	0.0715745	0.856672
ENSMUSG00000003273	Car11	0.228973	0.427649	0.893075
ENSMUSG00000003279	Dlgap1	-0.135246	0.813533	0.970444
ENSMUSG00000003282	Plag1	-0.270718	0.0337693	0.856672
ENSMUSG00000003283	Hck	-0.104823	0.62029	0.930436
ENSMUSG00000003299	Mrpl4	0.21912	0.100547	0.856672
ENSMUSG00000003308	Keap1	0.0505414	0.619219	0.929855
ENSMUSG00000003316	Glg1	-0.110624	0.303842	0.873864
ENSMUSG00000003344	Btbd2	0.00729145	0.936247	0.991009
ENSMUSG00000003345	Csnk1g2	-0.0428576	0.68198	0.943546
ENSMUSG00000003346	Abhd17a	0.0856272	0.550853	0.918006
ENSMUSG00000003348	Mob3a	0.0137141	0.874356	0.980408
ENSMUSG00000003352	Cacnb3	-0.131903	0.456656	0.901339
ENSMUSG00000003354	Ccdc65	0.188216	0.746937	0.957592
ENSMUSG00000003355	Fkbp11	-0.0111717	0.938411	0.991102
ENSMUSG00000003360	Ddx23	-0.0202239	0.801316	0.968767
ENSMUSG00000003363	Pld3	-0.199884	0.0677119	0.856672
ENSMUSG00000003378	Grik5	0.227981	0.213067	0.856672
ENSMUSG00000003380	Rabac1	-0.00713501	0.973924	0.997039
ENSMUSG00000003382	Etv3	0.327723	0.312554	0.873864
ENSMUSG00000003402	Prkcsh	-0.0472808	0.673909	0.941175
ENSMUSG00000003411	Rab3b	-0.0278195	0.958089	0.993967
ENSMUSG00000003420	Fcgrt	0.19971	0.559479	0.920027
ENSMUSG00000003421	Nosip	0.220794	0.0747659	0.856672
ENSMUSG00000003423	Pih1d1	0.0114355	0.923576	0.989741
ENSMUSG00000003429	Rps11	-0.0137581	0.920596	0.988172
ENSMUSG00000003435	Supt5	-0.0518364	0.518947	0.91258
ENSMUSG00000003437	Paf1	-0.0475188	0.638496	0.933895
ENSMUSG00000003438	Timm50	0.0632091	0.682315	0.943689
ENSMUSG00000003444	Med29	0.00742016	0.950983	0.992615
ENSMUSG00000003452	Bicd1	-0.297948	0.179354	0.856672
ENSMUSG00000003458	Ncstn	-0.059856	0.518124	0.912016
ENSMUSG00000003464	Pex19	0.0918814	0.564451	0.920027
ENSMUSG00000003477	Inmt	-0.73726	0.474871	0.905971
ENSMUSG00000003500	Impdh1	0.0461105	0.627469	0.932199
ENSMUSG00000003518	Dusp3	-0.147873	0.183805	0.856672
ENSMUSG00000003526	Prodh	0.869602	0.0986967	0.856672
ENSMUSG00000003527	Ess2	0.0298128	0.758017	0.959784
ENSMUSG00000003528	Slc25a1	0.140296	0.243986	0.861689
ENSMUSG00000003531	Dgcr6	0.213846	0.0953475	0.856672
ENSMUSG00000003534	Ddr1	-0.0253446	0.819218	0.971515
ENSMUSG00000003541	Ier3	-0.294274	0.33043	0.873864
ENSMUSG00000003545	Fosb	-0.304972	0.354968	0.878673
ENSMUSG00000003546	Klc4	0.0617917	0.596509	0.924619
ENSMUSG00000003549	Ercc1	0.0925064	0.535621	0.915814
ENSMUSG00000003559	As3mt	-0.171619	0.499381	0.908794
ENSMUSG00000003573	Homer3	-0.161051	0.588944	0.92202
ENSMUSG00000003575	Crtc1	-0.134436	0.350116	0.87766
ENSMUSG00000003581	Rnf215	0.0718421	0.477606	0.906561
ENSMUSG00000003585	Sec14l2	-0.60167	0.0957507	0.856672
ENSMUSG00000003604	Aven	0.137097	0.276091	0.865217
ENSMUSG00000003617	Cp	-0.398442	0.207865	0.856672
ENSMUSG00000003623	Crot	0.218862	0.0406194	0.856672
ENSMUSG00000003644	Rps6ka1	-0.135617	0.434967	0.893624
ENSMUSG00000003660	Snrnp200	-0.0162419	0.837885	0.97542
ENSMUSG00000003662	Ciao1	0.0472404	0.621133	0.930675
ENSMUSG00000003665	Has1	0.254491	0.482977	0.907533
ENSMUSG00000003680	Taf6l	-0.229234	0.112093	0.856672
ENSMUSG00000003721	Insig2	0.0878079	0.354972	0.878673
ENSMUSG00000003731	Kpna6	-0.0811146	0.373407	0.879962
ENSMUSG00000003746	Man1a	0.176023	0.14616	0.856672
ENSMUSG00000003752	Itpkc	0.0411409	0.751833	0.9584
ENSMUSG00000003762	Coq8b	0.247476	0.0472712	0.856672
ENSMUSG00000003778	Brd8	0.0987618	0.288086	0.870479
ENSMUSG00000003779	Kif20a	0.855596	0.014189	0.830832
ENSMUSG00000003808	Farsa	0.194311	0.0456129	0.856672
ENSMUSG00000003809	Gcdh	-0.0206705	0.846618	0.975872
ENSMUSG00000003810	Mast2	-0.174357	0.16622	0.856672
ENSMUSG00000003812	Dnase2a	-0.338686	0.210573	0.856672
ENSMUSG00000003813	Rad23a	-0.0215136	0.823582	0.972648
ENSMUSG00000003814	Calr	0.248542	0.293054	0.872075
ENSMUSG00000003824	Syce2	-0.13783	0.733741	0.956081
ENSMUSG00000003847	Nfat5	-0.0963635	0.513615	0.910711
ENSMUSG00000003848	Nob1	0.0849669	0.418062	0.890439
ENSMUSG00000003849	Nqo1	-0.543567	0.137697	0.856672
ENSMUSG00000003863	Ppfia3	0.396153	0.217466	0.856672
ENSMUSG00000003865	Gys1	0.373447	0.0743898	0.856672
ENSMUSG00000003868	Ruvbl2	0.209371	0.155024	0.856672
ENSMUSG00000003873	Bax	-0.115855	0.633118	0.932199
ENSMUSG00000003882	Il7r	-0.401241	0.675756	0.941773
ENSMUSG00000003923	Tfam	0.00740512	0.954658	0.993781
ENSMUSG00000003929	Zfp81	-0.167951	0.279528	0.865217
ENSMUSG00000003934	Efnb3	0.308593	0.403252	0.888036
ENSMUSG00000003948	Mmd	-0.0937367	0.415004	0.889662
ENSMUSG00000003949	Hlf	-0.355285	0.187534	0.856672
ENSMUSG00000003955	Fam162a	0.301129	0.343754	0.87766
ENSMUSG00000003970	Rpl8	0.159157	0.168893	0.856672
ENSMUSG00000003992	Ssbp2	-0.00396854	0.9763	0.997081
ENSMUSG00000004018	Fancl	-0.11435	0.563369	0.920027
ENSMUSG00000004031	Brinp2	-0.783907	0.304489	0.873864
ENSMUSG00000004032	Gstm5	0.0351965	0.708459	0.950149
ENSMUSG00000004035	Gstm7	-0.0293479	0.880306	0.981571
ENSMUSG00000004040	Stat3	-0.0185644	0.896752	0.983485
ENSMUSG00000004043	Stat5a	0.325376	0.260298	0.862832
ENSMUSG00000004044	Cavin1	0.611845	0.0263881	0.837971
ENSMUSG00000004054	Map3k11	0.00102896	0.994332	0.999439
ENSMUSG00000004056	Akt2	0.11333	0.374198	0.879962
ENSMUSG00000004069	Dnaja3	0.0794068	0.443816	0.895086
ENSMUSG00000004070	Hmox2	-0.118673	0.348279	0.87766
ENSMUSG00000004071	Cdip1	-0.0626791	0.462845	0.902427
ENSMUSG00000004085	Map3k20	-0.0361644	0.843844	0.97542
ENSMUSG00000004096	Cwc15	0.0554117	0.51302	0.910711
ENSMUSG00000004098	Col5a3	-0.220101	0.221502	0.856672
ENSMUSG00000004099	Dnmt1	0.0595594	0.651767	0.93621
ENSMUSG00000004100	Ppan	0.258242	0.0357227	0.856672
ENSMUSG00000004105	Angptl2	-0.06644	0.542963	0.916081
ENSMUSG00000004110	Cacna1e	-0.25958	0.778351	0.963985
ENSMUSG00000004113	Cacna1b	0.164682	0.685758	0.94481
ENSMUSG00000004127	Trmt10a	-0.0284538	0.869044	0.980135
ENSMUSG00000004151	Etv1	-0.384506	0.438814	0.894146
ENSMUSG00000004187	Kifc2	0.123439	0.432317	0.893624
ENSMUSG00000004207	Psap	-0.446246	0.0620309	0.856672
ENSMUSG00000004221	Ikbkg	-0.118765	0.321581	0.873864
ENSMUSG00000004233	Wars2	0.0518361	0.636292	0.93298
ENSMUSG00000004263	Atn1	0.053679	0.671048	0.940552
ENSMUSG00000004264	Phb2	0.175289	0.151582	0.856672
ENSMUSG00000004266	Ptpn6	-0.0986953	0.64817	0.93569
ENSMUSG00000004267	Eno2	-0.231387	0.0950788	0.856672
ENSMUSG00000004268	Emg1	-0.0262876	0.81717	0.971133
ENSMUSG00000004270	Lpcat3	0.577725	0.130455	0.856672
ENSMUSG00000004285	Atp6v1f	0.0850771	0.664375	0.938125
ENSMUSG00000004317	Clcn5	-0.249441	0.0182626	0.837971
ENSMUSG00000004319	Clcn3	0.118182	0.209635	0.856672
ENSMUSG00000004328	Hif3a	0.0444279	0.882337	0.981571
ENSMUSG00000004347	Pde1c	0.162032	0.735734	0.956081
ENSMUSG00000004356	Utp20	0.00806449	0.941005	0.991489
ENSMUSG00000004360	9330159F19Rik	-0.156143	0.73322	0.956081
ENSMUSG00000004364	Cul3	-0.0603973	0.520595	0.913451
ENSMUSG00000004371	Il11	-0.0179557	0.964492	0.995508
ENSMUSG00000004383	Large1	-0.152797	0.100479	0.856672
ENSMUSG00000004393	Ddx56	0.0416349	0.624525	0.931409
ENSMUSG00000004394	Tmed4	-0.0687647	0.601209	0.926121
ENSMUSG00000004415	Col26a1	-0.254254	0.656443	0.937259
ENSMUSG00000004446	Bid	-0.0789482	0.590562	0.922489
ENSMUSG00000004451	Ralb	-0.157455	0.118069	0.856672
ENSMUSG00000004455	Ppp1cc	-0.248103	0.167031	0.856672
ENSMUSG00000004460	Dnajb11	0.0859469	0.331653	0.874169
ENSMUSG00000004462	Tbccd1	0.0230547	0.880262	0.981571
ENSMUSG00000004473	Clec11a	-0.114279	0.821101	0.972262
ENSMUSG00000004500	Zfp324	-0.0756799	0.587564	0.921915
ENSMUSG00000004508	Gab2	-0.400554	0.0650749	0.856672
ENSMUSG00000004530	Coro1c	-0.15375	0.197596	0.856672
ENSMUSG00000004535	Tax1bp1	0.0692662	0.528486	0.915613
ENSMUSG00000004558	Ndrg2	-0.212078	0.484182	0.908373
ENSMUSG00000004561	Mettl17	0.435871	0.0366495	0.856672
ENSMUSG00000004562	Arhgef40	-0.189209	0.124833	0.856672
ENSMUSG00000004565	Pnpla6	0.115911	0.201568	0.856672
ENSMUSG00000004567	Mcoln1	-0.181192	0.321687	0.873864
ENSMUSG00000004568	Arhgef18	0.0665196	0.573845	0.921011
ENSMUSG00000004591	Pkn2	-0.0925632	0.300353	0.873864
ENSMUSG00000004609	Cd33	-0.520152	0.317074	0.873864
ENSMUSG00000004610	Etfb	0.54872	0.0781426	0.856672
ENSMUSG00000004626	Stxbp2	0.385803	0.00237185	0.394623
ENSMUSG00000004631	Sgce	0.562274	0.000324549	0.165368
ENSMUSG00000004633	Chn2	0.178324	0.703763	0.949077
ENSMUSG00000004637	Wwox	-0.157487	0.372982	0.879962
ENSMUSG00000004642	Slbp	0.0545475	0.698679	0.947199
ENSMUSG00000004655	Aqp1	1.45312	0.0203835	0.837971
ENSMUSG00000004661	Arid3b	-0.388159	0.0480056	0.856672
ENSMUSG00000004665	Cnn2	-0.178441	0.159229	0.856672
ENSMUSG00000004667	Polr2e	0.0407129	0.655443	0.93688
ENSMUSG00000004677	Myo9b	-0.140006	0.240553	0.860963
ENSMUSG00000004698	Hdac9	0.442336	0.442442	0.895086
ENSMUSG00000004707	Ly9	-0.543461	0.0493352	0.856672
ENSMUSG00000004730	Adgre1	-0.13416	0.290485	0.872075
ENSMUSG00000004748	Mtfp1	0.536212	0.124923	0.856672
ENSMUSG00000004768	Rab23	-0.0371884	0.792257	0.965929
ENSMUSG00000004771	Rab11a	-0.170828	0.184968	0.856672
ENSMUSG00000004788	Eif2b2	0.0177922	0.843876	0.97542
ENSMUSG00000004789	Dlst	0.176439	0.210876	0.856672
ENSMUSG00000004791	Pgf	0.367984	0.427196	0.893075
ENSMUSG00000004798	Ulk2	-0.0328193	0.692469	0.945626
ENSMUSG00000004815	Dgkq	0.0394867	0.771743	0.962938
ENSMUSG00000004837	Grap	-0.162373	0.615829	0.928877
ENSMUSG00000004843	Chmp2b	-0.0187367	0.848436	0.976201
ENSMUSG00000004846	Plod3	-0.024726	0.82232	0.972458
ENSMUSG00000004849	Ap1s1	0.00316117	0.980697	0.997978
ENSMUSG00000004864	Mapk13	-0.20949	0.58715	0.921915
ENSMUSG00000004865	Srpk1	0.0447104	0.609009	0.928173
ENSMUSG00000004872	Pax3	-0.827251	0.166005	0.856672
ENSMUSG00000004880	Lbr	0.119219	0.250982	0.861915
ENSMUSG00000004885	Crabp2	-0.25022	0.358583	0.879291
ENSMUSG00000004891	Nes	-0.596502	0.0301276	0.84311
ENSMUSG00000004892	Bcan	-0.708791	0.362045	0.879291
ENSMUSG00000004895	Prcc	-0.000879456	0.992628	0.999405
ENSMUSG00000004896	Rrnad1	0.0665005	0.479737	0.907058
ENSMUSG00000004897	Hdgf	-0.0734424	0.490355	0.908794
ENSMUSG00000004902	Slc25a18	-1.42616	0.252203	0.861915
ENSMUSG00000004929	Thop1	0.0984373	0.316204	0.873864
ENSMUSG00000004931	Apba3	0.146775	0.350079	0.87766
ENSMUSG00000004933	Matk	0.352944	0.478091	0.906848
ENSMUSG00000004934	Pias4	0.0475573	0.716964	0.952657
ENSMUSG00000004936	Map2k1	-0.000821805	0.993093	0.999439
ENSMUSG00000004937	Sgta	0.0592913	0.530889	0.915613
ENSMUSG00000004945	Tmem242	0.205783	0.310291	0.873864
ENSMUSG00000004947	Dtx2	0.0117626	0.942497	0.991489
ENSMUSG00000004951	Hspb1	-0.266716	0.242094	0.861305
ENSMUSG00000004952	Rasa4	-0.246989	0.142468	0.856672
ENSMUSG00000004980	Hnrnpa2b1	0.17273	0.170994	0.856672
ENSMUSG00000004994	Ccdc130	0.017207	0.907942	0.985554
ENSMUSG00000004996	Mri1	-0.139629	0.386081	0.882807
ENSMUSG00000005034	Prkacb	-0.0226836	0.774887	0.963546
ENSMUSG00000005043	Sgsh	-0.240354	0.176413	0.856672
ENSMUSG00000005045	Chd5	-0.0610951	0.907488	0.985454
ENSMUSG00000005054	Cstb	-0.0709137	0.568139	0.920431
ENSMUSG00000005057	Sh2b2	0.125622	0.737335	0.956081
ENSMUSG00000005069	Pex5	0.166668	0.231658	0.859037
ENSMUSG00000005078	Jkamp	0.0668463	0.515095	0.910817
ENSMUSG00000005087	Cd44	-0.0658306	0.718454	0.953071
ENSMUSG00000005089	Slc1a2	-0.558747	0.142272	0.856672
ENSMUSG00000005102	Eif2ak4	-0.057507	0.526741	0.915037
ENSMUSG00000005103	Wdr1	-0.0735858	0.336164	0.876478
ENSMUSG00000005107	Slc2a9	-0.111205	0.750821	0.958137
ENSMUSG00000005124	Ccn4	-0.282456	0.278576	0.865217
ENSMUSG00000005125	Ndrg1	0.144939	0.121903	0.856672
ENSMUSG00000005131	4930550C14Rik	0.365783	0.305455	0.873864
ENSMUSG00000005142	Man2b1	-0.228368	0.129527	0.856672
ENSMUSG00000005148	Klf5	0.427936	0.113571	0.856672
ENSMUSG00000005150	Wdr83	0.196095	0.20574	0.856672
ENSMUSG00000005161	Prdx2	0.0759854	0.399624	0.886813
ENSMUSG00000005198	Polr2a	0.123926	0.260094	0.862832
ENSMUSG00000005204	Senp3	-0.101659	0.325182	0.873864
ENSMUSG00000005220	Corin	0.0622719	0.939813	0.991308
ENSMUSG00000005225	Plekha8	-0.118297	0.291038	0.872075
ENSMUSG00000005233	Spc25	0.161507	0.417668	0.890439
ENSMUSG00000005237	Dnah2	-1.06067	0.108703	0.856672
ENSMUSG00000005262	Ufd1	0.0358813	0.647603	0.93569
ENSMUSG00000005267	Zfp287	-0.206426	0.279755	0.865217
ENSMUSG00000005268	Prlr	0.327434	0.484984	0.908704
ENSMUSG00000005299	Letm1	0.149923	0.383849	0.882244
ENSMUSG00000005312	Ubqln1	0.0826252	0.556152	0.9193
ENSMUSG00000005338	Cadm3	-0.295431	0.464602	0.902427
ENSMUSG00000005354	Txn2	0.0571222	0.514716	0.910711
ENSMUSG00000005357	Slc1a6	-0.206961	0.653265	0.93621
ENSMUSG00000005360	Slc1a3	0.454639	0.256013	0.862832
ENSMUSG00000005362	Crbn	0.0525569	0.53722	0.915932
ENSMUSG00000005370	Msh6	-0.172669	0.410461	0.889451
ENSMUSG00000005371	Fbxo11	-0.0312717	0.732973	0.956081
ENSMUSG00000005373	Mlxipl	1.06677	0.285386	0.869167
ENSMUSG00000005374	Tbl2	0.099975	0.476609	0.905971
ENSMUSG00000005378	Bud23	0.122022	0.216827	0.856672
ENSMUSG00000005397	Nid1	0.129254	0.228238	0.858855
ENSMUSG00000005410	Mcm5	0.0774501	0.617211	0.929193
ENSMUSG00000005413	Hmox1	-0.652811	0.165649	0.856672
ENSMUSG00000005417	Mprip	-0.14697	0.202818	0.856672
ENSMUSG00000005442	Cic	-0.0317243	0.793415	0.966238
ENSMUSG00000005447	Pafah1b3	0.322371	0.13797	0.856672
ENSMUSG00000005465	Il27ra	0.714153	0.0915247	0.856672
ENSMUSG00000005469	Prkaca	0.00359645	0.974116	0.997081
ENSMUSG00000005470	Asf1b	0.141334	0.360695	0.879291
ENSMUSG00000005481	Ddx39	0.0864268	0.389333	0.883519
ENSMUSG00000005483	Dnajb1	-0.0752436	0.463507	0.902427
ENSMUSG00000005501	Usp40	0.111044	0.21742	0.856672
ENSMUSG00000005505	Kbtbd4	-0.166377	0.205171	0.856672
ENSMUSG00000005506	Celf1	-0.0211043	0.794441	0.966278
ENSMUSG00000005510	Ndufs3	0.136301	0.279546	0.865217
ENSMUSG00000005514	Por	-0.071983	0.657543	0.937259
ENSMUSG00000005533	Igf1r	-0.00968918	0.967676	0.99564
ENSMUSG00000005534	Insr	0.108785	0.499328	0.908794
ENSMUSG00000005566	Trim28	0.109714	0.333998	0.875989
ENSMUSG00000005575	Ube2m	-0.0635828	0.491417	0.908794
ENSMUSG00000005580	Adcy9	-0.169495	0.283675	0.868346
ENSMUSG00000005583	Mef2c	-0.0450364	0.866668	0.979552
ENSMUSG00000005609	Ctr9	0.0100408	0.904627	0.985328
ENSMUSG00000005610	Eif4g2	-0.0556611	0.603948	0.927197
ENSMUSG00000005611	Mrvi1	-1.16812	0.26495	0.86305
ENSMUSG00000005615	Pcyt1a	0.028989	0.789422	0.965392
ENSMUSG00000005621	Zfp592	-0.112079	0.208436	0.856672
ENSMUSG00000005625	Psmd4	0.063107	0.625785	0.931409
ENSMUSG00000005656	Snx6	-0.0957982	0.420635	0.890439
ENSMUSG00000005667	Mthfd2	0.120116	0.588561	0.92202
ENSMUSG00000005672	Kit	-0.101778	0.890444	0.982453
ENSMUSG00000005674	Tomm40l	0.0594014	0.619674	0.930282
ENSMUSG00000005682	Pan2	0.0498838	0.595808	0.924279
ENSMUSG00000005683	Cs	0.230686	0.17225	0.856672
ENSMUSG00000005686	Ampd3	-0.413577	0.220649	0.856672
ENSMUSG00000005687	Bcas2	-0.0103572	0.90651	0.985328
ENSMUSG00000005698	Ctcf	-0.120478	0.231169	0.859037
ENSMUSG00000005699	Pard6a	0.0768464	0.606535	0.927589
ENSMUSG00000005718	Tfap4	0.284698	0.20211	0.856672
ENSMUSG00000005732	Ranbp1	-0.0352356	0.69889	0.947296
ENSMUSG00000005774	Rfx5	0.164853	0.374525	0.879962
ENSMUSG00000005779	Psmb4	0.052613	0.633096	0.932199
ENSMUSG00000005800	Mmp8	-1.64035	0.319516	0.873864
ENSMUSG00000005802	Slc30a4	-0.210818	0.126921	0.856672
ENSMUSG00000005803	Sqor	-0.0939354	0.606593	0.927589
ENSMUSG00000005804	Bloc1s6	-0.101524	0.276754	0.865217
ENSMUSG00000005813	Metap1	-0.0232664	0.797387	0.96751
ENSMUSG00000005823	Gpr108	-0.120964	0.168443	0.856672
ENSMUSG00000005836	Gata6	-0.218935	0.166997	0.856672
ENSMUSG00000005846	Rsl1d1	0.0430071	0.667287	0.939316
ENSMUSG00000005871	Apc	-0.163386	0.105074	0.856672
ENSMUSG00000005873	Reep5	0.0105413	0.903706	0.985328
ENSMUSG00000005881	Ergic3	-0.0326079	0.740975	0.956503
ENSMUSG00000005882	Uqcc1	0.117819	0.322434	0.873864
ENSMUSG00000005886	Ncoa2	-0.083263	0.460255	0.901978
ENSMUSG00000005893	Nr2c2	-0.163031	0.228189	0.858855
ENSMUSG00000005897	Nr2c1	-0.0197034	0.886444	0.982117
ENSMUSG00000005899	Smpd4	-0.012084	0.891444	0.982563
ENSMUSG00000005907	Pex1	0.0975099	0.536061	0.915814
ENSMUSG00000005936	Kctd20	-0.102415	0.218844	0.856672
ENSMUSG00000005949	Ctns	-0.370711	0.016006	0.837971
ENSMUSG00000005950	P2rx5	-0.275465	0.631154	0.932199
ENSMUSG00000005951	Shpk	0.363948	0.156529	0.856672
ENSMUSG00000005958	Ephb3	-0.0254743	0.781114	0.964109
ENSMUSG00000005968	Tuft1	-0.478689	0.0147498	0.837971
ENSMUSG00000005973	Rcn1	0.0759538	0.562914	0.920027
ENSMUSG00000005981	Trap1	0.287846	0.0145113	0.837971
ENSMUSG00000005982	Naa60	-0.084344	0.358148	0.878997
ENSMUSG00000005983	1700037C18Rik	-0.244209	0.430559	0.893624
ENSMUSG00000005986	Ankrd13d	-0.0275563	0.913071	0.98634
ENSMUSG00000006005	Tpr	-0.000494714	0.995562	0.999439
ENSMUSG00000006010	Odr4	0.0739998	0.495165	0.908794
ENSMUSG00000006014	Prg4	-0.0727132	0.595655	0.924263
ENSMUSG00000006019	Dhx34	-0.11634	0.351892	0.87766
ENSMUSG00000006021	Kptn	0.238287	0.180818	0.856672
ENSMUSG00000006024	Napa	0.0401185	0.650181	0.935875
ENSMUSG00000006050	Sra1	0.013677	0.894101	0.983176
ENSMUSG00000006057	Atp5g1	0.348087	0.0373288	0.856672
ENSMUSG00000006058	Snf8	0.123312	0.239098	0.860963
ENSMUSG00000006095	Tbcb	0.0143798	0.909248	0.986039
ENSMUSG00000006127	Inpp5k	-0.0522931	0.619905	0.930371
ENSMUSG00000006134	Crkl	-0.150804	0.130384	0.856672
ENSMUSG00000006154	Eps8l1	-0.913934	0.02969	0.83836
ENSMUSG00000006169	Clint1	0.0336122	0.648716	0.93569
ENSMUSG00000006179	Prss16	0.0604065	0.916114	0.987172
ENSMUSG00000006191	Cdkal1	-0.0581855	0.682865	0.943892
ENSMUSG00000006205	Htra1	0.0952322	0.563689	0.920027
ENSMUSG00000006215	Zbtb17	-0.0550156	0.617676	0.929193
ENSMUSG00000006219	Fblim1	-0.371186	0.210978	0.856672
ENSMUSG00000006221	Hspb7	0.160249	0.731331	0.956081
ENSMUSG00000006241	Ccdc159	0.105373	0.487357	0.908723
ENSMUSG00000006262	Mob1b	-0.0779533	0.603492	0.927197
ENSMUSG00000006269	Atp6v1b1	0.241219	0.737332	0.956081
ENSMUSG00000006273	Atp6v1b2	-0.12776	0.267437	0.864334
ENSMUSG00000006276	Eps15l1	-0.0073118	0.938021	0.991102
ENSMUSG00000006281	Tep1	0.210134	0.0476165	0.856672
ENSMUSG00000006288	Ttc5	-0.118253	0.327271	0.873864
ENSMUSG00000006289	Osgep	-0.236805	0.0971978	0.856672
ENSMUSG00000006299	Aamp	0.044427	0.65806	0.937259
ENSMUSG00000006301	Tmbim1	-0.138649	0.16491	0.856672
ENSMUSG00000006304	Arpc2	-0.122187	0.14579	0.856672
ENSMUSG00000006307	Kmt2b	0.0562353	0.586359	0.921915
ENSMUSG00000006313	Upk1a	-0.995867	0.063436	0.856672
ENSMUSG00000006315	Tmem147	0.156848	0.269134	0.865217
ENSMUSG00000006333	Rps9	0.0268947	0.852355	0.9769
ENSMUSG00000006335	Tfpt	0.232366	0.119056	0.856672
ENSMUSG00000006342	Susd2	0.120949	0.765237	0.960787
ENSMUSG00000006344	Ggt5	-0.481121	0.294515	0.872075
ENSMUSG00000006356	Crip2	0.180107	0.434352	0.893624
ENSMUSG00000006360	Crip1	0.448695	0.0257416	0.837971
ENSMUSG00000006369	Fbln1	0.175589	0.292827	0.872075
ENSMUSG00000006373	Pgrmc1	-0.0868693	0.705921	0.949625
ENSMUSG00000006378	Gcat	-0.0748535	0.675776	0.941773
ENSMUSG00000006386	Tek	0.366108	0.471364	0.905598
ENSMUSG00000006389	Mpl	-0.949528	0.31369	0.873864
ENSMUSG00000006390	Elovl1	-0.0888783	0.336668	0.876478
ENSMUSG00000006392	Med8	0.0776756	0.444696	0.895086
ENSMUSG00000006395	Hyi	-0.0157244	0.912507	0.98634
ENSMUSG00000006398	Cdc20	0.675942	0.021202	0.837971
ENSMUSG00000006403	Adamts4	-0.0684063	0.797168	0.967388
ENSMUSG00000006411	Nectin4	0.672202	0.116057	0.856672
ENSMUSG00000006412	Pfdn2	-0.0534182	0.634218	0.932199
ENSMUSG00000006418	Rnf114	-0.164936	0.120932	0.856672
ENSMUSG00000006423	C330007P06Rik	0.217229	0.26456	0.86305
ENSMUSG00000006435	Neurl1a	0.189967	0.500287	0.908884
ENSMUSG00000006442	Srm	0.0533172	0.535221	0.915814
ENSMUSG00000006445	Epha2	-0.467031	0.411301	0.889451
ENSMUSG00000006456	Rbm14	0.0422908	0.740307	0.956503
ENSMUSG00000006457	Actn3	0.384677	0.382179	0.881761
ENSMUSG00000006462	A530013C23Rik	0.173033	0.63682	0.933335
ENSMUSG00000006463	Zdhhc24	-0.355873	0.0253463	0.837971
ENSMUSG00000006464	Bbs1	0.243374	0.138603	0.856672
ENSMUSG00000006471	Ndor1	0.102222	0.337713	0.876576
ENSMUSG00000006476	Nsmf	0.0515385	0.64467	0.935127
ENSMUSG00000006494	Pdk1	0.384137	0.218678	0.856672
ENSMUSG00000006498	Ptbp1	-0.0273552	0.772396	0.963353
ENSMUSG00000006517	Mvd	0.0963849	0.733639	0.956081
ENSMUSG00000006519	Cyba	-0.183892	0.283675	0.868346
ENSMUSG00000006526	Tmem110	-0.105722	0.326823	0.873864
ENSMUSG00000006527	Sfmbt1	0.0112138	0.938715	0.991102
ENSMUSG00000006575	Rundc3a	0.0572423	0.900551	0.98494
ENSMUSG00000006576	Slc4a3	0.233121	0.358232	0.878997
ENSMUSG00000006585	Cdt1	0.00903894	0.977057	0.997183
ENSMUSG00000006586	Runx1t1	-0.182126	0.383689	0.882221
ENSMUSG00000006587	Snai3	-0.0268729	0.968261	0.99564
ENSMUSG00000006589	Aprt	-0.0700228	0.711953	0.950521
ENSMUSG00000006599	Gtf2h1	-0.0228064	0.810783	0.970444
ENSMUSG00000006611	Hfe	-0.181248	0.412199	0.889662
ENSMUSG00000006638	Abhd1	0.173343	0.546672	0.916838
ENSMUSG00000006641	Slc5a6	0.208066	0.408228	0.889093
ENSMUSG00000006642	Tcf23	-1.33757	0.275293	0.865217
ENSMUSG00000006651	Aplp1	-0.176769	0.539982	0.915932
ENSMUSG00000006673	Qrich1	-0.087276	0.273996	0.865217
ENSMUSG00000006675	P4htm	-0.160218	0.702183	0.948557
ENSMUSG00000006676	Usp19	0.0529393	0.539452	0.915932
ENSMUSG00000006678	Pola1	0.155055	0.339932	0.87681
ENSMUSG00000006699	Cdc42	-0.0510819	0.607767	0.927823
ENSMUSG00000006705	Pknox1	-0.0181165	0.883477	0.981775
ENSMUSG00000006715	Gmnn	0.14448	0.37188	0.879962
ENSMUSG00000006717	Acot13	-0.0410658	0.768875	0.962285
ENSMUSG00000006720	Zfp184	-0.031702	0.896772	0.983485
ENSMUSG00000006728	Cdk4	-0.0994436	0.438599	0.894146
ENSMUSG00000006731	B4galnt1	-0.453232	0.116802	0.856672
ENSMUSG00000006732	Mettl1	-0.0910901	0.482123	0.907109
ENSMUSG00000006736	Tspan31	-0.133023	0.247961	0.861689
ENSMUSG00000006740	Kif5b	-0.217028	0.100702	0.856672
ENSMUSG00000006763	Saal1	-0.000926251	0.995638	0.999439
ENSMUSG00000006782	Cnp	-0.115315	0.631906	0.932199
ENSMUSG00000006784	Ttc25	-0.317196	0.478788	0.90699
ENSMUSG00000006800	Sulf2	-0.0601292	0.706118	0.949625
ENSMUSG00000006818	Sod2	0.109776	0.328155	0.873864
ENSMUSG00000006850	Tmco6	0.255629	0.153234	0.856672
ENSMUSG00000006906	Stambp	-0.0610087	0.662857	0.937872
ENSMUSG00000006920	Ezh1	-0.22235	0.0880046	0.856672
ENSMUSG00000006930	Hap1	0.0357136	0.900272	0.984833
ENSMUSG00000006931	P3h4	0.0521093	0.684661	0.944572
ENSMUSG00000006932	Ctnnb1	-0.051685	0.560182	0.920027
ENSMUSG00000006941	Eif1b	-0.056431	0.628927	0.932199
ENSMUSG00000006958	Chrd	0.063303	0.770441	0.96283
ENSMUSG00000006998	Psmd2	-0.099661	0.296154	0.872075
ENSMUSG00000007029	Vars	0.0585093	0.602415	0.926202
ENSMUSG00000007030	Vwa7	0.0159976	0.992299	0.999405
ENSMUSG00000007035	Msh5	-0.423093	0.377256	0.880622
ENSMUSG00000007036	Abhd16a	0.109291	0.621647	0.930675
ENSMUSG00000007038	Neu1	-0.389252	0.101419	0.856672
ENSMUSG00000007039	Ddah2	0.0674861	0.782923	0.964153
ENSMUSG00000007041	Clic1	-0.196279	0.138446	0.856672
ENSMUSG00000007050	Lsm2	0.214857	0.20625	0.856672
ENSMUSG00000007080	Pole	-0.0527632	0.671416	0.940678
ENSMUSG00000007097	Atp1a2	1.16168	0.185983	0.856672
ENSMUSG00000007207	Stx1a	0.052262	0.768114	0.961756
ENSMUSG00000007216	Zfp775	-0.0289934	0.912793	0.98634
ENSMUSG00000007279	Scube2	-1.1913	0.0935474	0.856672
ENSMUSG00000007338	Mrpl49	0.100883	0.47333	0.905598
ENSMUSG00000007379	Dennd2c	-0.130731	0.648497	0.93569
ENSMUSG00000007411	Mark3	-0.0654522	0.39242	0.884588
ENSMUSG00000007415	Gatad1	0.0829464	0.424145	0.892576
ENSMUSG00000007440	Pcdha11	0.235195	0.572768	0.920712
ENSMUSG00000007458	M6pr	-0.173721	0.223868	0.857939
ENSMUSG00000007476	Lrrc8a	-0.138264	0.402876	0.887841
ENSMUSG00000007480	Mc5r	0.693449	0.350805	0.87766
ENSMUSG00000007564	Ppp2r1a	-0.0403635	0.589048	0.92202
ENSMUSG00000007570	Fance	0.136065	0.308193	0.873864
ENSMUSG00000007589	Tinf2	-0.0259958	0.840506	0.97542
ENSMUSG00000007591	Tssk4	0.538821	0.199435	0.856672
ENSMUSG00000007594	Hapln4	0.302127	0.0275976	0.837971
ENSMUSG00000007603	Dus3l	0.310803	0.0706675	0.856672
ENSMUSG00000007610	Gtpbp3	0.0735111	0.468463	0.904711
ENSMUSG00000007613	Tgfbr1	0.0213287	0.90585	0.985328
ENSMUSG00000007617	Homer1	0.095062	0.448564	0.896512
ENSMUSG00000007646	Rad51c	0.458797	0.111816	0.856672
ENSMUSG00000007653	Gabrb2	-0.165494	0.777564	0.963975
ENSMUSG00000007655	Cav1	0.697417	0.0898805	0.856672
ENSMUSG00000007656	Arpp19	-0.00194971	0.981358	0.998024
ENSMUSG00000007659	Bcl2l1	-0.243019	0.264316	0.86305
ENSMUSG00000007670	Khsrp	-0.0213255	0.827894	0.973277
ENSMUSG00000007682	Dio2	0.608594	0.0844801	0.856672
ENSMUSG00000007721	Ccdc124	0.205049	0.274861	0.865217
ENSMUSG00000007739	Cct4	0.0657957	0.547531	0.917499
ENSMUSG00000007777	0610009B22Rik	0.232234	0.141409	0.856672
ENSMUSG00000007783	Cpt1c	-0.0297628	0.860234	0.977524
ENSMUSG00000007805	Twist2	0.166322	0.252447	0.861915
ENSMUSG00000007812	Zfp655	0.0523283	0.554525	0.918667
ENSMUSG00000007815	Rhoa	-0.0889422	0.26812	0.864512
ENSMUSG00000007817	Zmiz1	0.025279	0.816712	0.971113
ENSMUSG00000007827	Ankrd26	0.129321	0.376835	0.880622
ENSMUSG00000007833	Aldh16a1	0.0844434	0.529676	0.915613
ENSMUSG00000007836	Hnrnpa0	-0.0734047	0.539428	0.915932
ENSMUSG00000007837	Prrg2	0.072425	0.574942	0.92111
ENSMUSG00000007850	Hnrnph1	0.201865	0.102463	0.856672
ENSMUSG00000007867	Ift43	-0.268303	0.10128	0.856672
ENSMUSG00000007872	Id3	0.0659388	0.719704	0.953301
ENSMUSG00000007880	Arid1a	-0.149911	0.338566	0.876576
ENSMUSG00000007888	Crlf1	0.402757	0.0237013	0.837971
ENSMUSG00000007891	Ctsd	-0.319638	0.263894	0.86305
ENSMUSG00000007892	Rplp1	0.155587	0.438532	0.894146
ENSMUSG00000007908	Hmgcll1	-0.721141	0.379829	0.880622
ENSMUSG00000007950	Abhd8	-0.129897	0.427186	0.893075
ENSMUSG00000007987	Ift22	-0.0853024	0.660158	0.937367
ENSMUSG00000007989	Fzd3	-0.339423	0.0361316	0.856672
ENSMUSG00000008035	Mid1ip1	0.0385567	0.888953	0.982453
ENSMUSG00000008036	Ap2s1	0.143753	0.333436	0.875611
ENSMUSG00000008090	Fgfrl1	0.34266	0.17646	0.856672
ENSMUSG00000008129	4930432K21Rik	-0.579163	0.466062	0.903153
ENSMUSG00000008136	Fhl2	-0.210507	0.511453	0.910588
ENSMUSG00000008140	Emc10	-0.0469652	0.782716	0.964114
ENSMUSG00000008153	Clstn3	0.921595	0.294837	0.872075
ENSMUSG00000008167	Fbxw9	0.059507	0.734447	0.956081
ENSMUSG00000008200	Fnbp4	0.0461908	0.573529	0.921011
ENSMUSG00000008206	Cers4	0.266734	0.0348041	0.856672
ENSMUSG00000008226	Scrn3	-0.00199206	0.982643	0.998131
ENSMUSG00000008301	Phax	-0.195371	0.10629	0.856672
ENSMUSG00000008305	Tle1	0.16192	0.159131	0.856672
ENSMUSG00000008307	1700109H08Rik	-0.259304	0.497207	0.908794
ENSMUSG00000008318	Relt	0.0741036	0.689598	0.945488
ENSMUSG00000008333	Snrpb2	-0.111534	0.384368	0.882444
ENSMUSG00000008348	Ubc	-0.112506	0.312894	0.873864
ENSMUSG00000008373	Prpf31	0.196443	0.0338204	0.856672
ENSMUSG00000008384	Sertad1	0.0284865	0.807389	0.969759
ENSMUSG00000008393	Carhsp1	0.083601	0.438832	0.894146
ENSMUSG00000008398	Elk3	-0.378601	0.420362	0.890439
ENSMUSG00000008429	Herpud2	-0.0944437	0.360799	0.879291
ENSMUSG00000008435	Rdh13	0.0451845	0.689035	0.945449
ENSMUSG00000008450	Nutf2	0.00905028	0.913828	0.986557
ENSMUSG00000008475	Arpc5	-0.0967219	0.235372	0.859037
ENSMUSG00000008489	Elavl2	0.269832	0.679109	0.942039
ENSMUSG00000008496	Pou2f2	0.315799	0.163018	0.856672
ENSMUSG00000008540	Mgst1	0.138745	0.429912	0.893624
ENSMUSG00000008575	Nfib	0.118362	0.44231	0.895086
ENSMUSG00000008604	Ubqln4	-0.0939353	0.402224	0.887841
ENSMUSG00000008658	Rbfox1	0.392057	0.707866	0.949907
ENSMUSG00000008668	Rps18	0.0214073	0.871565	0.980135
ENSMUSG00000008682	Rpl10	-0.0202333	0.882947	0.981571
ENSMUSG00000008683	Rps15a	0.0565074	0.725829	0.954946
ENSMUSG00000008690	Ncaph2	-0.0226325	0.841728	0.97542
ENSMUSG00000008730	Hipk1	-0.212556	0.234783	0.859037
ENSMUSG00000008734	Gprc5b	-0.157519	0.594351	0.923544
ENSMUSG00000008763	Man1a2	-0.0352034	0.65371	0.93621
ENSMUSG00000008822	Acyp1	0.0404909	0.870352	0.980135
ENSMUSG00000008845	Cd163	-1.74281	0.293992	0.872075
ENSMUSG00000008855	Hdac5	0.0703428	0.652647	0.93621
ENSMUSG00000008859	Rala	-0.14536	0.296912	0.872783
ENSMUSG00000008892	Vdac3	0.0709986	0.410469	0.889451
ENSMUSG00000008958	Vps72	-0.0844602	0.4756	0.905971
ENSMUSG00000008976	Gabpa	-0.125111	0.227275	0.858583
ENSMUSG00000008999	Bmp7	-0.572094	0.491658	0.908794
ENSMUSG00000009013	Dynll1	0.061837	0.636272	0.93298
ENSMUSG00000009030	Pdcl	-0.0476741	0.748293	0.957964
ENSMUSG00000009035	Tmem184b	-0.0470655	0.67411	0.941188
ENSMUSG00000009073	Nf2	-0.136444	0.174244	0.856672
ENSMUSG00000009076	Zmat5	-0.233227	0.188832	0.856672
ENSMUSG00000009079	Ewsr1	0.314999	0.0621887	0.856672
ENSMUSG00000009090	Ap1b1	0.110331	0.560778	0.920027
ENSMUSG00000009092	Derl3	0.252807	0.643587	0.935003
ENSMUSG00000009097	Tbx1	0.751477	0.0272915	0.837971
ENSMUSG00000009108	Gnat2	0.0434244	0.929647	0.990786
ENSMUSG00000009112	Bcl2l13	0.161303	0.319456	0.873864
ENSMUSG00000009145	Dqx1	0.356309	0.20312	0.856672
ENSMUSG00000009185	Ccl8	-0.600792	0.586087	0.921915
ENSMUSG00000009207	Lnpk	0.00874712	0.927144	0.990574
ENSMUSG00000009246	Trpm5	0.734665	0.504229	0.90975
ENSMUSG00000009248	Ascl2	-0.253062	0.728346	0.955635
ENSMUSG00000009281	Rarres2	1.15467	0.119751	0.856672
ENSMUSG00000009291	Pttg1ip	-0.0377517	0.658677	0.937259
ENSMUSG00000009292	Trpm2	-0.43116	0.187204	0.856672
ENSMUSG00000009293	Ube2g2	-0.0689802	0.498606	0.908794
ENSMUSG00000009376	Met	-0.195004	0.0755236	0.856672
ENSMUSG00000009378	Slc16a12	0.265251	0.637104	0.933493
ENSMUSG00000009394	Syn2	0.527348	0.254207	0.862154
ENSMUSG00000009406	Elk1	-0.0211647	0.813673	0.970444
ENSMUSG00000009418	Nav1	-0.0138636	0.940785	0.991489
ENSMUSG00000009470	Tnpo1	-0.108514	0.46254	0.902427
ENSMUSG00000009535	Rnmt	0.0360791	0.663742	0.938125
ENSMUSG00000009549	Srp14	-0.0906712	0.283167	0.867982
ENSMUSG00000009555	Cdk9	-0.0756942	0.525812	0.91459
ENSMUSG00000009563	Tor2a	-0.09826	0.333872	0.875909
ENSMUSG00000009566	Fpgs	0.234332	0.274535	0.865217
ENSMUSG00000009569	Mrtfb	-0.114123	0.448111	0.896
ENSMUSG00000009575	Cbx5	-0.0790913	0.395256	0.884701
ENSMUSG00000009585	Apobec3	-0.132306	0.367888	0.879291
ENSMUSG00000009614	Sardh	-0.0348156	0.825296	0.97306
ENSMUSG00000009621	Vav2	0.0165116	0.873733	0.980135
ENSMUSG00000009628	Tex15	-0.240606	0.688527	0.945449
ENSMUSG00000009630	Ppp2cb	-0.14444	0.154672	0.856672
ENSMUSG00000009633	G0s2	1.0239	0.112842	0.856672
ENSMUSG00000009640	Dmap1	0.130562	0.347477	0.87766
ENSMUSG00000009647	Mcu	-0.138305	0.237669	0.860963
ENSMUSG00000009654	Oit3	-0.550073	0.268116	0.864512
ENSMUSG00000009681	Bcr	-0.191714	0.128534	0.856672
ENSMUSG00000009687	Fxyd5	-0.405487	0.170057	0.856672
ENSMUSG00000009731	Kcnd1	0.168364	0.579833	0.921909
ENSMUSG00000009733	Tfcp2	-0.0543218	0.629727	0.932199
ENSMUSG00000009739	Pou6f1	-0.0293478	0.828644	0.973413
ENSMUSG00000009741	Ubp1	0.127476	0.130691	0.856672
ENSMUSG00000009772	Nuak2	-0.492142	0.0212563	0.837971
ENSMUSG00000009828	Ick	0.104919	0.241031	0.860963
ENSMUSG00000009863	Sdhb	0.145742	0.245643	0.861689
ENSMUSG00000009894	Snap47	-0.133317	0.294923	0.872075
ENSMUSG00000009905	Kdsr	-0.0938545	0.489275	0.908794
ENSMUSG00000009907	Vps4b	0.0235259	0.783686	0.96433
ENSMUSG00000009927	Rps25	-0.0659648	0.660251	0.937367
ENSMUSG00000009941	Nxf2	1.13703	0.144227	0.856672
ENSMUSG00000009995	Taz	0.132534	0.225368	0.85846
ENSMUSG00000010021	Kif19a	-0.229843	0.67964	0.942306
ENSMUSG00000010025	Aldh3a2	0.158368	0.162358	0.856672
ENSMUSG00000010045	Tmem115	-0.093563	0.516804	0.911367
ENSMUSG00000010047	Hyal2	-0.159342	0.301639	0.873864
ENSMUSG00000010048	Ifrd2	-0.156882	0.225698	0.85846
ENSMUSG00000010051	Hyal1	-0.570351	0.168207	0.856672
ENSMUSG00000010054	Tusc2	-0.11017	0.359412	0.879291
ENSMUSG00000010057	Nprl2	0.149678	0.200809	0.856672
ENSMUSG00000010064	Slc38a3	-0.46223	0.336918	0.876478
ENSMUSG00000010067	Rassf1	-0.0104129	0.907258	0.985336
ENSMUSG00000010095	Slc3a2	-0.381574	0.365132	0.879291
ENSMUSG00000010097	Nxf1	-0.00332277	0.971764	0.996001
ENSMUSG00000010110	Stx5a	0.2138	0.0543778	0.856672
ENSMUSG00000010142	Tnfrsf13b	-0.300016	0.338786	0.876576
ENSMUSG00000010154	Spire2	0.148658	0.701072	0.947921
ENSMUSG00000010175	Prox1	-0.145287	0.712876	0.950991
ENSMUSG00000010205	Raver1	0.217016	0.0743575	0.856672
ENSMUSG00000010277	2610507B11Rik	-0.0596253	0.507186	0.910588
ENSMUSG00000010290	AI597479	-0.066377	0.608604	0.928164
ENSMUSG00000010307	Tmem86a	0.111092	0.511421	0.910588
ENSMUSG00000010311	Optc	0.0827091	0.834426	0.974313
ENSMUSG00000010342	Tex14	-0.113107	0.826414	0.973219
ENSMUSG00000010358	Ifi35	-0.0263404	0.857376	0.977008
ENSMUSG00000010362	Rdm1	0.452506	0.134887	0.856672
ENSMUSG00000010376	Nedd8	0.112943	0.286625	0.870445
ENSMUSG00000010392	Gosr1	-0.0139306	0.862958	0.978511
ENSMUSG00000010406	Mrpl52	-0.0797454	0.634782	0.932296
ENSMUSG00000010453	Kansl3	0.0153558	0.840718	0.97542
ENSMUSG00000010461	Eya4	0.20847	0.358391	0.878997
ENSMUSG00000010476	Ebf3	-0.389107	0.0234898	0.837971
ENSMUSG00000010517	Faf1	0.149557	0.254952	0.862832
ENSMUSG00000010538	Tsacc	0.27237	0.420288	0.890439
ENSMUSG00000010554	Mettl16	-0.0678956	0.472143	0.905598
ENSMUSG00000010607	Pigyl	0.53215	0.042534	0.856672
ENSMUSG00000010608	Rbm25	0.033471	0.731297	0.956081
ENSMUSG00000010609	Psen2	0.0459998	0.700486	0.947679
ENSMUSG00000010651	Acaa1b	0.729331	0.21969	0.856672
ENSMUSG00000010660	Plcd1	-0.0120374	0.932749	0.990786
ENSMUSG00000010663	Fads1	0.000824399	0.99459	0.999439
ENSMUSG00000010721	Lmbr1	-0.00151534	0.98938	0.999178
ENSMUSG00000010751	Tnfrsf22	-0.162977	0.744574	0.957416
ENSMUSG00000010755	Cars	0.000787742	0.996823	0.999439
ENSMUSG00000010797	Wnt2	-0.0182108	0.97451	0.997081
ENSMUSG00000010803	Gabra1	0.559781	0.354094	0.878526
ENSMUSG00000010830	Kdelr3	0.0525201	0.714027	0.951783
ENSMUSG00000010911	Apip	0.2572	0.211048	0.856672
ENSMUSG00000010914	Pdhx	0.254774	0.388786	0.883137
ENSMUSG00000010936	Vac14	-0.0064325	0.947707	0.992615
ENSMUSG00000011008	Mcoln2	0.0186165	0.952394	0.993079
ENSMUSG00000011096	Akt1s1	0.121131	0.337045	0.876478
ENSMUSG00000011114	Tbrg1	0.0907147	0.469157	0.905078
ENSMUSG00000011148	Adssl1	-0.426367	0.305889	0.873864
ENSMUSG00000011158	Brf1	-0.00745083	0.938003	0.991102
ENSMUSG00000011171	Vipr2	0.195335	0.245042	0.861689
ENSMUSG00000011179	Odc1	-0.14081	0.654314	0.936487
ENSMUSG00000011254	Thg1l	0.072175	0.644453	0.935024
ENSMUSG00000011256	Adam19	0.319784	0.0927097	0.856672
ENSMUSG00000011257	Pabpc4	0.127684	0.344545	0.87766
ENSMUSG00000011263	Exoc3l2	-1.35277	0.336155	0.876478
ENSMUSG00000011267	Zfp296	-0.575636	0.218826	0.856672
ENSMUSG00000011305	Plin5	1.31245	0.283206	0.867982
ENSMUSG00000011306	Sugp1	0.0939134	0.465494	0.902697
ENSMUSG00000011382	Dhdh	0.00713247	0.985656	0.998957
ENSMUSG00000011427	Zfp790	-0.039197	0.742117	0.956842
ENSMUSG00000011589	Fsd1	-0.0325406	0.927269	0.990574
ENSMUSG00000011658	Fuz	-0.0866891	0.520707	0.913451
ENSMUSG00000011751	Sptbn4	-1.48919	0.128514	0.856672
ENSMUSG00000011752	Pgam1	0.0725019	0.495731	0.908794
ENSMUSG00000011831	Evi5	0.0646005	0.513091	0.910711
ENSMUSG00000011832	Evi5l	0.248428	0.150565	0.856672
ENSMUSG00000011837	Snapc2	-0.154706	0.205883	0.856672
ENSMUSG00000011877	Git1	-0.316971	0.200599	0.856672
ENSMUSG00000011884	Gltp	0.253478	0.0536492	0.856672
ENSMUSG00000011958	Bnip2	-0.00748434	0.929042	0.990786
ENSMUSG00000011960	Ccnt1	-0.0592041	0.535791	0.915814
ENSMUSG00000012017	Scarf2	-0.191305	0.435097	0.893624
ENSMUSG00000012076	Brms1l	0.0779876	0.431364	0.893624
ENSMUSG00000012114	Med15	-0.0697084	0.505868	0.910334
ENSMUSG00000012117	Dhdds	-0.419906	0.00114826	0.307761
ENSMUSG00000012126	Ubxn11	-0.00377924	0.989937	0.999178
ENSMUSG00000012296	Tjap1	-0.166342	0.2178	0.856672
ENSMUSG00000012405	Rpl15	-0.070916	0.593358	0.923544
ENSMUSG00000012422	Tmem167	0.0802118	0.413759	0.889662
ENSMUSG00000012428	Steap4	0.678654	0.502366	0.908884
ENSMUSG00000012429	Mplkip	0.110299	0.397768	0.885808
ENSMUSG00000012443	Kif11	0.227069	0.349444	0.87766
ENSMUSG00000012483	Rpa3	0.248808	0.172554	0.856672
ENSMUSG00000012519	Mlkl	-0.0152722	0.960144	0.994286
ENSMUSG00000012535	Tnpo3	0.050506	0.519402	0.913034
ENSMUSG00000012609	Ttll5	-0.1533	0.227281	0.858583
ENSMUSG00000012640	Zfp715	0.0565786	0.571658	0.92062
ENSMUSG00000012705	Retn	1.1262	0.352882	0.87766
ENSMUSG00000012819	Cdh23	-0.434015	0.497033	0.908794
ENSMUSG00000012848	Rps5	-0.0220533	0.889374	0.982453
ENSMUSG00000012889	Podnl1	-0.071329	0.935395	0.990815
ENSMUSG00000013033	Adgrl1	-0.127287	0.318217	0.873864
ENSMUSG00000013076	Amotl1	-0.233623	0.150349	0.856672
ENSMUSG00000013089	Etv5	-0.161012	0.11896	0.856672
ENSMUSG00000013150	Gfod2	0.00858395	0.955669	0.993781
ENSMUSG00000013155	Enkd1	0.408624	0.116499	0.856672
ENSMUSG00000013160	Atp6v0d1	-0.100398	0.213404	0.856672
ENSMUSG00000013236	Ptprs	0.20874	0.152245	0.856672
ENSMUSG00000013275	Slc41a1	-0.158145	0.167808	0.856672
ENSMUSG00000013367	Iglon5	-0.20712	0.387515	0.882807
ENSMUSG00000013415	Igf2bp1	0.0738078	0.782722	0.964114
ENSMUSG00000013419	Zfp651	-0.268155	0.101808	0.856672
ENSMUSG00000013465	Nelfb	-0.00212567	0.979432	0.997666
ENSMUSG00000013483	Card14	0.455366	0.400909	0.887538
ENSMUSG00000013495	Tmem175	-0.0228518	0.847356	0.975872
ENSMUSG00000013539	Tango2	0.0558517	0.643897	0.935003
ENSMUSG00000013584	Aldh1a2	-0.0985534	0.849699	0.97669
ENSMUSG00000013593	Ndufs2	0.220353	0.0921271	0.856672
ENSMUSG00000013622	Atraid	-0.0504825	0.635173	0.932598
ENSMUSG00000013629	Cad	0.00757553	0.960116	0.994286
ENSMUSG00000013646	Sh3bp5l	0.145374	0.38185	0.881761
ENSMUSG00000013662	Atad1	-0.0974601	0.497312	0.908794
ENSMUSG00000013663	Pten	0.0353033	0.658754	0.937259
ENSMUSG00000013698	Pea15a	-0.186037	0.0614804	0.856672
ENSMUSG00000013701	Timm23	0.178996	0.221258	0.856672
ENSMUSG00000013707	Tnfaip8l2	-0.164098	0.325497	0.873864
ENSMUSG00000013736	Trnt1	0.106118	0.269368	0.865217
ENSMUSG00000013787	Ehmt2	0.0142648	0.88882	0.982453
ENSMUSG00000013822	Elof1	-0.000557424	0.995768	0.999439
ENSMUSG00000013833	Med16	0.0717129	0.776858	0.963771
ENSMUSG00000013846	St3gal1	0.106672	0.435349	0.893624
ENSMUSG00000013858	Tmem259	-0.034051	0.766061	0.960787
ENSMUSG00000013878	Rnf170	0.0932976	0.348093	0.87766
ENSMUSG00000013921	Clip3	-0.249678	0.120203	0.856672
ENSMUSG00000013973	Dedd	-0.0125986	0.895208	0.98345
ENSMUSG00000013974	Mcemp1	-2.58778	0.11641	0.856672
ENSMUSG00000013997	Nit1	0.0611485	0.582628	0.921915
ENSMUSG00000014039	Prdm15	0.0047067	0.965227	0.99564
ENSMUSG00000014074	Rnf168	-0.0433674	0.634153	0.932199
ENSMUSG00000014075	Tctex1d2	-0.231553	0.410907	0.889451
ENSMUSG00000014077	Chp1	0.233329	0.0930299	0.856672
ENSMUSG00000014158	Trpv4	-0.851131	0.00569375	0.576624
ENSMUSG00000014164	Klhl3	-0.318938	0.437624	0.894146
ENSMUSG00000014177	Tvp23b	0.0222872	0.820366	0.971887
ENSMUSG00000014195	Dnajc7	0.0866607	0.343556	0.87766
ENSMUSG00000014226	Cacybp	0.00369905	0.963978	0.99523
ENSMUSG00000014232	Cluap1	0.0817457	0.474445	0.90586
ENSMUSG00000014243	Zswim7	-0.231557	0.275146	0.865217
ENSMUSG00000014245	Pigl	0.221764	0.367355	0.879291
ENSMUSG00000014294	Ndufa2	0.233229	0.130847	0.856672
ENSMUSG00000014301	Pam16	-0.00141105	0.993236	0.999439
ENSMUSG00000014303	Glis2	-0.278274	0.021558	0.837971
ENSMUSG00000014313	Cox6c	0.259876	0.056374	0.856672
ENSMUSG00000014329	Bicc1	0.166171	0.414403	0.889662
ENSMUSG00000014349	Ube2z	-0.0703836	0.429142	0.893624
ENSMUSG00000014353	Tmem87b	-0.211264	0.0852494	0.856672
ENSMUSG00000014355	Anapc1	-0.0574348	0.476978	0.906214
ENSMUSG00000014361	Mertk	-0.130937	0.199131	0.856672
ENSMUSG00000014402	Tsg101	-0.0220468	0.804224	0.969289
ENSMUSG00000014418	Hps5	0.146856	0.202377	0.856672
ENSMUSG00000014426	Map3k4	-0.209793	0.0914474	0.856672
ENSMUSG00000014444	Piezo1	0.0242576	0.849381	0.976665
ENSMUSG00000014470	Rnf166	0.0185686	0.861745	0.977899
ENSMUSG00000014496	Ankrd28	0.236595	0.177214	0.856672
ENSMUSG00000014498	Ankrd52	-0.0440644	0.632297	0.932199
ENSMUSG00000014503	Pkd2l2	0.880147	0.0822657	0.856672
ENSMUSG00000014504	Srp19	0.0878155	0.329358	0.873864
ENSMUSG00000014547	Wdfy2	0.0578721	0.552917	0.918421
ENSMUSG00000014550	Rbsn	-0.0101857	0.913239	0.98634
ENSMUSG00000014551	Mrps25	0.147892	0.147111	0.856672
ENSMUSG00000014554	Dguok	-0.0720717	0.531946	0.915613
ENSMUSG00000014592	Camta1	-0.129944	0.434444	0.893624
ENSMUSG00000014599	Csf1	-0.192876	0.34863	0.87766
ENSMUSG00000014601	Strip1	-0.0133739	0.882698	0.981571
ENSMUSG00000014602	Kif1a	-0.400478	0.185551	0.856672
ENSMUSG00000014603	Alx3	-0.158263	0.634501	0.932199
ENSMUSG00000014606	Slc25a11	0.145065	0.0819909	0.856672
ENSMUSG00000014633	Cmc2	0.116959	0.400438	0.886996
ENSMUSG00000014668	Chfr	0.345438	0.0400908	0.856672
ENSMUSG00000014704	Hoxa2	-0.144606	0.780648	0.964109
ENSMUSG00000014748	Tex261	-0.113389	0.1708	0.856672
ENSMUSG00000014763	Fam120b	-0.00940799	0.912242	0.98634
ENSMUSG00000014767	Tbp	0.0676588	0.539212	0.915932
ENSMUSG00000014769	Psmb1	0.035615	0.625718	0.931409
ENSMUSG00000014771	Pdcd2	-0.0825631	0.508091	0.910588
ENSMUSG00000014776	Nol3	-0.0302524	0.904082	0.985328
ENSMUSG00000014778	Fhod1	0.0705693	0.641438	0.934721
ENSMUSG00000014782	Plekhg4	-0.592641	0.452235	0.899724
ENSMUSG00000014786	Slc9a5	0.131391	0.532212	0.915613
ENSMUSG00000014791	Elmo3	-0.102633	0.829121	0.973413
ENSMUSG00000014813	Stc1	0.294604	0.396341	0.885493
ENSMUSG00000014837	4931428F04Rik	0.0795209	0.765775	0.960787
ENSMUSG00000014846	Tppp3	0.0755959	0.729714	0.95581
ENSMUSG00000014850	Msh3	0.140207	0.224983	0.858225
ENSMUSG00000014856	Tmem208	-0.0257941	0.860771	0.977835
ENSMUSG00000014859	E2f4	-0.051251	0.599599	0.926121
ENSMUSG00000014867	Surf4	0.0739173	0.365685	0.879291
ENSMUSG00000014873	Surf2	-0.00636208	0.951049	0.992615
ENSMUSG00000014905	Dnajb9	0.0703659	0.573712	0.921011
ENSMUSG00000014907	Naf1	-0.0778679	0.569087	0.920563
ENSMUSG00000014932	Yes1	0.0146811	0.876213	0.980926
ENSMUSG00000014956	Ppp1cb	0.00933505	0.905301	0.985328
ENSMUSG00000014959	Gorasp2	0.0386953	0.612107	0.928622
ENSMUSG00000014980	Tsen15	0.0319386	0.81468	0.970737
ENSMUSG00000015002	Efr3a	0.0688664	0.433955	0.893624
ENSMUSG00000015013	Trappc2l	-0.0680729	0.607908	0.927823
ENSMUSG00000015016	Acsf3	0.454847	0.0247508	0.837971
ENSMUSG00000015023	Ddx19a	0.02458	0.791837	0.965929
ENSMUSG00000015027	Galns	0.0883448	0.531741	0.915613
ENSMUSG00000015053	Gata2	-0.172104	0.625231	0.931409
ENSMUSG00000015083	C8g	0.640486	0.0396251	0.856672
ENSMUSG00000015085	Entpd2	0.565426	0.0979393	0.856672
ENSMUSG00000015087	Rabl6	-0.0780389	0.483516	0.90795
ENSMUSG00000015090	Ptgds	0.536056	0.549938	0.917898
ENSMUSG00000015092	Edf1	0.0752965	0.538177	0.915932
ENSMUSG00000015094	Npdc1	0.0170726	0.901323	0.985097
ENSMUSG00000015095	Fbxw5	0.0582956	0.502201	0.908884
ENSMUSG00000015112	Slc25a13	-0.674584	0.077721	0.856672
ENSMUSG00000015120	Ube2i	-0.0962468	0.472467	0.905598
ENSMUSG00000015126	Tsr3	0.0687266	0.565125	0.920027
ENSMUSG00000015127	Unkl	-0.0325479	0.851617	0.9769
ENSMUSG00000015133	Lrrk1	-0.260488	0.0744102	0.856672
ENSMUSG00000015134	Aldh1a3	0.129507	0.792359	0.965929
ENSMUSG00000015143	Actn1	0.0384769	0.728374	0.955635
ENSMUSG00000015149	Sirt2	-0.139424	0.149754	0.856672
ENSMUSG00000015165	Hnrnpl	0.14278	0.149363	0.856672
ENSMUSG00000015176	Nolc1	0.117181	0.273781	0.865217
ENSMUSG00000015189	Casd1	0.0736816	0.601945	0.926121
ENSMUSG00000015202	Cnksr3	-0.0178459	0.858246	0.977008
ENSMUSG00000015214	Mtmr1	0.0317785	0.764287	0.960364
ENSMUSG00000015217	Hmgb3	0.0788669	0.509484	0.910588
ENSMUSG00000015222	Map2	-0.153321	0.420268	0.890439
ENSMUSG00000015224	Cyp2j9	-0.0870153	0.571699	0.92062
ENSMUSG00000015243	Abca1	0.391496	0.0521746	0.856672
ENSMUSG00000015247	Nipsnap3b	0.0121381	0.901449	0.985097
ENSMUSG00000015289	Lage3	0.10409	0.407545	0.88909
ENSMUSG00000015290	Ubl4a	0.129012	0.40545	0.88885
ENSMUSG00000015291	Gdi1	0.00273753	0.973271	0.996621
ENSMUSG00000015305	Sash1	-0.0401647	0.806073	0.969576
ENSMUSG00000015312	Gadd45b	0.223632	0.284142	0.868548
ENSMUSG00000015335	Zdhhc12	0.0872905	0.660018	0.937367
ENSMUSG00000015337	Endog	0.293283	0.477189	0.906216
ENSMUSG00000015340	Cybb	-0.31498	0.460078	0.901956
ENSMUSG00000015341	Golga7	0.00283944	0.971356	0.99596
ENSMUSG00000015342	Xk	0.352852	0.188211	0.856672
ENSMUSG00000015354	Pcolce2	1.22527	0.0793827	0.856672
ENSMUSG00000015355	Cd48	-0.217532	0.399495	0.886813
ENSMUSG00000015357	Clpx	0.0573469	0.703107	0.949018
ENSMUSG00000015363	Trabd	0.0535635	0.534271	0.915814
ENSMUSG00000015377	Dennd6b	0.172376	0.344058	0.87766
ENSMUSG00000015396	Cd83	0.129705	0.828215	0.973339
ENSMUSG00000015405	Ace2	-1.35097	0.207351	0.856672
ENSMUSG00000015451	C4a	0.258697	0.443688	0.895086
ENSMUSG00000015452	Ager	0.482543	0.224007	0.857939
ENSMUSG00000015461	Atf6b	-0.0155272	0.891054	0.982563
ENSMUSG00000015467	Egfl8	0.66698	0.0864343	0.856672
ENSMUSG00000015474	Ppt2	0.0220043	0.823313	0.972648
ENSMUSG00000015476	Prrt1	-0.386473	0.530571	0.915613
ENSMUSG00000015478	Rnf5	-0.0077239	0.933727	0.990786
ENSMUSG00000015488	Cacfd1	0.0557179	0.511504	0.910588
ENSMUSG00000015501	Hivep2	-0.341999	0.0307972	0.847247
ENSMUSG00000015522	Arnt	0.0605437	0.452273	0.899724
ENSMUSG00000015533	Itga2	-1.06452	0.219103	0.856672
ENSMUSG00000015536	Mocs2	0.12825	0.329741	0.873864
ENSMUSG00000015542	Nat9	-0.0271281	0.891695	0.982619
ENSMUSG00000015568	Lpl	0.501299	0.219373	0.856672
ENSMUSG00000015575	Atp6v0e	-0.168862	0.110364	0.856672
ENSMUSG00000015597	Zfp318	-0.0629399	0.471245	0.905598
ENSMUSG00000015599	Ttbk1	0.207457	0.587602	0.921915
ENSMUSG00000015605	Srf	-0.141516	0.432855	0.893624
ENSMUSG00000015619	Gata3	-0.0348327	0.946251	0.992597
ENSMUSG00000015647	Lama5	-0.402784	0.0530453	0.856672
ENSMUSG00000015652	Steap1	0.165874	0.690035	0.945488
ENSMUSG00000015653	Steap2	-0.199942	0.540409	0.915932
ENSMUSG00000015656	Hspa8	-0.144741	0.224153	0.857939
ENSMUSG00000015659	Serac1	-0.215868	0.244502	0.861689
ENSMUSG00000015668	Pdzd11	0.0836097	0.384059	0.882325
ENSMUSG00000015671	Psma2	0.0165632	0.842865	0.97542
ENSMUSG00000015672	Mrpl32	0.155912	0.241383	0.860963
ENSMUSG00000015697	Setdb1	0.0358244	0.73262	0.956081
ENSMUSG00000015702	Anxa9	0.11856	0.675635	0.941773
ENSMUSG00000015709	Arnt2	-0.419554	0.068693	0.856672
ENSMUSG00000015711	Prune1	0.0988634	0.418624	0.890439
ENSMUSG00000015714	Cers2	-0.166541	0.1501	0.856672
ENSMUSG00000015733	Capza2	-0.0927532	0.287107	0.870479
ENSMUSG00000015745	Plekho1	-0.348971	0.110307	0.856672
ENSMUSG00000015747	Vps45	0.113929	0.417278	0.890439
ENSMUSG00000015748	Prpf3	-0.0137198	0.926868	0.990574
ENSMUSG00000015749	Anp32e	-0.033661	0.789908	0.965457
ENSMUSG00000015750	Aph1a	-0.0299089	0.762699	0.960093
ENSMUSG00000015755	Tab2	-0.192402	0.162425	0.856672
ENSMUSG00000015757	Ppil4	0.0320814	0.782339	0.964114
ENSMUSG00000015759	Cnih1	-0.096888	0.261545	0.862832
ENSMUSG00000015766	Eps8	-0.174205	0.208057	0.856672
ENSMUSG00000015776	Med22	-0.0264364	0.743733	0.957416
ENSMUSG00000015790	Surf1	0.138311	0.385051	0.882807
ENSMUSG00000015804	Med28	-0.100732	0.299595	0.873864
ENSMUSG00000015806	Qdpr	0.248546	0.244855	0.861689
ENSMUSG00000015829	Tnr	0.534129	0.735766	0.956081
ENSMUSG00000015837	Sqstm1	-0.165287	0.480039	0.907058
ENSMUSG00000015839	Nfe2l2	-0.0442778	0.781082	0.964109
ENSMUSG00000015846	Rxra	0.00917141	0.935804	0.990926
ENSMUSG00000015850	Adamtsl4	0.0309657	0.893911	0.983176
ENSMUSG00000015852	Fcrls	0.574108	0.60866	0.928164
ENSMUSG00000015854	Cd5l	-1.3237	0.215003	0.856672
ENSMUSG00000015869	Prpsap1	0.0817229	0.348606	0.87766
ENSMUSG00000015880	Ncapg	0.218909	0.324145	0.873864
ENSMUSG00000015882	Lcorl	-0.283861	0.0726997	0.856672
ENSMUSG00000015889	Lta4h	0.0929049	0.414283	0.889662
ENSMUSG00000015932	Dstn	-0.142551	0.143101	0.856672
ENSMUSG00000015937	H2afy	-0.11983	0.140071	0.856672
ENSMUSG00000015942	Gtf2ird2	0.156954	0.294977	0.872075
ENSMUSG00000015943	Bola1	0.629747	0.0218941	0.837971
ENSMUSG00000015944	Castor2	-0.0856544	0.391425	0.884588
ENSMUSG00000015947	Fcgr1	0.206701	0.689001	0.945449
ENSMUSG00000015950	Ncf1	-0.255187	0.190441	0.856672
ENSMUSG00000015957	Wnt11	0.0626521	0.867064	0.9797
ENSMUSG00000015961	Adss	0.0436551	0.706275	0.949692
ENSMUSG00000015966	Il17rb	1.16715	0.0893892	0.856672
ENSMUSG00000015968	Cacna1d	-0.359273	0.298502	0.873864
ENSMUSG00000015970	Chdh	0.228529	0.635544	0.932802
ENSMUSG00000015971	Actr8	-0.125869	0.309291	0.873864
ENSMUSG00000015980	Lrrc27	0.145852	0.528988	0.915613
ENSMUSG00000015981	Stk32c	0.154994	0.676983	0.941773
ENSMUSG00000015994	Fnta	0.095973	0.352205	0.87766
ENSMUSG00000016018	Mtrex	-0.30396	0.0197979	0.837971
ENSMUSG00000016024	Lbp	0.205156	0.786013	0.964594
ENSMUSG00000016028	Celsr1	-0.742437	0.151694	0.856672
ENSMUSG00000016087	Fli1	-0.199605	0.218518	0.856672
ENSMUSG00000016128	Stard13	-0.381198	0.170435	0.856672
ENSMUSG00000016150	Tenm1	-1.1806	0.0374635	0.856672
ENSMUSG00000016181	Diexf	-0.0661667	0.648576	0.93569
ENSMUSG00000016194	Hsd11b1	-0.422793	0.146859	0.856672
ENSMUSG00000016200	Syt14	0.280083	0.366833	0.879291
ENSMUSG00000016206	H2-M3	0.161364	0.321633	0.873864
ENSMUSG00000016239	Lonrf3	-0.136566	0.601674	0.926121
ENSMUSG00000016252	Atp5e	0.262057	0.112374	0.856672
ENSMUSG00000016253	Nelfcd	0.0971104	0.329637	0.873864
ENSMUSG00000016256	Ctsz	-0.257707	0.1459	0.856672
ENSMUSG00000016257	Prelid3b	-0.125718	0.168363	0.856672
ENSMUSG00000016262	Sertad4	-0.434812	0.0267615	0.837971
ENSMUSG00000016308	Ube2a	-0.00158389	0.987869	0.99915
ENSMUSG00000016319	Slc25a5	0.213828	0.0314151	0.850305
ENSMUSG00000016344	Ppdpf	0.0149511	0.94249	0.991489
ENSMUSG00000016356	Col20a1	0.471757	0.100602	0.856672
ENSMUSG00000016382	Pls3	-0.121468	0.222633	0.857363
ENSMUSG00000016386	Mpped2	0.188673	0.600989	0.926121
ENSMUSG00000016409	Nkap	-0.0897764	0.546212	0.916838
ENSMUSG00000016427	Ndufa1	0.224823	0.186113	0.856672
ENSMUSG00000016458	Wt1	-1.00184	0.0483448	0.856672
ENSMUSG00000016477	E2f3	-0.0778668	0.540254	0.915932
ENSMUSG00000016481	Cr1l	-0.217661	0.0708204	0.856672
ENSMUSG00000016487	Ppfibp1	-0.0776208	0.469655	0.905078
ENSMUSG00000016493	Cd46	-0.178329	0.32723	0.873864
ENSMUSG00000016494	Cd34	-0.181324	0.329673	0.873864
ENSMUSG00000016495	Plgrkt	0.120691	0.311982	0.873864
ENSMUSG00000016496	Cd274	-0.24476	0.457726	0.901339
ENSMUSG00000016503	Gtf3a	0.0746727	0.601002	0.926121
ENSMUSG00000016510	Mtif3	0.190377	0.112004	0.856672
ENSMUSG00000016520	Lnx2	0.0844824	0.600229	0.926121
ENSMUSG00000016526	Dyrk3	-0.158794	0.675417	0.941773
ENSMUSG00000016528	Mapkapk2	-0.123238	0.463953	0.902427
ENSMUSG00000016534	Lamp2	-0.175207	0.0878555	0.856672
ENSMUSG00000016541	Atxn10	0.106698	0.342603	0.87766
ENSMUSG00000016552	Foxred2	-0.0422675	0.871111	0.980135
ENSMUSG00000016554	Eif3d	0.107254	0.208898	0.856672
ENSMUSG00000016559	H3f3b	0.0451809	0.643044	0.934811
ENSMUSG00000016619	Nup50	-0.0432658	0.640079	0.934566
ENSMUSG00000016624	Phf21b	0.248088	0.289616	0.871994
ENSMUSG00000016637	Ift27	0.0917221	0.600987	0.926121
ENSMUSG00000016664	Pacsin2	-0.0483403	0.625365	0.931409
ENSMUSG00000016756	Cmah	0.256889	0.666795	0.939262
ENSMUSG00000016757	Ttll12	-0.0639724	0.518092	0.912016
ENSMUSG00000016763	Scube1	-0.449753	0.171309	0.856672
ENSMUSG00000016831	Tox4	-0.0750969	0.322519	0.873864
ENSMUSG00000016833	Mrps18c	0.0759939	0.477102	0.906216
ENSMUSG00000016918	Sulf1	-0.468882	0.000867208	0.282797
ENSMUSG00000016921	Srsf6	0.214897	0.122903	0.856672
ENSMUSG00000016933	Plcg1	0.0729176	0.346237	0.87766
ENSMUSG00000016940	Kctd2	0.00286549	0.983566	0.998509
ENSMUSG00000016946	Kctd5	-0.108412	0.244026	0.861689
ENSMUSG00000016984	Etaa1	0.101415	0.63817	0.933802
ENSMUSG00000016995	Matn4	-0.690297	0.0902545	0.856672
ENSMUSG00000017002	Slpi	0.672779	0.0680114	0.856672
ENSMUSG00000017009	Sdc4	-0.0692572	0.734009	0.956081
ENSMUSG00000017057	Il13ra1	-0.0893257	0.861574	0.977899
ENSMUSG00000017119	Nbr1	0.0431379	0.58214	0.921915
ENSMUSG00000017132	Cyth1	0.0067087	0.955688	0.993781
ENSMUSG00000017144	Rnd3	0.123388	0.306146	0.873864
ENSMUSG00000017146	Brca1	-0.00681901	0.970548	0.99596
ENSMUSG00000017167	Cntnap1	0.134646	0.303758	0.873864
ENSMUSG00000017176	Nt5c3b	0.140071	0.303096	0.873864
ENSMUSG00000017188	Coa3	0.138891	0.169808	0.856672
ENSMUSG00000017210	Med24	0.150621	0.145906	0.856672
ENSMUSG00000017221	Psmd3	0.104961	0.408694	0.889093
ENSMUSG00000017264	Exosc10	-0.0127188	0.878122	0.981138
ENSMUSG00000017286	Glod4	-0.0240175	0.869725	0.980135
ENSMUSG00000017288	Vps53	0.0634785	0.593933	0.923544
ENSMUSG00000017291	Taok1	-0.166841	0.135864	0.856672
ENSMUSG00000017299	Dnttip1	-0.0421708	0.69589	0.94694
ENSMUSG00000017307	Acot8	0.44377	0.0622881	0.856672
ENSMUSG00000017314	Mpp2	-0.280938	0.313096	0.873864
ENSMUSG00000017376	Nlk	0.00671468	0.955169	0.993781
ENSMUSG00000017386	Traf4	-0.198453	0.360836	0.879291
ENSMUSG00000017390	Aldoc	-0.0585967	0.88967	0.982453
ENSMUSG00000017400	Stac2	-0.0713483	0.846833	0.975872
ENSMUSG00000017404	Rpl19	0.0202286	0.877444	0.981138
ENSMUSG00000017405	Nek8	0.0801575	0.605324	0.927197
ENSMUSG00000017412	Cacnb4	-0.446531	0.496704	0.908794
ENSMUSG00000017417	Plxdc1	-0.323096	0.250538	0.861915
ENSMUSG00000017418	Arl5b	-0.212904	0.103246	0.856672
ENSMUSG00000017421	Zfp207	0.0474371	0.56895	0.920563
ENSMUSG00000017428	Psmd11	-0.0263006	0.804442	0.969289
ENSMUSG00000017446	C1qtnf1	0.482961	0.394663	0.884617
ENSMUSG00000017466	Timp2	-0.414147	0.0043646	0.519451
ENSMUSG00000017478	Zc3h18	0.0660318	0.485034	0.908704
ENSMUSG00000017485	Top2b	0.121725	0.329844	0.873864
ENSMUSG00000017491	Rarb	-1.19841	0.0512594	0.856672
ENSMUSG00000017493	Igfbp4	0.259028	0.0464796	0.856672
ENSMUSG00000017499	Cdc6	-0.143677	0.557028	0.919618
ENSMUSG00000017548	Suz12	-0.114334	0.473335	0.905598
ENSMUSG00000017550	Atad5	-0.0542909	0.780571	0.964109
ENSMUSG00000017561	Crlf3	-0.248226	0.0304857	0.845475
ENSMUSG00000017615	Tnfaip1	-0.0690082	0.356282	0.878997
ENSMUSG00000017631	Abr	-0.244589	0.17115	0.856672
ENSMUSG00000017639	Rab11fip4	-0.343251	0.549878	0.917898
ENSMUSG00000017652	Cd40	-0.739153	0.206872	0.856672
ENSMUSG00000017664	Slc35c2	-0.0830767	0.540499	0.915932
ENSMUSG00000017667	Zfp334	-0.118243	0.546851	0.916948
ENSMUSG00000017670	Elmo2	-0.0855493	0.366744	0.879291
ENSMUSG00000017677	Wsb1	0.0338649	0.797114	0.967388
ENSMUSG00000017679	Ttpal	0.0305816	0.778564	0.963985
ENSMUSG00000017686	Rhot1	-0.0296698	0.721967	0.953839
ENSMUSG00000017692	Rhbdl3	0.216673	0.3378	0.876576
ENSMUSG00000017697	Ada	0.302658	0.387432	0.882807
ENSMUSG00000017707	Serinc3	-0.158573	0.12547	0.856672
ENSMUSG00000017713	Tha1	0.0892972	0.626923	0.931897
ENSMUSG00000017715	Pgs1	-0.102393	0.4353	0.893624
ENSMUSG00000017716	Birc5	0.324848	0.100258	0.856672
ENSMUSG00000017718	Afmid	0.039291	0.859278	0.977363
ENSMUSG00000017721	Pigt	0.0062823	0.95282	0.99327
ENSMUSG00000017724	Etv4	-0.536765	0.416243	0.889662
ENSMUSG00000017734	Dbndd2	-0.120741	0.410459	0.889451
ENSMUSG00000017737	Mmp9	-0.338437	0.207861	0.856672
ENSMUSG00000017740	Slc12a5	-0.436247	0.250237	0.861915
ENSMUSG00000017747	Ghdc	0.0653691	0.503704	0.909632
ENSMUSG00000017754	Pltp	-0.438496	0.292729	0.872075
ENSMUSG00000017756	Slc12a7	-0.173166	0.187037	0.856672
ENSMUSG00000017760	Ctsa	-0.216974	0.110207	0.856672
ENSMUSG00000017764	Zswim1	-0.238985	0.196114	0.856672
ENSMUSG00000017765	Slc12a4	0.00952788	0.934967	0.990786
ENSMUSG00000017767	Spata25	0.676069	0.213856	0.856672
ENSMUSG00000017774	Myo1c	-0.0459943	0.756582	0.959367
ENSMUSG00000017776	Crk	-0.134279	0.218532	0.856672
ENSMUSG00000017778	Cox7c	0.365604	0.0630705	0.856672
ENSMUSG00000017781	Pitpna	-0.123853	0.145105	0.856672
ENSMUSG00000017801	Mlx	-0.0848837	0.404761	0.888826
ENSMUSG00000017802	Retreg3	-0.142117	0.199413	0.856672
ENSMUSG00000017817	Jph2	-0.479801	0.19893	0.856672
ENSMUSG00000017830	Dhx58	-0.250738	0.250214	0.861915
ENSMUSG00000017831	Rab5a	-0.0251338	0.787953	0.964971
ENSMUSG00000017837	Nkiras2	0.045934	0.699702	0.947433
ENSMUSG00000017843	Ppp2r5c	0.00492965	0.960877	0.994551
ENSMUSG00000017858	Ift52	0.0179986	0.836736	0.97542
ENSMUSG00000017861	Mybl2	-0.190513	0.501676	0.908884
ENSMUSG00000017897	Eya2	-0.722613	0.0466916	0.856672
ENSMUSG00000017929	B4galt5	-0.455789	0.0702817	0.856672
ENSMUSG00000017969	Ptgis	-0.230705	0.0504972	0.856672
ENSMUSG00000017978	Cadps2	-1.26426	0.0211756	0.837971
ENSMUSG00000017999	Ddx27	0.0309242	0.718545	0.953071
ENSMUSG00000018001	Cyth3	-0.0604427	0.740337	0.956503
ENSMUSG00000018008	Cyth4	-0.100016	0.719837	0.953371
ENSMUSG00000018012	Rac3	-0.0689986	0.735326	0.956081
ENSMUSG00000018040	Rrp7a	-0.0473988	0.593161	0.923544
ENSMUSG00000018042	Cyb5r3	0.123574	0.295667	0.872075
ENSMUSG00000018068	Ints2	0.0801795	0.532173	0.915613
ENSMUSG00000018076	Med13l	0.119342	0.248073	0.861689
ENSMUSG00000018102	Hist1h2bc	0.338729	0.246112	0.861689
ENSMUSG00000018143	Mafk	-0.173113	0.272973	0.865217
ENSMUSG00000018160	Med1	-0.0886737	0.379864	0.880622
ENSMUSG00000018166	Erbb3	-0.606886	0.028958	0.83836
ENSMUSG00000018167	Stard3	-0.212329	0.150638	0.856672
ENSMUSG00000018169	Mfng	-0.972576	0.0781773	0.856672
ENSMUSG00000018171	Vmp1	0.0968105	0.4175	0.890439
ENSMUSG00000018189	Uchl5	0.00080897	0.993899	0.999439
ENSMUSG00000018196	Glrx2	0.0160485	0.905199	0.985328
ENSMUSG00000018199	Trove2	-0.153512	0.344583	0.87766
ENSMUSG00000018209	Stk4	-0.21868	0.0302775	0.843888
ENSMUSG00000018217	Pmp22	0.23163	0.126402	0.856672
ENSMUSG00000018238	Gdf9	0.614324	0.272965	0.865217
ENSMUSG00000018239	Zcchc10	0.0262438	0.837967	0.97542
ENSMUSG00000018259	Prl8a2	-3.72421	0.000968753	0.29251
ENSMUSG00000018263	Tbx5	0.713566	0.0729328	0.856672
ENSMUSG00000018286	Psmb6	0.0989892	0.34656	0.87766
ENSMUSG00000018287	Spag7	0.0152952	0.866508	0.979552
ENSMUSG00000018293	Pfn1	0.0268758	0.773622	0.963521
ENSMUSG00000018322	Tomm34	-0.0557846	0.623364	0.93114
ENSMUSG00000018326	Ywhab	0.00915804	0.935351	0.990815
ENSMUSG00000018334	Ksr1	0.0777318	0.68805	0.945449
ENSMUSG00000018339	Gpx3	1.05708	0.0435099	0.856672
ENSMUSG00000018340	Anxa6	-0.10485	0.640271	0.934569
ENSMUSG00000018347	Zkscan6	-0.182869	0.314758	0.873864
ENSMUSG00000018362	Kpna2	0.369799	0.0279555	0.837971
ENSMUSG00000018363	Smurf2	-0.161393	0.0996956	0.856672
ENSMUSG00000018372	Cep95	-0.247208	0.0972574	0.856672
ENSMUSG00000018377	Vezf1	-0.127248	0.138757	0.856672
ENSMUSG00000018378	Cuedc1	-0.19352	0.0930607	0.856672
ENSMUSG00000018379	Srsf1	0.158117	0.207569	0.856672
ENSMUSG00000018387	Shroom1	0.190527	0.653657	0.93621
ENSMUSG00000018395	Kif3a	0.0607346	0.522018	0.913636
ENSMUSG00000018398	2022-09-08	-0.102598	0.367513	0.879291
ENSMUSG00000018401	Mtmr4	-0.011463	0.920169	0.987972
ENSMUSG00000018405	Mrm1	0.0399915	0.76667	0.961137
ENSMUSG00000018411	Mapt	0.717148	0.0852316	0.856672
ENSMUSG00000018412	Kansl1	-0.0697103	0.479604	0.907058
ENSMUSG00000018415	Gid4	-0.212083	0.235454	0.859037
ENSMUSG00000018417	Myo1b	-0.0731764	0.723348	0.954547
ENSMUSG00000018425	Dhx40	-0.0260529	0.763758	0.960106
ENSMUSG00000018427	Ypel2	-0.179055	0.0864126	0.856672
ENSMUSG00000018428	Akap1	-0.0855817	0.395682	0.88475
ENSMUSG00000018433	Nol11	-0.0707268	0.456453	0.901339
ENSMUSG00000018442	Derl2	-0.0542393	0.540213	0.915932
ENSMUSG00000018446	C1qbp	0.0652899	0.397326	0.885808
ENSMUSG00000018449	Rpain	-0.103443	0.454217	0.900961
ENSMUSG00000018451	6330403K07Rik	0.298372	0.532857	0.915703
ENSMUSG00000018459	Slc13a3	-0.0221313	0.96356	0.994987
ENSMUSG00000018470	Kcnab3	-0.75547	0.0611007	0.856672
ENSMUSG00000018474	Chd3	0.216681	0.07232	0.856672
ENSMUSG00000018476	Kdm6b	-0.130414	0.235865	0.859097
ENSMUSG00000018481	Appbp2	-0.113547	0.521252	0.913591
ENSMUSG00000018500	Adora2b	-0.55503	0.368869	0.879503
ENSMUSG00000018501	Ncor1	0.0208085	0.824222	0.972911
ENSMUSG00000018507	Trpv2	0.00600019	0.976187	0.997081
ENSMUSG00000018509	Cenpv	0.226688	0.261566	0.862832
ENSMUSG00000018537	Pcgf2	-0.135597	0.397212	0.885808
ENSMUSG00000018541	Cwc25	-0.056235	0.615284	0.928765
ENSMUSG00000018547	Pip4k2b	-0.137551	0.247954	0.861689
ENSMUSG00000018548	Trim37	-0.113381	0.381598	0.881761
ENSMUSG00000018554	Ybx2	1.9544	0.0560609	0.856672
ENSMUSG00000018559	Ctdnep1	-0.0324858	0.767819	0.961635
ENSMUSG00000018565	Elp5	0.14534	0.201822	0.856672
ENSMUSG00000018566	Slc2a4	0.409155	0.585922	0.921915
ENSMUSG00000018567	Gabarap	-0.105208	0.350795	0.87766
ENSMUSG00000018570	2810408A11Rik	-0.372847	0.282494	0.867169
ENSMUSG00000018572	Phf23	-0.149854	0.144742	0.856672
ENSMUSG00000018574	Acadvl	0.253457	0.2265	0.858583
ENSMUSG00000018583	G3bp1	-0.0162887	0.878812	0.981138
ENSMUSG00000018585	Atox1	0.192322	0.0734342	0.856672
ENSMUSG00000018593	Sparc	0.338177	0.131054	0.856672
ENSMUSG00000018599	Mief2	0.103462	0.46448	0.902427
ENSMUSG00000018604	Tbx3	-0.138629	0.368361	0.879503
ENSMUSG00000018648	Dusp14	-0.184852	0.325747	0.873864
ENSMUSG00000018651	Tada2a	0.106275	0.411691	0.889451
ENSMUSG00000018654	Ikzf1	-0.403466	0.149193	0.856672
ENSMUSG00000018659	Pnpo	0.0144618	0.911522	0.986267
ENSMUSG00000018661	Cog1	-0.097467	0.399059	0.886681
ENSMUSG00000018666	Cbx1	-0.031187	0.706392	0.949747
ENSMUSG00000018669	Cdk5rap3	0.101736	0.265454	0.86305
ENSMUSG00000018672	Copz2	0.234878	0.17976	0.856672
ENSMUSG00000018677	Slc25a39	0.165103	0.202409	0.856672
ENSMUSG00000018678	Sp2	0.0310631	0.809791	0.970444
ENSMUSG00000018697	Aatf	0.0350299	0.751688	0.9584
ENSMUSG00000018707	Dync1h1	-0.21039	0.101409	0.856672
ENSMUSG00000018733	Pex12	-0.034497	0.783975	0.964416
ENSMUSG00000018736	Ndel1	-0.0176343	0.825157	0.97306
ENSMUSG00000018740	Slc25a35	0.348201	0.0510933	0.856672
ENSMUSG00000018750	Zbtb4	-0.122825	0.23231	0.859037
ENSMUSG00000018752	Tnfsfm13	0.0552739	0.871803	0.980135
ENSMUSG00000018761	Mpdu1	0.112464	0.558437	0.920027
ENSMUSG00000018765	Fxr2	-0.00385728	0.967146	0.99564
ENSMUSG00000018770	Atp5g3	0.435003	0.0611356	0.856672
ENSMUSG00000018774	Cd68	-0.202456	0.27733	0.865217
ENSMUSG00000018796	Acsl1	1.55821	0.0952815	0.856672
ENSMUSG00000018800	Abca5	-0.239669	0.0939368	0.856672
ENSMUSG00000018809	Smyd4	0.0512702	0.74244	0.956992
ENSMUSG00000018819	Lsp1	0.356985	0.2182	0.856672
ENSMUSG00000018820	Zfyve27	0.0289846	0.78231	0.964114
ENSMUSG00000018821	Avpi1	-0.0601778	0.72439	0.954739
ENSMUSG00000018830	Myh11	-0.446918	0.645984	0.93569
ENSMUSG00000018841	Rad51d	-0.125341	0.416273	0.889662
ENSMUSG00000018845	Unc45b	0.64943	0.455356	0.901339
ENSMUSG00000018846	Pank3	0.330589	0.165528	0.856672
ENSMUSG00000018848	Rars	0.0949222	0.315611	0.873864
ENSMUSG00000018849	Wwc1	-0.246117	0.293826	0.872075
ENSMUSG00000018858	Mrpl58	0.0235173	0.851886	0.9769
ENSMUSG00000018861	Fdxr	0.339919	0.0864316	0.856672
ENSMUSG00000018865	Sult4a1	0.642032	0.334009	0.875989
ENSMUSG00000018882	Mrpl45	0.0250051	0.833012	0.973839
ENSMUSG00000018899	Irf1	0.00926508	0.948003	0.992615
ENSMUSG00000018900	Slc22a5	-0.00958889	0.953507	0.993438
ENSMUSG00000018906	P4ha2	-0.000269009	0.998248	0.999779
ENSMUSG00000018909	Arrb1	-0.0190344	0.880916	0.981571
ENSMUSG00000018920	Cxcl16	0.152508	0.278959	0.865217
ENSMUSG00000018921	Pelp1	-0.0145839	0.871079	0.980135
ENSMUSG00000018923	Med11	-0.0914464	0.671871	0.940678
ENSMUSG00000018927	Ccl6	0.11873	0.664579	0.938125
ENSMUSG00000018930	Ccl4	0.711873	0.239276	0.860963
ENSMUSG00000018931	Natd1	0.133026	0.458989	0.901339
ENSMUSG00000018932	Map2k3	-0.226652	0.116667	0.856672
ENSMUSG00000018965	Ywhah	0.0927558	0.307754	0.873864
ENSMUSG00000018974	Sart3	0.0184632	0.876051	0.980926
ENSMUSG00000018983	E2f2	0.201779	0.191962	0.856672
ENSMUSG00000018986	Slfn3	-0.250862	0.592544	0.923544
ENSMUSG00000018995	Nars2	0.123132	0.435671	0.893624
ENSMUSG00000018999	Slc35b4	-0.0252629	0.737243	0.956081
ENSMUSG00000019027	Dnah1	1.10863	0.0211718	0.837971
ENSMUSG00000019039	Dalrd3	0.0421491	0.695197	0.946649
ENSMUSG00000019054	Fis1	-0.000846466	0.992563	0.999405
ENSMUSG00000019055	Plod1	0.07484	0.377645	0.880622
ENSMUSG00000019066	Rab3d	0.263046	0.475327	0.905971
ENSMUSG00000019080	Mfsd3	-0.134316	0.469446	0.905078
ENSMUSG00000019082	Slc25a22	0.364795	0.0856415	0.856672
ENSMUSG00000019087	Atp6ap1	-0.130244	0.187	0.856672
ENSMUSG00000019088	Dnase1l1	-0.163348	0.455701	0.901339
ENSMUSG00000019102	Aldh3a1	1.27283	0.110987	0.856672
ENSMUSG00000019122	Ccl9	0.367491	0.121394	0.856672
ENSMUSG00000019124	Scrn1	-0.0345822	0.940768	0.991489
ENSMUSG00000019132	BC005537	-0.139042	0.411513	0.889451
ENSMUSG00000019139	Isyna1	0.411853	0.0305906	0.845475
ENSMUSG00000019143	Hars2	0.0320796	0.697418	0.94694
ENSMUSG00000019158	Tmem160	0.288008	0.307919	0.873864
ENSMUSG00000019173	Rab5c	0.01238	0.896162	0.983485
ENSMUSG00000019178	Styxl1	-0.148516	0.819858	0.971631
ENSMUSG00000019179	Mdh2	0.19445	0.154347	0.856672
ENSMUSG00000019188	H13	-0.108044	0.267707	0.864512
ENSMUSG00000019189	Rnf145	-0.0547574	0.682744	0.943892
ENSMUSG00000019194	Scn1b	-0.198781	0.509026	0.910588
ENSMUSG00000019210	Atp6v1e1	-0.028053	0.80171	0.968767
ENSMUSG00000019214	Chtf18	0.0667325	0.782741	0.964114
ENSMUSG00000019230	Lhx9	0.331693	0.499283	0.908794
ENSMUSG00000019254	Ppp1r12c	0.0742531	0.444951	0.895086
ENSMUSG00000019256	Ahr	-0.0307496	0.916024	0.987163
ENSMUSG00000019261	Map1s	0.158009	0.334267	0.876403
ENSMUSG00000019278	Dpep1	0.169146	0.823549	0.972648
ENSMUSG00000019295	Tmem129	0.0946791	0.342459	0.87766
ENSMUSG00000019297	Nop9	-0.0501803	0.689262	0.945449
ENSMUSG00000019301	Hsd17b1	0.133291	0.84771	0.975872
ENSMUSG00000019302	Atp6v0a1	0.0848906	0.573591	0.921011
ENSMUSG00000019303	Psmc3ip	-0.1809	0.549995	0.917898
ENSMUSG00000019320	Noxo1	0.0559354	0.872362	0.980135
ENSMUSG00000019326	Aoc3	0.710609	0.36433	0.879291
ENSMUSG00000019338	Zfp687	0.0296157	0.776928	0.963771
ENSMUSG00000019359	Gdpd2	-0.667796	0.00794912	0.642359
ENSMUSG00000019362	D8Ertd738e	0.112963	0.351001	0.87766
ENSMUSG00000019370	Calm3	0.0536803	0.538274	0.915932
ENSMUSG00000019373	Cops3	0.225446	0.0719313	0.856672
ENSMUSG00000019428	Fkbp8	0.193971	0.0959244	0.856672
ENSMUSG00000019432	Ddx39b	0.183223	0.0692608	0.856672
ENSMUSG00000019433	Gipc1	0.0436223	0.712135	0.950521
ENSMUSG00000019437	Tlcd1	0.130308	0.633452	0.932199
ENSMUSG00000019461	Plscr3	0.126436	0.217596	0.856672
ENSMUSG00000019464	Ptger1	-0.0757637	0.858647	0.977067
ENSMUSG00000019467	Arhgef25	0.293741	0.129509	0.856672
ENSMUSG00000019470	Xab2	0.192421	0.111752	0.856672
ENSMUSG00000019471	Cdc37	0.0807301	0.376276	0.880622
ENSMUSG00000019478	Rab4a	-0.488387	0.00977202	0.717715
ENSMUSG00000019487	Trip10	0.0193166	0.844345	0.97542
ENSMUSG00000019494	Cops6	0.00129902	0.988044	0.99915
ENSMUSG00000019505	Ubb	-0.0825063	0.46824	0.90464
ENSMUSG00000019518	Ap4m1	0.319456	0.0411647	0.856672
ENSMUSG00000019528	Gyg	0.251998	0.158524	0.856672
ENSMUSG00000019539	Rcn3	0.465672	0.136734	0.856672
ENSMUSG00000019558	Slc6a8	-0.423566	0.109707	0.856672
ENSMUSG00000019564	Arid3a	-0.155414	0.232011	0.859037
ENSMUSG00000019577	Pdk4	0.427439	0.304741	0.873864
ENSMUSG00000019578	Ubxn6	0.00871978	0.941328	0.991489
ENSMUSG00000019579	Mydgf	0.133922	0.12244	0.856672
ENSMUSG00000019590	Cyb561	-0.0262693	0.945498	0.992384
ENSMUSG00000019647	Sema6a	-0.0637058	0.78808	0.964971
ENSMUSG00000019659	Ccdc12	0.0732516	0.597756	0.925497
ENSMUSG00000019689	Fmc1	0.200935	0.743418	0.957416
ENSMUSG00000019699	Akt3	-0.153076	0.263801	0.86305
ENSMUSG00000019710	Mrpl24	-0.0138437	0.898574	0.984393
ENSMUSG00000019715	Gle1	0.145147	0.127894	0.856672
ENSMUSG00000019718	L3hypdh	0.280752	0.0896723	0.856672
ENSMUSG00000019726	Lyst	-0.198811	0.212972	0.856672
ENSMUSG00000019731	Slc35e1	-0.131709	0.25667	0.862832
ENSMUSG00000019732	Calr3	0.0325937	0.904392	0.985328
ENSMUSG00000019734	Tmc4	0.350445	0.109672	0.856672
ENSMUSG00000019737	Syne4	-0.39942	0.372797	0.879962
ENSMUSG00000019738	Polr2i	-0.0337637	0.81097	0.970444
ENSMUSG00000019761	Krt10	-0.409019	0.294278	0.872075
ENSMUSG00000019763	Rmnd1	0.21865	0.237945	0.860963
ENSMUSG00000019768	Esr1	0.5837	0.272967	0.865217
ENSMUSG00000019773	Fbxo5	-0.104222	0.623796	0.931239
ENSMUSG00000019774	Mtrf1l	-0.0573518	0.722139	0.953839
ENSMUSG00000019775	Rgs17	-0.222342	0.590916	0.922699
ENSMUSG00000019777	Hdac2	0.094884	0.410801	0.889451
ENSMUSG00000019779	Frk	-0.117378	0.632618	0.932199
ENSMUSG00000019782	Rwdd1	-0.0902933	0.346401	0.87766
ENSMUSG00000019789	Hey2	0.0489151	0.943882	0.991898
ENSMUSG00000019790	Stxbp5	-0.12685	0.229165	0.859037
ENSMUSG00000019791	Hint3	0.0904725	0.574135	0.921045
ENSMUSG00000019792	Trmt11	-0.000502348	0.996456	0.999439
ENSMUSG00000019794	Katna1	0.0247605	0.810059	0.970444
ENSMUSG00000019795	Pcmt1	0.135996	0.154854	0.856672
ENSMUSG00000019796	Lrp11	-0.22133	0.170779	0.856672
ENSMUSG00000019797	1700021F05Rik	0.142316	0.345305	0.87766
ENSMUSG00000019802	Sec63	-0.0705295	0.487874	0.908723
ENSMUSG00000019804	Snx3	-0.122585	0.140853	0.856672
ENSMUSG00000019806	Aig1	0.0662265	0.714941	0.952314
ENSMUSG00000019808	Adat2	0.0162508	0.934766	0.990786
ENSMUSG00000019809	Pex3	0.150235	0.562072	0.920027
ENSMUSG00000019810	Fuca2	-0.194762	0.136282	0.856672
ENSMUSG00000019813	Cep57l1	0.314009	0.080229	0.856672
ENSMUSG00000019814	Ltv1	0.0551488	0.739112	0.956503
ENSMUSG00000019817	Plagl1	0.348285	0.496633	0.908794
ENSMUSG00000019818	Cd164	0.198136	0.0558918	0.856672
ENSMUSG00000019820	Utrn	-0.00139439	0.986774	0.99915
ENSMUSG00000019822	Smpd2	0.198687	0.0962304	0.856672
ENSMUSG00000019823	Mical1	0.0503381	0.65883	0.937259
ENSMUSG00000019826	Zbtb24	-0.096723	0.442691	0.895086
ENSMUSG00000019831	Wasf1	0.261403	0.144114	0.856672
ENSMUSG00000019832	Rab32	-0.0440937	0.823246	0.972648
ENSMUSG00000019837	Gtf3c6	-0.0577335	0.530439	0.915613
ENSMUSG00000019838	Slc16a10	0.265771	0.407912	0.889093
ENSMUSG00000019841	Rev3l	0.319245	0.0637545	0.856672
ENSMUSG00000019842	Traf3ip2	-0.0213145	0.89714	0.983584
ENSMUSG00000019843	Fyn	-0.0664451	0.561474	0.920027
ENSMUSG00000019845	Tube1	0.405148	0.108685	0.856672
ENSMUSG00000019846	Lama4	0.144187	0.352215	0.87766
ENSMUSG00000019849	Prep	-0.0537006	0.631589	0.932199
ENSMUSG00000019850	Tnfaip3	0.320773	0.190166	0.856672
ENSMUSG00000019851	Perp	-0.196931	0.500271	0.908884
ENSMUSG00000019852	Arfgef3	0.275857	0.605202	0.927197
ENSMUSG00000019853	Hebp2	-0.0153797	0.967904	0.99564
ENSMUSG00000019854	Reps1	-0.142595	0.116057	0.856672
ENSMUSG00000019856	Fam184a	0.668778	0.111006	0.856672
ENSMUSG00000019857	Asf1a	-0.0104386	0.940471	0.991489
ENSMUSG00000019861	Gopc	0.143785	0.297479	0.873621
ENSMUSG00000019863	Qrsl1	0.143991	0.305591	0.873864
ENSMUSG00000019864	Rtn4ip1	0.276765	0.0819072	0.856672
ENSMUSG00000019866	Crybg1	0.0113702	0.965257	0.99564
ENSMUSG00000019868	Vta1	0.0469743	0.649491	0.935875
ENSMUSG00000019872	Smpdl3a	-0.321811	0.0245896	0.837971
ENSMUSG00000019873	Reep3	-0.180418	0.117632	0.856672
ENSMUSG00000019874	Fabp7	-0.545035	0.0895578	0.856672
ENSMUSG00000019876	Pkib	-0.240104	0.60046	0.926121
ENSMUSG00000019877	Serinc1	-0.109039	0.316375	0.873864
ENSMUSG00000019878	Hsf2	0.0379558	0.726231	0.954981
ENSMUSG00000019880	Rspo3	-0.0856598	0.719527	0.953301
ENSMUSG00000019883	Echdc1	0.524882	0.233526	0.859037
ENSMUSG00000019889	Ptprk	-0.0959954	0.462845	0.902427
ENSMUSG00000019891	Dcbld1	0.267802	0.367678	0.879291
ENSMUSG00000019892	Lrriq1	0.208591	0.689053	0.945449
ENSMUSG00000019894	Slc6a15	-1.22527	0.121191	0.856672
ENSMUSG00000019897	Ccdc59	-0.0297245	0.792061	0.965929
ENSMUSG00000019899	Lama2	-0.308363	0.383163	0.881761
ENSMUSG00000019906	Lin7a	0.0899691	0.789131	0.965377
ENSMUSG00000019907	Ppp1r12a	0.0255926	0.750407	0.958137
ENSMUSG00000019913	Sim1	0.103366	0.660431	0.937367
ENSMUSG00000019916	P4ha1	0.0449113	0.76472	0.960638
ENSMUSG00000019917	2022-09-10	0.216637	0.0884783	0.856672
ENSMUSG00000019920	Lims1	0.0144961	0.888496	0.982453
ENSMUSG00000019923	Zwint	-0.260884	0.0515882	0.856672
ENSMUSG00000019927	Ube2d1	-0.054385	0.73926	0.956503
ENSMUSG00000019929	Dcn	-0.216459	0.321978	0.873864
ENSMUSG00000019942	Cdk1	0.393311	0.0144	0.837971
ENSMUSG00000019943	Atp2b1	-0.226025	0.154041	0.856672
ENSMUSG00000019944	Rhobtb1	0.129809	0.536881	0.915932
ENSMUSG00000019947	Arid5b	-0.0463283	0.579444	0.921839
ENSMUSG00000019948	Actr6	0.113001	0.482989	0.907533
ENSMUSG00000019951	Uhrf1bp1l	-0.102321	0.368554	0.879503
ENSMUSG00000019952	Poc1b	-0.264449	0.19179	0.856672
ENSMUSG00000019960	Dusp6	-0.385462	0.024211	0.837971
ENSMUSG00000019961	Tmpo	0.0640487	0.483707	0.908204
ENSMUSG00000019966	Kitl	0.411279	0.0040814	0.519451
ENSMUSG00000019969	Psen1	-0.135516	0.123932	0.856672
ENSMUSG00000019970	Sgk1	-0.0924855	0.40526	0.88885
ENSMUSG00000019971	Cep290	0.0130123	0.934825	0.990786
ENSMUSG00000019975	Ikbip	0.320448	0.0309632	0.847247
ENSMUSG00000019977	Hbs1l	0.181697	0.0656525	0.856672
ENSMUSG00000019978	Epb41l2	0.0671888	0.786502	0.964594
ENSMUSG00000019979	Apaf1	-0.0750567	0.705625	0.949625
ENSMUSG00000019982	Myb	-0.115058	0.836765	0.97542
ENSMUSG00000019984	Med23	-0.135226	0.22727	0.858583
ENSMUSG00000019986	Ahi1	0.0788939	0.663768	0.938125
ENSMUSG00000019988	Nedd1	-0.00545317	0.967986	0.99564
ENSMUSG00000019989	Enpp3	1.08938	0.0385951	0.856672
ENSMUSG00000019990	Pde7b	-0.128124	0.141621	0.856672
ENSMUSG00000019992	Mtfr2	0.356938	0.0510695	0.856672
ENSMUSG00000019996	Map7	0.154078	0.635352	0.932692
ENSMUSG00000019997	Ccn2	-0.210907	0.732195	0.956081
ENSMUSG00000019998	Stx7	-0.0592444	0.553871	0.918421
ENSMUSG00000020000	Moxd1	-0.356195	0.0885519	0.856672
ENSMUSG00000020003	Pex7	0.0589587	0.563828	0.920027
ENSMUSG00000020007	Il20ra	-0.7282	0.0924668	0.856672
ENSMUSG00000020009	Ifngr1	0.146339	0.443689	0.895086
ENSMUSG00000020015	Cdk17	-0.0928171	0.574319	0.921045
ENSMUSG00000020017	Hal	-0.109116	0.860101	0.977524
ENSMUSG00000020018	Snrpf	0.249721	0.0722946	0.856672
ENSMUSG00000020019	Ntn4	-0.288648	0.192372	0.856672
ENSMUSG00000020021	Fgd6	-0.428151	0.0249844	0.837971
ENSMUSG00000020022	Ndufa12	0.158236	0.252106	0.861915
ENSMUSG00000020023	Tmcc3	0.208172	0.699211	0.947433
ENSMUSG00000020024	Cep83	-0.128815	0.339039	0.876576
ENSMUSG00000020027	Socs2	0.439939	0.0548481	0.856672
ENSMUSG00000020029	Nudt4	-0.13076	0.512865	0.910711
ENSMUSG00000020032	Nuak1	-0.0784135	0.612271	0.928622
ENSMUSG00000020034	Tcp11l2	0.086261	0.475545	0.905971
ENSMUSG00000020037	Rfx4	-0.189149	0.759509	0.960008
ENSMUSG00000020038	Cry1	0.0185397	0.890189	0.982453
ENSMUSG00000020042	Btbd11	-0.17823	0.538921	0.915932
ENSMUSG00000020044	Timp3	-0.0333894	0.892623	0.982859
ENSMUSG00000020048	Hsp90b1	0.0990135	0.411324	0.889451
ENSMUSG00000020053	Igf1	-0.0420728	0.943582	0.991857
ENSMUSG00000020056	Washc3	0.0716287	0.440663	0.895086
ENSMUSG00000020057	Dram1	-3.39817e-05	0.999722	0.999884
ENSMUSG00000020061	Mybpc1	1.84679	0.0923977	0.856672
ENSMUSG00000020062	Slc5a8	0.385801	0.601101	0.926121
ENSMUSG00000020063	Sirt1	0.0680742	0.582701	0.921915
ENSMUSG00000020064	Herc4	-0.00718319	0.931308	0.990786
ENSMUSG00000020069	Hnrnph3	0.0476352	0.697989	0.947179
ENSMUSG00000020070	Rufy2	-0.193232	0.0837873	0.856672
ENSMUSG00000020072	Pbld2	0.0817344	0.739056	0.956503
ENSMUSG00000020074	Ccar1	0.180334	0.171083	0.856672
ENSMUSG00000020075	Ddx21	-0.0483657	0.627978	0.932199
ENSMUSG00000020076	Ddx50	0.0656048	0.512508	0.91065
ENSMUSG00000020077	Srgn	-0.575361	0.0301979	0.84311
ENSMUSG00000020078	Vps26a	-0.0845864	0.399084	0.886681
ENSMUSG00000020079	Supv3l1	0.132978	0.217473	0.856672
ENSMUSG00000020083	Fam241b	-0.474765	0.215144	0.856672
ENSMUSG00000020085	Aifm2	0.763916	0.193649	0.856672
ENSMUSG00000020086	H2afy2	0.0727412	0.610252	0.928622
ENSMUSG00000020087	Tysnd1	0.221338	0.336752	0.876478
ENSMUSG00000020088	Sar1a	0.0625215	0.492359	0.908794
ENSMUSG00000020089	Ppa1	0.989392	0.108027	0.856672
ENSMUSG00000020091	Eif4ebp2	-0.045774	0.620365	0.930461
ENSMUSG00000020092	Pald1	0.156473	0.472723	0.905598
ENSMUSG00000020097	Sgpl1	-0.0864876	0.610646	0.928622
ENSMUSG00000020099	Unc5b	-0.130571	0.732422	0.956081
ENSMUSG00000020100	Slc29a3	-0.0686391	0.55027	0.917898
ENSMUSG00000020101	Vsir	-0.305455	0.0742716	0.856672
ENSMUSG00000020102	Slc16a7	-0.124897	0.681283	0.943142
ENSMUSG00000020105	Lrig3	-0.0345033	0.691048	0.945488
ENSMUSG00000020107	Anapc16	0.315075	0.112351	0.856672
ENSMUSG00000020108	Ddit4	0.315803	0.191892	0.856672
ENSMUSG00000020109	Dnajb12	-0.0872586	0.47462	0.905907
ENSMUSG00000020111	Micu1	-0.0643444	0.49917	0.908794
ENSMUSG00000020114	Cand1	0.00547728	0.953594	0.993438
ENSMUSG00000020115	Tbk1	-0.0717105	0.482983	0.907533
ENSMUSG00000020116	Pno1	-0.0946043	0.428575	0.893139
ENSMUSG00000020120	Plek	0.161606	0.366591	0.879291
ENSMUSG00000020121	Srgap1	-0.036021	0.662175	0.937871
ENSMUSG00000020122	Egfr	0.0386834	0.832267	0.973799
ENSMUSG00000020123	Avpr1a	0.196777	0.368529	0.879503
ENSMUSG00000020124	Usp15	0.0589193	0.508566	0.910588
ENSMUSG00000020128	Vps54	0.00583266	0.950607	0.992615
ENSMUSG00000020130	Tbc1d15	-0.0171961	0.862368	0.978286
ENSMUSG00000020131	Pcsk4	0.340538	0.513772	0.910711
ENSMUSG00000020132	Rab21	-0.176426	0.362989	0.879291
ENSMUSG00000020133	2310011J03Rik	0.192646	0.294444	0.872075
ENSMUSG00000020134	Peli1	-0.0739268	0.48492	0.908704
ENSMUSG00000020135	Apc2	-0.450325	0.379755	0.880622
ENSMUSG00000020137	Thap2	0.00842037	0.961773	0.99472
ENSMUSG00000020140	Lgr5	0.892673	0.0417421	0.856672
ENSMUSG00000020142	Slc1a4	-0.133225	0.495565	0.908794
ENSMUSG00000020143	Dock2	-0.157132	0.413172	0.889662
ENSMUSG00000020149	Rab1a	-0.0405594	0.61645	0.928877
ENSMUSG00000020150	Gamt	0.115478	0.604847	0.927197
ENSMUSG00000020151	Ptprr	0.304706	0.53291	0.915703
ENSMUSG00000020152	Actr2	-0.138344	0.18963	0.856672
ENSMUSG00000020153	Ndufs7	0.238156	0.173529	0.856672
ENSMUSG00000020156	Mum1	0.15644	0.295713	0.872075
ENSMUSG00000020160	Meis1	-0.195366	0.353583	0.878302
ENSMUSG00000020163	Uqcr11	0.363764	0.104728	0.856672
ENSMUSG00000020166	Cnot2	-0.00883432	0.923193	0.989603
ENSMUSG00000020167	Tcf3	0.0579728	0.604995	0.927197
ENSMUSG00000020170	Frs2	0.137821	0.133685	0.856672
ENSMUSG00000020171	Yeats4	-0.273842	0.0708852	0.856672
ENSMUSG00000020173	Cobl	-0.552921	0.116775	0.856672
ENSMUSG00000020175	Rab36	0.067919	0.710261	0.9503
ENSMUSG00000020176	Grb10	0.0406242	0.800648	0.968519
ENSMUSG00000020178	Adora2a	2.22951	0.0605059	0.856672
ENSMUSG00000020180	Snrpd3	-0.0266131	0.763846	0.960106
ENSMUSG00000020181	Nav3	0.348207	0.206738	0.856672
ENSMUSG00000020182	Ddc	-0.648357	0.168224	0.856672
ENSMUSG00000020183	Cpm	-0.315137	0.158287	0.856672
ENSMUSG00000020184	Mdm2	-0.367492	0.411991	0.889575
ENSMUSG00000020185	E2f7	0.116787	0.545083	0.916838
ENSMUSG00000020186	Csrp2	0.294337	0.169925	0.856672
ENSMUSG00000020189	Osbpl8	0.00913056	0.927402	0.990574
ENSMUSG00000020190	Mknk2	0.182021	0.42101	0.890692
ENSMUSG00000020193	Zpbp	-0.458277	0.2646	0.86305
ENSMUSG00000020196	Cabin1	0.0342189	0.786556	0.964594
ENSMUSG00000020198	Ap3d1	0.00708728	0.947055	0.992615
ENSMUSG00000020205	Phlda1	-0.279909	0.51699	0.911596
ENSMUSG00000020211	Sf3a2	-0.053608	0.63811	0.933802
ENSMUSG00000020212	Mdm1	-0.0496404	0.747327	0.957592
ENSMUSG00000020218	Wif1	-0.793553	0.361592	0.879291
ENSMUSG00000020219	Timm13	0.076104	0.637272	0.933493
ENSMUSG00000020220	Vps13d	-0.0151493	0.884524	0.982117
ENSMUSG00000020224	Llph	-0.00887584	0.940486	0.991489
ENSMUSG00000020225	Tmbim4	-0.0105282	0.928559	0.990786
ENSMUSG00000020227	Irak3	0.147091	0.331911	0.874579
ENSMUSG00000020228	Helb	-0.0106693	0.923213	0.989603
ENSMUSG00000020230	Prmt2	-0.0185668	0.924171	0.989923
ENSMUSG00000020231	Dip2a	0.0114868	0.910894	0.986267
ENSMUSG00000020232	Hmg20b	0.0794328	0.437834	0.894146
ENSMUSG00000020235	Fzr1	-0.00146532	0.989678	0.999178
ENSMUSG00000020238	Ncln	0.0437366	0.727185	0.95542
ENSMUSG00000020241	Col6a2	0.717977	0.0361387	0.856672
ENSMUSG00000020246	Hcfc2	0.00830045	0.949006	0.992615
ENSMUSG00000020248	Nfyb	-0.0119341	0.954838	0.993781
ENSMUSG00000020250	Txnrd1	-0.388748	0.183035	0.856672
ENSMUSG00000020251	Glt8d2	0.793731	0.0923173	0.856672
ENSMUSG00000020253	Ppm1m	-0.0713403	0.61146	0.928622
ENSMUSG00000020255	D10Wsu102e	-0.0484341	0.658551	0.937259
ENSMUSG00000020256	Aldh1l2	0.141812	0.492573	0.908794
ENSMUSG00000020257	Wdr82	-0.076655	0.401325	0.887538
ENSMUSG00000020258	Glyctk	0.171204	0.404633	0.888678
ENSMUSG00000020260	Pofut2	0.00423832	0.958305	0.993967
ENSMUSG00000020261	Slc36a1	-0.0197689	0.86336	0.978527
ENSMUSG00000020262	Adarb1	0.137453	0.234892	0.859037
ENSMUSG00000020263	Appl2	-0.0469948	0.63462	0.93229
ENSMUSG00000020264	Slc36a2	0.605755	0.570868	0.92062
ENSMUSG00000020265	Sumo3	0.0936859	0.508358	0.910588
ENSMUSG00000020267	Hint1	0.126211	0.398652	0.886681
ENSMUSG00000020268	Lyrm7	1.52023	0.000283884	0.149314
ENSMUSG00000020271	Fbxw11	-0.175566	0.23541	0.859037
ENSMUSG00000020272	Stk10	-0.108038	0.495993	0.908794
ENSMUSG00000020273	Papolg	0.0342781	0.761723	0.960093
ENSMUSG00000020275	Rel	-0.0865788	0.61758	0.929193
ENSMUSG00000020277	Pfkl	0.320195	0.143249	0.856672
ENSMUSG00000020280	Pus10	0.263576	0.0482125	0.856672
ENSMUSG00000020282	Rhbdf1	0.0339696	0.809348	0.970444
ENSMUSG00000020283	Pex13	0.199042	0.30698	0.873864
ENSMUSG00000020284	1810043G02Rik	0.0233038	0.849618	0.976679
ENSMUSG00000020287	Mpg	-0.0613214	0.596315	0.924582
ENSMUSG00000020288	Ahsa2	-0.11687	0.194436	0.856672
ENSMUSG00000020289	Nprl3	0.105436	0.288381	0.87059
ENSMUSG00000020290	Xpo1	-0.0786555	0.753012	0.958881
ENSMUSG00000020297	Nsg2	-0.361381	0.6065	0.927589
ENSMUSG00000020300	Cpeb4	0.225925	0.0366534	0.856672
ENSMUSG00000020303	Stc2	0.524641	0.0869684	0.856672
ENSMUSG00000020305	Asb3	0.0555785	0.653775	0.93622
ENSMUSG00000020307	Cdc34	0.110679	0.389807	0.88372
ENSMUSG00000020308	Tpgs1	0.162638	0.517055	0.911611
ENSMUSG00000020309	Chac2	0.238253	0.219643	0.856672
ENSMUSG00000020311	Erlec1	0.140523	0.179304	0.856672
ENSMUSG00000020312	Shc2	-0.244018	0.200693	0.856672
ENSMUSG00000020315	Sptbn1	0.0104762	0.942044	0.991489
ENSMUSG00000020319	Wdpcp	0.200153	0.238078	0.860963
ENSMUSG00000020321	Mdh1	0.444406	0.140509	0.856672
ENSMUSG00000020325	Fstl3	-0.166134	0.485422	0.908723
ENSMUSG00000020326	Ccng1	-0.184302	0.608584	0.928164
ENSMUSG00000020328	Nudcd2	0.213086	0.0826699	0.856672
ENSMUSG00000020329	Polrmt	0.308369	0.022128	0.837971
ENSMUSG00000020330	Hmmr	0.665915	0.0337184	0.856672
ENSMUSG00000020331	Hcn2	-0.100506	0.774646	0.963546
ENSMUSG00000020333	Acsl6	-0.928972	0.330513	0.873864
ENSMUSG00000020334	Slc22a4	-0.254073	0.437377	0.894146
ENSMUSG00000020335	Zfp354b	0.0959948	0.749695	0.957992
ENSMUSG00000020340	Cyfip2	-0.429426	0.087402	0.856672
ENSMUSG00000020346	Mgat1	0.0597929	0.567159	0.920431
ENSMUSG00000020349	Ppp2ca	-0.00766576	0.928023	0.990736
ENSMUSG00000020354	Sgcd	0.0664203	0.739938	0.956503
ENSMUSG00000020357	Flt4	-1.36963	0.103137	0.856672
ENSMUSG00000020358	Hnrnpab	-0.00819358	0.929693	0.990786
ENSMUSG00000020359	Phykpl	0.0884921	0.586813	0.921915
ENSMUSG00000020361	Hspa4	-0.0953048	0.267131	0.863685
ENSMUSG00000020362	Cnot6	-0.00182236	0.986635	0.99915
ENSMUSG00000020363	Gfpt2	0.36902	0.238441	0.860963
ENSMUSG00000020364	Zfp354a	0.0535497	0.789464	0.965392
ENSMUSG00000020366	Mapk9	-0.0861316	0.520246	0.913451
ENSMUSG00000020368	Canx	-0.080629	0.437909	0.894146
[truncated: 14,306 more rows]

## Sheet: Day 8
ensid_gene	gene	log2fc (DKO/WT)	pvalue	fdr
ENSMUSG00000000001	Gnai3	-0.172196	0.0957199	0.69875
ENSMUSG00000000028	Cdc45	0.0931444	0.433771	0.879301
ENSMUSG00000000031	H19	-0.456075	0.0947298	0.69875
ENSMUSG00000000037	Scml2	-0.177766	0.631384	0.934045
ENSMUSG00000000056	Narf	0.15083	0.210103	0.797401
ENSMUSG00000000058	Cav2	0.391315	0.158082	0.759413
ENSMUSG00000000078	Klf6	-0.12344	0.557181	0.916071
ENSMUSG00000000085	Scmh1	-0.131541	0.39609	0.867633
ENSMUSG00000000088	Cox5a	0.0757532	0.712506	0.952567
ENSMUSG00000000093	Tbx2	-0.162205	0.716092	0.953437
ENSMUSG00000000094	Tbx4	-0.207656	0.696573	0.948564
ENSMUSG00000000120	Ngfr	-0.0542288	0.782762	0.965582
ENSMUSG00000000126	Wnt9a	0.159316	0.30829	0.838742
ENSMUSG00000000127	Fer	-0.160364	0.181222	0.77537
ENSMUSG00000000131	Xpo6	-0.00945531	0.914675	0.985598
ENSMUSG00000000134	Tfe3	0.101355	0.614542	0.931702
ENSMUSG00000000142	Axin2	-0.151257	0.270582	0.823778
ENSMUSG00000000148	Brat1	0.00373994	0.966594	0.99542
ENSMUSG00000000149	Gna12	0.0203481	0.842872	0.974873
ENSMUSG00000000154	Slc22a18	-0.10994	0.808847	0.970288
ENSMUSG00000000167	Pih1d2	0.508158	0.0682012	0.671143
ENSMUSG00000000168	Dlat	0.548186	0.33839	0.846387
ENSMUSG00000000171	Sdhd	0.228251	0.38528	0.863735
ENSMUSG00000000182	Fgf23	0.469628	0.591919	0.925269
ENSMUSG00000000184	Ccnd2	-0.101954	0.215243	0.798425
ENSMUSG00000000194	Gpr107	-0.069998	0.546638	0.913587
ENSMUSG00000000197	Nalcn	-0.169789	0.508377	0.899979
ENSMUSG00000000223	Drp2	-0.241038	0.233633	0.811695
ENSMUSG00000000253	Gmpr	0.127784	0.754381	0.961222
ENSMUSG00000000266	Mid2	-0.0636251	0.490821	0.896089
ENSMUSG00000000275	Trim25	-0.246448	0.0729656	0.678345
ENSMUSG00000000276	Dgke	0.141515	0.289406	0.830604
ENSMUSG00000000278	Scpep1	-0.204193	0.212786	0.798315
ENSMUSG00000000282	Mnt	-0.057527	0.731747	0.9575
ENSMUSG00000000290	Itgb2	-0.122776	0.852735	0.975916
ENSMUSG00000000295	Hddc2	0.178613	0.408016	0.87004
ENSMUSG00000000296	Tpd52l1	-0.061169	0.850773	0.975916
ENSMUSG00000000301	Pemt	0.407235	0.199161	0.787379
ENSMUSG00000000303	Cdh1	-0.302623	0.671773	0.941315
ENSMUSG00000000305	Cdh4	-0.106946	0.683698	0.945251
ENSMUSG00000000308	Ckmt1	1.18463	0.509862	0.900334
ENSMUSG00000000318	Clec10a	-0.534041	0.386261	0.864067
ENSMUSG00000000325	Arvcf	0.123881	0.214869	0.798425
ENSMUSG00000000326	Comt	0.142407	0.0924545	0.696865
ENSMUSG00000000339	Rtca	0.0277595	0.755355	0.961222
ENSMUSG00000000340	Dbt	0.316862	0.257318	0.819549
ENSMUSG00000000346	Dazap2	-0.0190601	0.81481	0.970883
ENSMUSG00000000355	Mcts1	0.302976	0.010628	0.525036
ENSMUSG00000000365	Rnf17	0.232407	0.683865	0.945251
ENSMUSG00000000374	Trappc10	-0.0185728	0.806882	0.970288
ENSMUSG00000000378	Ccm2	0.106817	0.243277	0.814398
ENSMUSG00000000384	Tbrg4	0.128076	0.564773	0.917863
ENSMUSG00000000386	Mx1	0.0342964	0.984307	0.997648
ENSMUSG00000000392	Fap	-0.31669	0.229209	0.807411
ENSMUSG00000000399	Ndufa9	0.383484	0.177626	0.774304
ENSMUSG00000000402	Egfl6	0.100424	0.459825	0.886774
ENSMUSG00000000416	Cttnbp2	-0.419865	0.275386	0.824727
ENSMUSG00000000420	Galnt1	-0.049235	0.64417	0.936245
ENSMUSG00000000439	Mkrn2	0.0840233	0.336909	0.845723
ENSMUSG00000000440	Pparg	0.320602	0.59057	0.925269
ENSMUSG00000000441	Raf1	0.200596	0.184138	0.77571
ENSMUSG00000000486	2022-09-01	0.403512	0.129265	0.732692
ENSMUSG00000000530	Acvrl1	-0.18088	0.587151	0.924756
ENSMUSG00000000531	Grasp	0.165438	0.329331	0.842056
ENSMUSG00000000532	Acvr1b	-0.159955	0.266936	0.822322
ENSMUSG00000000538	Tom1l2	0.0741817	0.381334	0.861689
ENSMUSG00000000552	Zfp385a	0.115407	0.13069	0.733737
ENSMUSG00000000555	Itga5	-0.23727	0.356111	0.853123
ENSMUSG00000000560	Gabra2	-1.92537	0.0406213	0.62958
ENSMUSG00000000561	Wdr77	0.0703025	0.402591	0.868638
ENSMUSG00000000563	Atp5f1	0.152953	0.549723	0.914211
ENSMUSG00000000567	Sox9	-0.212291	0.307356	0.838742
ENSMUSG00000000568	Hnrnpd	-0.135459	0.117101	0.722474
ENSMUSG00000000579	Dynlt1c	0.326011	0.086325	0.692254
ENSMUSG00000000581	C1d	-0.188999	0.0455127	0.636813
ENSMUSG00000000594	Gm2a	0.214974	0.544472	0.913305
ENSMUSG00000000600	Krit1	-0.138389	0.186404	0.775903
ENSMUSG00000000605	Clcn4	0.0550596	0.591442	0.925269
ENSMUSG00000000627	Sema4f	-0.0610106	0.924889	0.987711
ENSMUSG00000000628	Hk2	0.441578	0.0127415	0.550328
ENSMUSG00000000631	Myo18a	-0.0102655	0.92975	0.98778
ENSMUSG00000000682	Cd52	-0.428651	0.44278	0.882287
ENSMUSG00000000686	Abhd15	0.201046	0.667394	0.940803
ENSMUSG00000000690	Hoxb6	-0.613894	0.0175563	0.569403
ENSMUSG00000000693	Loxl3	0.129824	0.662924	0.939404
ENSMUSG00000000708	Kat2b	-0.0378898	0.703244	0.949232
ENSMUSG00000000711	Rab5b	-0.0727675	0.386017	0.864067
ENSMUSG00000000730	Dnmt3l	0.430723	0.72307	0.955837
ENSMUSG00000000732	Icosl	0.179795	0.543926	0.913127
ENSMUSG00000000738	Spg7	0.0241389	0.765939	0.962931
ENSMUSG00000000739	Sult5a1	0.181301	0.817038	0.970883
ENSMUSG00000000740	Rpl13	-0.0181798	0.872534	0.978818
ENSMUSG00000000743	Chmp1a	0.11663	0.210504	0.797987
ENSMUSG00000000751	Rpa1	-0.0176633	0.849134	0.975873
ENSMUSG00000000753	Serpinf1	0.0392997	0.818693	0.971282
ENSMUSG00000000759	Tubgcp3	-0.0788696	0.405958	0.869434
ENSMUSG00000000776	Polr3d	0.0166944	0.894009	0.981449
ENSMUSG00000000782	Tcf7	-0.160128	0.774594	0.964282
ENSMUSG00000000787	Ddx3x	-0.0450951	0.722938	0.955741
ENSMUSG00000000792	Slc5a5	1.03704	0.0826342	0.690406
ENSMUSG00000000794	Kcnn3	0.177849	0.772805	0.964147
ENSMUSG00000000804	Usp32	-0.114654	0.170221	0.769168
ENSMUSG00000000811	Txnrd3	0.356686	0.0456646	0.636813
ENSMUSG00000000823	Zfp512b	-0.0637535	0.612944	0.931702
ENSMUSG00000000826	Dnajc5	0.0267706	0.708402	0.950627
ENSMUSG00000000827	Tpd52l2	0.0156358	0.82544	0.971728
ENSMUSG00000000838	Fmr1	-0.23095	0.58991	0.925269
ENSMUSG00000000861	Bcl11a	-0.530112	0.13586	0.738399
ENSMUSG00000000876	Pxmp4	0.354015	0.382254	0.861878
ENSMUSG00000000881	Dlg3	-0.179794	0.346142	0.849535
ENSMUSG00000000884	Gnb1l	0.215788	0.331555	0.843614
ENSMUSG00000000901	Mmp11	0.144501	0.209976	0.797401
ENSMUSG00000000902	Smarcb1	0.121421	0.340236	0.848068
ENSMUSG00000000915	Hip1r	0.238962	0.572865	0.920263
ENSMUSG00000000916	Nsun5	0.19671	0.186111	0.775903
ENSMUSG00000000934	Top1mt	0.348693	0.205559	0.793316
ENSMUSG00000000938	Hoxa10	-0.438866	0.0141304	0.559593
ENSMUSG00000000942	Hoxa4	-0.349321	0.438606	0.881011
ENSMUSG00000000948	Gm38393	-0.467177	0.109955	0.717407
ENSMUSG00000000957	Mmp14	-0.317285	0.269465	0.823778
ENSMUSG00000000958	Slc7a7	1.3774	0.000494383	0.214073
ENSMUSG00000000959	Oxa1l	0.397992	0.00989592	0.518432
ENSMUSG00000000976	Heatr6	0.0336269	0.747836	0.961179
ENSMUSG00000000982	Ccl3	-0.459769	0.530234	0.904984
ENSMUSG00000001016	Ilf2	0.0134355	0.882444	0.980404
ENSMUSG00000001017	Chtop	0.0817611	0.300397	0.834975
ENSMUSG00000001018	Snapin	-0.0264742	0.794595	0.968739
ENSMUSG00000001020	S100a4	-0.142774	0.584817	0.924684
ENSMUSG00000001025	S100a6	-0.142554	0.486512	0.894987
ENSMUSG00000001034	Mapk7	-0.0237814	0.803578	0.970164
ENSMUSG00000001036	Epn2	0.199716	0.1821	0.77537
ENSMUSG00000001039	B9d1	0.258394	0.167191	0.768482
ENSMUSG00000001052	Sec24b	-0.0325051	0.691241	0.94738
ENSMUSG00000001053	N4bp3	0.595598	0.125891	0.729423
ENSMUSG00000001054	Rmnd5b	0.163624	0.13846	0.743463
ENSMUSG00000001056	Nhp2	0.290165	0.0404242	0.62958
ENSMUSG00000001062	Vps9d1	0.248634	0.0793595	0.685855
ENSMUSG00000001065	Zfp276	0.0536275	0.541217	0.911922
ENSMUSG00000001082	Mfsd10	-0.0741064	0.506449	0.899903
ENSMUSG00000001089	Luzp1	-0.094386	0.698176	0.948564
ENSMUSG00000001098	Kctd10	0.118624	0.474441	0.891326
ENSMUSG00000001100	Poldip2	0.155336	0.358461	0.854604
ENSMUSG00000001105	Ift20	-0.0086164	0.949122	0.992272
ENSMUSG00000001119	Col6a1	-0.0418619	0.717691	0.954019
ENSMUSG00000001120	Pcbp3	0.255484	0.638969	0.935259
ENSMUSG00000001123	Lgals9	-0.559233	0.099944	0.70546
ENSMUSG00000001127	Araf	0.200889	0.0576143	0.65866
ENSMUSG00000001128	Cfp	-0.221122	0.286349	0.829955
ENSMUSG00000001131	Timp1	-0.328434	0.353949	0.852077
ENSMUSG00000001134	Uxt	0.114033	0.483186	0.893991
ENSMUSG00000001138	Cnnm3	0.0195827	0.847175	0.97526
ENSMUSG00000001143	Lman2l	0.149127	0.429526	0.877903
ENSMUSG00000001150	Mcm3ap	0.153448	0.0612602	0.664175
ENSMUSG00000001151	Pcnt	-0.0167791	0.912757	0.984876
ENSMUSG00000001156	Mxd1	0.0107335	0.9186	0.986386
ENSMUSG00000001157	Gmcl1	-0.0484343	0.630269	0.933956
ENSMUSG00000001158	Snrnp27	0.0897489	0.287779	0.830064
ENSMUSG00000001166	Oas1c	0.478161	0.413757	0.871822
ENSMUSG00000001173	Ocrl	-0.233464	0.167229	0.768482
ENSMUSG00000001175	Calm1	-0.0342109	0.636927	0.934906
ENSMUSG00000001211	Agpat3	0.120137	0.116873	0.722284
ENSMUSG00000001227	Sema6b	-0.113819	0.812099	0.970301
ENSMUSG00000001228	Uhrf1	0.0150683	0.890184	0.981137
ENSMUSG00000001229	Dpp9	0.128741	0.167943	0.768957
ENSMUSG00000001240	Ramp2	0.14271	0.522445	0.903165
ENSMUSG00000001247	Lsr	-0.602903	0.495929	0.897134
ENSMUSG00000001248	Gramd1a	-0.0351938	0.847506	0.97526
ENSMUSG00000001249	Hpn	0.409442	0.5781	0.923106
ENSMUSG00000001260	Gabrg1	-1.84894	0.21305	0.798315
ENSMUSG00000001270	Ckb	-0.0646327	0.743903	0.960333
ENSMUSG00000001280	Sp1	-0.138366	0.2483	0.815144
ENSMUSG00000001285	Myg1	0.0568008	0.70265	0.949118
ENSMUSG00000001288	Rarg	-0.106926	0.618158	0.932463
ENSMUSG00000001289	Pfdn5	0.0327225	0.708274	0.950627
ENSMUSG00000001300	Efnb2	-0.276903	0.281944	0.828454
ENSMUSG00000001305	Rrp15	0.0151972	0.890582	0.981137
ENSMUSG00000001313	Rnd2	-0.154603	0.405977	0.869434
ENSMUSG00000001323	Srr	-0.0842879	0.376287	0.860711
ENSMUSG00000001334	Fndc5	-0.492539	0.175252	0.77257
ENSMUSG00000001348	Acp5	0.793825	0.0386444	0.627746
ENSMUSG00000001349	Cnn1	-1.58171	0.126608	0.729423
ENSMUSG00000001366	Fbxo9	0.0290623	0.89608	0.981449
ENSMUSG00000001376	Vps50	0.0921825	0.243801	0.814398
ENSMUSG00000001380	Hars	0.0253822	0.831895	0.973442
ENSMUSG00000001383	Zmat2	0.0611158	0.402201	0.868638
ENSMUSG00000001403	Ube2c	-0.0441838	0.75652	0.961538
ENSMUSG00000001415	Smg5	0.172826	0.144362	0.74838
ENSMUSG00000001416	Cct3	0.0739025	0.330249	0.842334
ENSMUSG00000001418	Glmp	0.0441135	0.861629	0.976905
ENSMUSG00000001419	Mef2d	0.0416224	0.609272	0.930812
ENSMUSG00000001420	Tmem79	0.532108	0.0858645	0.692254
ENSMUSG00000001424	Snd1	0.0498817	0.503103	0.899573
ENSMUSG00000001435	Col18a1	-0.0110693	0.936325	0.988892
ENSMUSG00000001436	Slc19a1	0.169821	0.104997	0.713216
ENSMUSG00000001440	Kpnb1	-0.195211	0.0482039	0.640996
ENSMUSG00000001441	Npepps	-0.018794	0.848017	0.975388
ENSMUSG00000001445	Mrpl10	0.186349	0.0769354	0.682545
ENSMUSG00000001467	Cyp51	0.615041	0.422107	0.876242
ENSMUSG00000001472	Tcf25	0.121754	0.240516	0.813953
ENSMUSG00000001473	Tubb6	0.0753452	0.719126	0.954354
ENSMUSG00000001482	Def8	0.0937889	0.202343	0.790055
ENSMUSG00000001493	Meox1	0.0939014	0.917843	0.986222
ENSMUSG00000001497	Pax9	-0.426187	0.164167	0.766456
ENSMUSG00000001504	Irx2	0.0965963	0.347177	0.849535
ENSMUSG00000001506	Col1a1	-0.269173	0.571034	0.920263
ENSMUSG00000001507	Itga3	-0.0508725	0.864428	0.977536
ENSMUSG00000001517	Foxm1	0.0689957	0.76563	0.962931
ENSMUSG00000001518	Itfg2	0.27704	0.196167	0.783213
ENSMUSG00000001520	Nrip2	0.625272	0.443027	0.882287
ENSMUSG00000001521	Tulp3	-0.0608936	0.652909	0.938325
ENSMUSG00000001524	Gtf2h4	0.209199	0.0890762	0.69377
ENSMUSG00000001525	Tubb5	-0.0459617	0.67553	0.942927
ENSMUSG00000001542	Ell2	0.0339341	0.746629	0.960913
ENSMUSG00000001552	Jup	-0.0682132	0.562671	0.917531
ENSMUSG00000001555	Fkbp10	-0.154771	0.0988276	0.703363
ENSMUSG00000001558	Klhl10	0.443336	0.387482	0.864647
ENSMUSG00000001569	Nom1	0.0828671	0.376865	0.86125
ENSMUSG00000001576	Ergic1	-0.0655113	0.649478	0.937673
ENSMUSG00000001604	Tcea3	-0.0311559	0.897291	0.981449
ENSMUSG00000001627	Ifrd1	0.367363	0.00765019	0.492866
ENSMUSG00000001630	Stk38l	-0.0918972	0.524675	0.903609
ENSMUSG00000001632	Brpf1	0.0640272	0.41866	0.874965
ENSMUSG00000001642	Akr1b3	0.261426	0.243759	0.814398
ENSMUSG00000001655	Hoxc13	-0.366417	0.720151	0.954795
ENSMUSG00000001656	Hoxc11	-0.30814	0.697628	0.948564
ENSMUSG00000001657	Hoxc8	-0.25775	0.336566	0.845723
ENSMUSG00000001661	Hoxc6	-0.135859	0.557659	0.916233
ENSMUSG00000001663	Gstt1	-0.132674	0.695443	0.948436
ENSMUSG00000001665	Gstt3	-0.257928	0.250807	0.816288
ENSMUSG00000001666	Ddt	0.390014	0.0498669	0.649336
ENSMUSG00000001670	Tat	1.69697	0.00100327	0.280021
ENSMUSG00000001674	Ddx18	0.17517	0.0913156	0.696088
ENSMUSG00000001687	Ubl3	0.184057	0.314279	0.840927
ENSMUSG00000001700	Gramd3	-0.00428516	0.962365	0.995405
ENSMUSG00000001707	Eef1e1	0.100117	0.444289	0.882397
ENSMUSG00000001729	Akt1	-0.0593339	0.476848	0.891326
ENSMUSG00000001739	Cldn15	0.0167083	0.939261	0.989354
ENSMUSG00000001741	Il16	-0.408131	0.0720895	0.677152
ENSMUSG00000001750	Tcirg1	0.154821	0.503806	0.899675
ENSMUSG00000001751	Naglu	-0.01155	0.964135	0.995405
ENSMUSG00000001755	Coasy	0.347389	0.0200219	0.570718
ENSMUSG00000001761	Smo	-0.0522959	0.588704	0.925269
ENSMUSG00000001763	Tspan33	-0.612048	0.159972	0.761749
ENSMUSG00000001767	Crnkl1	-0.0160159	0.835367	0.973442
ENSMUSG00000001768	Rin2	0.164858	0.56585	0.91841
ENSMUSG00000001773	Folh1	-0.91411	2.19811e-05	0.0428203
ENSMUSG00000001774	Chordc1	-0.0101788	0.908063	0.983668
ENSMUSG00000001783	Rtcb	0.0576653	0.419862	0.875571
ENSMUSG00000001785	Pwp1	0.00927991	0.911996	0.984876
ENSMUSG00000001786	Fbxo7	-0.101765	0.346798	0.849535
ENSMUSG00000001794	Capns1	0.139177	0.0987008	0.703363
ENSMUSG00000001802	Lrp3	0.319489	0.041674	0.62958
ENSMUSG00000001819	Hoxd13	-0.383824	0.771553	0.964147
ENSMUSG00000001827	Folr1	0.00192424	0.998206	0.999525
ENSMUSG00000001829	Clpb	0.252583	0.0212439	0.571532
ENSMUSG00000001833	2022-09-07	-0.165165	0.0788344	0.685855
ENSMUSG00000001844	Zdhhc4	0.0306112	0.84284	0.974873
ENSMUSG00000001847	Rac1	-0.150137	0.0650937	0.66698
ENSMUSG00000001855	Nup214	0.0257412	0.763748	0.962931
ENSMUSG00000001864	Aif1l	-1.23243	0.15875	0.759762
ENSMUSG00000001870	Ltbp1	-0.183886	0.475603	0.891326
ENSMUSG00000001891	Ugp2	0.0616648	0.424507	0.87651
ENSMUSG00000001909	Trmt1	0.308604	0.0225477	0.578211
ENSMUSG00000001910	Nacc1	-0.0213063	0.830143	0.972686
ENSMUSG00000001911	Nfix	-0.259914	0.0623114	0.664719
ENSMUSG00000001918	Slc1a5	0.171246	0.701993	0.949118
ENSMUSG00000001924	Uba1	0.00445492	0.950406	0.992587
ENSMUSG00000001942	Siae	0.291969	0.402306	0.868638
ENSMUSG00000001946	Esam	0.860928	0.55455	0.915607
ENSMUSG00000001948	Spa17	0.558296	0.218436	0.800364
ENSMUSG00000001962	Fam50a	0.109548	0.177535	0.774304
ENSMUSG00000001964	Emd	-0.0777506	0.600048	0.928484
ENSMUSG00000001983	Taco1	0.484914	0.0572864	0.65866
ENSMUSG00000001986	Gria3	-0.226127	0.31119	0.840641
ENSMUSG00000001995	Sipa1l2	-0.09357	0.762799	0.962931
ENSMUSG00000001998	Ap4e1	-0.142505	0.328022	0.841176
ENSMUSG00000001999	Blvra	-0.0106131	0.933742	0.988398
ENSMUSG00000002006	Pdzd4	-0.321314	0.123151	0.7285
ENSMUSG00000002007	Srpk3	0.145789	0.839938	0.974873
ENSMUSG00000002010	Idh3g	0.360819	0.121775	0.724884
ENSMUSG00000002014	Ssr4	-0.0304244	0.718128	0.954271
ENSMUSG00000002015	Bcap31	0.184187	0.168094	0.768957
ENSMUSG00000002017	Fam98a	-0.0936994	0.233993	0.811695
ENSMUSG00000002020	Ltbp2	0.0193886	0.949001	0.992272
ENSMUSG00000002028	Kmt2a	-0.148549	0.322496	0.840927
ENSMUSG00000002031	Ift46	0.0083864	0.948422	0.992142
ENSMUSG00000002032	Tmem25	0.177859	0.690725	0.947076
ENSMUSG00000002043	Trappc6a	0.358151	0.0205067	0.570718
ENSMUSG00000002052	Supt6	0.0220717	0.815977	0.970883
ENSMUSG00000002055	Spag5	0.0828987	0.627201	0.933721
ENSMUSG00000002058	Unc119	-0.0574935	0.651182	0.938224
ENSMUSG00000002059	Rab34	0.201919	0.0338874	0.611664
ENSMUSG00000002064	Sdf2	0.0235447	0.83239	0.973442
ENSMUSG00000002068	Ccne1	-0.19831	0.258289	0.819549
ENSMUSG00000002083	Bbc3	-0.244742	0.484771	0.894458
ENSMUSG00000002102	Psmc3	0.130136	0.18108	0.77537
ENSMUSG00000002103	Acp2	0.0832959	0.538541	0.909892
ENSMUSG00000002105	Slc39a13	0.0215344	0.75797	0.962168
ENSMUSG00000002107	Celf2	-0.0692942	0.60499	0.929114
ENSMUSG00000002108	Nr1h3	0.848044	0.0468916	0.639171
ENSMUSG00000002109	Ddb2	0.220254	0.160322	0.762607
ENSMUSG00000002111	Spi1	-0.294244	0.140851	0.745284
ENSMUSG00000002129	Sf3a1	-0.0669323	0.381256	0.861689
ENSMUSG00000002147	Stat6	-0.0191201	0.924924	0.987711
ENSMUSG00000002205	Vrk3	0.000701563	0.996439	0.999278
ENSMUSG00000002210	Smg9	-0.232814	0.0726487	0.678345
ENSMUSG00000002221	Paxip1	0.0413139	0.706161	0.950546
ENSMUSG00000002222	Rmnd5a	0.0148434	0.880801	0.980337
ENSMUSG00000002227	Mov10	-0.334516	0.296792	0.83445
ENSMUSG00000002228	Ppm1j	0.0744406	0.898459	0.981452
ENSMUSG00000002233	Rhoc	-0.117483	0.157496	0.75878
ENSMUSG00000002249	Tead3	-0.0963073	0.317751	0.840927
ENSMUSG00000002250	Ppard	0.21902	0.363172	0.856485
ENSMUSG00000002257	Def6	-0.119591	0.78215	0.965551
ENSMUSG00000002265	Peg3	-0.466926	0.301264	0.835463
ENSMUSG00000002266	Zim1	-0.929085	0.292025	0.831507
ENSMUSG00000002274	Metrn	-0.0187917	0.905984	0.98342
ENSMUSG00000002279	Lmf1	0.456753	0.0053419	0.445956
ENSMUSG00000002280	Narfl	0.244586	0.0240346	0.587262
ENSMUSG00000002289	Angptl4	0.424213	0.309003	0.838845
ENSMUSG00000002297	Dbf4	-0.189561	0.236188	0.811695
ENSMUSG00000002307	Daxx	0.0897479	0.330203	0.842334
ENSMUSG00000002308	Cd320	0.171381	0.0753036	0.679605
ENSMUSG00000002319	Ipo4	0.0535948	0.640898	0.935259
ENSMUSG00000002320	Tm9sf1	-0.00429753	0.956259	0.993951
ENSMUSG00000002325	Irf9	-0.25306	0.391374	0.865368
ENSMUSG00000002326	Gmpr2	0.0121191	0.889091	0.980692
ENSMUSG00000002329	Mdp1	0.224807	0.0292012	0.605418
ENSMUSG00000002332	Dhrs1	0.100323	0.544899	0.913486
ENSMUSG00000002341	Ncan	-1.26677	0.124785	0.729423
ENSMUSG00000002342	Tmem161a	0.152902	0.0550318	0.656229
ENSMUSG00000002343	Armc6	0.204956	0.527894	0.903729
ENSMUSG00000002345	Borcs8	0.0481994	0.636087	0.934563
ENSMUSG00000002346	Slc25a42	0.519086	0.0276212	0.596656
ENSMUSG00000002365	Snx9	0.0565267	0.851722	0.975916
ENSMUSG00000002372	Ranbp3	0.094435	0.203976	0.79204
ENSMUSG00000002379	Ndufa11	0.113472	0.50547	0.899777
ENSMUSG00000002393	Nr2f6	-0.0366276	0.766583	0.963081
ENSMUSG00000002395	Use1	0.0679409	0.45018	0.884561
ENSMUSG00000002396	Ocel1	0.219375	0.14603	0.749191
ENSMUSG00000002409	Dyrk1b	0.104827	0.507042	0.899979
ENSMUSG00000002413	Braf	-0.0890328	0.281072	0.828077
ENSMUSG00000002416	Ndufb2	0.188656	0.558711	0.916286
ENSMUSG00000002428	Hltf	0.0515049	0.701833	0.949118
ENSMUSG00000002455	Prpf6	0.00326979	0.971646	0.996014
ENSMUSG00000002458	Rgs19	-0.172863	0.122641	0.72728
ENSMUSG00000002475	Abhd3	0.345209	0.141749	0.745284
ENSMUSG00000002477	Snrpd1	-0.142865	0.336689	0.845723
ENSMUSG00000002486	Tchp	-0.01804	0.87629	0.979062
ENSMUSG00000002489	Tiam1	-0.243215	0.23552	0.811695
ENSMUSG00000002496	Tsc2	0.0332654	0.82305	0.971516
ENSMUSG00000002504	Slc9a3r2	-0.233231	0.433396	0.879301
ENSMUSG00000002524	Puf60	0.0393565	0.558024	0.916233
ENSMUSG00000002546	Golga2	0.0947928	0.427056	0.876698
ENSMUSG00000002550	Uck1	0.459923	0.209593	0.797341
ENSMUSG00000002578	Ikzf4	-0.668424	0.0286668	0.602598
ENSMUSG00000002580	Mien1	0.222898	0.0540985	0.656182
ENSMUSG00000002602	Axl	-0.0720032	0.712929	0.952794
ENSMUSG00000002603	Tgfb1	-0.229221	0.13397	0.735538
ENSMUSG00000002608	Ccdc97	0.0805081	0.458317	0.886481
ENSMUSG00000002617	Zfp40	0.0941219	0.543938	0.913127
ENSMUSG00000002625	Akap8l	0.416484	0.00192854	0.321223
ENSMUSG00000002635	Pdcd2l	0.107072	0.490798	0.896089
ENSMUSG00000002658	Gtf2f1	0.00507024	0.963129	0.995405
ENSMUSG00000002660	Clpp	0.2191	0.301001	0.835365
ENSMUSG00000002661	Alkbh7	0.256388	0.308642	0.838742
ENSMUSG00000002668	Dennd1c	0.342726	0.386954	0.864539
ENSMUSG00000002679	Med6	0.118438	0.42867	0.877135
ENSMUSG00000002688	Prkd1	0.134476	0.188212	0.777962
ENSMUSG00000002699	Lcp2	-0.378624	0.0218799	0.574794
ENSMUSG00000002718	Cse1l	-0.262766	0.0493371	0.648889
ENSMUSG00000002728	Naa20	0.0402306	0.664666	0.93995
ENSMUSG00000002731	Prkra	0.15172	0.323834	0.840927
ENSMUSG00000002732	Fkbp7	-0.0883935	0.354019	0.852077
ENSMUSG00000002733	Plekha3	-0.0610902	0.706162	0.950546
ENSMUSG00000002741	Ykt6	0.00097583	0.991341	0.998713
ENSMUSG00000002748	Baz1b	-0.10114	0.282389	0.828623
ENSMUSG00000002763	Pex6	0.510819	0.000838551	0.258228
ENSMUSG00000002767	Mrpl2	0.237175	0.121903	0.725035
ENSMUSG00000002768	Mea1	-0.04083	0.661019	0.939257
ENSMUSG00000002771	Grin2d	-0.229435	0.475336	0.891326
ENSMUSG00000002778	Kdelr1	0.00199896	0.975896	0.996802
ENSMUSG00000002781	Tmem143	0.281713	0.125846	0.729423
ENSMUSG00000002797	Ggct	0.301385	0.434257	0.879301
ENSMUSG00000002799	Jag2	0.959245	0.219964	0.801505
ENSMUSG00000002803	Btbd6	-0.022361	0.932902	0.98829
ENSMUSG00000002804	Nudt14	0.0666644	0.711117	0.951815
ENSMUSG00000002808	Epdr1	-0.24944	0.38754	0.864647
ENSMUSG00000002812	Flii	0.10422	0.287335	0.830064
ENSMUSG00000002814	Top3a	-0.134114	0.306538	0.838742
ENSMUSG00000002820	Atg4d	0.249275	0.0554945	0.656229
ENSMUSG00000002825	Qtrt1	0.0379078	0.821342	0.971516
ENSMUSG00000002831	Plin4	1.11495	0.232341	0.810481
ENSMUSG00000002833	Hdgfl2	0.31549	0.0116594	0.549267
ENSMUSG00000002835	Chaf1a	-0.0341519	0.776245	0.964282
ENSMUSG00000002844	Adprh	0.0129105	0.92436	0.987711
ENSMUSG00000002845	Tmem39a	-0.103527	0.203024	0.790055
ENSMUSG00000002846	Timmdc1	0.13636	0.403804	0.868734
ENSMUSG00000002847	Pla1a	-0.0240525	0.971135	0.996014
ENSMUSG00000002870	Mcm2	-0.12863	0.182751	0.775478
ENSMUSG00000002871	Tpra1	-0.0180228	0.850381	0.975916
ENSMUSG00000002881	Nab1	-0.00389182	0.974135	0.996436
ENSMUSG00000002885	Adgre5	0.273947	0.458445	0.886509
ENSMUSG00000002897	Il17ra	0.0128684	0.922469	0.987291
ENSMUSG00000002900	Lamb1	0.125628	0.317411	0.840927
ENSMUSG00000002908	Kcnn1	0.227321	0.510799	0.90049
ENSMUSG00000002910	Arrdc2	0.363804	0.00884394	0.509474
ENSMUSG00000002944	Cd36	0.528001	0.311671	0.840739
ENSMUSG00000002948	Map2k7	0.00175131	0.982084	0.997482
ENSMUSG00000002949	Timm44	0.156447	0.393674	0.867334
ENSMUSG00000002957	Ap2a2	-0.0323492	0.776551	0.964282
ENSMUSG00000002963	Pnkp	0.0170486	0.867424	0.977681
ENSMUSG00000002968	Med25	0.175087	0.0676526	0.671143
ENSMUSG00000002980	Bcam	-0.457685	0.178361	0.774665
ENSMUSG00000002981	Clptm1	0.0616716	0.471038	0.891326
ENSMUSG00000002983	Relb	0.0421793	0.859665	0.976851
ENSMUSG00000002984	Tomm40	0.310671	0.170207	0.769168
ENSMUSG00000002985	Apoe	0.567847	0.0658724	0.66698
ENSMUSG00000002992	Apoc2	-1.04922	0.0602966	0.662855
ENSMUSG00000002996	Hbp1	0.0634507	0.621253	0.933012
ENSMUSG00000002997	Prkar2b	0.505342	0.272956	0.823778
ENSMUSG00000003031	Cdkn1b	-0.0945396	0.358455	0.854604
ENSMUSG00000003032	Klf4	-0.366738	0.199191	0.787379
ENSMUSG00000003033	Ap1m1	0.0624912	0.465645	0.890338
ENSMUSG00000003037	Rab8a	0.055005	0.50381	0.899675
ENSMUSG00000003038	Hmgn2	-11.7405	2.1471e-06	0.0115443
ENSMUSG00000003039	Fam32a	0.233084	0.103635	0.709824
ENSMUSG00000003062	Stard3nl	-0.170239	0.243249	0.814398
ENSMUSG00000003068	Stk11	0.13762	0.132064	0.735084
ENSMUSG00000003070	Efna2	-0.120599	0.518095	0.902966
ENSMUSG00000003072	Atp5d	0.412822	0.0911481	0.696042
ENSMUSG00000003099	Ppp5c	0.152027	0.0540143	0.656182
ENSMUSG00000003119	Cdk12	-0.140345	0.116229	0.721173
ENSMUSG00000003123	Lipe	0.933512	0.365274	0.857096
ENSMUSG00000003131	Pafah1b2	-0.111803	0.129664	0.732692
ENSMUSG00000003134	Tbc1d8	-0.210746	0.665438	0.940343
ENSMUSG00000003135	Cnot11	-0.115038	0.272391	0.823778
ENSMUSG00000003153	Slc2a3	-0.0327899	0.903488	0.982755
ENSMUSG00000003154	Foxj2	-0.0663794	0.588317	0.925269
ENSMUSG00000003161	Sri	0.0525513	0.573622	0.920492
ENSMUSG00000003166	Dgcr2	-0.0202351	0.753321	0.961222
ENSMUSG00000003184	Irf3	0.200369	0.141159	0.745284
ENSMUSG00000003190	Bcl2l12	-0.0400432	0.874115	0.978818
ENSMUSG00000003198	Zfp959	-0.055415	0.741858	0.959891
ENSMUSG00000003199	Mpnd	0.0496826	0.620909	0.932963
ENSMUSG00000003200	Sh3gl1	-0.032456	0.714232	0.953058
ENSMUSG00000003206	Ebi3	0.253146	0.73513	0.958523
ENSMUSG00000003208	Yju2	0.170805	0.24922	0.816062
ENSMUSG00000003226	Ranbp2	-0.182104	0.0854041	0.692254
ENSMUSG00000003228	Grk5	-0.0251039	0.815713	0.970883
ENSMUSG00000003233	Dvl3	-0.0231185	0.833739	0.973442
ENSMUSG00000003234	Abcf3	0.141794	0.0739182	0.678345
ENSMUSG00000003235	Eif2b5	0.176866	0.0569219	0.658611
ENSMUSG00000003269	Cyth2	0.0599027	0.476082	0.891326
ENSMUSG00000003273	Car11	0.764379	0.0258025	0.591005
ENSMUSG00000003279	Dlgap1	-0.0940664	0.833229	0.973442
ENSMUSG00000003282	Plag1	-0.33808	0.0632042	0.66698
ENSMUSG00000003283	Hck	-0.448729	0.143782	0.748364
ENSMUSG00000003299	Mrpl4	0.352844	0.00640006	0.474506
ENSMUSG00000003308	Keap1	0.0915114	0.470628	0.891326
ENSMUSG00000003316	Glg1	-0.19207	0.190597	0.778463
ENSMUSG00000003344	Btbd2	0.145744	0.0938103	0.69875
ENSMUSG00000003345	Csnk1g2	-0.0335687	0.638095	0.935259
ENSMUSG00000003346	Abhd17a	0.160681	0.121471	0.724884
ENSMUSG00000003348	Mob3a	-0.0265093	0.764265	0.962931
ENSMUSG00000003352	Cacnb3	-0.059739	0.803381	0.970164
ENSMUSG00000003354	Ccdc65	0.346084	0.512196	0.901534
ENSMUSG00000003355	Fkbp11	0.00663571	0.96947	0.995896
ENSMUSG00000003360	Ddx23	0.163296	0.0441175	0.634689
ENSMUSG00000003363	Pld3	-0.0581708	0.764899	0.962931
ENSMUSG00000003378	Grik5	0.10772	0.462307	0.887938
ENSMUSG00000003380	Rabac1	0.314048	0.0596141	0.662787
ENSMUSG00000003382	Etv3	0.206823	0.609327	0.930812
ENSMUSG00000003402	Prkcsh	0.154608	0.378562	0.861689
ENSMUSG00000003420	Fcgrt	0.0041734	0.99112	0.998713
ENSMUSG00000003421	Nosip	0.0711941	0.435348	0.879301
ENSMUSG00000003423	Pih1d1	-0.0268833	0.800586	0.970164
ENSMUSG00000003429	Rps11	0.0298161	0.804002	0.970164
ENSMUSG00000003435	Supt5	0.109942	0.233507	0.811695
ENSMUSG00000003437	Paf1	0.0882121	0.662365	0.939404
ENSMUSG00000003438	Timm50	0.249571	0.425467	0.876698
ENSMUSG00000003444	Med29	0.145934	0.417239	0.873876
ENSMUSG00000003452	Bicd1	-0.110491	0.674119	0.942166
ENSMUSG00000003458	Ncstn	-0.0271076	0.867479	0.977681
ENSMUSG00000003464	Pex19	0.307687	0.304679	0.837423
ENSMUSG00000003477	Inmt	-0.224712	0.676955	0.943678
ENSMUSG00000003500	Impdh1	0.0724468	0.553934	0.915607
ENSMUSG00000003518	Dusp3	-0.056383	0.783461	0.965854
ENSMUSG00000003526	Prodh	1.23689	0.015857	0.569403
ENSMUSG00000003527	Ess2	-0.00410413	0.963523	0.995405
ENSMUSG00000003528	Slc25a1	0.530013	0.0888837	0.693697
ENSMUSG00000003531	Dgcr6	0.285556	0.136595	0.739378
ENSMUSG00000003534	Ddr1	-0.112739	0.227871	0.805128
ENSMUSG00000003541	Ier3	-0.00176535	0.995017	0.999215
ENSMUSG00000003545	Fosb	0.0941137	0.759223	0.962375
ENSMUSG00000003546	Klc4	0.0797658	0.552563	0.914878
ENSMUSG00000003549	Ercc1	0.119276	0.280499	0.827895
ENSMUSG00000003559	As3mt	0.874319	0.187187	0.776177
ENSMUSG00000003573	Homer3	-0.0852724	0.85102	0.975916
ENSMUSG00000003575	Crtc1	-0.0836662	0.699604	0.948564
ENSMUSG00000003581	Rnf215	0.0809213	0.341247	0.848748
ENSMUSG00000003585	Sec14l2	0.613742	0.294855	0.832862
ENSMUSG00000003604	Aven	0.233822	0.0936922	0.69875
ENSMUSG00000003617	Cp	0.0296914	0.809776	0.970288
ENSMUSG00000003623	Crot	0.329878	0.0113072	0.538011
ENSMUSG00000003644	Rps6ka1	-0.0641019	0.830775	0.973018
ENSMUSG00000003660	Snrnp200	-0.0209423	0.785904	0.966895
ENSMUSG00000003662	Ciao1	0.122718	0.212765	0.798315
ENSMUSG00000003665	Has1	-0.32986	0.236437	0.811695
ENSMUSG00000003680	Taf6l	0.132826	0.365258	0.857096
ENSMUSG00000003721	Insig2	0.149152	0.128075	0.731989
ENSMUSG00000003731	Kpna6	0.0525492	0.473333	0.891326
ENSMUSG00000003746	Man1a	-0.13702	0.134311	0.735538
ENSMUSG00000003752	Itpkc	0.00394333	0.976363	0.996802
ENSMUSG00000003762	Coq8b	0.447684	0.00727067	0.490845
ENSMUSG00000003778	Brd8	-0.0541241	0.573836	0.920718
ENSMUSG00000003779	Kif20a	-0.090059	0.40615	0.869434
ENSMUSG00000003808	Farsa	0.147841	0.309336	0.838845
ENSMUSG00000003809	Gcdh	0.240867	0.0540904	0.656182
ENSMUSG00000003810	Mast2	0.103781	0.487388	0.894987
ENSMUSG00000003812	Dnase2a	-0.0101102	0.965728	0.99542
ENSMUSG00000003813	Rad23a	0.163779	0.0909005	0.696042
ENSMUSG00000003814	Calr	-0.149017	0.321902	0.840927
ENSMUSG00000003824	Syce2	-0.417022	0.244651	0.814398
ENSMUSG00000003847	Nfat5	-0.227866	0.219808	0.801505
ENSMUSG00000003848	Nob1	0.159027	0.076691	0.682309
ENSMUSG00000003849	Nqo1	0.256006	0.772871	0.964147
ENSMUSG00000003863	Ppfia3	0.613196	0.180662	0.77537
ENSMUSG00000003865	Gys1	0.329043	0.296929	0.83445
ENSMUSG00000003868	Ruvbl2	0.0465817	0.623321	0.933012
ENSMUSG00000003873	Bax	0.102788	0.752995	0.961222
ENSMUSG00000003882	Il7r	-0.449154	0.764863	0.962931
ENSMUSG00000003923	Tfam	0.0182424	0.835941	0.973442
ENSMUSG00000003929	Zfp81	-0.201096	0.336948	0.845723
ENSMUSG00000003934	Efnb3	0.0649296	0.840956	0.974873
ENSMUSG00000003948	Mmd	0.329341	0.396806	0.868217
ENSMUSG00000003949	Hlf	0.143142	0.624193	0.933108
ENSMUSG00000003955	Fam162a	0.0628658	0.422204	0.876242
ENSMUSG00000003970	Rpl8	0.0607002	0.608853	0.930431
ENSMUSG00000003992	Ssbp2	-0.0747709	0.584559	0.924684
ENSMUSG00000004018	Fancl	-0.168185	0.431473	0.878795
ENSMUSG00000004031	Brinp2	0.202217	0.715429	0.953437
ENSMUSG00000004032	Gstm5	0.000961914	0.991059	0.998713
ENSMUSG00000004035	Gstm7	0.573064	0.152201	0.75456
ENSMUSG00000004040	Stat3	-0.0456451	0.63479	0.93456
ENSMUSG00000004043	Stat5a	0.430386	0.212336	0.798315
ENSMUSG00000004044	Cavin1	0.147011	0.62028	0.932858
ENSMUSG00000004054	Map3k11	-0.125147	0.365139	0.857096
ENSMUSG00000004056	Akt2	0.271124	0.284231	0.829523
ENSMUSG00000004069	Dnaja3	0.28219	0.150401	0.751963
ENSMUSG00000004070	Hmox2	-0.0249559	0.741135	0.959891
ENSMUSG00000004071	Cdip1	0.0298033	0.684575	0.945251
ENSMUSG00000004085	Map3k20	-0.118785	0.58039	0.9237
ENSMUSG00000004096	Cwc15	-0.0526445	0.513204	0.902012
ENSMUSG00000004098	Col5a3	-0.153028	0.0887693	0.693697
ENSMUSG00000004099	Dnmt1	-0.149548	0.189499	0.778463
ENSMUSG00000004100	Ppan	0.144602	0.285189	0.829523
ENSMUSG00000004105	Angptl2	0.131262	0.167832	0.768957
ENSMUSG00000004110	Cacna1e	-0.863783	0.371856	0.858825
ENSMUSG00000004113	Cacna1b	-0.276224	0.283411	0.829523
ENSMUSG00000004127	Trmt10a	0.0244797	0.876097	0.979062
ENSMUSG00000004151	Etv1	-0.00714187	0.979755	0.997
ENSMUSG00000004187	Kifc2	0.239554	0.22476	0.802578
ENSMUSG00000004207	Psap	0.105736	0.669411	0.941132
ENSMUSG00000004221	Ikbkg	0.0173908	0.915452	0.985968
ENSMUSG00000004233	Wars2	-0.0552418	0.661225	0.939257
ENSMUSG00000004263	Atn1	0.0258337	0.730422	0.9575
ENSMUSG00000004264	Phb2	0.178288	0.51968	0.902966
ENSMUSG00000004266	Ptpn6	-0.221881	0.119097	0.723551
ENSMUSG00000004267	Eno2	-0.265021	0.0177164	0.569403
ENSMUSG00000004268	Emg1	0.105037	0.302337	0.836164
ENSMUSG00000004270	Lpcat3	0.292157	0.544954	0.913486
ENSMUSG00000004285	Atp6v1f	0.0380611	0.705654	0.950405
ENSMUSG00000004317	Clcn5	-0.383878	0.00119589	0.287906
ENSMUSG00000004319	Clcn3	-0.136712	0.130519	0.73343
ENSMUSG00000004328	Hif3a	-0.290645	0.145958	0.749191
ENSMUSG00000004347	Pde1c	-0.732401	0.177999	0.774304
ENSMUSG00000004356	Utp20	0.0397071	0.808688	0.970288
ENSMUSG00000004360	9330159F19Rik	0.161503	0.7172	0.953784
ENSMUSG00000004364	Cul3	0.0166596	0.828377	0.972256
ENSMUSG00000004371	Il11	-0.212639	0.694594	0.948387
ENSMUSG00000004383	Large1	-0.210624	0.0908522	0.696042
ENSMUSG00000004393	Ddx56	0.107375	0.150158	0.751963
ENSMUSG00000004394	Tmed4	0.0294326	0.785872	0.966895
ENSMUSG00000004415	Col26a1	-0.24721	0.447476	0.884134
ENSMUSG00000004446	Bid	0.209267	0.376937	0.86125
ENSMUSG00000004451	Ralb	-0.115566	0.242791	0.814398
ENSMUSG00000004455	Ppp1cc	-0.0741731	0.73307	0.957823
ENSMUSG00000004460	Dnajb11	0.0744891	0.407849	0.87004
ENSMUSG00000004462	Tbccd1	-0.00700891	0.966315	0.99542
ENSMUSG00000004473	Clec11a	-0.0648566	0.795717	0.968746
ENSMUSG00000004500	Zfp324	-0.0479312	0.65251	0.938224
ENSMUSG00000004508	Gab2	-0.0689878	0.491098	0.89629
ENSMUSG00000004530	Coro1c	0.02016	0.904016	0.982818
ENSMUSG00000004535	Tax1bp1	0.0880837	0.434922	0.879301
ENSMUSG00000004558	Ndrg2	-0.147488	0.112148	0.717407
ENSMUSG00000004561	Mettl17	0.337379	0.0167785	0.569403
ENSMUSG00000004562	Arhgef40	-0.181707	0.0696967	0.67506
ENSMUSG00000004565	Pnpla6	0.0745596	0.520685	0.902966
ENSMUSG00000004567	Mcoln1	0.15016	0.318075	0.840927
ENSMUSG00000004568	Arhgef18	0.131532	0.283968	0.829523
ENSMUSG00000004591	Pkn2	-0.0513723	0.64614	0.936474
ENSMUSG00000004609	Cd33	0.0843211	0.90377	0.982788
ENSMUSG00000004610	Etfb	0.274964	0.565692	0.918356
ENSMUSG00000004626	Stxbp2	0.665972	0.00113669	0.287906
ENSMUSG00000004631	Sgce	0.581994	0.0469207	0.639171
ENSMUSG00000004633	Chn2	0.0699246	0.777557	0.964436
ENSMUSG00000004637	Wwox	0.140821	0.566588	0.918999
ENSMUSG00000004642	Slbp	-0.115477	0.237797	0.811745
ENSMUSG00000004655	Aqp1	0.769531	0.204346	0.792523
ENSMUSG00000004661	Arid3b	-0.129824	0.652444	0.938224
ENSMUSG00000004665	Cnn2	-0.184224	0.133325	0.735538
ENSMUSG00000004667	Polr2e	0.0760027	0.479741	0.892442
ENSMUSG00000004668	Abca13	1.47565	0.0205031	0.570718
ENSMUSG00000004677	Myo9b	-0.0680397	0.713737	0.953003
ENSMUSG00000004698	Hdac9	-0.294521	0.631084	0.933996
ENSMUSG00000004707	Ly9	-0.216629	0.744822	0.960364
ENSMUSG00000004730	Adgre1	-0.219088	0.291437	0.831507
ENSMUSG00000004748	Mtfp1	0.660749	0.139011	0.744171
ENSMUSG00000004768	Rab23	-0.201931	0.074607	0.678345
ENSMUSG00000004771	Rab11a	-0.128109	0.190942	0.778463
ENSMUSG00000004788	Eif2b2	0.135231	0.326476	0.840927
ENSMUSG00000004789	Dlst	0.18968	0.519688	0.902966
ENSMUSG00000004791	Pgf	-0.0554469	0.859457	0.97673
ENSMUSG00000004798	Ulk2	0.0502935	0.572484	0.920263
ENSMUSG00000004815	Dgkq	0.305028	0.0408067	0.62958
ENSMUSG00000004837	Grap	-0.170032	0.498447	0.898319
ENSMUSG00000004843	Chmp2b	-0.146772	0.168733	0.768957
ENSMUSG00000004846	Plod3	0.0690234	0.584946	0.924684
ENSMUSG00000004849	Ap1s1	0.0930007	0.374324	0.859433
ENSMUSG00000004864	Mapk13	0.210166	0.490105	0.895694
ENSMUSG00000004865	Srpk1	-0.0898059	0.476748	0.891326
ENSMUSG00000004872	Pax3	-0.270509	0.543526	0.912951
ENSMUSG00000004880	Lbr	-0.215039	0.0975523	0.700441
ENSMUSG00000004885	Crabp2	-0.4544	0.496715	0.89757
ENSMUSG00000004891	Nes	0.0642559	0.782558	0.965551
ENSMUSG00000004892	Bcan	-0.703932	0.120135	0.723757
ENSMUSG00000004895	Prcc	0.0376459	0.620059	0.932858
ENSMUSG00000004896	Rrnad1	-0.0301542	0.861479	0.976905
ENSMUSG00000004897	Hdgf	0.0870562	0.585151	0.924684
ENSMUSG00000004902	Slc25a18	-1.23435	0.231597	0.810228
ENSMUSG00000004929	Thop1	0.142626	0.189742	0.778463
ENSMUSG00000004931	Apba3	0.331191	0.00843531	0.505805
ENSMUSG00000004933	Matk	0.912585	0.0776764	0.685855
ENSMUSG00000004934	Pias4	-0.074647	0.494304	0.896866
ENSMUSG00000004936	Map2k1	-0.116905	0.293599	0.832827
ENSMUSG00000004937	Sgta	0.0811853	0.490047	0.895689
ENSMUSG00000004945	Tmem242	0.145645	0.313656	0.840927
ENSMUSG00000004947	Dtx2	0.272735	0.127782	0.731933
ENSMUSG00000004951	Hspb1	0.0242287	0.871254	0.97859
ENSMUSG00000004952	Rasa4	0.0248047	0.864986	0.977536
ENSMUSG00000004980	Hnrnpa2b1	-0.0545469	0.53385	0.906039
ENSMUSG00000004994	Ccdc130	0.123948	0.328694	0.841827
ENSMUSG00000004996	Mri1	0.131911	0.559325	0.916674
ENSMUSG00000005034	Prkacb	-0.169411	0.0421316	0.631838
ENSMUSG00000005043	Sgsh	0.121889	0.64654	0.936474
ENSMUSG00000005045	Chd5	0.46687	0.444743	0.882397
ENSMUSG00000005054	Cstb	-0.0176575	0.874492	0.978818
ENSMUSG00000005057	Sh2b2	0.568142	0.470115	0.891326
ENSMUSG00000005069	Pex5	0.289441	0.166491	0.768133
ENSMUSG00000005078	Jkamp	0.127884	0.116425	0.721173
ENSMUSG00000005087	Cd44	-0.231639	0.415685	0.873274
ENSMUSG00000005089	Slc1a2	-0.597352	0.202461	0.790055
ENSMUSG00000005102	Eif2ak4	0.00179201	0.988681	0.998299
ENSMUSG00000005103	Wdr1	-0.0987344	0.238809	0.81266
ENSMUSG00000005107	Slc2a9	0.0597319	0.911674	0.984754
ENSMUSG00000005124	Ccn4	-0.259328	0.0296766	0.607551
ENSMUSG00000005125	Ndrg1	-0.244251	0.515414	0.902068
ENSMUSG00000005131	4930550C14Rik	0.218114	0.690945	0.947186
ENSMUSG00000005142	Man2b1	0.0117721	0.967991	0.995533
ENSMUSG00000005148	Klf5	-0.323658	0.247782	0.815144
ENSMUSG00000005150	Wdr83	0.182516	0.229642	0.808057
ENSMUSG00000005161	Prdx2	-0.0724046	0.361506	0.856003
ENSMUSG00000005198	Polr2a	-0.132768	0.189903	0.778463
ENSMUSG00000005204	Senp3	0.0783421	0.410453	0.870783
ENSMUSG00000005220	Corin	0.220168	0.835481	0.973442
ENSMUSG00000005225	Plekha8	-0.0857558	0.363767	0.856578
ENSMUSG00000005233	Spc25	0.0191806	0.903487	0.982755
ENSMUSG00000005262	Ufd1	0.155165	0.142027	0.745284
ENSMUSG00000005267	Zfp287	-0.216083	0.276949	0.825574
ENSMUSG00000005268	Prlr	-0.359155	0.642841	0.93578
ENSMUSG00000005299	Letm1	0.310083	0.320015	0.840927
ENSMUSG00000005312	Ubqln1	0.207149	0.319059	0.840927
ENSMUSG00000005338	Cadm3	-0.819669	0.157175	0.75878
ENSMUSG00000005354	Txn2	0.201871	0.0624799	0.664719
ENSMUSG00000005357	Slc1a6	-0.519257	0.352084	0.851569
ENSMUSG00000005360	Slc1a3	0.48692	0.156529	0.75801
ENSMUSG00000005362	Crbn	0.0174532	0.84197	0.974873
ENSMUSG00000005370	Msh6	-0.142508	0.404108	0.868734
ENSMUSG00000005371	Fbxo11	-0.0260519	0.715186	0.953437
ENSMUSG00000005373	Mlxipl	1.06146	0.321789	0.840927
ENSMUSG00000005374	Tbl2	0.0547244	0.753232	0.961222
ENSMUSG00000005378	Bud23	0.191128	0.0710939	0.675746
ENSMUSG00000005397	Nid1	0.107847	0.414468	0.872227
ENSMUSG00000005410	Mcm5	0.0133183	0.899914	0.981646
ENSMUSG00000005413	Hmox1	0.133174	0.891968	0.981137
ENSMUSG00000005417	Mprip	-0.0581656	0.544028	0.91313
ENSMUSG00000005442	Cic	0.0524257	0.594721	0.92604
ENSMUSG00000005447	Pafah1b3	-0.0264065	0.896622	0.981449
ENSMUSG00000005465	Il27ra	-0.0771697	0.867119	0.977681
ENSMUSG00000005469	Prkaca	0.0322254	0.908492	0.983885
ENSMUSG00000005470	Asf1b	0.240569	0.127953	0.731989
ENSMUSG00000005481	Ddx39	0.0691193	0.462113	0.887938
ENSMUSG00000005483	Dnajb1	0.0474092	0.700048	0.94857
ENSMUSG00000005501	Usp40	0.220978	0.0192872	0.570029
ENSMUSG00000005505	Kbtbd4	0.16987	0.167165	0.768482
ENSMUSG00000005506	Celf1	-0.0747868	0.404884	0.868802
ENSMUSG00000005510	Ndufs3	0.313173	0.179888	0.77537
ENSMUSG00000005514	Por	0.292434	0.0437742	0.634689
ENSMUSG00000005533	Igf1r	0.0897404	0.72607	0.957227
ENSMUSG00000005534	Insr	0.178855	0.416573	0.873829
ENSMUSG00000005566	Trim28	0.0382599	0.682695	0.945251
ENSMUSG00000005575	Ube2m	0.0169314	0.871476	0.978663
ENSMUSG00000005580	Adcy9	-0.0368306	0.760663	0.962767
ENSMUSG00000005583	Mef2c	-0.361945	0.240821	0.814348
ENSMUSG00000005609	Ctr9	0.0204932	0.782539	0.965551
ENSMUSG00000005610	Eif4g2	-0.142164	0.163848	0.766456
ENSMUSG00000005611	Mrvi1	-0.749069	0.0904879	0.696042
ENSMUSG00000005615	Pcyt1a	-0.0195061	0.814631	0.970883
ENSMUSG00000005621	Zfp592	0.000288437	0.997884	0.999525
ENSMUSG00000005625	Psmd4	0.274932	0.0133145	0.550328
ENSMUSG00000005656	Snx6	-0.156187	0.122949	0.7285
ENSMUSG00000005667	Mthfd2	0.304888	0.0321964	0.6093
ENSMUSG00000005672	Kit	0.596925	0.472166	0.891326
ENSMUSG00000005674	Tomm40l	0.312356	0.0379612	0.627746
ENSMUSG00000005682	Pan2	0.18874	0.0435969	0.634689
ENSMUSG00000005683	Cs	0.317931	0.251737	0.816612
ENSMUSG00000005686	Ampd3	0.268765	0.671091	0.941266
ENSMUSG00000005687	Bcas2	0.0112597	0.881463	0.980378
ENSMUSG00000005698	Ctcf	-0.0408985	0.725842	0.95721
ENSMUSG00000005699	Pard6a	0.082398	0.56576	0.918356
ENSMUSG00000005718	Tfap4	0.365189	0.0659305	0.66698
ENSMUSG00000005732	Ranbp1	-0.0530468	0.653973	0.938325
ENSMUSG00000005774	Rfx5	-0.08844	0.332154	0.843614
ENSMUSG00000005779	Psmb4	0.133546	0.103411	0.70919
ENSMUSG00000005800	Mmp8	0.0598085	0.962353	0.995405
ENSMUSG00000005802	Slc30a4	-0.0477135	0.777857	0.964438
ENSMUSG00000005803	Sqor	0.101806	0.772871	0.964147
ENSMUSG00000005804	Bloc1s6	-0.0420375	0.634547	0.934514
ENSMUSG00000005813	Metap1	0.0567725	0.449596	0.884561
ENSMUSG00000005823	Gpr108	0.207747	0.146416	0.749191
ENSMUSG00000005836	Gata6	-0.508548	0.00715102	0.490845
ENSMUSG00000005846	Rsl1d1	0.0667517	0.36214	0.856257
ENSMUSG00000005871	Apc	-0.192265	0.139206	0.744171
ENSMUSG00000005873	Reep5	0.0990059	0.512965	0.901912
ENSMUSG00000005881	Ergic3	0.118819	0.265781	0.820848
ENSMUSG00000005882	Uqcc1	0.126475	0.565411	0.918269
ENSMUSG00000005886	Ncoa2	-0.0265034	0.829502	0.972506
ENSMUSG00000005893	Nr2c2	-0.126163	0.262277	0.819724
ENSMUSG00000005897	Nr2c1	-0.0766655	0.515965	0.902068
ENSMUSG00000005899	Smpd4	0.171976	0.0885184	0.693697
ENSMUSG00000005907	Pex1	0.141911	0.353937	0.852077
ENSMUSG00000005936	Kctd20	-0.0370645	0.669002	0.940803
ENSMUSG00000005947	Itgae	0.885317	0.168164	0.768957
ENSMUSG00000005949	Ctns	-0.0409186	0.569156	0.920206
ENSMUSG00000005950	P2rx5	0.000275601	0.999303	0.999865
ENSMUSG00000005951	Shpk	0.469086	0.131375	0.734517
ENSMUSG00000005958	Ephb3	-0.107415	0.223121	0.802572
ENSMUSG00000005968	Tuft1	-0.495208	0.0309319	0.6093
ENSMUSG00000005973	Rcn1	-0.223743	0.0119293	0.549267
ENSMUSG00000005981	Trap1	0.264177	0.164993	0.766958
ENSMUSG00000005982	Naa60	0.0520013	0.505765	0.899777
ENSMUSG00000005983	1700037C18Rik	-0.158803	0.565032	0.918006
ENSMUSG00000005986	Ankrd13d	0.374472	0.329151	0.842056
ENSMUSG00000006005	Tpr	-0.119703	0.203375	0.790597
ENSMUSG00000006010	Odr4	0.156103	0.0459462	0.636813
ENSMUSG00000006014	Prg4	-0.245855	0.174063	0.771383
ENSMUSG00000006019	Dhx34	-0.0301317	0.816354	0.970883
ENSMUSG00000006021	Kptn	0.203851	0.379064	0.861689
ENSMUSG00000006024	Napa	0.179206	0.039173	0.627746
ENSMUSG00000006050	Sra1	0.162681	0.0824004	0.690406
ENSMUSG00000006057	Atp5g1	0.159981	0.549154	0.914211
ENSMUSG00000006058	Snf8	0.215219	0.0187962	0.569403
ENSMUSG00000006095	Tbcb	0.0854206	0.527134	0.903665
ENSMUSG00000006127	Inpp5k	0.0881818	0.307732	0.838742
ENSMUSG00000006134	Crkl	-0.153398	0.0765727	0.682009
ENSMUSG00000006154	Eps8l1	0.310494	0.284661	0.829523
ENSMUSG00000006169	Clint1	-0.0727122	0.320284	0.840927
ENSMUSG00000006179	Prss16	-0.797087	0.224505	0.802572
ENSMUSG00000006191	Cdkal1	0.135304	0.34975	0.850679
ENSMUSG00000006205	Htra1	0.209068	0.296307	0.834393
ENSMUSG00000006215	Zbtb17	0.119609	0.26969	0.823778
ENSMUSG00000006219	Fblim1	-0.118817	0.810929	0.970288
ENSMUSG00000006221	Hspb7	0.659396	0.335624	0.845448
ENSMUSG00000006241	Ccdc159	0.0198343	0.934987	0.988848
ENSMUSG00000006262	Mob1b	-0.219934	0.118626	0.723256
ENSMUSG00000006273	Atp6v1b2	-0.0646012	0.392661	0.866486
ENSMUSG00000006276	Eps15l1	-0.125137	0.266167	0.820848
ENSMUSG00000006281	Tep1	0.158145	0.126051	0.729423
ENSMUSG00000006288	Ttc5	-0.0583667	0.472459	0.891326
ENSMUSG00000006289	Osgep	-0.289197	0.248594	0.815144
ENSMUSG00000006299	Aamp	0.132204	0.109549	0.717407
ENSMUSG00000006301	Tmbim1	0.118418	0.34995	0.850679
ENSMUSG00000006304	Arpc2	-0.174927	0.0506349	0.649336
ENSMUSG00000006307	Kmt2b	0.153053	0.0727452	0.678345
ENSMUSG00000006313	Upk1a	1.06408	0.0272912	0.596656
ENSMUSG00000006315	Tmem147	0.354386	0.128404	0.731989
ENSMUSG00000006333	Rps9	0.0340267	0.828457	0.972279
ENSMUSG00000006335	Tfpt	0.10204	0.595494	0.926353
ENSMUSG00000006342	Susd2	-0.08641	0.730471	0.9575
ENSMUSG00000006344	Ggt5	0.39524	0.190713	0.778463
ENSMUSG00000006356	Crip2	0.2685	0.222062	0.802095
ENSMUSG00000006360	Crip1	0.192535	0.329002	0.842056
ENSMUSG00000006369	Fbln1	-0.122657	0.267856	0.823429
ENSMUSG00000006373	Pgrmc1	0.307565	0.31927	0.840927
ENSMUSG00000006378	Gcat	0.0709606	0.695678	0.948436
ENSMUSG00000006386	Tek	-0.67069	0.349331	0.850679
ENSMUSG00000006389	Mpl	-0.384203	0.612096	0.931702
ENSMUSG00000006390	Elovl1	0.174096	0.0369521	0.625432
ENSMUSG00000006392	Med8	0.286644	0.00984859	0.518432
ENSMUSG00000006395	Hyi	0.104372	0.461988	0.887938
ENSMUSG00000006398	Cdc20	-0.245266	0.154207	0.755898
ENSMUSG00000006403	Adamts4	-0.0987031	0.547114	0.913587
ENSMUSG00000006411	Nectin4	0.99628	0.227413	0.8046
ENSMUSG00000006412	Pfdn2	-0.134549	0.213544	0.798425
ENSMUSG00000006418	Rnf114	-0.0356161	0.632696	0.934485
ENSMUSG00000006423	C330007P06Rik	0.200168	0.49263	0.896381
ENSMUSG00000006435	Neurl1a	0.764355	0.242275	0.814398
ENSMUSG00000006442	Srm	0.0707649	0.349701	0.850679
ENSMUSG00000006445	Epha2	-0.00158391	0.99768	0.999525
ENSMUSG00000006456	Rbm14	-0.140621	0.366128	0.857096
ENSMUSG00000006457	Actn3	0.0145111	0.964302	0.995405
ENSMUSG00000006463	Zdhhc24	0.00969275	0.962105	0.995302
ENSMUSG00000006464	Bbs1	-0.102058	0.547699	0.913587
ENSMUSG00000006471	Ndor1	0.224142	0.0277933	0.596656
ENSMUSG00000006476	Nsmf	0.243941	0.0529173	0.651712
ENSMUSG00000006494	Pdk1	-0.0795123	0.654682	0.938325
ENSMUSG00000006498	Ptbp1	0.0337741	0.679099	0.944299
ENSMUSG00000006517	Mvd	0.24917	0.375057	0.859922
ENSMUSG00000006519	Cyba	-0.0415359	0.835174	0.973442
ENSMUSG00000006526	Tmem110	-0.0218853	0.816889	0.970883
ENSMUSG00000006527	Sfmbt1	-0.0378166	0.794964	0.968739
ENSMUSG00000006575	Rundc3a	0.259791	0.597477	0.927377
ENSMUSG00000006576	Slc4a3	-0.0561715	0.791318	0.968584
ENSMUSG00000006585	Cdt1	0.120886	0.649147	0.937673
ENSMUSG00000006586	Runx1t1	-0.209032	0.23652	0.811695
ENSMUSG00000006589	Aprt	-0.113688	0.505483	0.899777
ENSMUSG00000006599	Gtf2h1	-0.0918654	0.300377	0.834975
ENSMUSG00000006611	Hfe	0.150488	0.422665	0.876461
ENSMUSG00000006638	Abhd1	0.202472	0.418305	0.874836
ENSMUSG00000006641	Slc5a6	0.602248	0.358146	0.854388
ENSMUSG00000006642	Tcf23	-0.877693	0.112664	0.71815
ENSMUSG00000006651	Aplp1	0.0102749	0.980697	0.997026
ENSMUSG00000006673	Qrich1	-0.0458413	0.52068	0.902966
ENSMUSG00000006675	P4htm	0.0902832	0.806274	0.970288
ENSMUSG00000006676	Usp19	0.148405	0.0844127	0.691507
ENSMUSG00000006678	Pola1	-0.386504	0.0252297	0.591005
ENSMUSG00000006699	Cdc42	-0.105428	0.190645	0.778463
ENSMUSG00000006705	Pknox1	-0.0499856	0.604257	0.928992
ENSMUSG00000006715	Gmnn	0.345206	0.145904	0.749191
ENSMUSG00000006717	Acot13	0.148825	0.299333	0.834808
ENSMUSG00000006720	Zfp184	-0.0848601	0.793531	0.968739
ENSMUSG00000006724	Cyp27b1	-0.168452	0.830918	0.973114
ENSMUSG00000006728	Cdk4	-0.109436	0.147453	0.75008
ENSMUSG00000006731	B4galnt1	0.00715674	0.98675	0.997728
ENSMUSG00000006732	Mettl1	0.0902561	0.617668	0.932463
ENSMUSG00000006736	Tspan31	0.0689263	0.678633	0.943813
ENSMUSG00000006740	Kif5b	-0.180112	0.143874	0.748364
ENSMUSG00000006763	Saal1	-0.219107	0.146777	0.749215
ENSMUSG00000006782	Cnp	-0.130371	0.612781	0.931702
ENSMUSG00000006784	Ttc25	0.358394	0.535959	0.90809
ENSMUSG00000006800	Sulf2	-0.168857	0.499338	0.898969
ENSMUSG00000006818	Sod2	0.249547	0.0732373	0.678345
ENSMUSG00000006850	Tmco6	0.177953	0.281228	0.828077
ENSMUSG00000006906	Stambp	0.00340531	0.96744	0.995533
ENSMUSG00000006920	Ezh1	-0.0431979	0.651893	0.938224
ENSMUSG00000006930	Hap1	0.0181077	0.965358	0.99542
ENSMUSG00000006931	P3h4	-0.138121	0.0835078	0.691458
ENSMUSG00000006932	Ctnnb1	-0.12712	0.183433	0.77571
ENSMUSG00000006941	Eif1b	0.0300171	0.823076	0.971516
ENSMUSG00000006958	Chrd	0.012347	0.926519	0.987711
ENSMUSG00000006998	Psmd2	0.033125	0.682291	0.945251
ENSMUSG00000007029	Vars	0.124291	0.152936	0.755467
ENSMUSG00000007030	Vwa7	1.91436	0.195737	0.782268
ENSMUSG00000007035	Msh5	0.69658	0.0888307	0.693697
ENSMUSG00000007036	Abhd16a	0.0210475	0.887579	0.980404
ENSMUSG00000007038	Neu1	-0.00291606	0.991638	0.998761
ENSMUSG00000007039	Ddah2	-0.465575	0.0576411	0.65866
ENSMUSG00000007041	Clic1	-0.133263	0.548652	0.914137
ENSMUSG00000007050	Lsm2	-0.0244403	0.891735	0.981137
ENSMUSG00000007080	Pole	-0.246691	0.0875725	0.693697
ENSMUSG00000007097	Atp1a2	0.781214	0.354484	0.852077
ENSMUSG00000007207	Stx1a	-0.121159	0.527324	0.903665
ENSMUSG00000007216	Zfp775	0.145373	0.525824	0.903665
ENSMUSG00000007338	Mrpl49	-0.00461499	0.97526	0.996802
ENSMUSG00000007379	Dennd2c	-0.212542	0.595223	0.926285
ENSMUSG00000007411	Mark3	-0.044407	0.545781	0.913587
ENSMUSG00000007415	Gatad1	0.0983848	0.387665	0.864647
ENSMUSG00000007440	Pcdha11	-1.01019	0.384649	0.863402
ENSMUSG00000007458	M6pr	-0.0545843	0.744833	0.960364
ENSMUSG00000007476	Lrrc8a	0.2478	0.124709	0.729423
ENSMUSG00000007480	Mc5r	0.457729	0.716414	0.953437
ENSMUSG00000007564	Ppp2r1a	0.0591644	0.429592	0.877903
ENSMUSG00000007570	Fance	-0.0319237	0.793278	0.968739
ENSMUSG00000007589	Tinf2	-0.0636328	0.523839	0.903609
ENSMUSG00000007591	Tssk4	-0.325783	0.49844	0.898319
ENSMUSG00000007594	Hapln4	0.459826	0.0539777	0.656182
ENSMUSG00000007603	Dus3l	0.30963	0.014796	0.569403
ENSMUSG00000007610	Gtpbp3	0.24044	0.0565553	0.658208
ENSMUSG00000007613	Tgfbr1	-0.173436	0.236099	0.811695
ENSMUSG00000007617	Homer1	-0.229026	0.0589851	0.662094
ENSMUSG00000007646	Rad51c	0.0540012	0.827421	0.971778
ENSMUSG00000007653	Gabrb2	-0.549858	0.297195	0.834466
ENSMUSG00000007655	Cav1	0.381792	0.0881795	0.693697
ENSMUSG00000007656	Arpp19	0.00405907	0.961945	0.995288
ENSMUSG00000007659	Bcl2l1	0.081951	0.79431	0.968739
ENSMUSG00000007670	Khsrp	-0.00182132	0.980231	0.997026
ENSMUSG00000007682	Dio2	0.0566965	0.861883	0.976905
ENSMUSG00000007721	Ccdc124	0.156655	0.430331	0.877971
ENSMUSG00000007739	Cct4	0.0790265	0.264583	0.820598
ENSMUSG00000007777	0610009B22Rik	0.15166	0.304007	0.837423
ENSMUSG00000007783	Cpt1c	0.00761652	0.979642	0.996948
ENSMUSG00000007805	Twist2	0.103942	0.531438	0.905267
ENSMUSG00000007812	Zfp655	-0.109266	0.222571	0.802572
ENSMUSG00000007815	Rhoa	-0.0576353	0.488803	0.895501
ENSMUSG00000007817	Zmiz1	-0.165315	0.0858018	0.692254
ENSMUSG00000007827	Ankrd26	-0.0234157	0.835804	0.973442
ENSMUSG00000007833	Aldh16a1	0.0321754	0.819262	0.971282
ENSMUSG00000007836	Hnrnpa0	-0.18975	0.0719567	0.677152
ENSMUSG00000007837	Prrg2	0.187077	0.230836	0.809373
ENSMUSG00000007850	Hnrnph1	-0.0698538	0.449185	0.884561
ENSMUSG00000007867	Ift43	-0.0820693	0.585093	0.924684
ENSMUSG00000007872	Id3	0.0538944	0.807088	0.970288
ENSMUSG00000007880	Arid1a	-0.0865429	0.515309	0.902068
ENSMUSG00000007888	Crlf1	0.136688	0.67566	0.942931
ENSMUSG00000007891	Ctsd	-0.0605122	0.884569	0.980404
ENSMUSG00000007892	Rplp1	-0.0191843	0.877034	0.979137
ENSMUSG00000007908	Hmgcll1	-1.27084	0.199272	0.787379
ENSMUSG00000007950	Abhd8	-0.000304686	0.998708	0.99971
ENSMUSG00000007987	Ift22	0.0310299	0.888307	0.980631
ENSMUSG00000007989	Fzd3	-0.331318	0.247352	0.815144
ENSMUSG00000008035	Mid1ip1	0.411453	0.269417	0.823778
ENSMUSG00000008036	Ap2s1	0.00306696	0.97	0.996007
ENSMUSG00000008090	Fgfrl1	0.301669	0.303261	0.836313
ENSMUSG00000008129	4930432K21Rik	1.3119	0.0616403	0.664719
ENSMUSG00000008136	Fhl2	-0.0911945	0.778988	0.964438
ENSMUSG00000008140	Emc10	-0.0338748	0.814926	0.970883
ENSMUSG00000008153	Clstn3	1.35584	0.327056	0.841043
ENSMUSG00000008167	Fbxw9	0.0810635	0.641272	0.935259
ENSMUSG00000008200	Fnbp4	-0.058361	0.500302	0.898969
ENSMUSG00000008206	Cers4	0.189711	0.170233	0.769168
ENSMUSG00000008226	Scrn3	-0.039294	0.62305	0.933012
ENSMUSG00000008301	Phax	-0.00947773	0.932752	0.98829
ENSMUSG00000008305	Tle1	0.209437	0.399683	0.868638
ENSMUSG00000008307	1700109H08Rik	-0.0695705	0.737747	0.959049
ENSMUSG00000008318	Relt	0.202296	0.297703	0.834466
ENSMUSG00000008333	Snrpb2	-0.0299734	0.753403	0.961222
ENSMUSG00000008348	Ubc	0.154265	0.220293	0.801505
ENSMUSG00000008373	Prpf31	0.0107141	0.89279	0.981349
ENSMUSG00000008384	Sertad1	-0.0347925	0.763408	0.962931
ENSMUSG00000008393	Carhsp1	-0.091851	0.398313	0.868638
ENSMUSG00000008398	Elk3	-0.084072	0.877597	0.979276
ENSMUSG00000008429	Herpud2	-0.102924	0.318392	0.840927
ENSMUSG00000008435	Rdh13	0.1498	0.298497	0.834808
ENSMUSG00000008450	Nutf2	-0.019915	0.843013	0.974873
ENSMUSG00000008475	Arpc5	-0.0757407	0.598848	0.928202
ENSMUSG00000008489	Elavl2	-1.5017	0.0520477	0.65074
ENSMUSG00000008496	Pou2f2	-0.307237	0.172154	0.769362
ENSMUSG00000008540	Mgst1	0.323273	0.117954	0.723256
ENSMUSG00000008575	Nfib	-0.296408	0.3727	0.85893
ENSMUSG00000008604	Ubqln4	0.159246	0.111542	0.717407
ENSMUSG00000008658	Rbfox1	-0.184857	0.810944	0.970288
ENSMUSG00000008668	Rps18	-0.100452	0.383002	0.862463
ENSMUSG00000008682	Rpl10	0.0697445	0.708698	0.950627
ENSMUSG00000008683	Rps15a	-0.151417	0.291701	0.831507
ENSMUSG00000008690	Ncaph2	0.129895	0.325639	0.840927
ENSMUSG00000008730	Hipk1	-0.0438776	0.81683	0.970883
ENSMUSG00000008734	Gprc5b	0.0307927	0.870553	0.978439
ENSMUSG00000008763	Man1a2	-0.198432	0.026979	0.593732
ENSMUSG00000008822	Acyp1	0.131905	0.345195	0.84904
ENSMUSG00000008845	Cd163	-0.17872	0.86822	0.977681
ENSMUSG00000008855	Hdac5	0.0596166	0.421775	0.875915
ENSMUSG00000008859	Rala	-0.0626991	0.425187	0.876698
ENSMUSG00000008892	Vdac3	0.114556	0.335455	0.845448
ENSMUSG00000008958	Vps72	-0.0234485	0.809247	0.970288
ENSMUSG00000008976	Gabpa	-0.225542	0.0345534	0.617003
ENSMUSG00000008999	Bmp7	-0.146575	0.861542	0.976905
ENSMUSG00000009013	Dynll1	-0.0197301	0.875855	0.979015
ENSMUSG00000009030	Pdcl	-0.0104665	0.956077	0.993951
ENSMUSG00000009035	Tmem184b	-0.0494228	0.564583	0.917807
ENSMUSG00000009073	Nf2	-0.0597488	0.379908	0.861689
ENSMUSG00000009076	Zmat5	-0.22127	0.2594	0.819549
ENSMUSG00000009079	Ewsr1	-0.0458152	0.7663	0.96295
ENSMUSG00000009090	Ap1b1	-0.0423888	0.778262	0.964438
ENSMUSG00000009092	Derl3	-0.203799	0.551789	0.914357
ENSMUSG00000009097	Tbx1	0.460998	0.102225	0.70747
ENSMUSG00000009108	Gnat2	0.69117	0.334352	0.844828
ENSMUSG00000009112	Bcl2l13	0.255541	0.271215	0.823778
ENSMUSG00000009145	Dqx1	0.397888	0.156023	0.757117
ENSMUSG00000009185	Ccl8	-0.878558	0.289407	0.830604
ENSMUSG00000009207	Lnpk	-0.111105	0.221431	0.801505
ENSMUSG00000009246	Trpm5	-0.995033	0.528819	0.904168
ENSMUSG00000009248	Ascl2	-0.929588	0.218474	0.800364
ENSMUSG00000009281	Rarres2	0.553748	0.0896747	0.694677
ENSMUSG00000009291	Pttg1ip	-0.0379758	0.571841	0.920263
ENSMUSG00000009292	Trpm2	-0.256699	0.521912	0.903165
ENSMUSG00000009293	Ube2g2	0.164434	0.335946	0.845501
ENSMUSG00000009376	Met	0.00865753	0.955071	0.99389
ENSMUSG00000009378	Slc16a12	0.649456	0.0937501	0.69875
ENSMUSG00000009394	Syn2	0.668386	0.0360493	0.622024
ENSMUSG00000009406	Elk1	0.039218	0.708508	0.950627
ENSMUSG00000009418	Nav1	-0.374172	0.00155119	0.310144
ENSMUSG00000009470	Tnpo1	-0.287448	0.0956677	0.69875
ENSMUSG00000009535	Rnmt	-0.00629226	0.931215	0.988191
ENSMUSG00000009549	Srp14	0.0448684	0.645542	0.936314
ENSMUSG00000009555	Cdk9	0.162117	0.0864016	0.692254
ENSMUSG00000009563	Tor2a	-0.122262	0.136322	0.739008
ENSMUSG00000009566	Fpgs	-0.126082	0.216253	0.798571
ENSMUSG00000009569	Mrtfb	-0.261783	0.125358	0.729423
ENSMUSG00000009575	Cbx5	-0.192736	0.0916406	0.696865
ENSMUSG00000009585	Apobec3	-0.442718	0.0324231	0.6093
ENSMUSG00000009614	Sardh	-0.0489373	0.730612	0.9575
ENSMUSG00000009621	Vav2	-0.200844	0.0736935	0.678345
ENSMUSG00000009628	Tex15	0.104606	0.897593	0.981449
ENSMUSG00000009630	Ppp2cb	-0.04196	0.671508	0.941266
ENSMUSG00000009633	G0s2	0.441813	0.504056	0.899675
ENSMUSG00000009640	Dmap1	0.139854	0.399398	0.868638
ENSMUSG00000009647	Mcu	-0.0108262	0.920824	0.987258
ENSMUSG00000009681	Bcr	-0.0187301	0.855861	0.976079
ENSMUSG00000009687	Fxyd5	0.0752048	0.79882	0.969879
ENSMUSG00000009731	Kcnd1	-0.272698	0.225665	0.803705
ENSMUSG00000009733	Tfcp2	-0.0354921	0.753194	0.961222
ENSMUSG00000009739	Pou6f1	0.159721	0.448551	0.884561
ENSMUSG00000009741	Ubp1	0.141712	0.0644068	0.66698
ENSMUSG00000009772	Nuak2	0.0603222	0.822092	0.971516
ENSMUSG00000009828	Ick	-0.0645476	0.562779	0.917531
ENSMUSG00000009863	Sdhb	0.317906	0.17554	0.77257
ENSMUSG00000009894	Snap47	-0.0140732	0.851404	0.975916
ENSMUSG00000009905	Kdsr	0.0108901	0.946901	0.991722
ENSMUSG00000009907	Vps4b	-0.089015	0.320575	0.840927
ENSMUSG00000009927	Rps25	-0.0392588	0.776469	0.964282
ENSMUSG00000009995	Taz	0.214141	0.0181108	0.569403
ENSMUSG00000010025	Aldh3a2	0.0424982	0.592954	0.925791
ENSMUSG00000010045	Tmem115	0.109487	0.186892	0.775903
ENSMUSG00000010047	Hyal2	0.077001	0.398766	0.868638
ENSMUSG00000010048	Ifrd2	0.23142	0.0270859	0.594133
ENSMUSG00000010051	Hyal1	-0.106318	0.855417	0.976059
ENSMUSG00000010054	Tusc2	0.131625	0.178443	0.774776
ENSMUSG00000010057	Nprl2	0.0370783	0.775759	0.964282
ENSMUSG00000010064	Slc38a3	-0.174635	0.557488	0.916185
ENSMUSG00000010066	Cacna2d2	-0.655721	0.370961	0.858038
ENSMUSG00000010067	Rassf1	-0.149022	0.206223	0.793515
ENSMUSG00000010086	Rnf112	-0.362823	0.546926	0.913587
ENSMUSG00000010095	Slc3a2	0.348472	0.357707	0.854388
ENSMUSG00000010097	Nxf1	0.171296	0.326576	0.840927
ENSMUSG00000010110	Stx5a	0.0845167	0.260382	0.819724
ENSMUSG00000010122	Slc47a1	-0.803734	0.624704	0.933221
ENSMUSG00000010142	Tnfrsf13b	-0.343385	0.376049	0.860711
ENSMUSG00000010154	Spire2	0.724958	0.14911	0.751775
ENSMUSG00000010175	Prox1	0.00736375	0.991823	0.998802
ENSMUSG00000010205	Raver1	0.12062	0.141102	0.745284
ENSMUSG00000010277	2610507B11Rik	-0.0904806	0.270074	0.823778
ENSMUSG00000010290	AI597479	-0.018531	0.83194	0.973442
ENSMUSG00000010307	Tmem86a	0.495035	0.0190205	0.569403
ENSMUSG00000010311	Optc	-0.400448	0.506919	0.899979
ENSMUSG00000010358	Ifi35	0.03877	0.816689	0.970883
ENSMUSG00000010362	Rdm1	0.362565	0.194592	0.780516
ENSMUSG00000010376	Nedd8	0.0913439	0.264144	0.820598
ENSMUSG00000010392	Gosr1	0.0964463	0.190646	0.778463
ENSMUSG00000010406	Mrpl52	-0.258232	0.264682	0.820598
ENSMUSG00000010453	Kansl3	0.0411266	0.585154	0.924684
ENSMUSG00000010461	Eya4	-0.547071	0.00146506	0.303854
ENSMUSG00000010476	Ebf3	-0.404187	0.0699669	0.67506
ENSMUSG00000010517	Faf1	0.126754	0.368156	0.857096
ENSMUSG00000010538	Tsacc	0.945574	0.0330731	0.611548
ENSMUSG00000010554	Mettl16	-0.000685237	0.996073	0.999249
ENSMUSG00000010607	Pigyl	0.0858188	0.654562	0.938325
ENSMUSG00000010608	Rbm25	-0.129248	0.193077	0.779877
ENSMUSG00000010609	Psen2	0.279943	0.0914705	0.696865
ENSMUSG00000010651	Acaa1b	1.27447	0.0753547	0.679605
ENSMUSG00000010660	Plcd1	-0.0825655	0.52727	0.903665
ENSMUSG00000010663	Fads1	0.00963192	0.888983	0.980666
ENSMUSG00000010721	Lmbr1	-0.0342114	0.780284	0.964829
ENSMUSG00000010751	Tnfrsf22	0.468878	0.369509	0.857096
ENSMUSG00000010755	Cars	0.245579	0.0436737	0.634689
ENSMUSG00000010797	Wnt2	-1.49993	0.0719732	0.677152
ENSMUSG00000010803	Gabra1	-0.593225	0.14989	0.751963
ENSMUSG00000010830	Kdelr3	-0.2507	0.104361	0.712248
ENSMUSG00000010911	Apip	0.200134	0.322238	0.840927
ENSMUSG00000010914	Pdhx	0.416094	0.238934	0.81266
ENSMUSG00000010936	Vac14	0.208057	0.0976817	0.700441
ENSMUSG00000011008	Mcoln2	-0.0829298	0.695775	0.948436
ENSMUSG00000011096	Akt1s1	0.31399	0.0221	0.576816
ENSMUSG00000011114	Tbrg1	0.113682	0.331884	0.843614
ENSMUSG00000011148	Adssl1	0.0622564	0.875838	0.979015
ENSMUSG00000011158	Brf1	-0.0154215	0.822149	0.971516
ENSMUSG00000011171	Vipr2	-0.128945	0.456022	0.886117
ENSMUSG00000011179	Odc1	0.0233005	0.932836	0.98829
ENSMUSG00000011254	Thg1l	0.186952	0.209979	0.797401
ENSMUSG00000011256	Adam19	0.013792	0.903087	0.982738
ENSMUSG00000011257	Pabpc4	0.0766358	0.387687	0.864647
ENSMUSG00000011267	Zfp296	-0.249849	0.502612	0.899113
ENSMUSG00000011305	Plin5	1.63381	0.21119	0.798315
ENSMUSG00000011306	Sugp1	0.0571842	0.455004	0.886117
ENSMUSG00000011382	Dhdh	0.201075	0.639929	0.935259
ENSMUSG00000011427	Zfp790	-0.153799	0.138052	0.742083
ENSMUSG00000011589	Fsd1	0.0486583	0.914696	0.985598
ENSMUSG00000011658	Fuz	0.385302	0.101181	0.70625
ENSMUSG00000011752	Pgam1	0.129073	0.191104	0.778463
ENSMUSG00000011831	Evi5	0.103646	0.433806	0.879301
ENSMUSG00000011832	Evi5l	0.0358236	0.824031	0.971685
ENSMUSG00000011837	Snapc2	0.0945514	0.324872	0.840927
ENSMUSG00000011877	Git1	0.0567185	0.79362	0.968739
ENSMUSG00000011884	Gltp	0.255524	0.140226	0.744795
ENSMUSG00000011958	Bnip2	-0.0383484	0.600367	0.92862
ENSMUSG00000011960	Ccnt1	-0.116212	0.377235	0.861302
ENSMUSG00000012017	Scarf2	-0.109604	0.389322	0.864733
ENSMUSG00000012076	Brms1l	-0.0822438	0.422166	0.876242
ENSMUSG00000012114	Med15	-0.0497113	0.616522	0.932463
ENSMUSG00000012117	Dhdds	-0.492938	0.000935718	0.274421
ENSMUSG00000012126	Ubxn11	0.789538	0.0545658	0.656229
ENSMUSG00000012296	Tjap1	-0.00208336	0.984778	0.997648
ENSMUSG00000012405	Rpl15	0.0421134	0.752456	0.961222
ENSMUSG00000012422	Tmem167	-0.0207809	0.76282	0.962931
ENSMUSG00000012428	Steap4	0.187525	0.893658	0.981449
ENSMUSG00000012429	Mplkip	-0.151482	0.212919	0.798315
ENSMUSG00000012443	Kif11	-0.244245	0.0606503	0.663387
ENSMUSG00000012483	Rpa3	0.0190233	0.877783	0.979276
ENSMUSG00000012519	Mlkl	0.360988	0.610369	0.93117
ENSMUSG00000012535	Tnpo3	0.0827349	0.397271	0.868638
ENSMUSG00000012609	Ttll5	-0.281017	0.0502854	0.649336
ENSMUSG00000012640	Zfp715	-0.00643913	0.946633	0.991693
ENSMUSG00000012705	Retn	0.523925	0.707073	0.950627
ENSMUSG00000012819	Cdh23	-0.129133	0.821102	0.971516
ENSMUSG00000012848	Rps5	0.134633	0.484118	0.894083
ENSMUSG00000013033	Adgrl1	-0.141089	0.435188	0.879301
ENSMUSG00000013076	Amotl1	-0.0911098	0.6266	0.933721
ENSMUSG00000013089	Etv5	-0.111927	0.568669	0.919891
ENSMUSG00000013150	Gfod2	0.145018	0.296719	0.834393
ENSMUSG00000013155	Enkd1	0.275333	0.168232	0.768957
ENSMUSG00000013160	Atp6v0d1	0.0274193	0.764338	0.962931
ENSMUSG00000013236	Ptprs	-0.041777	0.822813	0.971516
ENSMUSG00000013275	Slc41a1	-0.0522639	0.554533	0.915607
ENSMUSG00000013367	Iglon5	-0.0206925	0.93443	0.988611
ENSMUSG00000013415	Igf2bp1	-0.356152	0.18668	0.775903
ENSMUSG00000013419	Zfp651	-0.160081	0.246673	0.815144
ENSMUSG00000013465	Nelfb	0.0833471	0.372535	0.85893
ENSMUSG00000013483	Card14	-0.544499	0.457293	0.886447
ENSMUSG00000013495	Tmem175	-0.0710794	0.405732	0.869434
ENSMUSG00000013539	Tango2	0.147668	0.154358	0.755898
ENSMUSG00000013584	Aldh1a2	-0.651991	0.381195	0.861689
ENSMUSG00000013593	Ndufs2	0.336959	0.10717	0.714615
ENSMUSG00000013622	Atraid	0.0977049	0.375815	0.860711
ENSMUSG00000013629	Cad	0.00299228	0.975228	0.996802
ENSMUSG00000013646	Sh3bp5l	0.17916	0.281708	0.828454
ENSMUSG00000013662	Atad1	-0.0476488	0.730777	0.9575
ENSMUSG00000013663	Pten	0.068424	0.407892	0.87004
ENSMUSG00000013698	Pea15a	-0.191436	0.0662799	0.668602
ENSMUSG00000013701	Timm23	0.304219	0.0949176	0.69875
ENSMUSG00000013707	Tnfaip8l2	-0.247037	0.131144	0.73399
ENSMUSG00000013736	Trnt1	0.138047	0.105586	0.713216
ENSMUSG00000013787	Ehmt2	0.0389125	0.583132	0.924684
ENSMUSG00000013822	Elof1	0.213506	0.0733981	0.678345
ENSMUSG00000013833	Med16	0.0022527	0.986707	0.997728
ENSMUSG00000013846	St3gal1	-0.00946465	0.931641	0.98829
ENSMUSG00000013858	Tmem259	0.0881922	0.384671	0.863402
ENSMUSG00000013878	Rnf170	-0.124997	0.132412	0.735084
ENSMUSG00000013921	Clip3	-0.34579	0.0158082	0.569403
ENSMUSG00000013973	Dedd	0.0309815	0.732943	0.957742
ENSMUSG00000013997	Nit1	0.183025	0.0709373	0.675746
ENSMUSG00000014039	Prdm15	0.0841921	0.456461	0.886117
ENSMUSG00000014074	Rnf168	-0.105148	0.269127	0.823778
ENSMUSG00000014075	Tctex1d2	0.0281222	0.886058	0.980404
ENSMUSG00000014077	Chp1	0.283843	0.243416	0.814398
ENSMUSG00000014158	Trpv4	-1.11768	0.0238602	0.586685
ENSMUSG00000014164	Klhl3	0.325075	0.799743	0.96998
ENSMUSG00000014177	Tvp23b	-0.111211	0.34349	0.849025
ENSMUSG00000014195	Dnajc7	0.0135435	0.855584	0.976059
ENSMUSG00000014226	Cacybp	0.012323	0.896095	0.981449
ENSMUSG00000014232	Cluap1	0.0503606	0.679537	0.944599
ENSMUSG00000014243	Zswim7	0.323783	0.223366	0.802572
ENSMUSG00000014245	Pigl	0.133143	0.661024	0.939257
ENSMUSG00000014294	Ndufa2	0.207102	0.182332	0.775478
ENSMUSG00000014301	Pam16	-0.0554254	0.817891	0.971245
ENSMUSG00000014303	Glis2	-0.259402	0.0408758	0.62958
ENSMUSG00000014313	Cox6c	0.145779	0.450761	0.884561
ENSMUSG00000014329	Bicc1	-0.19214	0.219018	0.800808
ENSMUSG00000014349	Ube2z	-0.0243788	0.733382	0.958006
ENSMUSG00000014353	Tmem87b	0.0721145	0.459151	0.886509
ENSMUSG00000014355	Anapc1	-0.0509466	0.55285	0.915175
ENSMUSG00000014361	Mertk	-0.124719	0.638613	0.935259
ENSMUSG00000014402	Tsg101	0.0334686	0.740661	0.959891
ENSMUSG00000014418	Hps5	0.026944	0.802294	0.970164
ENSMUSG00000014426	Map3k4	-0.0142122	0.908096	0.983668
ENSMUSG00000014444	Piezo1	0.0326205	0.649667	0.937673
ENSMUSG00000014470	Rnf166	0.0650033	0.514333	0.902068
ENSMUSG00000014496	Ankrd28	0.0288995	0.85902	0.976687
ENSMUSG00000014498	Ankrd52	-0.0930148	0.35119	0.851065
ENSMUSG00000014503	Pkd2l2	0.298573	0.448523	0.884561
ENSMUSG00000014504	Srp19	0.0468889	0.595725	0.926353
ENSMUSG00000014547	Wdfy2	-0.066413	0.394793	0.867334
ENSMUSG00000014550	Rbsn	-0.0282674	0.688523	0.946867
ENSMUSG00000014551	Mrps25	-0.0443093	0.755467	0.961222
ENSMUSG00000014554	Dguok	0.0715314	0.510342	0.90049
ENSMUSG00000014592	Camta1	-0.0579618	0.763684	0.962931
ENSMUSG00000014599	Csf1	0.0348841	0.884598	0.980404
ENSMUSG00000014601	Strip1	0.0116402	0.887651	0.980404
ENSMUSG00000014602	Kif1a	-0.0578919	0.9241	0.987711
ENSMUSG00000014603	Alx3	0.496868	0.177724	0.774304
ENSMUSG00000014606	Slc25a11	0.118883	0.553896	0.915607
ENSMUSG00000014633	Cmc2	0.213411	0.0952654	0.69875
ENSMUSG00000014668	Chfr	0.205353	0.115286	0.721127
ENSMUSG00000014704	Hoxa2	-0.296422	0.354216	0.852077
ENSMUSG00000014748	Tex261	-0.0194766	0.819878	0.971282
ENSMUSG00000014763	Fam120b	0.0280076	0.839193	0.974597
ENSMUSG00000014767	Tbp	-0.055705	0.561164	0.917442
ENSMUSG00000014769	Psmb1	0.00785806	0.917344	0.986211
ENSMUSG00000014771	Pdcd2	-0.0703096	0.630994	0.933996
ENSMUSG00000014776	Nol3	0.251982	0.384704	0.863402
ENSMUSG00000014778	Fhod1	0.10842	0.244041	0.814398
ENSMUSG00000014782	Plekhg4	0.746024	0.30417	0.837423
ENSMUSG00000014786	Slc9a5	-0.0664056	0.69713	0.948564
ENSMUSG00000014791	Elmo3	0.0142926	0.952544	0.993343
ENSMUSG00000014813	Stc1	0.191785	0.390816	0.865321
ENSMUSG00000014837	4931428F04Rik	-0.138199	0.538659	0.909892
ENSMUSG00000014846	Tppp3	0.132776	0.559746	0.91691
ENSMUSG00000014850	Msh3	0.21285	0.0566801	0.658208
ENSMUSG00000014856	Tmem208	0.139395	0.303726	0.837168
ENSMUSG00000014859	E2f4	0.0393442	0.586198	0.924756
ENSMUSG00000014867	Surf4	-0.0966644	0.276641	0.825329
ENSMUSG00000014873	Surf2	-0.124764	0.310567	0.839666
ENSMUSG00000014905	Dnajb9	0.275689	0.0910949	0.696042
ENSMUSG00000014907	Naf1	0.112025	0.417156	0.873876
ENSMUSG00000014932	Yes1	-0.0203016	0.799553	0.96998
ENSMUSG00000014956	Ppp1cb	-0.0212564	0.797365	0.969175
ENSMUSG00000014959	Gorasp2	0.0535903	0.460751	0.887711
ENSMUSG00000014980	Tsen15	0.0312948	0.826082	0.971745
ENSMUSG00000015002	Efr3a	-0.0362058	0.813456	0.970883
ENSMUSG00000015013	Trappc2l	0.173303	0.11592	0.721173
ENSMUSG00000015016	Acsf3	0.380339	0.0995011	0.704545
ENSMUSG00000015023	Ddx19a	-0.0163563	0.809155	0.970288
ENSMUSG00000015027	Galns	-0.0359867	0.9025	0.982738
ENSMUSG00000015053	Gata2	-0.878159	0.00894594	0.50999
ENSMUSG00000015083	C8g	0.263525	0.400129	0.868638
ENSMUSG00000015085	Entpd2	0.049724	0.911194	0.984498
ENSMUSG00000015087	Rabl6	0.12335	0.427426	0.876698
ENSMUSG00000015090	Ptgds	0.624319	0.220947	0.801505
ENSMUSG00000015092	Edf1	0.124706	0.363275	0.856485
ENSMUSG00000015094	Npdc1	0.110402	0.216245	0.798571
ENSMUSG00000015095	Fbxw5	0.156421	0.0791454	0.685855
ENSMUSG00000015112	Slc25a13	-0.0379228	0.922719	0.987291
ENSMUSG00000015120	Ube2i	-0.113203	0.306774	0.838742
ENSMUSG00000015126	Tsr3	0.0998635	0.370284	0.857651
ENSMUSG00000015127	Unkl	-0.0722738	0.576164	0.922068
ENSMUSG00000015133	Lrrk1	-0.115253	0.28873	0.830501
ENSMUSG00000015134	Aldh1a3	-0.758694	0.406064	0.869434
ENSMUSG00000015143	Actn1	-0.172731	0.157441	0.75878
ENSMUSG00000015149	Sirt2	-0.207823	0.0360073	0.622024
ENSMUSG00000015165	Hnrnpl	0.0361084	0.703067	0.949118
ENSMUSG00000015176	Nolc1	0.107203	0.473136	0.891326
ENSMUSG00000015189	Casd1	-0.0863655	0.357216	0.853868
ENSMUSG00000015202	Cnksr3	-0.254011	0.0622968	0.664719
ENSMUSG00000015214	Mtmr1	-0.026648	0.822764	0.971516
ENSMUSG00000015217	Hmgb3	0.0805815	0.821246	0.971516
ENSMUSG00000015222	Map2	-0.316517	0.26343	0.819796
ENSMUSG00000015224	Cyp2j9	0.239753	0.223576	0.802572
ENSMUSG00000015243	Abca1	-0.0459224	0.60245	0.928992
ENSMUSG00000015247	Nipsnap3b	-0.128727	0.250015	0.816219
ENSMUSG00000015289	Lage3	0.191836	0.145164	0.749191
ENSMUSG00000015290	Ubl4a	0.0317258	0.821245	0.971516
ENSMUSG00000015291	Gdi1	0.028219	0.829596	0.972506
ENSMUSG00000015305	Sash1	-0.115106	0.529269	0.904168
ENSMUSG00000015312	Gadd45b	0.0816755	0.635512	0.93456
ENSMUSG00000015335	Zdhhc12	0.0668315	0.561565	0.917442
ENSMUSG00000015337	Endog	0.395623	0.529251	0.904168
ENSMUSG00000015340	Cybb	-0.422132	0.581283	0.924
ENSMUSG00000015341	Golga7	0.0570449	0.460362	0.887572
ENSMUSG00000015342	Xk	-0.394235	0.321167	0.840927
ENSMUSG00000015354	Pcolce2	0.0675615	0.864541	0.977536
ENSMUSG00000015355	Cd48	-0.296027	0.360895	0.855813
ENSMUSG00000015357	Clpx	0.168018	0.482732	0.893661
ENSMUSG00000015363	Trabd	0.13159	0.23264	0.810793
ENSMUSG00000015377	Dennd6b	0.355621	0.0501616	0.649336
ENSMUSG00000015396	Cd83	0.32312	0.616657	0.932463
ENSMUSG00000015405	Ace2	-1.43253	0.017027	0.569403
ENSMUSG00000015437	Gzmb	-0.917465	0.593995	0.9259
ENSMUSG00000015451	C4a	0.646737	0.0528616	0.651712
ENSMUSG00000015452	Ager	-0.0559143	0.879986	0.980125
ENSMUSG00000015461	Atf6b	0.0528824	0.544088	0.913135
ENSMUSG00000015467	Egfl8	0.519258	0.353699	0.852077
ENSMUSG00000015468	Notch4	-0.690018	0.181351	0.77537
ENSMUSG00000015474	Ppt2	0.228762	0.178686	0.775108
ENSMUSG00000015476	Prrt1	-0.169941	0.77391	0.964282
ENSMUSG00000015478	Rnf5	0.189868	0.0729912	0.678345
ENSMUSG00000015488	Cacfd1	-0.117091	0.12444	0.729423
ENSMUSG00000015501	Hivep2	-0.393806	0.0552459	0.656229
ENSMUSG00000015522	Arnt	-0.115814	0.210077	0.797401
ENSMUSG00000015533	Itga2	-0.997843	0.114313	0.72042
ENSMUSG00000015536	Mocs2	0.149744	0.409843	0.870783
ENSMUSG00000015542	Nat9	0.176618	0.32493	0.840927
ENSMUSG00000015568	Lpl	0.210543	0.486282	0.894987
ENSMUSG00000015575	Atp6v0e	0.279052	0.00528659	0.445956
ENSMUSG00000015597	Zfp318	-0.000452094	0.996358	0.999278
ENSMUSG00000015599	Ttbk1	0.127205	0.896698	0.981449
ENSMUSG00000015605	Srf	0.150675	0.285553	0.829905
ENSMUSG00000015619	Gata3	-0.021579	0.969663	0.995989
ENSMUSG00000015647	Lama5	-0.296904	0.258312	0.819549
ENSMUSG00000015652	Steap1	0.123857	0.819978	0.971282
ENSMUSG00000015653	Steap2	-0.00603275	0.992972	0.999036
ENSMUSG00000015656	Hspa8	0.152815	0.127021	0.729905
ENSMUSG00000015659	Serac1	-0.0742436	0.640685	0.935259
ENSMUSG00000015665	Awat1	1.89632	0.303384	0.836509
ENSMUSG00000015668	Pdzd11	0.176917	0.11001	0.717407
ENSMUSG00000015671	Psma2	0.053806	0.570908	0.920263
ENSMUSG00000015672	Mrpl32	0.192448	0.312553	0.840927
ENSMUSG00000015697	Setdb1	0.0208175	0.810201	0.970288
ENSMUSG00000015702	Anxa9	0.0257024	0.935651	0.988892
ENSMUSG00000015709	Arnt2	-0.259257	0.0382155	0.627746
ENSMUSG00000015711	Prune1	0.178878	0.212651	0.798315
ENSMUSG00000015714	Cers2	0.122473	0.351565	0.851217
ENSMUSG00000015733	Capza2	-0.0632932	0.449414	0.884561
ENSMUSG00000015745	Plekho1	-0.16362	0.433025	0.879301
ENSMUSG00000015747	Vps45	-0.0806802	0.722307	0.95547
ENSMUSG00000015748	Prpf3	-0.0794719	0.378869	0.861689
ENSMUSG00000015749	Anp32e	-0.182395	0.263094	0.819724
ENSMUSG00000015750	Aph1a	0.0362007	0.683423	0.945251
ENSMUSG00000015755	Tab2	-0.0451776	0.768051	0.96369
ENSMUSG00000015757	Ppil4	0.0652992	0.57089	0.920263
ENSMUSG00000015759	Cnih1	-0.175014	0.0562115	0.657458
ENSMUSG00000015766	Eps8	-0.50895	0.0250934	0.591005
ENSMUSG00000015776	Med22	0.0498958	0.475338	0.891326
ENSMUSG00000015790	Surf1	0.141581	0.450552	0.884561
ENSMUSG00000015804	Med28	0.0278559	0.772128	0.964147
ENSMUSG00000015806	Qdpr	0.299686	0.248359	0.815144
ENSMUSG00000015829	Tnr	-0.405999	0.403723	0.868734
ENSMUSG00000015837	Sqstm1	0.22488	0.495031	0.896911
ENSMUSG00000015839	Nfe2l2	0.0181652	0.892117	0.981137
ENSMUSG00000015846	Rxra	0.204016	0.0523035	0.65074
ENSMUSG00000015850	Adamtsl4	-0.367902	0.00392532	0.41165
ENSMUSG00000015852	Fcrls	0.0651787	0.929196	0.987741
ENSMUSG00000015854	Cd5l	-0.846798	0.00861616	0.508788
ENSMUSG00000015869	Prpsap1	0.0732956	0.319008	0.840927
ENSMUSG00000015880	Ncapg	-0.188375	0.304441	0.837423
ENSMUSG00000015882	Lcorl	-0.357492	0.0792641	0.685855
ENSMUSG00000015889	Lta4h	-0.00972763	0.909407	0.984163
ENSMUSG00000015932	Dstn	-0.166968	0.226161	0.803955
ENSMUSG00000015937	H2afy	-0.146935	0.0705233	0.675098
ENSMUSG00000015942	Gtf2ird2	0.299894	0.0636891	0.66698
ENSMUSG00000015943	Bola1	0.46817	0.0443936	0.634689
ENSMUSG00000015944	Castor2	-0.120933	0.403065	0.868638
ENSMUSG00000015947	Fcgr1	-0.66032	0.0946333	0.69875
ENSMUSG00000015950	Ncf1	-0.359492	0.0214688	0.571532
ENSMUSG00000015957	Wnt11	0.0143682	0.981816	0.997395
ENSMUSG00000015961	Adss	-0.0345794	0.627254	0.933721
ENSMUSG00000015966	Il17rb	0.127521	0.854573	0.975916
ENSMUSG00000015968	Cacna1d	-0.525036	0.0523197	0.65074
ENSMUSG00000015970	Chdh	0.075141	0.905549	0.98342
ENSMUSG00000015971	Actr8	0.0173462	0.868125	0.977681
ENSMUSG00000015980	Lrrc27	0.0669403	0.739182	0.959789
ENSMUSG00000015981	Stk32c	0.523246	0.244641	0.814398
ENSMUSG00000015994	Fnta	0.0289619	0.79156	0.968584
ENSMUSG00000016018	Mtrex	-0.327793	0.00197155	0.321223
ENSMUSG00000016024	Lbp	-0.282169	0.638857	0.935259
ENSMUSG00000016028	Celsr1	0.430615	0.26004	0.819724
ENSMUSG00000016087	Fli1	-0.124981	0.38314	0.862481
ENSMUSG00000016128	Stard13	-0.568078	0.00269397	0.356179
ENSMUSG00000016150	Tenm1	-1.95285	0.00245393	0.354966
ENSMUSG00000016181	Diexf	-0.0444741	0.689764	0.947076
ENSMUSG00000016194	Hsd11b1	0.624176	0.325868	0.840927
ENSMUSG00000016200	Syt14	0.0174605	0.968882	0.995712
ENSMUSG00000016206	H2-M3	-0.216252	0.260663	0.819724
ENSMUSG00000016239	Lonrf3	0.258408	0.470347	0.891326
ENSMUSG00000016252	Atp5e	0.316425	0.256145	0.818867
ENSMUSG00000016253	Nelfcd	0.099803	0.301132	0.83543
ENSMUSG00000016256	Ctsz	0.0540477	0.866907	0.977681
ENSMUSG00000016257	Prelid3b	0.0829543	0.692413	0.947629
ENSMUSG00000016262	Sertad4	-0.22754	0.0892586	0.693896
ENSMUSG00000016308	Ube2a	0.0992834	0.493491	0.896866
ENSMUSG00000016319	Slc25a5	0.309404	0.050914	0.649336
ENSMUSG00000016344	Ppdpf	0.275112	0.0377104	0.627746
ENSMUSG00000016356	Col20a1	0.873061	0.125743	0.729423
ENSMUSG00000016382	Pls3	-0.171223	0.279288	0.827152
ENSMUSG00000016386	Mpped2	0.0187781	0.951048	0.992851
ENSMUSG00000016409	Nkap	-0.0372048	0.708672	0.950627
ENSMUSG00000016427	Ndufa1	0.229715	0.135758	0.738399
ENSMUSG00000016458	Wt1	-1.31264	0.0377121	0.627746
ENSMUSG00000016477	E2f3	-0.249587	0.0973261	0.699768
ENSMUSG00000016481	Cr1l	0.045955	0.699267	0.948564
ENSMUSG00000016487	Ppfibp1	-0.0703555	0.312082	0.840755
ENSMUSG00000016493	Cd46	0.0488226	0.79937	0.96998
ENSMUSG00000016494	Cd34	-0.493216	0.169745	0.769168
ENSMUSG00000016495	Plgrkt	-0.0780065	0.758278	0.962168
ENSMUSG00000016496	Cd274	0.400648	0.33018	0.842334
ENSMUSG00000016503	Gtf3a	0.176501	0.205533	0.793316
ENSMUSG00000016510	Mtif3	0.130628	0.322193	0.840927
ENSMUSG00000016520	Lnx2	-0.0653085	0.63342	0.934485
ENSMUSG00000016526	Dyrk3	0.406802	0.529335	0.904168
ENSMUSG00000016528	Mapkapk2	0.0403684	0.813391	0.970883
ENSMUSG00000016534	Lamp2	-0.137027	0.344504	0.849025
ENSMUSG00000016541	Atxn10	0.0745847	0.566615	0.918999
ENSMUSG00000016552	Foxred2	-0.000391872	0.9987	0.99971
ENSMUSG00000016554	Eif3d	0.129813	0.175793	0.772628
ENSMUSG00000016559	H3f3b	-0.0681635	0.368194	0.857096
ENSMUSG00000016619	Nup50	0.0900688	0.403199	0.868652
ENSMUSG00000016624	Phf21b	0.325055	0.350893	0.850729
ENSMUSG00000016637	Ift27	0.0878247	0.628871	0.933838
ENSMUSG00000016664	Pacsin2	-0.0767376	0.27859	0.826716
ENSMUSG00000016756	Cmah	-0.413431	0.359846	0.85546
ENSMUSG00000016757	Ttll12	-0.000301471	0.997514	0.999525
ENSMUSG00000016763	Scube1	-0.622461	0.0387157	0.627746
ENSMUSG00000016831	Tox4	-0.175128	0.049392	0.648889
ENSMUSG00000016833	Mrps18c	0.216267	0.223538	0.802572
ENSMUSG00000016918	Sulf1	-0.759143	6.6459e-05	0.0824603
ENSMUSG00000016921	Srsf6	0.035999	0.761342	0.962931
ENSMUSG00000016933	Plcg1	0.00904979	0.895051	0.981449
ENSMUSG00000016940	Kctd2	0.056858	0.613689	0.931702
ENSMUSG00000016946	Kctd5	-0.0952864	0.300805	0.835253
ENSMUSG00000016984	Etaa1	0.0675446	0.764508	0.962931
ENSMUSG00000016995	Matn4	-0.216483	0.386971	0.864539
ENSMUSG00000017002	Slpi	0.71464	0.386161	0.864067
ENSMUSG00000017009	Sdc4	0.0541402	0.844716	0.975073
ENSMUSG00000017057	Il13ra1	-0.387285	0.231933	0.810283
ENSMUSG00000017119	Nbr1	0.00469195	0.967842	0.995533
ENSMUSG00000017132	Cyth1	0.129074	0.586762	0.924756
ENSMUSG00000017144	Rnd3	0.0771006	0.480481	0.893215
ENSMUSG00000017146	Brca1	-0.0190421	0.899866	0.981646
ENSMUSG00000017167	Cntnap1	0.169687	0.334584	0.844828
ENSMUSG00000017176	Nt5c3b	-0.0625227	0.495164	0.896911
ENSMUSG00000017188	Coa3	0.257564	0.0443831	0.634689
ENSMUSG00000017210	Med24	0.164975	0.0937926	0.69875
ENSMUSG00000017221	Psmd3	0.173361	0.0609826	0.663754
ENSMUSG00000017264	Exosc10	0.016181	0.867548	0.977681
ENSMUSG00000017286	Glod4	0.101797	0.313801	0.840927
ENSMUSG00000017288	Vps53	-0.0317273	0.769662	0.964147
ENSMUSG00000017291	Taok1	-0.213661	0.0743997	0.678345
ENSMUSG00000017299	Dnttip1	0.0135756	0.882323	0.980404
ENSMUSG00000017307	Acot8	0.230695	0.329085	0.842056
ENSMUSG00000017314	Mpp2	0.281778	0.649402	0.937673
ENSMUSG00000017344	Vtn	0.0670321	0.867645	0.977681
ENSMUSG00000017376	Nlk	-0.0136967	0.904126	0.982818
ENSMUSG00000017386	Traf4	0.159708	0.0957494	0.69875
ENSMUSG00000017390	Aldoc	-0.387471	0.459548	0.886724
ENSMUSG00000017400	Stac2	0.0379485	0.893224	0.981418
ENSMUSG00000017404	Rpl19	-0.00237426	0.982852	0.9975
ENSMUSG00000017405	Nek8	-0.160074	0.264546	0.820598
ENSMUSG00000017412	Cacnb4	-0.498272	0.471651	0.891326
ENSMUSG00000017417	Plxdc1	0.259096	0.632408	0.934475
ENSMUSG00000017418	Arl5b	-0.262624	0.0264165	0.591473
ENSMUSG00000017421	Zfp207	-0.0530779	0.559045	0.916403
ENSMUSG00000017428	Psmd11	0.157483	0.0440197	0.634689
ENSMUSG00000017446	C1qtnf1	-0.198151	0.721121	0.955193
ENSMUSG00000017466	Timp2	-0.296797	0.0359052	0.622024
ENSMUSG00000017478	Zc3h18	-0.0447278	0.519108	0.902966
ENSMUSG00000017485	Top2b	-0.165096	0.0785491	0.685855
ENSMUSG00000017491	Rarb	-0.612185	0.267529	0.823158
ENSMUSG00000017493	Igfbp4	0.0338074	0.907996	0.983668
ENSMUSG00000017499	Cdc6	-0.118439	0.609407	0.930847
ENSMUSG00000017548	Suz12	-0.126684	0.153204	0.755467
ENSMUSG00000017550	Atad5	-0.180499	0.214099	0.798425
ENSMUSG00000017561	Crlf3	0.0963555	0.342925	0.848955
ENSMUSG00000017615	Tnfaip1	-0.0286145	0.739739	0.959789
ENSMUSG00000017631	Abr	-0.128441	0.672575	0.941476
ENSMUSG00000017639	Rab11fip4	-0.748354	0.294908	0.832862
ENSMUSG00000017652	Cd40	0.897046	0.254224	0.818327
ENSMUSG00000017664	Slc35c2	0.0883047	0.489437	0.895501
ENSMUSG00000017667	Zfp334	-0.0708367	0.740033	0.959828
ENSMUSG00000017670	Elmo2	0.00439755	0.952861	0.993343
ENSMUSG00000017677	Wsb1	-0.288351	0.0148649	0.569403
ENSMUSG00000017679	Ttpal	0.00725266	0.959934	0.9947
ENSMUSG00000017686	Rhot1	0.0413936	0.624013	0.933012
ENSMUSG00000017692	Rhbdl3	0.208173	0.292069	0.831507
ENSMUSG00000017697	Ada	0.265126	0.572183	0.920263
ENSMUSG00000017707	Serinc3	-0.178734	0.296181	0.834393
ENSMUSG00000017713	Tha1	0.498536	0.0400959	0.62958
ENSMUSG00000017715	Pgs1	-0.00167294	0.986812	0.997728
ENSMUSG00000017716	Birc5	-0.133112	0.368916	0.857096
ENSMUSG00000017718	Afmid	0.0752906	0.686599	0.945724
ENSMUSG00000017721	Pigt	-0.0776673	0.316125	0.840927
ENSMUSG00000017724	Etv4	0.151327	0.865057	0.977536
ENSMUSG00000017734	Dbndd2	0.0169441	0.931089	0.988191
ENSMUSG00000017737	Mmp9	-0.232562	0.791867	0.968739
ENSMUSG00000017740	Slc12a5	0.147332	0.681412	0.945072
ENSMUSG00000017747	Ghdc	0.163685	0.365302	0.857096
ENSMUSG00000017754	Pltp	-0.0650908	0.882318	0.980404
ENSMUSG00000017756	Slc12a7	-0.040734	0.81472	0.970883
ENSMUSG00000017760	Ctsa	-0.0704261	0.528047	0.903799
ENSMUSG00000017764	Zswim1	0.159208	0.304961	0.837423
ENSMUSG00000017765	Slc12a4	0.0877303	0.492244	0.896381
ENSMUSG00000017774	Myo1c	-0.0515876	0.459248	0.886509
ENSMUSG00000017776	Crk	-0.0943576	0.495377	0.897095
ENSMUSG00000017778	Cox7c	0.209834	0.443605	0.882287
ENSMUSG00000017781	Pitpna	-0.107361	0.25701	0.819539
ENSMUSG00000017801	Mlx	0.227697	0.0319623	0.6093
ENSMUSG00000017802	Retreg3	0.0682687	0.330452	0.842717
ENSMUSG00000017817	Jph2	-0.657673	0.284836	0.829523
ENSMUSG00000017830	Dhx58	-0.343925	0.447386	0.884134
ENSMUSG00000017831	Rab5a	-0.0327102	0.616254	0.932463
ENSMUSG00000017837	Nkiras2	0.143633	0.150256	0.751963
ENSMUSG00000017843	Ppp2r5c	-0.0387259	0.699574	0.948564
ENSMUSG00000017858	Ift52	0.0694276	0.398918	0.868638
ENSMUSG00000017861	Mybl2	0.112664	0.726443	0.957471
ENSMUSG00000017897	Eya2	-0.445548	0.0647089	0.66698
ENSMUSG00000017929	B4galt5	-0.421325	0.00452595	0.434545
ENSMUSG00000017969	Ptgis	-0.031543	0.842105	0.974873
ENSMUSG00000017978	Cadps2	-0.675588	0.300311	0.834975
ENSMUSG00000017999	Ddx27	0.042414	0.617603	0.932463
ENSMUSG00000018001	Cyth3	-0.0893317	0.390593	0.865303
ENSMUSG00000018008	Cyth4	-0.562496	0.0300932	0.6093
ENSMUSG00000018012	Rac3	0.345836	0.097773	0.700441
ENSMUSG00000018040	Rrp7a	0.065602	0.622508	0.933012
ENSMUSG00000018042	Cyb5r3	-0.0281897	0.763818	0.962931
ENSMUSG00000018068	Ints2	-0.0905319	0.509087	0.900066
ENSMUSG00000018076	Med13l	-0.00861106	0.959406	0.994615
ENSMUSG00000018102	Hist1h2bc	0.151261	0.404065	0.868734
ENSMUSG00000018126	Baiap2l2	-1.08011	0.107529	0.715131
ENSMUSG00000018143	Mafk	0.0921979	0.620663	0.932858
ENSMUSG00000018160	Med1	-0.141742	0.0966966	0.69875
ENSMUSG00000018166	Erbb3	-0.0919109	0.640353	0.935259
ENSMUSG00000018167	Stard3	0.177006	0.391926	0.865995
ENSMUSG00000018169	Mfng	0.349559	0.707893	0.950627
ENSMUSG00000018171	Vmp1	0.168205	0.370996	0.858038
ENSMUSG00000018189	Uchl5	-0.12065	0.386046	0.864067
ENSMUSG00000018196	Glrx2	-0.0810372	0.466299	0.890448
ENSMUSG00000018199	Trove2	-0.281179	0.195398	0.781424
ENSMUSG00000018209	Stk4	-0.115157	0.294599	0.832862
ENSMUSG00000018217	Pmp22	-0.158274	0.469835	0.891326
ENSMUSG00000018238	Gdf9	0.334332	0.271349	0.823778
ENSMUSG00000018239	Zcchc10	0.357156	0.0553851	0.656229
ENSMUSG00000018259	Prl8a2	-4.58518	0.0135157	0.550328
ENSMUSG00000018263	Tbx5	-0.0804382	0.783385	0.965854
ENSMUSG00000018286	Psmb6	0.199189	0.0659846	0.66698
ENSMUSG00000018287	Spag7	-0.0093253	0.911115	0.984498
ENSMUSG00000018293	Pfn1	-0.0120812	0.906283	0.98342
ENSMUSG00000018322	Tomm34	-0.0159824	0.915364	0.985968
ENSMUSG00000018326	Ywhab	0.0438718	0.843483	0.974873
ENSMUSG00000018334	Ksr1	0.190749	0.255966	0.818867
ENSMUSG00000018339	Gpx3	0.73535	0.00603728	0.46818
ENSMUSG00000018340	Anxa6	-0.367536	0.00466254	0.442393
ENSMUSG00000018347	Zkscan6	0.048233	0.765316	0.962931
ENSMUSG00000018362	Kpna2	0.0240719	0.725592	0.957101
ENSMUSG00000018363	Smurf2	-0.105522	0.30118	0.83543
ENSMUSG00000018372	Cep95	-0.00368847	0.973245	0.996014
ENSMUSG00000018377	Vezf1	-0.185661	0.192416	0.779311
ENSMUSG00000018378	Cuedc1	-0.0557301	0.655746	0.938622
ENSMUSG00000018379	Srsf1	-0.0484578	0.69697	0.948564
ENSMUSG00000018387	Shroom1	0.379442	0.570076	0.920263
ENSMUSG00000018395	Kif3a	-0.254049	0.0320728	0.6093
ENSMUSG00000018398	2022-09-08	-0.0596763	0.489481	0.895501
ENSMUSG00000018401	Mtmr4	0.0127106	0.863284	0.977451
ENSMUSG00000018405	Mrm1	0.20113	0.203408	0.790597
ENSMUSG00000018411	Mapt	0.0301724	0.9349	0.988848
ENSMUSG00000018412	Kansl1	-0.0763736	0.460489	0.887572
ENSMUSG00000018415	Gid4	0.00755397	0.936549	0.988892
ENSMUSG00000018417	Myo1b	0.0424133	0.787324	0.967073
ENSMUSG00000018425	Dhx40	0.0559905	0.613608	0.931702
ENSMUSG00000018427	Ypel2	-0.109934	0.496273	0.897409
ENSMUSG00000018428	Akap1	0.0474994	0.542285	0.912323
ENSMUSG00000018433	Nol11	-0.0547001	0.627254	0.933721
ENSMUSG00000018442	Derl2	0.0910878	0.356268	0.853361
ENSMUSG00000018446	C1qbp	0.0342675	0.802712	0.970164
ENSMUSG00000018449	Rpain	-0.0506932	0.710359	0.951479
ENSMUSG00000018451	6330403K07Rik	-0.232391	0.518796	0.902966
ENSMUSG00000018459	Slc13a3	-0.437821	0.121797	0.724884
ENSMUSG00000018470	Kcnab3	-0.285966	0.627708	0.933721
ENSMUSG00000018474	Chd3	0.168908	0.25647	0.818867
ENSMUSG00000018476	Kdm6b	0.0601061	0.45641	0.886117
ENSMUSG00000018481	Appbp2	-0.079863	0.395536	0.867334
ENSMUSG00000018500	Adora2b	-0.167071	0.841568	0.974873
ENSMUSG00000018501	Ncor1	0.0162521	0.837353	0.973652
ENSMUSG00000018507	Trpv2	-0.136252	0.793185	0.968739
ENSMUSG00000018509	Cenpv	0.41923	0.109235	0.717407
ENSMUSG00000018537	Pcgf2	-0.185919	0.15313	0.755467
ENSMUSG00000018541	Cwc25	-0.0804075	0.344199	0.849025
ENSMUSG00000018547	Pip4k2b	-0.132277	0.10412	0.711333
ENSMUSG00000018548	Trim37	0.0071667	0.928607	0.987741
ENSMUSG00000018554	Ybx2	0.898394	0.26446	0.820598
ENSMUSG00000018559	Ctdnep1	-0.0165845	0.834452	0.973442
ENSMUSG00000018565	Elp5	0.166222	0.327656	0.841176
ENSMUSG00000018566	Slc2a4	1.067	0.435529	0.879301
ENSMUSG00000018567	Gabarap	0.0328737	0.702685	0.949118
ENSMUSG00000018570	2810408A11Rik	-0.0699963	0.870586	0.978439
ENSMUSG00000018572	Phf23	-0.0114508	0.888587	0.980631
ENSMUSG00000018574	Acadvl	0.350838	0.221164	0.801505
ENSMUSG00000018583	G3bp1	0.0218186	0.808005	0.970288
ENSMUSG00000018585	Atox1	0.244636	0.0699752	0.67506
ENSMUSG00000018593	Sparc	0.238005	0.0876554	0.693697
ENSMUSG00000018599	Mief2	0.193926	0.191178	0.778463
ENSMUSG00000018604	Tbx3	-0.15998	0.216535	0.798697
ENSMUSG00000018648	Dusp14	-0.248275	0.289103	0.830501
ENSMUSG00000018651	Tada2a	-0.147123	0.291783	0.831507
ENSMUSG00000018654	Ikzf1	-0.0779437	0.635589	0.93456
ENSMUSG00000018659	Pnpo	0.0106882	0.932483	0.98829
ENSMUSG00000018661	Cog1	0.0170104	0.865783	0.977536
ENSMUSG00000018666	Cbx1	-0.148756	0.0825203	0.690406
ENSMUSG00000018669	Cdk5rap3	0.170748	0.075934	0.679697
ENSMUSG00000018672	Copz2	-0.0213171	0.919807	0.986757
ENSMUSG00000018677	Slc25a39	0.299076	0.0351407	0.618798
ENSMUSG00000018678	Sp2	0.0963408	0.523353	0.903609
ENSMUSG00000018697	Aatf	0.0962847	0.371023	0.858038
ENSMUSG00000018707	Dync1h1	-0.0422016	0.794389	0.968739
ENSMUSG00000018733	Pex12	0.124409	0.312405	0.840927
ENSMUSG00000018736	Ndel1	-0.00273883	0.967594	0.995533
ENSMUSG00000018740	Slc25a35	0.0864453	0.630341	0.933956
ENSMUSG00000018750	Zbtb4	-0.0638319	0.707604	0.950627
ENSMUSG00000018752	Tnfsfm13	-0.271607	0.43759	0.880639
ENSMUSG00000018761	Mpdu1	0.282581	0.297152	0.834466
ENSMUSG00000018765	Fxr2	0.0931257	0.229602	0.808057
ENSMUSG00000018770	Atp5g3	0.306398	0.429812	0.877903
ENSMUSG00000018774	Cd68	-0.3853	0.375156	0.859922
ENSMUSG00000018796	Acsl1	0.515416	0.612729	0.931702
ENSMUSG00000018800	Abca5	-0.215347	0.161933	0.764917
ENSMUSG00000018809	Smyd4	0.0498685	0.753575	0.961222
ENSMUSG00000018819	Lsp1	-0.173407	0.76479	0.962931
ENSMUSG00000018820	Zfyve27	0.236773	0.0184765	0.569403
ENSMUSG00000018821	Avpi1	0.00212497	0.992743	0.999036
ENSMUSG00000018830	Myh11	-1.46552	0.220623	0.801505
ENSMUSG00000018841	Rad51d	0.0678004	0.714753	0.953359
ENSMUSG00000018845	Unc45b	0.332394	0.263414	0.819796
ENSMUSG00000018846	Pank3	0.129748	0.786654	0.967073
ENSMUSG00000018848	Rars	0.0807654	0.268569	0.823778
ENSMUSG00000018849	Wwc1	0.00930673	0.953515	0.993343
ENSMUSG00000018858	Mrpl58	0.204931	0.275871	0.825329
ENSMUSG00000018861	Fdxr	0.255149	0.128655	0.732193
ENSMUSG00000018865	Sult4a1	0.408383	0.545403	0.913568
ENSMUSG00000018882	Mrpl45	0.207889	0.0799992	0.685855
ENSMUSG00000018899	Irf1	-0.131929	0.243963	0.814398
ENSMUSG00000018900	Slc22a5	0.0891639	0.440189	0.881797
ENSMUSG00000018906	P4ha2	-0.105956	0.325967	0.840927
ENSMUSG00000018909	Arrb1	-0.262055	0.135965	0.73867
ENSMUSG00000018920	Cxcl16	-0.329199	0.146671	0.749191
ENSMUSG00000018921	Pelp1	-0.0159659	0.892888	0.981349
ENSMUSG00000018923	Med11	0.0996037	0.568513	0.919891
ENSMUSG00000018927	Ccl6	-0.465389	0.670079	0.941266
ENSMUSG00000018930	Ccl4	-0.653498	0.114478	0.720453
ENSMUSG00000018931	Natd1	0.107541	0.640262	0.935259
ENSMUSG00000018932	Map2k3	-0.023686	0.856516	0.97623
ENSMUSG00000018965	Ywhah	-0.120542	0.120873	0.724085
ENSMUSG00000018974	Sart3	0.157898	0.0651556	0.66698
ENSMUSG00000018983	E2f2	0.427722	0.0755391	0.679605
ENSMUSG00000018986	Slfn3	-0.569281	0.584075	0.924684
ENSMUSG00000018995	Nars2	0.127212	0.272834	0.823778
ENSMUSG00000018999	Slc35b4	0.0707106	0.368699	0.857096
ENSMUSG00000019027	Dnah1	0.929713	0.302804	0.836198
ENSMUSG00000019039	Dalrd3	0.249373	0.104657	0.712586
ENSMUSG00000019054	Fis1	0.118511	0.184044	0.77571
ENSMUSG00000019055	Plod1	0.0724367	0.52738	0.903665
ENSMUSG00000019066	Rab3d	0.110801	0.410156	0.870783
ENSMUSG00000019080	Mfsd3	0.270849	0.363853	0.856587
ENSMUSG00000019082	Slc25a22	0.540212	0.0101855	0.518594
ENSMUSG00000019087	Atp6ap1	-0.00175917	0.985922	0.997648
ENSMUSG00000019088	Dnase1l1	-0.0124742	0.964135	0.995405
ENSMUSG00000019102	Aldh3a1	1.41751	0.0100844	0.518594
ENSMUSG00000019122	Ccl9	-0.387925	0.375265	0.860048
ENSMUSG00000019124	Scrn1	-0.227042	0.677081	0.943678
ENSMUSG00000019132	BC005537	0.0457545	0.792912	0.968739
ENSMUSG00000019139	Isyna1	0.314042	0.0503032	0.649336
ENSMUSG00000019143	Hars2	0.159335	0.0819086	0.690406
ENSMUSG00000019158	Tmem160	0.295765	0.143516	0.748197
ENSMUSG00000019173	Rab5c	-0.0275415	0.772489	0.964147
ENSMUSG00000019178	Styxl1	0.866493	0.198985	0.787379
ENSMUSG00000019179	Mdh2	0.252718	0.326657	0.840927
ENSMUSG00000019188	H13	0.0942426	0.588643	0.925269
ENSMUSG00000019189	Rnf145	-0.0440168	0.517911	0.902966
ENSMUSG00000019194	Scn1b	-0.19673	0.529261	0.904168
ENSMUSG00000019210	Atp6v1e1	0.171786	0.157491	0.75878
ENSMUSG00000019214	Chtf18	0.0879881	0.59347	0.9259
ENSMUSG00000019230	Lhx9	0.0159196	0.95711	0.994024
ENSMUSG00000019254	Ppp1r12c	0.0374305	0.705444	0.950405
ENSMUSG00000019256	Ahr	-0.320186	0.122332	0.726246
ENSMUSG00000019261	Map1s	0.0706064	0.504094	0.899675
ENSMUSG00000019278	Dpep1	0.0950368	0.764166	0.962931
ENSMUSG00000019295	Tmem129	0.045982	0.579457	0.923402
ENSMUSG00000019297	Nop9	-0.0045606	0.969377	0.995864
ENSMUSG00000019302	Atp6v0a1	0.123855	0.211912	0.798315
ENSMUSG00000019303	Psmc3ip	-0.021858	0.886147	0.980404
ENSMUSG00000019320	Noxo1	0.687482	0.0397813	0.62958
ENSMUSG00000019326	Aoc3	0.607822	0.402699	0.868638
ENSMUSG00000019338	Zfp687	-0.076275	0.388758	0.864733
ENSMUSG00000019359	Gdpd2	-0.0582795	0.83936	0.974693
ENSMUSG00000019362	D8Ertd738e	0.227941	0.0553571	0.656229
ENSMUSG00000019370	Calm3	-0.154998	0.0919687	0.696865
ENSMUSG00000019373	Cops3	0.0936984	0.357444	0.854285
ENSMUSG00000019428	Fkbp8	0.221113	0.0310492	0.6093
ENSMUSG00000019432	Ddx39b	0.0210815	0.888506	0.980631
ENSMUSG00000019433	Gipc1	0.0478269	0.635767	0.93456
ENSMUSG00000019437	Tlcd1	0.271063	0.55195	0.914437
ENSMUSG00000019461	Plscr3	-0.000773617	0.993434	0.999036
ENSMUSG00000019464	Ptger1	-0.0824316	0.794685	0.968739
ENSMUSG00000019467	Arhgef25	-0.0642241	0.763714	0.962931
ENSMUSG00000019470	Xab2	0.244359	0.0308125	0.6093
ENSMUSG00000019471	Cdc37	0.0691722	0.325021	0.840927
ENSMUSG00000019478	Rab4a	-0.414116	0.015472	0.569403
ENSMUSG00000019487	Trip10	0.0701554	0.364982	0.857096
ENSMUSG00000019494	Cops6	0.126792	0.193652	0.780275
ENSMUSG00000019505	Ubb	-0.0239412	0.817231	0.970902
ENSMUSG00000019518	Ap4m1	0.0963962	0.587265	0.924756
ENSMUSG00000019528	Gyg	0.161639	0.505859	0.899777
ENSMUSG00000019539	Rcn3	-0.133996	0.631336	0.934045
ENSMUSG00000019558	Slc6a8	-0.0958533	0.683558	0.945251
ENSMUSG00000019564	Arid3a	-0.0491928	0.65455	0.938325
ENSMUSG00000019577	Pdk4	0.26158	0.489574	0.895501
ENSMUSG00000019578	Ubxn6	0.298955	0.0133804	0.550328
ENSMUSG00000019579	Mydgf	0.113955	0.176597	0.774022
ENSMUSG00000019590	Cyb561	0.142773	0.309285	0.838845
ENSMUSG00000019647	Sema6a	-0.111724	0.53116	0.905267
ENSMUSG00000019659	Ccdc12	0.222449	0.169655	0.769168
ENSMUSG00000019689	Fmc1	0.315965	0.47198	0.891326
ENSMUSG00000019699	Akt3	0.0823332	0.606723	0.929283
ENSMUSG00000019710	Mrpl24	0.135747	0.244392	0.814398
ENSMUSG00000019715	Gle1	0.0326745	0.623709	0.933012
ENSMUSG00000019718	L3hypdh	0.178155	0.550939	0.914211
ENSMUSG00000019726	Lyst	-0.0195139	0.864948	0.977536
ENSMUSG00000019731	Slc35e1	-0.0204647	0.863918	0.977536
ENSMUSG00000019732	Calr3	-0.0738001	0.748774	0.96122
ENSMUSG00000019734	Tmc4	0.201327	0.25944	0.819549
ENSMUSG00000019737	Syne4	0.262198	0.662502	0.939404
ENSMUSG00000019738	Polr2i	0.0762687	0.544977	0.913486
ENSMUSG00000019761	Krt10	0.216845	0.623891	0.933012
ENSMUSG00000019763	Rmnd1	0.218417	0.21708	0.799545
ENSMUSG00000019768	Esr1	0.0254655	0.932775	0.98829
ENSMUSG00000019773	Fbxo5	-0.344806	0.097921	0.700467
ENSMUSG00000019774	Mtrf1l	0.0666483	0.620652	0.932858
ENSMUSG00000019775	Rgs17	-0.600893	0.327543	0.841176
ENSMUSG00000019777	Hdac2	-0.0669403	0.683047	0.945251
ENSMUSG00000019779	Frk	-0.252346	0.403608	0.868734
ENSMUSG00000019782	Rwdd1	0.0645202	0.550132	0.914211
ENSMUSG00000019789	Hey2	-0.880697	0.088734	0.693697
ENSMUSG00000019790	Stxbp5	-0.20004	0.136384	0.739008
ENSMUSG00000019791	Hint3	-0.0779028	0.699985	0.948564
ENSMUSG00000019792	Trmt11	0.00152929	0.991641	0.998761
ENSMUSG00000019794	Katna1	-0.0320922	0.791119	0.968584
ENSMUSG00000019795	Pcmt1	-0.0207744	0.84068	0.974873
ENSMUSG00000019796	Lrp11	0.0894899	0.602641	0.928992
ENSMUSG00000019797	1700021F05Rik	0.162513	0.472816	0.891326
ENSMUSG00000019802	Sec63	-0.0300375	0.82506	0.971685
ENSMUSG00000019804	Snx3	-0.0496015	0.6025	0.928992
ENSMUSG00000019806	Aig1	-0.297734	0.231501	0.810179
ENSMUSG00000019808	Adat2	0.154583	0.50268	0.899113
ENSMUSG00000019809	Pex3	0.0836023	0.862752	0.977368
ENSMUSG00000019810	Fuca2	-0.111904	0.416663	0.873849
ENSMUSG00000019813	Cep57l1	0.281133	0.174969	0.772397
ENSMUSG00000019814	Ltv1	-0.0511217	0.868906	0.977845
ENSMUSG00000019817	Plagl1	-0.53825	0.349819	0.850679
ENSMUSG00000019818	Cd164	0.0844422	0.40921	0.870311
ENSMUSG00000019820	Utrn	-0.0796375	0.532113	0.905551
ENSMUSG00000019822	Smpd2	0.136702	0.285395	0.829745
ENSMUSG00000019823	Mical1	0.0668548	0.653854	0.938325
ENSMUSG00000019826	Zbtb24	0.0291245	0.843901	0.974873
ENSMUSG00000019831	Wasf1	-0.288601	0.143716	0.748364
ENSMUSG00000019832	Rab32	-0.0407195	0.895737	0.981449
ENSMUSG00000019837	Gtf3c6	0.0451629	0.674073	0.942166
ENSMUSG00000019838	Slc16a10	0.315273	0.570756	0.920263
ENSMUSG00000019841	Rev3l	-0.144685	0.333429	0.844217
ENSMUSG00000019842	Traf3ip2	0.109351	0.653484	0.938325
ENSMUSG00000019843	Fyn	-0.146777	0.171313	0.769362
ENSMUSG00000019845	Tube1	-0.0878652	0.615556	0.932372
ENSMUSG00000019846	Lama4	-0.0116039	0.893254	0.981418
ENSMUSG00000019849	Prep	-0.0285644	0.688694	0.946867
ENSMUSG00000019850	Tnfaip3	-0.0932936	0.666385	0.940803
ENSMUSG00000019851	Perp	-0.266486	0.179398	0.77537
ENSMUSG00000019852	Arfgef3	-0.182574	0.789812	0.968116
ENSMUSG00000019853	Hebp2	-0.102701	0.837769	0.973835
ENSMUSG00000019854	Reps1	-0.117654	0.371053	0.858038
ENSMUSG00000019856	Fam184a	0.433194	0.365028	0.857096
ENSMUSG00000019857	Asf1a	0.0188773	0.881012	0.980337
ENSMUSG00000019861	Gopc	0.0731899	0.299288	0.834808
ENSMUSG00000019863	Qrsl1	0.215559	0.349838	0.850679
ENSMUSG00000019864	Rtn4ip1	0.280774	0.44886	0.884561
ENSMUSG00000019866	Crybg1	-0.0333229	0.856907	0.976312
ENSMUSG00000019868	Vta1	0.0637655	0.492792	0.896456
ENSMUSG00000019872	Smpdl3a	-0.14858	0.727523	0.9575
ENSMUSG00000019873	Reep3	-0.125327	0.428336	0.876895
ENSMUSG00000019874	Fabp7	-0.875372	0.132448	0.735084
ENSMUSG00000019876	Pkib	-0.469647	0.199367	0.787379
ENSMUSG00000019877	Serinc1	-0.0375993	0.803118	0.970164
ENSMUSG00000019878	Hsf2	-0.123839	0.18781	0.777654
ENSMUSG00000019880	Rspo3	-0.408194	0.0222602	0.577786
ENSMUSG00000019883	Echdc1	0.417363	0.521965	0.903165
ENSMUSG00000019889	Ptprk	-0.119228	0.224247	0.802572
ENSMUSG00000019891	Dcbld1	0.388338	0.254395	0.818425
ENSMUSG00000019894	Slc6a15	0.247497	0.719109	0.954354
ENSMUSG00000019897	Ccdc59	-0.0599207	0.607908	0.929862
ENSMUSG00000019899	Lama2	-0.0719762	0.555618	0.91569
ENSMUSG00000019906	Lin7a	0.248603	0.706616	0.950627
ENSMUSG00000019907	Ppp1r12a	-0.183912	0.110313	0.717407
ENSMUSG00000019913	Sim1	-0.465932	0.0333542	0.611548
ENSMUSG00000019916	P4ha1	-0.0633751	0.380861	0.861689
ENSMUSG00000019917	2022-09-10	-0.16945	0.458039	0.886481
ENSMUSG00000019920	Lims1	-0.139009	0.15207	0.754502
ENSMUSG00000019923	Zwint	0.131169	0.435746	0.879301
ENSMUSG00000019927	Ube2d1	-0.0241509	0.826134	0.971745
ENSMUSG00000019929	Dcn	-0.316179	0.117388	0.722976
ENSMUSG00000019932	Kera	-1.33377	0.158829	0.759762
ENSMUSG00000019936	Epyc	-0.829804	0.271964	0.823778
ENSMUSG00000019942	Cdk1	-0.0879778	0.342505	0.848955
ENSMUSG00000019943	Atp2b1	-0.216252	0.324145	0.840927
ENSMUSG00000019944	Rhobtb1	0.201664	0.474212	0.891326
ENSMUSG00000019947	Arid5b	-0.113093	0.431125	0.878438
ENSMUSG00000019948	Actr6	0.0491617	0.665003	0.9401
ENSMUSG00000019951	Uhrf1bp1l	-0.0512548	0.761388	0.962931
ENSMUSG00000019952	Poc1b	0.036363	0.882508	0.980404
ENSMUSG00000019960	Dusp6	-0.131627	0.121103	0.724705
ENSMUSG00000019961	Tmpo	-0.180351	0.0880965	0.693697
ENSMUSG00000019966	Kitl	0.0928544	0.746919	0.961057
ENSMUSG00000019969	Psen1	0.0529202	0.668141	0.940803
ENSMUSG00000019970	Sgk1	0.15084	0.394297	0.867334
ENSMUSG00000019971	Cep290	-0.129756	0.438469	0.881011
ENSMUSG00000019975	Ikbip	-0.113068	0.240603	0.813953
ENSMUSG00000019977	Hbs1l	0.0531869	0.597476	0.927377
ENSMUSG00000019978	Epb41l2	-0.203197	0.438036	0.881011
ENSMUSG00000019979	Apaf1	-0.215687	0.400264	0.868638
ENSMUSG00000019982	Myb	2.06127	0.0624896	0.664719
ENSMUSG00000019984	Med23	0.0659186	0.406653	0.869434
ENSMUSG00000019986	Ahi1	0.0780838	0.742353	0.960111
ENSMUSG00000019988	Nedd1	0.05691	0.641175	0.935259
ENSMUSG00000019989	Enpp3	0.511865	0.275311	0.824655
ENSMUSG00000019990	Pde7b	-0.265041	0.0258985	0.591005
ENSMUSG00000019992	Mtfr2	0.174625	0.499561	0.898969
ENSMUSG00000019996	Map7	0.0476767	0.91301	0.984876
ENSMUSG00000019997	Ccn2	-0.139124	0.739594	0.959789
ENSMUSG00000019998	Stx7	-0.130737	0.131683	0.734964
ENSMUSG00000020000	Moxd1	-0.309316	0.426278	0.876698
ENSMUSG00000020003	Pex7	-0.0321895	0.758065	0.962168
ENSMUSG00000020007	Il20ra	-0.557578	0.244838	0.814584
ENSMUSG00000020009	Ifngr1	0.240213	0.0615886	0.664719
ENSMUSG00000020015	Cdk17	-0.0598174	0.659293	0.939257
ENSMUSG00000020017	Hal	0.801553	0.328753	0.841845
ENSMUSG00000020018	Snrpf	-0.0988449	0.521878	0.903165
ENSMUSG00000020019	Ntn4	0.41414	0.0313133	0.6093
ENSMUSG00000020021	Fgd6	-0.477628	0.0255941	0.591005
ENSMUSG00000020022	Ndufa12	0.214527	0.22983	0.808311
ENSMUSG00000020023	Tmcc3	0.261774	0.752703	0.961222
ENSMUSG00000020024	Cep83	0.13987	0.14621	0.749191
ENSMUSG00000020027	Socs2	0.160495	0.166304	0.768133
ENSMUSG00000020029	Nudt4	-0.169472	0.043489	0.634689
ENSMUSG00000020032	Nuak1	-0.00930441	0.903257	0.982755
ENSMUSG00000020034	Tcp11l2	0.158551	0.184325	0.77571
ENSMUSG00000020037	Rfx4	0.192547	0.728512	0.9575
ENSMUSG00000020038	Cry1	-0.0428591	0.663585	0.939404
ENSMUSG00000020042	Btbd11	-0.0325162	0.922403	0.987291
ENSMUSG00000020044	Timp3	-0.390975	0.00590585	0.46469
ENSMUSG00000020048	Hsp90b1	0.00366503	0.964026	0.995405
ENSMUSG00000020053	Igf1	-0.474492	0.245064	0.814584
ENSMUSG00000020056	Washc3	0.0323454	0.761369	0.962931
ENSMUSG00000020057	Dram1	0.267211	0.175503	0.77257
ENSMUSG00000020059	Sycp3	3.57626	0.00253305	0.354966
ENSMUSG00000020061	Mybpc1	0.268805	0.873752	0.978818
ENSMUSG00000020062	Slc5a8	0.0683612	0.924068	0.987711
ENSMUSG00000020063	Sirt1	0.199651	0.193021	0.779877
ENSMUSG00000020064	Herc4	-0.00664937	0.942638	0.99015
ENSMUSG00000020069	Hnrnph3	-0.166614	0.206777	0.793515
ENSMUSG00000020070	Rufy2	-0.305985	0.0315417	0.6093
ENSMUSG00000020072	Pbld2	0.0631205	0.84838	0.975388
ENSMUSG00000020074	Ccar1	-0.0873796	0.437469	0.880639
ENSMUSG00000020075	Ddx21	-0.0409082	0.622221	0.933012
ENSMUSG00000020076	Ddx50	-0.124125	0.434093	0.879301
ENSMUSG00000020077	Srgn	-0.1917	0.518476	0.902966
ENSMUSG00000020078	Vps26a	0.00175499	0.979269	0.996948
ENSMUSG00000020079	Supv3l1	0.19173	0.0866603	0.692254
ENSMUSG00000020083	Fam241b	0.517159	0.451089	0.884561
ENSMUSG00000020085	Aifm2	0.740145	0.274649	0.824655
ENSMUSG00000020086	H2afy2	-0.0452716	0.747788	0.961179
ENSMUSG00000020087	Tysnd1	0.327325	0.466761	0.890448
ENSMUSG00000020088	Sar1a	-0.0533767	0.544976	0.913486
ENSMUSG00000020089	Ppa1	0.612872	0.481938	0.893646
ENSMUSG00000020091	Eif4ebp2	0.128941	0.127006	0.729905
ENSMUSG00000020092	Pald1	0.275993	0.108153	0.715201
ENSMUSG00000020097	Sgpl1	0.145708	0.0836812	0.691458
ENSMUSG00000020099	Unc5b	-0.0181862	0.975525	0.996802
ENSMUSG00000020100	Slc29a3	0.100961	0.733376	0.958006
ENSMUSG00000020101	Vsir	-0.173819	0.583187	0.924684
ENSMUSG00000020102	Slc16a7	-0.409684	0.231283	0.8098
ENSMUSG00000020105	Lrig3	0.0265993	0.84037	0.974873
ENSMUSG00000020107	Anapc16	0.144544	0.341523	0.848955
ENSMUSG00000020108	Ddit4	0.0568496	0.80178	0.970164
ENSMUSG00000020109	Dnajb12	0.037966	0.758578	0.962207
ENSMUSG00000020111	Micu1	-0.0715137	0.445817	0.883419
ENSMUSG00000020114	Cand1	-0.131944	0.14599	0.749191
ENSMUSG00000020115	Tbk1	-0.0628091	0.668979	0.940803
ENSMUSG00000020116	Pno1	0.142357	0.197115	0.785781
ENSMUSG00000020120	Plek	-0.588458	0.0121604	0.549267
ENSMUSG00000020121	Srgap1	-0.22651	0.180438	0.77537
ENSMUSG00000020122	Egfr	-0.362862	0.0122769	0.549267
ENSMUSG00000020123	Avpr1a	-0.0682716	0.531233	0.905267
ENSMUSG00000020124	Usp15	-0.0156571	0.870408	0.978375
ENSMUSG00000020128	Vps54	0.049935	0.540567	0.911303
ENSMUSG00000020130	Tbc1d15	-0.0990004	0.411161	0.870783
ENSMUSG00000020131	Pcsk4	1.15581	0.142558	0.745851
ENSMUSG00000020132	Rab21	-0.167483	0.335022	0.845211
ENSMUSG00000020133	2310011J03Rik	0.142775	0.325156	0.840927
ENSMUSG00000020134	Peli1	-0.192254	0.177459	0.774304
ENSMUSG00000020135	Apc2	-0.195777	0.517532	0.902966
ENSMUSG00000020137	Thap2	0.0265378	0.785331	0.966807
ENSMUSG00000020140	Lgr5	-0.108541	0.335513	0.845448
ENSMUSG00000020142	Slc1a4	0.353327	0.135869	0.738399
ENSMUSG00000020143	Dock2	-0.640444	0.0032731	0.385673
ENSMUSG00000020149	Rab1a	-0.168494	0.0612748	0.664175
ENSMUSG00000020150	Gamt	0.0232815	0.894027	0.981449
ENSMUSG00000020151	Ptprr	-0.600461	0.0279193	0.596656
ENSMUSG00000020152	Actr2	-0.247478	0.0243393	0.587262
ENSMUSG00000020153	Ndufs7	0.372918	0.113476	0.719039
ENSMUSG00000020154	Ptprb	0.476949	0.518853	0.902966
ENSMUSG00000020156	Mum1	0.17937	0.457814	0.886481
ENSMUSG00000020160	Meis1	-0.297741	0.00668294	0.47893
ENSMUSG00000020163	Uqcr11	0.38019	0.304735	0.837423
ENSMUSG00000020166	Cnot2	-0.0734839	0.299514	0.834808
ENSMUSG00000020167	Tcf3	-0.0481058	0.565613	0.918356
ENSMUSG00000020170	Frs2	-0.19298	0.116381	0.721173
ENSMUSG00000020171	Yeats4	-0.0367461	0.729348	0.9575
ENSMUSG00000020173	Cobl	-0.471862	0.280681	0.828035
ENSMUSG00000020175	Rab36	0.220547	0.32994	0.842334
ENSMUSG00000020176	Grb10	-0.401956	0.0339736	0.611664
ENSMUSG00000020180	Snrpd3	-0.0316564	0.752931	0.961222
ENSMUSG00000020181	Nav3	-0.127012	0.588732	0.925269
ENSMUSG00000020182	Ddc	-0.653968	0.102643	0.707813
ENSMUSG00000020183	Cpm	-0.0758459	0.74316	0.960264
ENSMUSG00000020184	Mdm2	0.0936648	0.875139	0.978821
ENSMUSG00000020185	E2f7	-0.295763	0.361657	0.856235
ENSMUSG00000020186	Csrp2	-0.127872	0.563011	0.917531
ENSMUSG00000020189	Osbpl8	-0.219827	0.117819	0.723256
ENSMUSG00000020190	Mknk2	0.271825	0.388643	0.864733
ENSMUSG00000020193	Zpbp	-0.304212	0.327231	0.841043
ENSMUSG00000020196	Cabin1	-0.0390867	0.635343	0.93456
ENSMUSG00000020198	Ap3d1	0.0188667	0.860795	0.976905
ENSMUSG00000020205	Phlda1	0.233418	0.100043	0.705593
ENSMUSG00000020211	Sf3a2	-0.116617	0.197847	0.787011
ENSMUSG00000020212	Mdm1	-0.207578	0.147691	0.75008
ENSMUSG00000020219	Timm13	0.263581	0.093916	0.69875
ENSMUSG00000020220	Vps13d	0.0466448	0.568152	0.919741
ENSMUSG00000020224	Llph	0.0395529	0.77636	0.964282
ENSMUSG00000020225	Tmbim4	0.132653	0.315378	0.840927
ENSMUSG00000020227	Irak3	-0.20758	0.0768354	0.682522
ENSMUSG00000020228	Helb	0.141079	0.415504	0.873097
ENSMUSG00000020230	Prmt2	-0.184061	0.208923	0.796109
ENSMUSG00000020231	Dip2a	-0.0493003	0.514611	0.902068
ENSMUSG00000020232	Hmg20b	0.0890685	0.323146	0.840927
ENSMUSG00000020235	Fzr1	0.143122	0.237302	0.811745
ENSMUSG00000020238	Ncln	0.106714	0.200711	0.789165
ENSMUSG00000020241	Col6a2	-0.085576	0.676839	0.943678
ENSMUSG00000020246	Hcfc2	-0.104071	0.311257	0.840641
ENSMUSG00000020248	Nfyb	-0.215682	0.0918487	0.696865
ENSMUSG00000020250	Txnrd1	0.103048	0.852663	0.975916
ENSMUSG00000020251	Glt8d2	-0.131999	0.472243	0.891326
ENSMUSG00000020253	Ppm1m	0.182252	0.0682333	0.671143
ENSMUSG00000020255	D10Wsu102e	-0.0358374	0.66088	0.939257
ENSMUSG00000020256	Aldh1l2	-0.0349045	0.922264	0.987291
ENSMUSG00000020257	Wdr82	-0.132702	0.146953	0.749637
ENSMUSG00000020258	Glyctk	-0.289198	0.250968	0.81639
ENSMUSG00000020260	Pofut2	-0.0299536	0.740519	0.959891
ENSMUSG00000020261	Slc36a1	0.0228679	0.889425	0.980739
ENSMUSG00000020262	Adarb1	0.0475155	0.75467	0.961222
ENSMUSG00000020263	Appl2	0.0452146	0.581201	0.924
ENSMUSG00000020264	Slc36a2	0.366583	0.778769	0.964438
ENSMUSG00000020265	Sumo3	-0.0196875	0.926184	0.987711
ENSMUSG00000020267	Hint1	0.207915	0.0300925	0.6093
ENSMUSG00000020268	Lyrm7	1.47113	0.0220116	0.576375
ENSMUSG00000020271	Fbxw11	-0.109171	0.366403	0.857096
ENSMUSG00000020272	Stk10	0.151621	0.369477	0.857096
ENSMUSG00000020273	Papolg	-0.16255	0.270332	0.823778
ENSMUSG00000020275	Rel	-0.0903535	0.614692	0.931702
ENSMUSG00000020277	Pfkl	0.342849	0.0155028	0.569403
ENSMUSG00000020280	Pus10	0.139352	0.468537	0.890689
ENSMUSG00000020282	Rhbdf1	0.212758	0.0971916	0.69959
ENSMUSG00000020283	Pex13	0.172234	0.416461	0.873829
ENSMUSG00000020284	1810043G02Rik	-0.0101912	0.942188	0.990056
ENSMUSG00000020287	Mpg	-0.107881	0.401346	0.868638
ENSMUSG00000020288	Ahsa2	0.00230818	0.976839	0.996802
ENSMUSG00000020289	Nprl3	0.244552	0.0199956	0.570718
ENSMUSG00000020290	Xpo1	0.0220956	0.94262	0.99015
ENSMUSG00000020297	Nsg2	-0.516514	0.522545	0.903165
ENSMUSG00000020300	Cpeb4	-0.0157772	0.857563	0.976312
ENSMUSG00000020303	Stc2	0.351647	0.316668	0.840927
ENSMUSG00000020305	Asb3	0.12461	0.288204	0.830064
ENSMUSG00000020307	Cdc34	0.285563	0.0233176	0.585047
ENSMUSG00000020308	Tpgs1	0.277572	0.247832	0.815144
ENSMUSG00000020309	Chac2	-0.0244612	0.904507	0.982868
ENSMUSG00000020311	Erlec1	0.101332	0.453665	0.886117
ENSMUSG00000020312	Shc2	0.0581771	0.804931	0.970164
ENSMUSG00000020315	Sptbn1	-0.368074	0.0359725	0.622024
ENSMUSG00000020319	Wdpcp	0.26665	0.139109	0.744171
ENSMUSG00000020321	Mdh1	0.53372	0.27002	0.823778
ENSMUSG00000020325	Fstl3	-0.00871087	0.987397	0.997976
ENSMUSG00000020326	Ccng1	-0.101552	0.843437	0.974873
ENSMUSG00000020328	Nudcd2	0.017795	0.82002	0.971282
ENSMUSG00000020329	Polrmt	0.164875	0.0971966	0.69959
ENSMUSG00000020330	Hmmr	-0.226763	0.0684951	0.671646
ENSMUSG00000020331	Hcn2	-0.0453531	0.882635	0.980404
ENSMUSG00000020333	Acsl6	1.91672	0.0729079	0.678345
ENSMUSG00000020334	Slc22a4	0.22301	0.558831	0.91633
ENSMUSG00000020335	Zfp354b	0.284969	0.467269	0.890651
ENSMUSG00000020340	Cyfip2	-0.0430318	0.817029	0.970883
ENSMUSG00000020346	Mgat1	-0.011483	0.916555	0.986211
ENSMUSG00000020349	Ppp2ca	0.0035652	0.959662	0.994625
ENSMUSG00000020354	Sgcd	-0.148743	0.501115	0.898969
ENSMUSG00000020357	Flt4	0.678935	0.37794	0.861689
ENSMUSG00000020358	Hnrnpab	-0.00164378	0.981261	0.997184
ENSMUSG00000020359	Phykpl	0.00860736	0.967067	0.995533
ENSMUSG00000020361	Hspa4	-0.0182086	0.806654	0.970288
ENSMUSG00000020362	Cnot6	-0.253175	0.0585326	0.658944
ENSMUSG00000020363	Gfpt2	-0.291537	0.0133263	0.550328
ENSMUSG00000020364	Zfp354a	0.0971521	0.632975	0.934485
ENSMUSG00000020366	Mapk9	0.0226887	0.827928	0.971897
ENSMUSG00000020368	Canx	-0.163873	0.205449	0.793316
ENSMUSG00000020372	Rack1	0.0224663	0.887141	0.980404
ENSMUSG00000020374	Rasgef1c	0.656319	0.594552	0.92604
ENSMUSG00000020375	Rufy1	0.15824	0.154584	0.755898
ENSMUSG00000020376	Rnf130	-0.114425	0.562951	0.917531
ENSMUSG00000020377	Ltc4s	0.588503	0.318896	0.840927
ENSMUSG00000020380	Rad50	-0.0985417	0.488877	0.895501
[truncated: 14,131 more rows]

## Sheet: Day 12
ensid_gene	gene	log2fc (DKO/WT)	pvalue	fdr
ENSMUSG00000000001	Gnai3	-0.20176	0.000333163	0.00236741
ENSMUSG00000000028	Cdc45	0.520177	0.00146227	0.00757085
ENSMUSG00000000031	H19	-1.00049	9.04297e-12	1.81368e-08
ENSMUSG00000000037	Scml2	0.385315	0.328953	0.482543
ENSMUSG00000000056	Narf	0.434271	1.11937e-05	0.000174202
ENSMUSG00000000058	Cav2	0.562713	8.35192e-08	5.3389e-06
ENSMUSG00000000078	Klf6	0.0515145	0.223443	0.366317
ENSMUSG00000000085	Scmh1	-0.0516835	0.453868	0.602791
ENSMUSG00000000088	Cox5a	0.454714	3.95571e-07	1.51118e-05
ENSMUSG00000000093	Tbx2	-0.0705977	0.801818	0.877315
ENSMUSG00000000094	Tbx4	0.176743	0.57215	0.705885
ENSMUSG00000000120	Ngfr	-1.06628	4.14455e-07	1.55736e-05
ENSMUSG00000000126	Wnt9a	-0.135711	0.212059	0.352371
ENSMUSG00000000127	Fer	0.0305964	0.725842	0.821539
ENSMUSG00000000131	Xpo6	-0.133935	0.0187715	0.0568924
ENSMUSG00000000134	Tfe3	-0.122333	0.0356989	0.0939459
ENSMUSG00000000142	Axin2	0.362551	0.0069706	0.026242
ENSMUSG00000000148	Brat1	0.129639	0.178185	0.311945
ENSMUSG00000000149	Gna12	-0.109192	0.0344868	0.0915666
ENSMUSG00000000154	Slc22a18	-0.38166	0.0359672	0.0944044
ENSMUSG00000000167	Pih1d2	0.59126	0.0431896	0.108839
ENSMUSG00000000168	Dlat	0.564303	6.01996e-09	1.08528e-06
ENSMUSG00000000171	Sdhd	0.421367	6.58012e-08	4.61039e-06
ENSMUSG00000000184	Ccnd2	0.255562	1.41518e-05	0.00020549
ENSMUSG00000000194	Gpr107	-0.109862	0.0399805	0.102372
ENSMUSG00000000197	Nalcn	0.0588728	0.755051	0.842944
ENSMUSG00000000204	Slfn4	0.917159	0.196509	0.334286
ENSMUSG00000000223	Drp2	-0.38554	0.166426	0.297163
ENSMUSG00000000244	Tspan32	-0.578929	0.361977	0.514248
ENSMUSG00000000253	Gmpr	-0.000548876	0.996695	0.998188
ENSMUSG00000000266	Mid2	-0.10611	0.0432807	0.109034
ENSMUSG00000000275	Trim25	-0.0962262	0.0517671	0.124696
ENSMUSG00000000276	Dgke	0.251205	0.00986408	0.0345491
ENSMUSG00000000278	Scpep1	-0.40793	0.000455177	0.00302415
ENSMUSG00000000282	Mnt	-0.0362549	0.63689	0.754745
ENSMUSG00000000290	Itgb2	-0.296096	3.79793e-05	0.000438777
ENSMUSG00000000295	Hddc2	0.087266	0.438721	0.587782
ENSMUSG00000000296	Tpd52l1	0.580646	0.0714002	0.158212
ENSMUSG00000000301	Pemt	0.421528	0.0414481	0.10531
ENSMUSG00000000303	Cdh1	-0.433786	0.0986542	0.201439
ENSMUSG00000000305	Cdh4	0.550923	0.0491553	0.119971
ENSMUSG00000000318	Clec10a	0.336524	0.168847	0.300183
ENSMUSG00000000325	Arvcf	0.0599784	0.331995	0.485053
ENSMUSG00000000326	Comt	0.242108	8.01029e-05	0.000776048
ENSMUSG00000000339	Rtca	0.0183185	0.812423	0.884351
ENSMUSG00000000340	Dbt	0.829556	1.57994e-06	4.07559e-05
ENSMUSG00000000346	Dazap2	-0.00486624	0.898688	0.940023
ENSMUSG00000000355	Mcts1	0.183895	0.00476828	0.0192761
ENSMUSG00000000365	Rnf17	0.25023	0.575008	0.70795
ENSMUSG00000000374	Trappc10	0.0362818	0.562871	0.698257
ENSMUSG00000000378	Ccm2	0.0221375	0.694218	0.799679
ENSMUSG00000000384	Tbrg4	0.24825	0.00118691	0.00641736
ENSMUSG00000000392	Fap	-0.884625	1.48635e-05	0.000213888
ENSMUSG00000000399	Ndufa9	0.400874	2.60283e-07	1.14732e-05
ENSMUSG00000000402	Egfl6	-0.11544	0.142203	0.265044
ENSMUSG00000000416	Cttnbp2	-0.683703	0.000138635	0.00118824
ENSMUSG00000000420	Galnt1	-0.14174	0.0104485	0.0361888
ENSMUSG00000000439	Mkrn2	0.167085	0.0433195	0.109115
ENSMUSG00000000440	Pparg	0.556455	3.06306e-06	6.61611e-05
ENSMUSG00000000441	Raf1	0.182176	0.00387339	0.0163506
ENSMUSG00000000486	2022-09-01	-0.0975215	0.721943	0.818743
ENSMUSG00000000489	Pdgfb	-0.915551	0.00679127	0.0256615
ENSMUSG00000000530	Acvrl1	-0.590142	2.00925e-06	4.81889e-05
ENSMUSG00000000531	Grasp	-0.474948	0.0191332	0.0576945
ENSMUSG00000000532	Acvr1b	-0.164313	0.0292789	0.0800509
ENSMUSG00000000538	Tom1l2	0.0535084	0.247052	0.394148
ENSMUSG00000000552	Zfp385a	0.142543	0.0667939	0.15087
ENSMUSG00000000555	Itga5	-0.421458	3.10121e-07	1.27571e-05
ENSMUSG00000000560	Gabra2	-1.17662	0.00145059	0.00752251
ENSMUSG00000000561	Wdr77	-0.00439891	0.925004	0.955802
ENSMUSG00000000563	Atp5f1	0.303517	2.53084e-06	5.72742e-05
ENSMUSG00000000567	Sox9	-0.165661	0.318767	0.472089
ENSMUSG00000000568	Hnrnpd	-0.102427	0.0453896	0.113034
ENSMUSG00000000579	Dynlt1c	0.143758	0.295716	0.447999
ENSMUSG00000000581	C1d	-0.055556	0.377352	0.528788
ENSMUSG00000000594	Gm2a	0.274428	0.000202622	0.0016023
ENSMUSG00000000600	Krit1	-0.0547907	0.365578	0.517668
ENSMUSG00000000605	Clcn4	-0.0799663	0.10807	0.216209
ENSMUSG00000000627	Sema4f	-0.834134	2.84469e-05	0.000351371
ENSMUSG00000000628	Hk2	0.740427	3.44571e-06	7.1967e-05
ENSMUSG00000000631	Myo18a	-0.314844	0.000184095	0.00148869
ENSMUSG00000000682	Cd52	0.0758558	0.704344	0.806538
ENSMUSG00000000686	Abhd15	0.398368	4.5863e-05	0.000505406
ENSMUSG00000000690	Hoxb6	-0.309521	0.0759114	0.165589
ENSMUSG00000000693	Loxl3	-0.0387435	0.615992	0.73896
ENSMUSG00000000708	Kat2b	0.000921222	0.984396	0.991316
ENSMUSG00000000711	Rab5b	0.138954	0.0029383	0.0131506
ENSMUSG00000000730	Dnmt3l	0.999419	0.0855863	0.18076
ENSMUSG00000000732	Icosl	-0.234064	0.222617	0.365411
ENSMUSG00000000738	Spg7	0.0586648	0.214122	0.354864
ENSMUSG00000000739	Sult5a1	0.327143	0.0806616	0.172931
ENSMUSG00000000740	Rpl13	-0.341617	5.35366e-07	1.82846e-05
ENSMUSG00000000743	Chmp1a	0.0312626	0.473789	0.621222
ENSMUSG00000000751	Rpa1	-0.212948	0.0108439	0.037281
ENSMUSG00000000753	Serpinf1	-0.33115	1.37311e-05	0.000202967
ENSMUSG00000000759	Tubgcp3	-0.0509438	0.396093	0.547258
ENSMUSG00000000776	Polr3d	-0.185151	0.0928248	0.191969
ENSMUSG00000000782	Tcf7	-0.538169	0.159678	0.287869
ENSMUSG00000000787	Ddx3x	0.0193677	0.584147	0.715032
ENSMUSG00000000794	Kcnn3	-0.392865	0.470403	0.618252
ENSMUSG00000000804	Usp32	0.0301679	0.568799	0.703708
ENSMUSG00000000805	Car4	0.0594258	0.898178	0.939867
ENSMUSG00000000811	Txnrd3	0.371919	0.000767625	0.00459916
ENSMUSG00000000823	Zfp512b	-0.223936	0.0003762	0.00259431
ENSMUSG00000000826	Dnajc5	0.00386166	0.936429	0.962524
ENSMUSG00000000827	Tpd52l2	0.0170838	0.669119	0.780306
ENSMUSG00000000838	Fmr1	-0.256534	0.000100135	0.000919417
ENSMUSG00000000861	Bcl11a	-0.531589	0.184688	0.320019
ENSMUSG00000000876	Pxmp4	0.59523	8.5561e-08	5.3626e-06
ENSMUSG00000000881	Dlg3	-0.165069	0.0599232	0.13894
ENSMUSG00000000884	Gnb1l	-0.0229085	0.920061	0.953032
ENSMUSG00000000901	Mmp11	0.0970353	0.271384	0.421973
ENSMUSG00000000902	Smarcb1	-0.0894374	0.151796	0.277525
ENSMUSG00000000915	Hip1r	0.0377447	0.812348	0.884351
ENSMUSG00000000916	Nsun5	0.0299363	0.787591	0.867176
ENSMUSG00000000934	Top1mt	0.169645	0.147156	0.271519
ENSMUSG00000000938	Hoxa10	-0.362722	0.00590312	0.0228892
ENSMUSG00000000942	Hoxa4	0.447063	0.0787623	0.170063
ENSMUSG00000000948	Gm38393	0.252974	0.35899	0.511318
ENSMUSG00000000957	Mmp14	-0.525755	8.28306e-06	0.000139152
ENSMUSG00000000958	Slc7a7	1.06131	6.33702e-07	2.05825e-05
ENSMUSG00000000959	Oxa1l	0.565562	5.46251e-07	1.84598e-05
ENSMUSG00000000976	Heatr6	-0.0595024	0.344553	0.497198
ENSMUSG00000000982	Ccl3	-0.662568	0.00417676	0.0173269
ENSMUSG00000001016	Ilf2	-0.0848477	0.173252	0.305442
ENSMUSG00000001017	Chtop	-0.106136	0.0393271	0.101155
ENSMUSG00000001018	Snapin	0.107683	0.0586491	0.136717
ENSMUSG00000001020	S100a4	0.185894	0.0188196	0.0569738
ENSMUSG00000001025	S100a6	-0.106069	0.325048	0.478828
ENSMUSG00000001034	Mapk7	-0.285488	0.00144819	0.00751249
ENSMUSG00000001036	Epn2	0.0217152	0.736313	0.829004
ENSMUSG00000001039	B9d1	0.165264	0.445256	0.594107
ENSMUSG00000001052	Sec24b	0.0689223	0.212688	0.353159
ENSMUSG00000001053	N4bp3	0.573468	0.0251221	0.0710782
ENSMUSG00000001054	Rmnd5b	-0.0545642	0.41736	0.566879
ENSMUSG00000001056	Nhp2	-0.0750659	0.420229	0.569186
ENSMUSG00000001062	Vps9d1	0.0133684	0.878691	0.928027
ENSMUSG00000001065	Zfp276	-0.232393	0.00849802	0.0307096
ENSMUSG00000001082	Mfsd10	-0.145076	0.0493008	0.120181
ENSMUSG00000001089	Luzp1	0.0223664	0.588058	0.718602
ENSMUSG00000001098	Kctd10	-0.0276244	0.63132	0.750784
ENSMUSG00000001100	Poldip2	0.24796	0.000113741	0.00101219
ENSMUSG00000001105	Ift20	0.0574169	0.315665	0.468706
ENSMUSG00000001119	Col6a1	-0.324272	9.262e-07	2.7069e-05
ENSMUSG00000001120	Pcbp3	0.248333	0.0531575	0.126978
ENSMUSG00000001123	Lgals9	-0.349735	0.0109194	0.0374905
ENSMUSG00000001127	Araf	0.216044	0.000540799	0.0034778
ENSMUSG00000001128	Cfp	-0.374923	0.000111024	0.000992969
ENSMUSG00000001131	Timp1	-0.409916	0.000119012	0.00104863
ENSMUSG00000001134	Uxt	0.120327	0.255326	0.403655
ENSMUSG00000001138	Cnnm3	0.0952815	0.149326	0.274448
ENSMUSG00000001143	Lman2l	0.225623	0.00705976	0.026503
ENSMUSG00000001150	Mcm3ap	-0.0421387	0.473902	0.621222
ENSMUSG00000001151	Pcnt	-0.0720962	0.468014	0.615817
ENSMUSG00000001156	Mxd1	0.470528	0.000143255	0.00121873
ENSMUSG00000001157	Gmcl1	0.0732004	0.343428	0.496066
ENSMUSG00000001158	Snrnp27	0.197454	0.0167783	0.0521823
ENSMUSG00000001166	Oas1c	-0.127589	0.549388	0.686875
ENSMUSG00000001173	Ocrl	-0.0710165	0.217613	0.358664
ENSMUSG00000001175	Calm1	-0.0730303	0.0691885	0.154657
ENSMUSG00000001211	Agpat3	0.279799	5.71862e-06	0.000103913
ENSMUSG00000001227	Sema6b	-0.219827	0.110154	0.21942
ENSMUSG00000001228	Uhrf1	-0.833633	0.000132956	0.00115126
ENSMUSG00000001229	Dpp9	-0.115828	0.114509	0.225463
ENSMUSG00000001240	Ramp2	-0.627636	0.0110983	0.0379604
ENSMUSG00000001247	Lsr	-0.243663	0.353013	0.505452
ENSMUSG00000001248	Gramd1a	-0.218243	0.000250795	0.00189454
ENSMUSG00000001270	Ckb	-0.410374	1.07173e-05	0.000169073
ENSMUSG00000001280	Sp1	-0.119283	0.0149594	0.047804
ENSMUSG00000001285	Myg1	0.0418082	0.625018	0.746059
ENSMUSG00000001288	Rarg	-0.273141	0.00142005	0.00739763
ENSMUSG00000001289	Pfdn5	0.0360313	0.443773	0.592769
ENSMUSG00000001300	Efnb2	-0.449671	3.65202e-05	0.000425848
ENSMUSG00000001305	Rrp15	0.0040829	0.968281	0.982363
ENSMUSG00000001313	Rnd2	-0.376402	0.00805967	0.0294573
ENSMUSG00000001323	Srr	0.207803	0.00261062	0.0119712
ENSMUSG00000001333	Sync	0.040646	0.887613	0.933738
ENSMUSG00000001348	Acp5	0.294976	0.083552	0.177585
ENSMUSG00000001349	Cnn1	-1.05167	0.000770694	0.00461582
ENSMUSG00000001366	Fbxo9	0.249872	0.00231347	0.0108696
ENSMUSG00000001376	Vps50	0.0379794	0.525911	0.666862
ENSMUSG00000001380	Hars	-0.026343	0.59679	0.725362
ENSMUSG00000001383	Zmat2	0.078115	0.145138	0.268784
ENSMUSG00000001403	Ube2c	-0.175961	0.53333	0.673479
ENSMUSG00000001415	Smg5	0.0445197	0.334368	0.486924
ENSMUSG00000001416	Cct3	0.00405639	0.912026	0.947824
ENSMUSG00000001418	Glmp	-0.13278	0.0277188	0.0767998
ENSMUSG00000001419	Mef2d	0.095843	0.0529516	0.126637
ENSMUSG00000001420	Tmem79	0.697326	0.0045484	0.0185462
ENSMUSG00000001424	Snd1	-0.17784	0.00047461	0.00313251
ENSMUSG00000001435	Col18a1	-0.372046	0.000354111	0.00248218
ENSMUSG00000001436	Slc19a1	0.445811	0.000148629	0.00125513
ENSMUSG00000001440	Kpnb1	-0.178051	0.000244299	0.00185245
ENSMUSG00000001441	Npepps	0.0614065	0.15862	0.286476
ENSMUSG00000001445	Mrpl10	0.315126	2.82697e-05	0.000350065
ENSMUSG00000001467	Cyp51	0.255249	1.3801e-05	0.000202967
ENSMUSG00000001472	Tcf25	0.00485857	0.900433	0.940773
ENSMUSG00000001473	Tubb6	-0.291861	0.000874482	0.00508741
ENSMUSG00000001482	Def8	0.0807027	0.160269	0.288611
ENSMUSG00000001493	Meox1	0.442504	0.318477	0.471877
ENSMUSG00000001497	Pax9	-0.422942	0.0876884	0.184133
ENSMUSG00000001504	Irx2	-0.0550251	0.364663	0.516784
ENSMUSG00000001506	Col1a1	-0.558674	6.8137e-09	1.16304e-06
ENSMUSG00000001507	Itga3	0.499516	0.00574687	0.0224188
ENSMUSG00000001517	Foxm1	-0.419759	0.0147787	0.0473963
ENSMUSG00000001518	Itfg2	0.275324	0.0243586	0.0695064
ENSMUSG00000001520	Nrip2	0.494694	0.142348	0.265209
ENSMUSG00000001521	Tulp3	-0.253174	0.000634311	0.00396013
ENSMUSG00000001524	Gtf2h4	0.0720872	0.430382	0.57961
ENSMUSG00000001525	Tubb5	-0.21922	0.000239342	0.0018236
ENSMUSG00000001542	Ell2	0.480634	1.82414e-06	4.49169e-05
ENSMUSG00000001552	Jup	-0.171859	0.111603	0.221478
ENSMUSG00000001555	Fkbp10	-0.45357	8.52698e-07	2.56446e-05
ENSMUSG00000001558	Klhl10	0.634737	0.305865	0.458055
ENSMUSG00000001569	Nom1	0.0685706	0.192183	0.328599
ENSMUSG00000001576	Ergic1	-0.0898571	0.0831716	0.176871
ENSMUSG00000001604	Tcea3	-0.682188	0.000193644	0.00154348
ENSMUSG00000001627	Ifrd1	0.298107	0.00173284	0.00862925
ENSMUSG00000001630	Stk38l	0.0827186	0.287546	0.43932
ENSMUSG00000001632	Brpf1	0.0244673	0.647178	0.762854
ENSMUSG00000001642	Akr1b3	-0.0525155	0.325816	0.479604
ENSMUSG00000001656	Hoxc11	0.230116	0.665816	0.777625
ENSMUSG00000001657	Hoxc8	0.110158	0.144899	0.268526
ENSMUSG00000001661	Hoxc6	-0.124812	0.28575	0.437649
ENSMUSG00000001663	Gstt1	-0.459312	0.00471655	0.0191104
ENSMUSG00000001665	Gstt3	-0.215729	0.0347813	0.0921052
ENSMUSG00000001666	Ddt	0.585546	6.31586e-07	2.05554e-05
ENSMUSG00000001670	Tat	1.28389	0.0457438	0.113722
ENSMUSG00000001674	Ddx18	0.0220684	0.686092	0.79368
ENSMUSG00000001687	Ubl3	0.203085	0.00342671	0.0147879
ENSMUSG00000001700	Gramd3	0.0698659	0.36688	0.518915
ENSMUSG00000001707	Eef1e1	-0.00377775	0.966422	0.981221
ENSMUSG00000001729	Akt1	-0.333072	5.20785e-05	0.000558556
ENSMUSG00000001739	Cldn15	-0.14803	0.151748	0.277504
ENSMUSG00000001741	Il16	-0.544792	0.00109547	0.00607144
ENSMUSG00000001750	Tcirg1	-0.260587	0.000706449	0.00432467
ENSMUSG00000001751	Naglu	-0.383513	1.52792e-05	0.000218694
ENSMUSG00000001755	Coasy	0.397971	7.76639e-05	0.000759518
ENSMUSG00000001761	Smo	-0.19989	0.00112428	0.00618868
ENSMUSG00000001763	Tspan33	0.438149	0.147853	0.27249
ENSMUSG00000001767	Crnkl1	-0.152924	0.0597443	0.138646
ENSMUSG00000001768	Rin2	0.145284	0.00224933	0.0106274
ENSMUSG00000001773	Folh1	-1.13933	3.39446e-11	3.02579e-08
ENSMUSG00000001774	Chordc1	0.035756	0.492344	0.638407
ENSMUSG00000001783	Rtcb	-0.0277969	0.54476	0.683078
ENSMUSG00000001785	Pwp1	-0.0483876	0.479413	0.626297
ENSMUSG00000001786	Fbxo7	-0.157583	0.0838863	0.178225
ENSMUSG00000001794	Capns1	0.0111547	0.812331	0.884351
ENSMUSG00000001802	Lrp3	0.24412	0.0294527	0.0804235
ENSMUSG00000001827	Folr1	0.585787	0.0149571	0.047804
ENSMUSG00000001829	Clpb	0.300337	8.91391e-05	0.000838357
ENSMUSG00000001833	2022-09-07	-0.0928338	0.0295788	0.080713
ENSMUSG00000001844	Zdhhc4	-0.0524981	0.507928	0.651028
ENSMUSG00000001847	Rac1	-0.110698	0.0171621	0.0531286
ENSMUSG00000001855	Nup214	-0.0700416	0.206314	0.345363
ENSMUSG00000001864	Aif1l	-0.87034	0.000718926	0.0043824
ENSMUSG00000001870	Ltbp1	-0.214154	0.00965752	0.0339664
ENSMUSG00000001891	Ugp2	0.151978	0.00479416	0.0193515
ENSMUSG00000001909	Trmt1	0.0885991	0.199021	0.337699
ENSMUSG00000001910	Nacc1	-0.0025659	0.956761	0.9753
ENSMUSG00000001911	Nfix	-0.372793	1.57241e-05	0.000224062
ENSMUSG00000001918	Slc1a5	0.119521	0.0144516	0.0466365
ENSMUSG00000001924	Uba1	-0.0847622	0.0284748	0.0782728
ENSMUSG00000001930	Vwf	-0.0989865	0.762456	0.848436
ENSMUSG00000001942	Siae	0.176774	0.0242127	0.0692378
ENSMUSG00000001948	Spa17	1.02989	0.0665861	0.150518
ENSMUSG00000001962	Fam50a	0.0903135	0.154337	0.280668
ENSMUSG00000001964	Emd	-0.183828	0.0232648	0.0671979
ENSMUSG00000001983	Taco1	0.504655	6.768e-05	0.000682185
ENSMUSG00000001986	Gria3	-0.445598	9.33104e-07	2.71718e-05
ENSMUSG00000001995	Sipa1l2	-0.130748	0.086229	0.181557
ENSMUSG00000001998	Ap4e1	-0.0454929	0.604542	0.731422
ENSMUSG00000001999	Blvra	0.207901	0.00551094	0.0216511
ENSMUSG00000002006	Pdzd4	-0.157202	0.262389	0.411822
ENSMUSG00000002010	Idh3g	0.356055	1.60911e-05	0.000227273
ENSMUSG00000002014	Ssr4	-0.193315	0.00644384	0.024617
ENSMUSG00000002015	Bcap31	0.389716	2.38503e-07	1.09342e-05
ENSMUSG00000002017	Fam98a	0.00625917	0.893028	0.93688
ENSMUSG00000002020	Ltbp2	-0.269697	0.000356875	0.00249502
ENSMUSG00000002028	Kmt2a	-0.066247	0.23894	0.384251
ENSMUSG00000002031	Ift46	-0.0789523	0.17741	0.31103
ENSMUSG00000002032	Tmem25	-0.207371	0.584883	0.715715
ENSMUSG00000002043	Trappc6a	0.374178	0.00141164	0.0073562
ENSMUSG00000002052	Supt6	0.0256767	0.599091	0.727056
ENSMUSG00000002055	Spag5	-1.04193	0.000463587	0.00307239
ENSMUSG00000002058	Unc119	0.181944	0.015769	0.0497863
ENSMUSG00000002059	Rab34	0.0672174	0.167272	0.298092
ENSMUSG00000002064	Sdf2	-0.0440162	0.491614	0.637949
ENSMUSG00000002068	Ccne1	-0.0793162	0.42335	0.572737
ENSMUSG00000002083	Bbc3	-0.0487616	0.699599	0.80357
ENSMUSG00000002102	Psmc3	-0.0362808	0.348821	0.501292
ENSMUSG00000002103	Acp2	-0.0316677	0.504743	0.648147
ENSMUSG00000002104	Rapsn	-0.60191	0.246675	0.393781
ENSMUSG00000002105	Slc39a13	-0.164599	0.0113616	0.0386854
ENSMUSG00000002107	Celf2	0.00513157	0.896553	0.939043
ENSMUSG00000002108	Nr1h3	0.397623	1.66163e-05	0.000231833
ENSMUSG00000002109	Ddb2	0.123032	0.300121	0.452027
ENSMUSG00000002111	Spi1	-0.394559	8.81506e-05	0.000832872
ENSMUSG00000002129	Sf3a1	-0.19174	0.00304918	0.0135486
ENSMUSG00000002147	Stat6	0.0137427	0.774486	0.857423
ENSMUSG00000002205	Vrk3	-0.0122568	0.855428	0.913196
ENSMUSG00000002210	Smg9	-0.363703	0.00395563	0.01662
ENSMUSG00000002221	Paxip1	-0.197009	0.0299443	0.0814472
ENSMUSG00000002222	Rmnd5a	0.0387134	0.406927	0.556985
ENSMUSG00000002227	Mov10	-0.359409	0.00189068	0.00927137
ENSMUSG00000002233	Rhoc	-0.0209279	0.670652	0.781396
ENSMUSG00000002249	Tead3	-0.185265	0.00888915	0.0318291
ENSMUSG00000002250	Ppard	0.267648	0.000659645	0.00409182
ENSMUSG00000002257	Def6	-0.280826	0.0221261	0.0645948
ENSMUSG00000002265	Peg3	-0.325072	2.1876e-05	0.000284211
ENSMUSG00000002266	Zim1	-0.550138	2.6767e-07	1.16082e-05
ENSMUSG00000002274	Metrn	-0.474253	0.00151114	0.00776874
ENSMUSG00000002279	Lmf1	0.247684	0.00807573	0.0295039
ENSMUSG00000002280	Narfl	0.175081	0.0102403	0.0355873
ENSMUSG00000002289	Angptl4	0.432343	1.66522e-06	4.20762e-05
ENSMUSG00000002297	Dbf4	-0.201582	0.0879842	0.184464
ENSMUSG00000002307	Daxx	0.114422	0.0811627	0.173657
ENSMUSG00000002308	Cd320	0.244804	0.00415662	0.0172601
ENSMUSG00000002319	Ipo4	-0.199127	0.00194417	0.00948728
ENSMUSG00000002320	Tm9sf1	-0.151374	0.00784132	0.028797
ENSMUSG00000002325	Irf9	-0.0892274	0.262889	0.412399
ENSMUSG00000002326	Gmpr2	0.0584509	0.36598	0.517963
ENSMUSG00000002329	Mdp1	0.115682	0.100975	0.205263
ENSMUSG00000002332	Dhrs1	-0.0139096	0.759668	0.84645
ENSMUSG00000002341	Ncan	0.226799	0.164619	0.294766
ENSMUSG00000002342	Tmem161a	0.0918372	0.154054	0.280313
ENSMUSG00000002343	Armc6	-0.135843	0.174272	0.306769
ENSMUSG00000002345	Borcs8	0.226422	0.010515	0.0363371
ENSMUSG00000002346	Slc25a42	0.533936	5.91083e-06	0.000106322
ENSMUSG00000002365	Snx9	-0.192208	0.00430451	0.0177191
ENSMUSG00000002372	Ranbp3	-0.144718	0.0116435	0.0393555
ENSMUSG00000002379	Ndufa11	0.274838	0.000869941	0.00507202
ENSMUSG00000002393	Nr2f6	-0.107265	0.33577	0.488258
ENSMUSG00000002395	Use1	-0.0615571	0.245607	0.392507
ENSMUSG00000002396	Ocel1	-0.192831	0.0998055	0.203376
ENSMUSG00000002409	Dyrk1b	0.242955	0.00777498	0.0286057
ENSMUSG00000002413	Braf	-0.0299072	0.609897	0.735443
ENSMUSG00000002416	Ndufb2	0.312946	0.000551151	0.00352321
ENSMUSG00000002428	Hltf	-0.0213566	0.720831	0.817945
ENSMUSG00000002455	Prpf6	0.0572057	0.205063	0.34406
ENSMUSG00000002458	Rgs19	-0.121429	0.097571	0.19971
ENSMUSG00000002475	Abhd3	1.00129	2.85949e-06	6.29363e-05
ENSMUSG00000002477	Snrpd1	0.147678	0.0562715	0.132545
ENSMUSG00000002486	Tchp	-0.136957	0.223443	0.366317
ENSMUSG00000002489	Tiam1	-0.177312	0.0584964	0.13648
ENSMUSG00000002496	Tsc2	0.00716284	0.864291	0.918989
ENSMUSG00000002504	Slc9a3r2	-0.133952	0.0857565	0.181024
ENSMUSG00000002524	Puf60	-0.127189	0.0164994	0.0515345
ENSMUSG00000002546	Golga2	0.0817617	0.0643364	0.146839
ENSMUSG00000002550	Uck1	0.610843	2.56431e-09	6.63619e-07
ENSMUSG00000002578	Ikzf4	-0.227293	0.207159	0.346344
ENSMUSG00000002580	Mien1	0.410868	9.69263e-05	0.000896955
ENSMUSG00000002602	Axl	-0.280439	2.08641e-05	0.000273054
ENSMUSG00000002603	Tgfb1	-0.297184	0.00133235	0.00702749
ENSMUSG00000002608	Ccdc97	0.0409897	0.472773	0.620249
ENSMUSG00000002617	Zfp40	0.149597	0.157719	0.285299
ENSMUSG00000002625	Akap8l	0.14954	0.0205614	0.0610715
ENSMUSG00000002635	Pdcd2l	0.195773	0.119846	0.233423
ENSMUSG00000002658	Gtf2f1	0.0844046	0.151292	0.276983
ENSMUSG00000002660	Clpp	0.361514	2.67925e-05	0.000335063
ENSMUSG00000002661	Alkbh7	-0.098991	0.563473	0.698842
ENSMUSG00000002668	Dennd1c	-0.324593	0.0508057	0.12286
ENSMUSG00000002679	Med6	0.150211	0.123176	0.238094
ENSMUSG00000002688	Prkd1	0.357386	0.000689239	0.00424035
ENSMUSG00000002699	Lcp2	-0.407655	0.0016234	0.00820392
ENSMUSG00000002718	Cse1l	-0.156958	0.00475069	0.0192341
ENSMUSG00000002728	Naa20	0.190141	0.00244625	0.011358
ENSMUSG00000002731	Prkra	0.0908437	0.297615	0.449773
ENSMUSG00000002732	Fkbp7	-0.0605745	0.438481	0.587558
ENSMUSG00000002733	Plekha3	-0.00606367	0.906083	0.944235
ENSMUSG00000002741	Ykt6	0.00616155	0.87946	0.928412
ENSMUSG00000002748	Baz1b	-0.0384436	0.342573	0.495187
ENSMUSG00000002763	Pex6	0.255019	0.00102083	0.00575315
ENSMUSG00000002767	Mrpl2	0.210727	0.0143724	0.0464557
ENSMUSG00000002768	Mea1	0.0865517	0.158216	0.286024
ENSMUSG00000002771	Grin2d	-0.113978	0.61142	0.736327
ENSMUSG00000002778	Kdelr1	-0.173539	0.0165088	0.0515437
ENSMUSG00000002781	Tmem143	0.422649	7.72572e-05	0.000757234
ENSMUSG00000002797	Ggct	0.00543535	0.969302	0.982653
ENSMUSG00000002799	Jag2	0.279721	0.279608	0.430754
ENSMUSG00000002803	Btbd6	0.352167	0.00897129	0.0320221
ENSMUSG00000002804	Nudt14	0.213495	0.21015	0.349922
ENSMUSG00000002808	Epdr1	-0.425611	0.000242796	0.00184716
ENSMUSG00000002812	Flii	-0.0320144	0.457317	0.605899
ENSMUSG00000002814	Top3a	-0.215446	0.0728828	0.160809
ENSMUSG00000002820	Atg4d	0.340517	0.0019743	0.00960804
ENSMUSG00000002825	Qtrt1	-0.0668947	0.578132	0.710434
ENSMUSG00000002831	Plin4	0.704524	1.43295e-07	7.73475e-06
ENSMUSG00000002833	Hdgfl2	-0.209957	0.00189253	0.00927504
ENSMUSG00000002835	Chaf1a	-0.365632	0.0123838	0.0414474
ENSMUSG00000002844	Adprh	-0.171801	0.00304561	0.0135375
ENSMUSG00000002845	Tmem39a	-0.234827	0.00238486	0.01113
ENSMUSG00000002846	Timmdc1	0.25524	0.0157567	0.0497671
ENSMUSG00000002847	Pla1a	-0.0362241	0.812415	0.884351
ENSMUSG00000002870	Mcm2	-0.463427	0.000151244	0.00127453
ENSMUSG00000002871	Tpra1	0.154611	0.0487771	0.119329
ENSMUSG00000002881	Nab1	0.0500284	0.28475	0.436455
ENSMUSG00000002885	Adgre5	-0.0596118	0.305053	0.457219
ENSMUSG00000002897	Il17ra	-0.338472	1.62225e-05	0.000228424
ENSMUSG00000002900	Lamb1	-0.0976634	0.129906	0.247723
ENSMUSG00000002908	Kcnn1	-0.11245	0.541711	0.680585
ENSMUSG00000002910	Arrdc2	0.18595	0.0544796	0.129308
ENSMUSG00000002944	Cd36	0.558638	1.51021e-07	7.99714e-06
ENSMUSG00000002948	Map2k7	-0.0486519	0.28968	0.441692
ENSMUSG00000002949	Timm44	0.240359	0.000245472	0.00185871
ENSMUSG00000002957	Ap2a2	-0.090031	0.0390602	0.100595
ENSMUSG00000002963	Pnkp	-0.0505006	0.476373	0.623386
ENSMUSG00000002968	Med25	0.0553958	0.475677	0.622684
ENSMUSG00000002980	Bcam	-0.0435994	0.865702	0.919819
ENSMUSG00000002981	Clptm1	0.0145079	0.741077	0.83215
ENSMUSG00000002983	Relb	-0.115954	0.338091	0.49061
ENSMUSG00000002984	Tomm40	0.454243	6.01669e-06	0.000107743
ENSMUSG00000002985	Apoe	0.0286573	0.553839	0.690842
ENSMUSG00000002992	Apoc2	-1.40817	2.01989e-07	9.82097e-06
ENSMUSG00000002996	Hbp1	0.0664456	0.114231	0.225136
ENSMUSG00000002997	Prkar2b	0.714191	1.74879e-07	8.87955e-06
ENSMUSG00000003031	Cdkn1b	0.220402	0.000952949	0.00546074
ENSMUSG00000003032	Klf4	-0.515803	2.36591e-07	1.09342e-05
ENSMUSG00000003033	Ap1m1	-0.0316502	0.605469	0.732304
ENSMUSG00000003037	Rab8a	-0.0558958	0.417882	0.567166
ENSMUSG00000003038	Hmgn2	-11.065	3.72548e-09	8.53933e-07
ENSMUSG00000003039	Fam32a	0.232638	0.000339762	0.00240471
ENSMUSG00000003062	Stard3nl	-0.281551	0.00211448	0.0101395
ENSMUSG00000003068	Stk11	0.14869	0.0335922	0.089622
ENSMUSG00000003070	Efna2	-0.192882	0.253905	0.401775
ENSMUSG00000003072	Atp5d	0.357745	5.61096e-06	0.000102537
ENSMUSG00000003099	Ppp5c	-0.0670369	0.192071	0.328512
ENSMUSG00000003119	Cdk12	0.0492508	0.41734	0.566879
ENSMUSG00000003123	Lipe	0.722691	3.35569e-07	1.36309e-05
ENSMUSG00000003131	Pafah1b2	0.0184833	0.634771	0.753544
ENSMUSG00000003134	Tbc1d8	0.123703	0.529208	0.669913
ENSMUSG00000003135	Cnot11	-0.135534	0.118963	0.232209
ENSMUSG00000003153	Slc2a3	0.675536	8.19344e-05	0.000789098
ENSMUSG00000003154	Foxj2	-0.034698	0.609754	0.735443
ENSMUSG00000003161	Sri	-0.0366255	0.46427	0.612448
ENSMUSG00000003166	Dgcr2	-0.0441816	0.389426	0.54052
ENSMUSG00000003184	Irf3	0.0108438	0.863627	0.918344
ENSMUSG00000003190	Bcl2l12	0.107355	0.582388	0.713574
ENSMUSG00000003198	Zfp959	0.102322	0.423181	0.572556
ENSMUSG00000003199	Mpnd	0.0931558	0.181518	0.31585
ENSMUSG00000003200	Sh3gl1	-0.25388	0.000295301	0.00215565
ENSMUSG00000003206	Ebi3	-0.180557	0.435318	0.584467
ENSMUSG00000003208	Yju2	0.0439695	0.748367	0.837925
ENSMUSG00000003226	Ranbp2	0.0108983	0.791724	0.869726
ENSMUSG00000003227	Edar	0.748624	0.417049	0.566745
ENSMUSG00000003228	Grk5	0.279996	0.000111373	0.000995536
ENSMUSG00000003233	Dvl3	-0.137502	0.0450813	0.112682
ENSMUSG00000003234	Abcf3	0.161534	0.00543871	0.0214355
ENSMUSG00000003235	Eif2b5	0.0151792	0.765474	0.851113
ENSMUSG00000003269	Cyth2	0.0462535	0.416442	0.566222
ENSMUSG00000003273	Car11	0.484786	0.0269164	0.0750431
ENSMUSG00000003279	Dlgap1	-0.663184	0.0632888	0.144979
ENSMUSG00000003282	Plag1	-0.201553	0.0147859	0.0474031
ENSMUSG00000003283	Hck	-0.197511	0.111489	0.221345
ENSMUSG00000003299	Mrpl4	0.286955	0.000168039	0.00138053
ENSMUSG00000003308	Keap1	0.0333568	0.476446	0.623386
ENSMUSG00000003316	Glg1	-0.178331	0.00113606	0.0062233
ENSMUSG00000003344	Btbd2	-0.0550478	0.427303	0.576917
ENSMUSG00000003345	Csnk1g2	-0.0870706	0.0703578	0.156573
ENSMUSG00000003346	Abhd17a	0.11713	0.185548	0.320982
ENSMUSG00000003348	Mob3a	-0.129571	0.0216451	0.0634722
ENSMUSG00000003352	Cacnb3	-0.176729	0.0272507	0.0757908
ENSMUSG00000003355	Fkbp11	-0.172396	0.277089	0.428321
ENSMUSG00000003360	Ddx23	0.0173759	0.692511	0.7984
ENSMUSG00000003363	Pld3	-0.288765	0.000100157	0.000919417
ENSMUSG00000003378	Grik5	0.0421521	0.701567	0.804709
ENSMUSG00000003380	Rabac1	0.112187	0.0467676	0.11554
ENSMUSG00000003382	Etv3	0.277993	0.000192714	0.00153795
ENSMUSG00000003402	Prkcsh	-0.03572	0.365564	0.517668
ENSMUSG00000003411	Rab3b	-0.380524	0.450595	0.599296
ENSMUSG00000003420	Fcgrt	-0.00169923	0.968267	0.982363
ENSMUSG00000003421	Nosip	0.127818	0.0781267	0.169032
ENSMUSG00000003423	Pih1d1	-0.046439	0.667606	0.779093
ENSMUSG00000003429	Rps11	-0.266673	0.00064505	0.00401779
ENSMUSG00000003435	Supt5	-0.113086	0.00884878	0.0317058
ENSMUSG00000003437	Paf1	-0.0256549	0.576857	0.70941
ENSMUSG00000003438	Timm50	0.194069	0.0163243	0.0511012
ENSMUSG00000003444	Med29	0.251558	0.0652181	0.148366
ENSMUSG00000003452	Bicd1	-0.0701544	0.70801	0.808945
ENSMUSG00000003458	Ncstn	-0.216116	0.00140943	0.00734948
ENSMUSG00000003464	Pex19	0.395704	3.15419e-07	1.29105e-05
ENSMUSG00000003469	Phyhip	-0.136703	0.825981	0.893352
ENSMUSG00000003477	Inmt	-1.39331	0.00528891	0.0209526
ENSMUSG00000003500	Impdh1	0.431009	3.21103e-06	6.86032e-05
ENSMUSG00000003518	Dusp3	0.187865	0.00131845	0.00696792
ENSMUSG00000003526	Prodh	1.1199	1.80243e-05	0.000244877
ENSMUSG00000003527	Ess2	0.0367163	0.681051	0.789491
ENSMUSG00000003528	Slc25a1	0.41864	9.34532e-06	0.000152639
ENSMUSG00000003531	Dgcr6	0.478985	0.000474044	0.00313005
ENSMUSG00000003534	Ddr1	-0.117194	0.0866794	0.182324
ENSMUSG00000003541	Ier3	0.218816	0.0438957	0.110224
ENSMUSG00000003545	Fosb	-1.17203	0.00838281	0.0303754
ENSMUSG00000003546	Klc4	0.0999176	0.180515	0.314508
ENSMUSG00000003549	Ercc1	-0.0382284	0.713437	0.812491
ENSMUSG00000003559	As3mt	0.389918	0.041907	0.10619
ENSMUSG00000003573	Homer3	-0.373896	0.000329668	0.00235194
ENSMUSG00000003575	Crtc1	-0.332286	0.000600677	0.00378698
ENSMUSG00000003581	Rnf215	-0.146118	0.0681297	0.153208
ENSMUSG00000003585	Sec14l2	-0.785931	0.014872	0.0476417
ENSMUSG00000003604	Aven	0.0626279	0.594909	0.723843
ENSMUSG00000003617	Cp	0.216468	0.000874822	0.00508754
ENSMUSG00000003623	Crot	0.208575	0.00537606	0.0212356
ENSMUSG00000003644	Rps6ka1	-0.0860751	0.182316	0.316964
ENSMUSG00000003660	Snrnp200	-0.0145848	0.688576	0.795636
ENSMUSG00000003662	Ciao1	0.143303	0.0104495	0.0361888
ENSMUSG00000003665	Has1	-1.56667	0.0056536	0.0221249
ENSMUSG00000003680	Taf6l	-0.105287	0.445251	0.594107
ENSMUSG00000003721	Insig2	0.333378	1.95425e-05	0.000260215
ENSMUSG00000003731	Kpna6	0.140726	0.00256254	0.011798
ENSMUSG00000003746	Man1a	-0.422832	9.13384e-05	0.000855531
ENSMUSG00000003752	Itpkc	-0.18757	0.056661	0.133264
ENSMUSG00000003762	Coq8b	0.438399	0.00233611	0.0109471
ENSMUSG00000003778	Brd8	-0.194616	0.00131839	0.00696792
ENSMUSG00000003779	Kif20a	-0.420434	0.0538061	0.128184
ENSMUSG00000003808	Farsa	0.122464	0.0411179	0.104648
ENSMUSG00000003809	Gcdh	0.379248	0.000238329	0.00181749
ENSMUSG00000003810	Mast2	-0.11646	0.0366047	0.0957019
ENSMUSG00000003812	Dnase2a	-0.250109	0.0126201	0.0420712
ENSMUSG00000003813	Rad23a	0.119908	0.0199555	0.059725
ENSMUSG00000003814	Calr	-0.126664	0.0164559	0.0514288
ENSMUSG00000003824	Syce2	-0.40488	0.232996	0.377275
ENSMUSG00000003847	Nfat5	-0.159212	0.00532109	0.0210547
ENSMUSG00000003848	Nob1	-0.0912468	0.297721	0.449808
ENSMUSG00000003849	Nqo1	-0.0246389	0.827041	0.893896
ENSMUSG00000003863	Ppfia3	0.629172	0.0396457	0.101795
ENSMUSG00000003865	Gys1	0.641852	2.80971e-06	6.20107e-05
ENSMUSG00000003868	Ruvbl2	0.00271064	0.974268	0.985732
ENSMUSG00000003873	Bax	-0.333615	5.80159e-05	0.000609205
ENSMUSG00000003882	Il7r	0.654051	0.252366	0.400081
ENSMUSG00000003923	Tfam	0.178211	0.0199081	0.0596387
ENSMUSG00000003929	Zfp81	0.133569	0.349623	0.502065
ENSMUSG00000003934	Efnb3	-0.854986	0.0800317	0.17204
ENSMUSG00000003948	Mmd	0.483259	3.45564e-08	2.96073e-06
ENSMUSG00000003949	Hlf	-0.16584	0.318383	0.471825
ENSMUSG00000003955	Fam162a	0.405722	7.11689e-05	0.000709258
ENSMUSG00000003970	Rpl8	-0.296884	9.90292e-06	0.000158734
ENSMUSG00000003992	Ssbp2	-0.212637	0.0140958	0.0457682
ENSMUSG00000004018	Fancl	0.113757	0.433888	0.583011
ENSMUSG00000004032	Gstm5	-0.000119164	0.99866	0.998972
ENSMUSG00000004035	Gstm7	-0.00110204	0.995636	0.99767
ENSMUSG00000004040	Stat3	-0.230327	0.000107952	0.000971443
ENSMUSG00000004043	Stat5a	0.358086	8.16943e-05	0.000787258
ENSMUSG00000004044	Cavin1	0.21928	0.000107927	0.000971443
ENSMUSG00000004054	Map3k11	-0.240454	0.00559284	0.0219192
ENSMUSG00000004056	Akt2	0.223811	4.32372e-05	0.000482434
ENSMUSG00000004069	Dnaja3	0.401002	2.04247e-06	4.88098e-05
ENSMUSG00000004070	Hmox2	0.00667155	0.888709	0.934242
ENSMUSG00000004071	Cdip1	0.288219	2.06531e-05	0.000270735
ENSMUSG00000004085	Map3k20	-0.0133371	0.786695	0.866693
ENSMUSG00000004096	Cwc15	0.114319	0.0651026	0.148187
ENSMUSG00000004098	Col5a3	-0.119793	0.0700548	0.156092
ENSMUSG00000004099	Dnmt1	-0.338262	8.81073e-05	0.000832872
ENSMUSG00000004100	Ppan	-0.289762	0.00236085	0.0110437
ENSMUSG00000004105	Angptl2	0.107852	0.0146135	0.0470264
ENSMUSG00000004110	Cacna1e	-0.792783	1.64725e-05	0.000230631
ENSMUSG00000004113	Cacna1b	-0.156358	0.68762	0.794932
ENSMUSG00000004127	Trmt10a	0.269241	0.0149521	0.047804
ENSMUSG00000004151	Etv1	-0.431682	0.00030664	0.00221771
ENSMUSG00000004187	Kifc2	0.0676772	0.646559	0.762573
ENSMUSG00000004207	Psap	-0.103606	0.00764974	0.0282356
ENSMUSG00000004221	Ikbkg	0.167704	0.00404493	0.0168928
ENSMUSG00000004233	Wars2	0.115638	0.146376	0.270576
ENSMUSG00000004263	Atn1	-0.0146888	0.832651	0.89748
ENSMUSG00000004264	Phb2	0.214573	0.00030664	0.00221771
ENSMUSG00000004266	Ptpn6	-0.268722	0.00224307	0.010604
ENSMUSG00000004267	Eno2	-0.211299	0.0448329	0.112205
ENSMUSG00000004268	Emg1	-0.0572869	0.332447	0.485537
ENSMUSG00000004270	Lpcat3	0.290389	5.64445e-06	0.000102915
ENSMUSG00000004285	Atp6v1f	0.00891156	0.884902	0.93195
ENSMUSG00000004317	Clcn5	-0.2949	2.4582e-05	0.000311792
ENSMUSG00000004319	Clcn3	0.0975652	0.126563	0.243129
ENSMUSG00000004328	Hif3a	-0.189172	0.00107616	0.00598924
ENSMUSG00000004347	Pde1c	-1.22686	0.0130868	0.0433123
ENSMUSG00000004356	Utp20	-0.0589193	0.223085	0.365926
ENSMUSG00000004360	9330159F19Rik	0.141385	0.418513	0.56758
ENSMUSG00000004364	Cul3	0.0616036	0.184828	0.320155
ENSMUSG00000004371	Il11	-0.706363	0.0604315	0.139735
ENSMUSG00000004383	Large1	-0.218648	0.000807897	0.00478505
ENSMUSG00000004393	Ddx56	0.0885626	0.191679	0.328053
ENSMUSG00000004394	Tmed4	0.0506395	0.334767	0.487321
ENSMUSG00000004415	Col26a1	-0.777906	0.0500611	0.121532
ENSMUSG00000004446	Bid	0.235116	0.00883573	0.0316732
ENSMUSG00000004451	Ralb	-0.206968	0.00347821	0.0149619
ENSMUSG00000004455	Ppp1cc	-0.23115	7.78392e-05	0.000760152
ENSMUSG00000004460	Dnajb11	-0.100416	0.0801351	0.172196
ENSMUSG00000004462	Tbccd1	0.0429769	0.496123	0.641597
ENSMUSG00000004473	Clec11a	-0.593833	0.0004879	0.00319525
ENSMUSG00000004500	Zfp324	0.169737	0.0779362	0.168688
ENSMUSG00000004508	Gab2	-0.133045	0.0174784	0.0539309
ENSMUSG00000004530	Coro1c	-0.12631	0.0335575	0.0895655
ENSMUSG00000004535	Tax1bp1	0.0887557	0.0274808	0.0762458
ENSMUSG00000004558	Ndrg2	0.0901939	0.0609878	0.140758
ENSMUSG00000004561	Mettl17	0.0999914	0.308862	0.461423
ENSMUSG00000004562	Arhgef40	-0.492169	2.17656e-06	5.13696e-05
ENSMUSG00000004565	Pnpla6	0.151046	0.058807	0.137018
ENSMUSG00000004567	Mcoln1	-0.00587769	0.929234	0.958061
ENSMUSG00000004568	Arhgef18	0.142583	0.0192229	0.0579214
ENSMUSG00000004591	Pkn2	0.0237805	0.625972	0.746681
ENSMUSG00000004609	Cd33	-0.281646	0.00127757	0.00681017
ENSMUSG00000004610	Etfb	0.444078	3.96886e-07	1.5126e-05
ENSMUSG00000004626	Stxbp2	0.447975	1.7929e-05	0.000244617
ENSMUSG00000004631	Sgce	0.207865	0.00171943	0.00857579
ENSMUSG00000004633	Chn2	-0.352599	0.188537	0.324394
ENSMUSG00000004637	Wwox	0.334986	0.00345631	0.0148916
ENSMUSG00000004642	Slbp	-0.0833241	0.326518	0.480244
ENSMUSG00000004655	Aqp1	0.122003	0.0902896	0.188142
ENSMUSG00000004661	Arid3b	-0.184726	0.292755	0.444769
ENSMUSG00000004665	Cnn2	0.00867713	0.880693	0.929332
ENSMUSG00000004667	Polr2e	0.0671648	0.232244	0.376514
ENSMUSG00000004677	Myo9b	-0.287528	1.03787e-05	0.000164714
ENSMUSG00000004698	Hdac9	-0.388741	0.00370809	0.0157732
ENSMUSG00000004707	Ly9	-0.194392	0.115977	0.227458
ENSMUSG00000004709	Cd244a	-0.680778	0.0760964	0.16578
ENSMUSG00000004730	Adgre1	-0.432567	3.74179e-07	1.4679e-05
ENSMUSG00000004748	Mtfp1	0.633958	0.000175146	0.00142795
ENSMUSG00000004768	Rab23	-0.239381	0.00203929	0.00984665
ENSMUSG00000004771	Rab11a	-0.0772824	0.10097	0.205263
ENSMUSG00000004788	Eif2b2	0.166845	0.0399493	0.102361
ENSMUSG00000004789	Dlst	0.361878	2.23123e-06	5.23393e-05
ENSMUSG00000004791	Pgf	-0.0739648	0.788898	0.867869
ENSMUSG00000004798	Ulk2	0.00846842	0.85588	0.913557
ENSMUSG00000004815	Dgkq	0.0723489	0.285266	0.437045
ENSMUSG00000004837	Grap	0.314815	0.0482813	0.118433
ENSMUSG00000004843	Chmp2b	-0.0758161	0.320346	0.473847
ENSMUSG00000004846	Plod3	-0.209733	0.000154038	0.00128945
ENSMUSG00000004849	Ap1s1	0.0320153	0.521876	0.663457
ENSMUSG00000004864	Mapk13	-0.219038	0.474522	0.621781
ENSMUSG00000004865	Srpk1	0.0415148	0.358376	0.510716
ENSMUSG00000004872	Pax3	-2.03639	0.00112164	0.00618423
ENSMUSG00000004880	Lbr	-0.179829	0.0250418	0.0709008
ENSMUSG00000004885	Crabp2	-1.51534	6.22351e-08	4.47786e-06
ENSMUSG00000004891	Nes	-1.14714	1.22921e-08	1.5605e-06
ENSMUSG00000004892	Bcan	-0.765592	0.0996328	0.203101
ENSMUSG00000004895	Prcc	0.184095	0.00698964	0.0263072
ENSMUSG00000004896	Rrnad1	0.0103926	0.903145	0.942428
ENSMUSG00000004897	Hdgf	0.0673722	0.167281	0.298092
ENSMUSG00000004902	Slc25a18	-1.4537	0.000969361	0.00552595
ENSMUSG00000004929	Thop1	-0.0475952	0.575179	0.708106
ENSMUSG00000004931	Apba3	0.109788	0.228924	0.372595
ENSMUSG00000004933	Matk	0.0337543	0.956165	0.97491
ENSMUSG00000004934	Pias4	0.103377	0.333676	0.486358
ENSMUSG00000004936	Map2k1	0.0820682	0.0659609	0.149547
ENSMUSG00000004937	Sgta	0.177289	0.0175104	0.054009
ENSMUSG00000004945	Tmem242	0.116631	0.0578634	0.135358
ENSMUSG00000004947	Dtx2	0.3945	0.000705127	0.00431823
ENSMUSG00000004951	Hspb1	0.136261	0.0555832	0.131268
ENSMUSG00000004952	Rasa4	0.189536	0.0268998	0.0750099
ENSMUSG00000004980	Hnrnpa2b1	-0.00490776	0.890975	0.935521
ENSMUSG00000004994	Ccdc130	0.379413	0.00461191	0.0187479
ENSMUSG00000004996	Mri1	-0.00642988	0.956613	0.975211
ENSMUSG00000005034	Prkacb	-0.0262818	0.550152	0.687529
ENSMUSG00000005043	Sgsh	-0.120698	0.076007	0.16571
ENSMUSG00000005045	Chd5	0.27409	0.605187	0.732073
ENSMUSG00000005054	Cstb	0.109131	0.045717	0.113673
ENSMUSG00000005057	Sh2b2	0.882618	9.93431e-07	2.86674e-05
ENSMUSG00000005069	Pex5	0.216054	0.000553995	0.00353574
ENSMUSG00000005078	Jkamp	0.146427	0.0232794	0.0672278
ENSMUSG00000005087	Cd44	-0.156416	0.0135817	0.0445276
ENSMUSG00000005089	Slc1a2	-0.4846	0.00282336	0.0127393
ENSMUSG00000005102	Eif2ak4	0.0838872	0.244041	0.390588
ENSMUSG00000005103	Wdr1	-0.225452	5.07366e-05	0.000547519
ENSMUSG00000005107	Slc2a9	0.248216	0.0345729	0.0917198
ENSMUSG00000005124	Ccn4	-0.433516	1.64726e-05	0.000230631
ENSMUSG00000005125	Ndrg1	0.0747129	0.124166	0.239654
ENSMUSG00000005131	4930550C14Rik	0.277048	0.447214	0.595744
ENSMUSG00000005142	Man2b1	-0.369531	1.25819e-05	0.00019094
ENSMUSG00000005148	Klf5	-0.068665	0.473074	0.620593
ENSMUSG00000005150	Wdr83	0.122078	0.200095	0.338985
ENSMUSG00000005161	Prdx2	-0.157756	0.00350418	0.0150454
ENSMUSG00000005198	Polr2a	-0.0741809	0.0905908	0.188599
ENSMUSG00000005204	Senp3	-0.10266	0.0749736	0.164024
ENSMUSG00000005220	Corin	-0.357421	0.564095	0.699236
ENSMUSG00000005225	Plekha8	-0.11062	0.198626	0.337351
ENSMUSG00000005233	Spc25	0.209664	0.201143	0.340224
ENSMUSG00000005237	Dnah2	1.01593	0.0805768	0.172795
ENSMUSG00000005262	Ufd1	0.319009	5.53672e-05	0.000585994
ENSMUSG00000005267	Zfp287	-0.0214214	0.898649	0.940023
ENSMUSG00000005268	Prlr	0.35754	0.000515002	0.00334002
ENSMUSG00000005299	Letm1	0.451406	4.97238e-07	1.7631e-05
ENSMUSG00000005312	Ubqln1	0.351389	9.28409e-05	0.000867073
ENSMUSG00000005338	Cadm3	-1.16016	5.04508e-08	3.86312e-06
ENSMUSG00000005354	Txn2	0.152238	0.0031617	0.0139252
ENSMUSG00000005357	Slc1a6	0.273842	0.231443	0.375556
ENSMUSG00000005360	Slc1a3	0.530684	9.75097e-05	0.000901754
ENSMUSG00000005362	Crbn	0.318042	8.34204e-05	0.00079957
ENSMUSG00000005370	Msh6	-0.0308066	0.570227	0.704819
ENSMUSG00000005371	Fbxo11	-0.0286652	0.608232	0.734269
ENSMUSG00000005373	Mlxipl	0.56011	3.91945e-07	1.50809e-05
ENSMUSG00000005374	Tbl2	0.101306	0.070451	0.156693
ENSMUSG00000005378	Bud23	-0.0565401	0.465322	0.613383
ENSMUSG00000005397	Nid1	-0.166831	0.000410524	0.00278986
ENSMUSG00000005410	Mcm5	-0.586894	0.000695478	0.00426728
ENSMUSG00000005413	Hmox1	0.324182	0.000695461	0.00426728
ENSMUSG00000005417	Mprip	-0.0484512	0.191322	0.327616
ENSMUSG00000005442	Cic	-0.220024	0.00169177	0.00846147
ENSMUSG00000005447	Pafah1b3	0.0517265	0.62323	0.744636
ENSMUSG00000005465	Il27ra	-0.0742853	0.722418	0.819165
ENSMUSG00000005469	Prkaca	0.40971	1.56471e-06	4.04931e-05
ENSMUSG00000005470	Asf1b	0.129956	0.378084	0.529628
ENSMUSG00000005481	Ddx39	-0.0959315	0.247149	0.394224
ENSMUSG00000005483	Dnajb1	0.0279115	0.637402	0.754924
ENSMUSG00000005501	Usp40	0.0125575	0.793622	0.871155
ENSMUSG00000005505	Kbtbd4	-0.121987	0.0929186	0.192074
ENSMUSG00000005506	Celf1	-0.0137414	0.724998	0.820815
ENSMUSG00000005510	Ndufs3	0.377861	8.35516e-06	0.000139644
ENSMUSG00000005514	Por	0.425129	5.58003e-06	0.00010209
ENSMUSG00000005533	Igf1r	0.125619	0.0206767	0.0613344
ENSMUSG00000005534	Insr	0.280543	6.46173e-05	0.000659952
ENSMUSG00000005566	Trim28	-0.248643	0.000413399	0.00280702
ENSMUSG00000005575	Ube2m	0.164491	0.00359532	0.0153668
ENSMUSG00000005580	Adcy9	0.0333984	0.70874	0.809419
ENSMUSG00000005583	Mef2c	-0.364422	0.000907622	0.00523653
ENSMUSG00000005609	Ctr9	0.0203153	0.636813	0.754745
ENSMUSG00000005610	Eif4g2	-0.0423309	0.225995	0.369481
ENSMUSG00000005611	Mrvi1	-0.240209	0.180531	0.314508
ENSMUSG00000005615	Pcyt1a	0.0567509	0.199246	0.33801
ENSMUSG00000005621	Zfp592	-0.0673334	0.148925	0.273836
ENSMUSG00000005625	Psmd4	0.267263	2.30498e-05	0.000297295
ENSMUSG00000005656	Snx6	-0.224453	0.00122678	0.00658538
ENSMUSG00000005667	Mthfd2	0.274106	0.00285871	0.012859
ENSMUSG00000005672	Kit	0.0578032	0.859093	0.915438
ENSMUSG00000005674	Tomm40l	0.364749	2.71974e-05	0.000339487
ENSMUSG00000005682	Pan2	-0.0847969	0.241752	0.387813
ENSMUSG00000005683	Cs	0.595318	7.07133e-09	1.19431e-06
ENSMUSG00000005686	Ampd3	0.287926	0.000310821	0.00224141
ENSMUSG00000005687	Bcas2	-0.0408581	0.477501	0.624664
ENSMUSG00000005698	Ctcf	-0.170411	0.00337611	0.0146168
ENSMUSG00000005699	Pard6a	0.252605	0.0811242	0.173598
ENSMUSG00000005718	Tfap4	0.0958459	0.465816	0.613816
ENSMUSG00000005732	Ranbp1	-0.230276	0.016812	0.0522567
ENSMUSG00000005774	Rfx5	-0.153446	0.0725324	0.160219
ENSMUSG00000005779	Psmb4	0.0755543	0.137879	0.259291
ENSMUSG00000005802	Slc30a4	-0.145088	0.00545449	0.0214868
ENSMUSG00000005803	Sqor	0.379841	3.81115e-05	0.000439611
ENSMUSG00000005804	Bloc1s6	0.0452363	0.487686	0.634136
ENSMUSG00000005813	Metap1	0.0674626	0.277148	0.428321
ENSMUSG00000005823	Gpr108	0.0300418	0.523782	0.665122
ENSMUSG00000005836	Gata6	-0.286859	0.00987745	0.0345808
ENSMUSG00000005846	Rsl1d1	0.0304717	0.532154	0.67258
ENSMUSG00000005871	Apc	-0.0713453	0.114305	0.225255
ENSMUSG00000005873	Reep5	0.183064	0.000399401	0.00273162
ENSMUSG00000005881	Ergic3	-0.190858	0.00328137	0.0143108
ENSMUSG00000005882	Uqcc1	0.338888	1.3442e-05	0.000199644
ENSMUSG00000005886	Ncoa2	-0.0125743	0.825589	0.892988
ENSMUSG00000005893	Nr2c2	-0.115862	0.0239367	0.068583
ENSMUSG00000005897	Nr2c1	-0.0318983	0.672732	0.783023
ENSMUSG00000005899	Smpd4	0.158788	0.00901143	0.0321379
ENSMUSG00000005907	Pex1	0.190729	0.0078259	0.0287601
ENSMUSG00000005936	Kctd20	-0.10417	0.0349369	0.0924106
ENSMUSG00000005947	Itgae	0.758472	0.0138973	0.04534
ENSMUSG00000005949	Ctns	-0.152136	0.0260679	0.0731864
ENSMUSG00000005950	P2rx5	0.602429	0.00019249	0.00153795
ENSMUSG00000005951	Shpk	0.641248	2.35796e-05	0.000301222
ENSMUSG00000005958	Ephb3	-0.398863	5.04246e-05	0.000545381
ENSMUSG00000005968	Tuft1	-0.463286	0.0061062	0.0235628
ENSMUSG00000005973	Rcn1	-0.564919	6.61326e-06	0.000115967
ENSMUSG00000005981	Trap1	0.38072	1.84855e-06	4.53518e-05
ENSMUSG00000005982	Naa60	0.0358946	0.497319	0.642635
ENSMUSG00000005983	1700037C18Rik	0.163975	0.580951	0.712642
ENSMUSG00000005986	Ankrd13d	-0.117783	0.580646	0.712431
ENSMUSG00000006005	Tpr	0.022286	0.577247	0.709672
ENSMUSG00000006010	Odr4	0.239026	0.000118141	0.00104324
ENSMUSG00000006014	Prg4	-0.833629	1.14929e-07	6.69241e-06
ENSMUSG00000006019	Dhx34	-0.171177	0.112322	0.222522
ENSMUSG00000006021	Kptn	0.404318	0.00137929	0.00723226
ENSMUSG00000006024	Napa	0.0792334	0.091196	0.189441
ENSMUSG00000006050	Sra1	-0.00995993	0.853532	0.911678
ENSMUSG00000006057	Atp5g1	0.313428	0.000112245	0.00100165
ENSMUSG00000006058	Snf8	0.173079	0.0147731	0.0473879
ENSMUSG00000006095	Tbcb	0.0296279	0.650363	0.765351
ENSMUSG00000006127	Inpp5k	0.0980312	0.110865	0.220452
ENSMUSG00000006134	Crkl	-0.118361	0.0283572	0.0781236
ENSMUSG00000006154	Eps8l1	-0.42944	0.112611	0.222819
ENSMUSG00000006169	Clint1	-0.137299	0.00535951	0.0211858
ENSMUSG00000006179	Prss16	-0.119	0.572686	0.706229
ENSMUSG00000006191	Cdkal1	0.274592	0.0183152	0.0558046
ENSMUSG00000006205	Htra1	-0.258617	0.00179952	0.00889778
ENSMUSG00000006215	Zbtb17	0.0367902	0.737348	0.829762
ENSMUSG00000006219	Fblim1	-0.13213	0.278705	0.429706
ENSMUSG00000006221	Hspb7	0.572569	0.0164884	0.0515102
ENSMUSG00000006235	Epor	0.136933	0.717562	0.815112
ENSMUSG00000006241	Ccdc159	0.468436	0.0187849	0.0569116
ENSMUSG00000006262	Mob1b	-0.0450091	0.362416	0.514735
ENSMUSG00000006273	Atp6v1b2	-0.0214307	0.551611	0.688951
ENSMUSG00000006276	Eps15l1	-0.115078	0.0377401	0.0979203
ENSMUSG00000006281	Tep1	0.0428526	0.400574	0.551313
ENSMUSG00000006288	Ttc5	-0.0692099	0.286437	0.438162
ENSMUSG00000006289	Osgep	-0.422698	2.3493e-05	0.000300594
ENSMUSG00000006299	Aamp	0.0819795	0.0770481	0.167308
ENSMUSG00000006301	Tmbim1	0.0558361	0.179282	0.313039
ENSMUSG00000006304	Arpc2	-0.159197	0.00658193	0.0250017
ENSMUSG00000006307	Kmt2b	-0.0565885	0.294814	0.446929
ENSMUSG00000006315	Tmem147	0.362443	0.00010618	0.000959806
ENSMUSG00000006333	Rps9	-0.262067	8.82735e-05	0.000832917
ENSMUSG00000006335	Tfpt	0.28796	0.00792374	0.0290664
ENSMUSG00000006342	Susd2	0.0090722	0.933938	0.960949
ENSMUSG00000006344	Ggt5	-0.315411	0.0071054	0.0266194
ENSMUSG00000006356	Crip2	-0.0512422	0.514479	0.656446
ENSMUSG00000006360	Crip1	0.388325	0.0166655	0.0519321
ENSMUSG00000006362	Cbfa2t3	-0.931051	0.138491	0.260215
ENSMUSG00000006369	Fbln1	-0.879426	1.17862e-07	6.73072e-06
ENSMUSG00000006373	Pgrmc1	0.46792	1.54541e-07	8.12985e-06
ENSMUSG00000006378	Gcat	-0.26936	0.0284737	0.0782728
ENSMUSG00000006386	Tek	-1.18896	3.24551e-05	0.000388614
ENSMUSG00000006390	Elovl1	0.00296348	0.949474	0.971252
ENSMUSG00000006392	Med8	0.221419	0.00575298	0.0224317
ENSMUSG00000006395	Hyi	-0.129439	0.231632	0.375787
ENSMUSG00000006398	Cdc20	-0.795047	0.00244019	0.0113454
ENSMUSG00000006403	Adamts4	-0.643969	0.000163753	0.00135573
ENSMUSG00000006411	Nectin4	0.321763	0.469459	0.617154
ENSMUSG00000006412	Pfdn2	0.16909	0.0261661	0.073385
ENSMUSG00000006418	Rnf114	0.10236	0.0801365	0.172196
ENSMUSG00000006423	C330007P06Rik	0.366651	4.09486e-06	8.0657e-05
ENSMUSG00000006435	Neurl1a	-0.114469	0.618806	0.741312
ENSMUSG00000006442	Srm	-0.137499	0.0748667	0.163835
ENSMUSG00000006445	Epha2	-0.439415	0.0125627	0.0419061
ENSMUSG00000006456	Rbm14	-0.0870396	0.243498	0.389913
ENSMUSG00000006457	Actn3	0.0847587	0.756064	0.84378
ENSMUSG00000006463	Zdhhc24	0.150188	0.128389	0.245647
ENSMUSG00000006464	Bbs1	0.0319733	0.757969	0.845095
ENSMUSG00000006471	Ndor1	0.0171724	0.837808	0.900761
ENSMUSG00000006476	Nsmf	0.00526914	0.936309	0.962524
ENSMUSG00000006494	Pdk1	0.451852	1.26747e-05	0.000191492
ENSMUSG00000006498	Ptbp1	-0.0738661	0.0739881	0.162527
ENSMUSG00000006517	Mvd	0.146335	0.0459521	0.114078
ENSMUSG00000006519	Cyba	-0.206112	0.00656554	0.0249867
ENSMUSG00000006526	Tmem110	0.0230755	0.720929	0.817998
ENSMUSG00000006527	Sfmbt1	0.00720942	0.900768	0.940954
ENSMUSG00000006575	Rundc3a	-0.722367	0.123062	0.238038
ENSMUSG00000006576	Slc4a3	-0.100892	0.182741	0.31753
ENSMUSG00000006585	Cdt1	-0.0138136	0.945351	0.968716
ENSMUSG00000006586	Runx1t1	-0.20126	0.0864235	0.181882
ENSMUSG00000006589	Aprt	-0.1121	0.0911859	0.189441
ENSMUSG00000006599	Gtf2h1	-0.0160216	0.741272	0.83231
ENSMUSG00000006611	Hfe	0.129363	0.0855692	0.180752
ENSMUSG00000006638	Abhd1	0.0833143	0.624986	0.746059
ENSMUSG00000006641	Slc5a6	0.73959	2.68898e-07	1.16082e-05
ENSMUSG00000006642	Tcf23	-0.272251	0.37636	0.527774
ENSMUSG00000006651	Aplp1	0.302055	0.0381992	0.0989357
ENSMUSG00000006673	Qrich1	-0.159494	0.00423972	0.017519
ENSMUSG00000006675	P4htm	-0.103102	0.5426	0.681435
ENSMUSG00000006676	Usp19	-0.0640805	0.122307	0.237035
ENSMUSG00000006678	Pola1	-0.133051	0.256138	0.404625
ENSMUSG00000006699	Cdc42	-0.140315	0.00204817	0.00987762
ENSMUSG00000006705	Pknox1	-0.109224	0.126561	0.243129
ENSMUSG00000006715	Gmnn	0.267108	0.0516703	0.124501
ENSMUSG00000006717	Acot13	0.399173	2.34545e-05	0.000300342
ENSMUSG00000006720	Zfp184	-0.428273	0.145467	0.269269
ENSMUSG00000006728	Cdk4	-0.332099	0.00010029	0.000919417
ENSMUSG00000006731	B4galnt1	-0.268556	0.0150787	0.048118
ENSMUSG00000006732	Mettl1	-0.0359665	0.694965	0.800182
ENSMUSG00000006736	Tspan31	-0.0350387	0.51253	0.654556
ENSMUSG00000006740	Kif5b	-0.0011914	0.977537	0.987075
ENSMUSG00000006763	Saal1	-0.148548	0.151708	0.277492
ENSMUSG00000006782	Cnp	-0.40317	0.000125837	0.0010991
ENSMUSG00000006784	Ttc25	0.205922	0.380996	0.532545
ENSMUSG00000006800	Sulf2	-0.486015	4.16047e-08	3.35451e-06
ENSMUSG00000006818	Sod2	0.256529	7.29347e-05	0.000720589
ENSMUSG00000006850	Tmco6	0.370421	0.00894234	0.0319554
ENSMUSG00000006906	Stambp	-0.00102188	0.987959	0.993283
ENSMUSG00000006920	Ezh1	-0.00128444	0.980677	0.989371
ENSMUSG00000006930	Hap1	-0.618698	0.209409	0.349123
ENSMUSG00000006931	P3h4	-0.266467	0.00594115	0.0229978
ENSMUSG00000006932	Ctnnb1	-0.169476	0.00225858	0.0106617
ENSMUSG00000006941	Eif1b	0.0410169	0.523916	0.665122
ENSMUSG00000006958	Chrd	-0.0427684	0.758367	0.845293
ENSMUSG00000006998	Psmd2	0.109462	0.0126102	0.0420469
ENSMUSG00000007029	Vars	-0.144824	0.00964424	0.0339346
ENSMUSG00000007033	Hspa1l	-0.84472	0.204413	0.343516
ENSMUSG00000007035	Msh5	-0.2355	0.622032	0.743764
ENSMUSG00000007036	Abhd16a	0.059787	0.280704	0.431885
ENSMUSG00000007038	Neu1	-0.107773	0.1068	0.214201
ENSMUSG00000007039	Ddah2	-0.271166	0.00163876	0.00825874
ENSMUSG00000007041	Clic1	-0.337629	0.000298933	0.0021772
ENSMUSG00000007050	Lsm2	-0.345964	0.0654949	0.148806
ENSMUSG00000007080	Pole	-0.365431	0.0290093	0.0794563
ENSMUSG00000007097	Atp1a2	0.890365	1.2629e-08	1.5605e-06
ENSMUSG00000007207	Stx1a	-0.364827	0.0495433	0.120659
ENSMUSG00000007216	Zfp775	0.180859	0.385816	0.53727
ENSMUSG00000007279	Scube2	-0.924872	0.039222	0.100933
ENSMUSG00000007338	Mrpl49	0.0972406	0.105677	0.212479
ENSMUSG00000007379	Dennd2c	-0.221254	0.0437292	0.10994
ENSMUSG00000007411	Mark3	-0.0812175	0.148581	0.273503
ENSMUSG00000007415	Gatad1	0.238763	0.000879146	0.00510713
ENSMUSG00000007440	Pcdha11	-0.33396	0.54209	0.680879
ENSMUSG00000007457	2310003L06Rik	-1.71044	0.0271596	0.0756162
ENSMUSG00000007458	M6pr	-0.00362024	0.935606	0.962182
ENSMUSG00000007476	Lrrc8a	0.124074	0.128315	0.245536
ENSMUSG00000007480	Mc5r	0.388846	0.000268659	0.00199474
ENSMUSG00000007564	Ppp2r1a	0.0173655	0.702434	0.805385
ENSMUSG00000007570	Fance	-0.0132444	0.888798	0.934274
ENSMUSG00000007589	Tinf2	0.0197941	0.847606	0.906837
ENSMUSG00000007591	Tssk4	0.689325	0.189204	0.325134
ENSMUSG00000007594	Hapln4	0.60521	0.0174311	0.0538161
ENSMUSG00000007603	Dus3l	-0.0383065	0.656045	0.770589
ENSMUSG00000007610	Gtpbp3	-0.102104	0.247034	0.394148
ENSMUSG00000007613	Tgfbr1	-0.171142	0.00215221	0.0102846
ENSMUSG00000007617	Homer1	0.102359	0.4173	0.566879
ENSMUSG00000007646	Rad51c	0.218374	0.417853	0.567166
ENSMUSG00000007655	Cav1	0.373308	1.46304e-07	7.79885e-06
ENSMUSG00000007656	Arpp19	0.0115896	0.815033	0.885614
ENSMUSG00000007659	Bcl2l1	-0.0230064	0.581475	0.712849
ENSMUSG00000007670	Khsrp	-0.151956	0.00791958	0.0290578
ENSMUSG00000007682	Dio2	-1.10339	8.41152e-06	0.000140294
ENSMUSG00000007721	Ccdc124	0.221607	0.0572874	0.134284
ENSMUSG00000007739	Cct4	-0.126192	0.00834458	0.0302779
ENSMUSG00000007777	0610009B22Rik	0.293677	0.00270656	0.0123231
ENSMUSG00000007783	Cpt1c	-0.506803	4.4678e-06	8.66817e-05
ENSMUSG00000007805	Twist2	-0.00202968	0.983259	0.990957
ENSMUSG00000007812	Zfp655	0.196561	0.00131554	0.00696001
ENSMUSG00000007815	Rhoa	-0.0558357	0.14859	0.273503
ENSMUSG00000007817	Zmiz1	-0.178103	0.000511283	0.00332127
ENSMUSG00000007827	Ankrd26	0.0639726	0.605625	0.732438
ENSMUSG00000007833	Aldh16a1	-0.155713	0.085495	0.180651
ENSMUSG00000007836	Hnrnpa0	-0.255529	0.000276511	0.00204735
ENSMUSG00000007837	Prrg2	0.188639	0.057903	0.135391
ENSMUSG00000007850	Hnrnph1	-0.160098	0.000958469	0.00548353
ENSMUSG00000007867	Ift43	0.128585	0.271052	0.421622
ENSMUSG00000007872	Id3	0.0730991	0.152754	0.278614
ENSMUSG00000007880	Arid1a	-0.157821	0.0182805	0.0557202
ENSMUSG00000007888	Crlf1	-0.170445	0.208474	0.347891
ENSMUSG00000007891	Ctsd	-0.111746	0.050049	0.121525
ENSMUSG00000007892	Rplp1	-0.36315	0.000198874	0.00157733
ENSMUSG00000007950	Abhd8	-0.18819	0.0817926	0.174539
ENSMUSG00000007987	Ift22	0.0302643	0.719855	0.816952
ENSMUSG00000007989	Fzd3	-0.592992	3.67988e-05	0.000428164
ENSMUSG00000008035	Mid1ip1	0.120148	0.0934593	0.193018
ENSMUSG00000008036	Ap2s1	-0.0527164	0.352911	0.505352
ENSMUSG00000008090	Fgfrl1	0.368467	8.39774e-07	2.54173e-05
ENSMUSG00000008129	4930432K21Rik	0.875328	0.068479	0.153692
ENSMUSG00000008136	Fhl2	-0.149405	0.0687176	0.153991
ENSMUSG00000008140	Emc10	-0.20613	0.00137019	0.00718922
ENSMUSG00000008153	Clstn3	0.898508	1.38301e-08	1.59505e-06
ENSMUSG00000008167	Fbxw9	-0.147175	0.152795	0.278622
ENSMUSG00000008200	Fnbp4	-0.192995	0.00335852	0.0145721
ENSMUSG00000008206	Cers4	0.407628	3.99673e-06	7.96615e-05
ENSMUSG00000008226	Scrn3	0.0777427	0.266644	0.416703
ENSMUSG00000008301	Phax	-0.120072	0.12907	0.246569
ENSMUSG00000008305	Tle1	0.0994547	0.0912551	0.189499
ENSMUSG00000008307	1700109H08Rik	0.230924	0.354712	0.506895
ENSMUSG00000008318	Relt	0.35775	0.143419	0.266554
ENSMUSG00000008333	Snrpb2	-0.04964	0.521597	0.663208
ENSMUSG00000008348	Ubc	-0.0552985	0.17051	0.302169
ENSMUSG00000008373	Prpf31	0.00220483	0.970254	0.983308
ENSMUSG00000008384	Sertad1	-0.236905	0.020418	0.0607466
ENSMUSG00000008393	Carhsp1	0.117884	0.0114315	0.0388312
ENSMUSG00000008398	Elk3	-0.235906	0.00773355	0.0284925
ENSMUSG00000008429	Herpud2	-0.0849297	0.109156	0.217973
ENSMUSG00000008435	Rdh13	0.141649	0.0412728	0.104934
ENSMUSG00000008450	Nutf2	-0.0323763	0.561955	0.697553
ENSMUSG00000008475	Arpc5	-0.125449	0.00902691	0.032181
ENSMUSG00000008496	Pou2f2	-0.340539	0.0215046	0.0631828
ENSMUSG00000008540	Mgst1	0.293906	1.30227e-06	3.51174e-05
ENSMUSG00000008575	Nfib	-0.175623	0.000450386	0.00299604
ENSMUSG00000008604	Ubqln4	0.231191	0.00546974	0.0215261
ENSMUSG00000008668	Rps18	-0.238532	0.000135719	0.00116762
ENSMUSG00000008682	Rpl10	-0.279176	5.84006e-05	0.000612043
ENSMUSG00000008683	Rps15a	-0.287528	5.15411e-05	0.000554646
ENSMUSG00000008690	Ncaph2	-0.00112675	0.98128	0.989793
ENSMUSG00000008730	Hipk1	-0.0544912	0.178754	0.312532
ENSMUSG00000008734	Gprc5b	0.196294	0.000656822	0.00407845
ENSMUSG00000008763	Man1a2	-0.323953	4.88314e-06	9.26123e-05
ENSMUSG00000008822	Acyp1	0.210453	0.0912597	0.189499
ENSMUSG00000008845	Cd163	-0.224041	0.012976	0.0430344
ENSMUSG00000008855	Hdac5	0.118025	0.0974918	0.199624
ENSMUSG00000008859	Rala	-0.0231374	0.676823	0.785961
ENSMUSG00000008892	Vdac3	0.196111	0.000262054	0.0019593
ENSMUSG00000008932	Slc1a7	-0.761115	0.204521	0.343561
ENSMUSG00000008958	Vps72	-0.103147	0.152151	0.277859
ENSMUSG00000008976	Gabpa	0.0579048	0.280504	0.43168
ENSMUSG00000008999	Bmp7	-0.483943	0.141436	0.264159
ENSMUSG00000009013	Dynll1	-0.18702	0.00481085	0.0194043
ENSMUSG00000009030	Pdcl	0.103498	0.148647	0.273576
ENSMUSG00000009035	Tmem184b	0.127263	0.0253228	0.0715325
ENSMUSG00000009073	Nf2	-0.0146781	0.740154	0.831345
ENSMUSG00000009076	Zmat5	-0.130329	0.295987	0.448274
ENSMUSG00000009079	Ewsr1	-0.170793	0.000961123	0.00549384
ENSMUSG00000009090	Ap1b1	-0.158759	0.000983221	0.00558435
ENSMUSG00000009092	Derl3	-0.117543	0.826937	0.893896
ENSMUSG00000009097	Tbx1	0.266376	0.428024	0.577599
ENSMUSG00000009108	Gnat2	0.206747	0.65722	0.77163
ENSMUSG00000009112	Bcl2l13	0.411647	4.05227e-06	7.99738e-05
ENSMUSG00000009145	Dqx1	0.604703	0.0335361	0.0895398
ENSMUSG00000009185	Ccl8	-1.01697	7.99162e-06	0.000135545
ENSMUSG00000009207	Lnpk	0.069558	0.410552	0.560447
ENSMUSG00000009246	Trpm5	-1.33993	0.00753199	0.0278908
ENSMUSG00000009248	Ascl2	-0.346732	0.40685	0.556941
ENSMUSG00000009281	Rarres2	0.435886	0.00335747	0.0145714
ENSMUSG00000009291	Pttg1ip	0.0466113	0.212786	0.353286
ENSMUSG00000009292	Trpm2	0.0987807	0.377453	0.528865
ENSMUSG00000009293	Ube2g2	0.0402091	0.369225	0.520902
ENSMUSG00000009350	Mpo	-0.0701471	0.913262	0.948678
ENSMUSG00000009376	Met	0.629265	2.07811e-06	4.94596e-05
ENSMUSG00000009378	Slc16a12	-0.188624	0.283206	0.434961
ENSMUSG00000009394	Syn2	0.533214	8.60265e-06	0.00014274
ENSMUSG00000009406	Elk1	0.0789818	0.280264	0.431517
ENSMUSG00000009418	Nav1	-0.318684	0.000609694	0.00383028
ENSMUSG00000009470	Tnpo1	-0.051562	0.186764	0.322425
ENSMUSG00000009535	Rnmt	0.0688893	0.292469	0.444675
ENSMUSG00000009549	Srp14	-0.036266	0.502715	0.646588
ENSMUSG00000009555	Cdk9	-0.0827178	0.162426	0.291709
ENSMUSG00000009563	Tor2a	-0.0357611	0.648023	0.763514
ENSMUSG00000009566	Fpgs	-0.267427	0.0199315	0.0596754
ENSMUSG00000009569	Mrtfb	-0.11373	0.09722	0.199194
ENSMUSG00000009575	Cbx5	-0.16067	0.00106165	0.00592904
ENSMUSG00000009585	Apobec3	-0.431749	0.00221162	0.0105049
ENSMUSG00000009614	Sardh	-0.308378	0.00149417	0.0077062
ENSMUSG00000009621	Vav2	-0.130347	0.027647	0.0766407
ENSMUSG00000009628	Tex15	-0.457524	0.246378	0.393503
ENSMUSG00000009630	Ppp2cb	-0.0572929	0.440496	0.589667
ENSMUSG00000009633	G0s2	0.62007	1.24992e-05	0.000190192
ENSMUSG00000009640	Dmap1	0.0983591	0.327999	0.481804
ENSMUSG00000009647	Mcu	-0.0718552	0.385185	0.53698
ENSMUSG00000009654	Oit3	-0.188534	0.598987	0.726985
ENSMUSG00000009681	Bcr	-0.105979	0.0888375	0.185719
ENSMUSG00000009687	Fxyd5	0.0600626	0.269727	0.419934
ENSMUSG00000009731	Kcnd1	-0.495058	0.00130931	0.00693556
ENSMUSG00000009733	Tfcp2	-0.101507	0.287047	0.438803
ENSMUSG00000009739	Pou6f1	-0.0545393	0.440646	0.58977
ENSMUSG00000009741	Ubp1	0.00729074	0.859183	0.915438
ENSMUSG00000009772	Nuak2	-0.126417	0.25582	0.404198
ENSMUSG00000009828	Ick	-0.149588	0.015706	0.0496389
ENSMUSG00000009863	Sdhb	0.359305	1.8939e-06	4.61818e-05
ENSMUSG00000009876	Cox4i2	1.15973	0.00884183	0.031688
ENSMUSG00000009894	Snap47	-0.0892176	0.0942083	0.19419
ENSMUSG00000009905	Kdsr	-0.0904091	0.231083	0.375162
ENSMUSG00000009907	Vps4b	-0.011336	0.813161	0.884586
ENSMUSG00000009927	Rps25	-0.186145	0.00893868	0.0319554
ENSMUSG00000009995	Taz	0.109519	0.0609842	0.140758
ENSMUSG00000010025	Aldh3a2	0.0951032	0.0804111	0.172584
ENSMUSG00000010045	Tmem115	-0.0290819	0.627197	0.747538
ENSMUSG00000010047	Hyal2	0.103787	0.150321	0.275855
ENSMUSG00000010048	Ifrd2	0.0934142	0.311909	0.464851
ENSMUSG00000010051	Hyal1	-0.197279	0.0469526	0.11583
ENSMUSG00000010054	Tusc2	0.300227	0.000991345	0.00562434
ENSMUSG00000010057	Nprl2	0.112803	0.219935	0.361822
ENSMUSG00000010064	Slc38a3	-0.765443	0.107877	0.21593
ENSMUSG00000010067	Rassf1	-0.123764	0.121327	0.235647
ENSMUSG00000010095	Slc3a2	0.185105	0.00151971	0.00779781
ENSMUSG00000010097	Nxf1	0.0196094	0.646386	0.762515
ENSMUSG00000010110	Stx5a	-0.122339	0.0284629	0.07827
ENSMUSG00000010122	Slc47a1	-0.432274	0.331181	0.484571
ENSMUSG00000010142	Tnfrsf13b	-0.112535	0.611081	0.73611
ENSMUSG00000010154	Spire2	-0.064083	0.854473	0.912298
ENSMUSG00000010175	Prox1	-0.0815641	0.857357	0.914487
ENSMUSG00000010205	Raver1	-0.246956	0.00673965	0.0254945
ENSMUSG00000010277	2610507B11Rik	-0.0405748	0.300655	0.452534
ENSMUSG00000010290	AI597479	0.0667863	0.330013	0.483611
ENSMUSG00000010307	Tmem86a	0.424689	1.04304e-06	2.96204e-05
ENSMUSG00000010311	Optc	-0.617997	0.164271	0.29433
ENSMUSG00000010358	Ifi35	-0.0373704	0.657597	0.771959
ENSMUSG00000010362	Rdm1	0.401576	0.0202082	0.0603125
ENSMUSG00000010376	Nedd8	0.073236	0.16058	0.289106
ENSMUSG00000010392	Gosr1	0.0918231	0.0770771	0.167325
ENSMUSG00000010406	Mrpl52	-0.202848	0.102171	0.207221
ENSMUSG00000010453	Kansl3	0.148594	0.00723006	0.0269845
ENSMUSG00000010461	Eya4	-0.441683	0.000490849	0.00320932
ENSMUSG00000010476	Ebf3	-0.174896	0.0596636	0.138519
ENSMUSG00000010517	Faf1	0.219762	0.0011413	0.00624775
ENSMUSG00000010538	Tsacc	0.635825	0.0909603	0.189098
ENSMUSG00000010554	Mettl16	0.242939	0.00166017	0.00834246
ENSMUSG00000010607	Pigyl	0.42023	0.00399314	0.0167328
ENSMUSG00000010608	Rbm25	-0.130015	0.00834389	0.0302779
ENSMUSG00000010609	Psen2	0.323542	8.42934e-05	0.000805052
ENSMUSG00000010651	Acaa1b	0.446411	1.2448e-07	6.98351e-06
ENSMUSG00000010660	Plcd1	-0.31161	0.00264365	0.0120951
ENSMUSG00000010663	Fads1	0.0337826	0.446593	0.595198
ENSMUSG00000010721	Lmbr1	0.0445911	0.498272	0.643287
ENSMUSG00000010751	Tnfrsf22	0.453961	0.00121493	0.00654146
ENSMUSG00000010755	Cars	0.0972436	0.0999688	0.203657
ENSMUSG00000010797	Wnt2	-1.55895	0.000542535	0.0034832
ENSMUSG00000010830	Kdelr3	-0.497209	1.23247e-06	3.36881e-05
ENSMUSG00000010911	Apip	0.516983	3.63077e-05	0.000423936
ENSMUSG00000010914	Pdhx	0.700329	2.28793e-09	6.11831e-07
ENSMUSG00000010936	Vac14	0.152186	0.00831835	0.0302169
ENSMUSG00000011008	Mcoln2	-0.422426	0.00181787	0.0089756
ENSMUSG00000011096	Akt1s1	-0.0366667	0.683937	0.791873
ENSMUSG00000011114	Tbrg1	-0.0672637	0.19987	0.338746
ENSMUSG00000011148	Adssl1	-0.0441727	0.749877	0.839036
ENSMUSG00000011158	Brf1	-0.120887	0.202883	0.34195
ENSMUSG00000011171	Vipr2	-0.906523	0.00337126	0.0146076
ENSMUSG00000011179	Odc1	0.0119356	0.804152	0.878866
ENSMUSG00000011254	Thg1l	0.0567346	0.63387	0.753031
ENSMUSG00000011256	Adam19	-0.149372	0.0375421	0.0976278
ENSMUSG00000011257	Pabpc4	-0.0296107	0.588829	0.719172
ENSMUSG00000011267	Zfp296	-0.649807	0.178748	0.312532
ENSMUSG00000011305	Plin5	0.683699	6.85062e-06	0.000119228
ENSMUSG00000011306	Sugp1	0.0665742	0.330372	0.483803
ENSMUSG00000011382	Dhdh	0.626589	1.02254e-06	2.91485e-05
ENSMUSG00000011427	Zfp790	0.114406	0.13376	0.253116
ENSMUSG00000011589	Fsd1	0.115313	0.743164	0.833559
ENSMUSG00000011658	Fuz	0.0705309	0.445757	0.59457
ENSMUSG00000011752	Pgam1	0.319901	3.81689e-05	0.000439956
ENSMUSG00000011831	Evi5	0.10361	0.0658204	0.149366
ENSMUSG00000011832	Evi5l	0.136501	0.0776539	0.16823
ENSMUSG00000011837	Snapc2	0.108471	0.304215	0.456393
ENSMUSG00000011877	Git1	-0.18348	0.0100221	0.0349558
ENSMUSG00000011884	Gltp	0.377201	9.17272e-05	0.000858171
ENSMUSG00000011958	Bnip2	-0.110437	0.0261436	0.0733475
ENSMUSG00000011960	Ccnt1	-0.0405702	0.449717	0.598517
ENSMUSG00000012017	Scarf2	-0.326615	0.000160669	0.00133365
ENSMUSG00000012076	Brms1l	-0.23291	0.00800983	0.0293218
ENSMUSG00000012114	Med15	-0.0526459	0.374188	0.525656
ENSMUSG00000012117	Dhdds	-0.342756	3.39528e-05	0.00040175
ENSMUSG00000012126	Ubxn11	0.453882	0.127849	0.244839
ENSMUSG00000012296	Tjap1	-0.0783168	0.267443	0.417638
ENSMUSG00000012405	Rpl15	-0.277368	3.57056e-06	7.42534e-05
ENSMUSG00000012422	Tmem167	-0.160579	0.00131566	0.00696001
ENSMUSG00000012428	Steap4	0.0929441	0.247819	0.39494
ENSMUSG00000012429	Mplkip	0.0131898	0.914601	0.949455
ENSMUSG00000012443	Kif11	-0.3191	0.107118	0.21465
ENSMUSG00000012483	Rpa3	0.115974	0.351387	0.503979
ENSMUSG00000012519	Mlkl	-0.0320855	0.806693	0.880282
ENSMUSG00000012535	Tnpo3	0.140524	0.00545779	0.0214868
ENSMUSG00000012609	Ttll5	0.13735	0.121114	0.235349
ENSMUSG00000012640	Zfp715	-0.052225	0.340493	0.493209
ENSMUSG00000012705	Retn	0.694839	2.89629e-09	7.14937e-07
ENSMUSG00000012819	Cdh23	0.903819	0.219485	0.361267
ENSMUSG00000012848	Rps5	-0.346559	1.6479e-06	4.17044e-05
ENSMUSG00000013033	Adgrl1	-0.324231	1.02795e-05	0.000163788
ENSMUSG00000013076	Amotl1	0.196008	0.00575789	0.0224454
ENSMUSG00000013089	Etv5	-0.109103	0.0765093	0.166386
ENSMUSG00000013150	Gfod2	0.148523	0.201168	0.340224
ENSMUSG00000013155	Enkd1	0.100488	0.600274	0.728162
ENSMUSG00000013160	Atp6v0d1	0.0148587	0.790104	0.868659
ENSMUSG00000013236	Ptprs	-0.238773	6.63733e-05	0.000675539
ENSMUSG00000013275	Slc41a1	-0.0973935	0.125178	0.241114
ENSMUSG00000013367	Iglon5	-0.182768	0.0701386	0.156172
ENSMUSG00000013415	Igf2bp1	0.0132891	0.875904	0.926358
ENSMUSG00000013419	Zfp651	-0.319038	6.8233e-05	0.000685964
ENSMUSG00000013465	Nelfb	0.0652761	0.275966	0.427112
ENSMUSG00000013483	Card14	-1.39129	0.0112419	0.0383781
ENSMUSG00000013495	Tmem175	-0.115294	0.11069	0.220186
ENSMUSG00000013539	Tango2	0.0297869	0.66141	0.774905
ENSMUSG00000013584	Aldh1a2	-1.25746	1.99921e-05	0.000264664
ENSMUSG00000013593	Ndufs2	0.33653	3.65906e-06	7.52688e-05
ENSMUSG00000013622	Atraid	-0.0283042	0.603908	0.731023
ENSMUSG00000013629	Cad	-0.292911	7.02473e-05	0.000701817
ENSMUSG00000013646	Sh3bp5l	0.0864338	0.18116	0.315468
ENSMUSG00000013662	Atad1	-0.0364189	0.415314	0.565151
ENSMUSG00000013663	Pten	0.0879241	0.0621304	0.14282
ENSMUSG00000013698	Pea15a	-0.297984	0.000230231	0.00177173
ENSMUSG00000013701	Timm23	0.27976	0.000127156	0.00110761
ENSMUSG00000013707	Tnfaip8l2	-0.397473	0.000646392	0.00402459
ENSMUSG00000013736	Trnt1	0.084585	0.162744	0.292167
ENSMUSG00000013787	Ehmt2	-0.195093	0.00167712	0.00840916
ENSMUSG00000013822	Elof1	0.0850872	0.259178	0.407777
ENSMUSG00000013833	Med16	0.016208	0.874701	0.925458
ENSMUSG00000013846	St3gal1	-0.0807304	0.079391	0.170972
ENSMUSG00000013858	Tmem259	0.0520196	0.343156	0.495852
ENSMUSG00000013878	Rnf170	0.0311721	0.631768	0.751035
ENSMUSG00000013921	Clip3	-0.324087	7.49989e-05	0.000738709
ENSMUSG00000013973	Dedd	0.0865539	0.34619	0.498663
ENSMUSG00000013997	Nit1	0.406458	4.46177e-06	8.66697e-05
ENSMUSG00000014039	Prdm15	-0.0765185	0.501187	0.645459
ENSMUSG00000014074	Rnf168	-0.0424827	0.578759	0.710774
ENSMUSG00000014075	Tctex1d2	0.0759753	0.618935	0.741327
ENSMUSG00000014077	Chp1	0.463852	2.19045e-07	1.0337e-05
ENSMUSG00000014158	Trpv4	-1.18606	1.32707e-05	0.000198119
ENSMUSG00000014164	Klhl3	0.532631	0.203782	0.342878
ENSMUSG00000014177	Tvp23b	-0.024821	0.715847	0.814362
ENSMUSG00000014195	Dnajc7	0.0744578	0.131843	0.250404
ENSMUSG00000014198	Zfp385c	-1.23901	0.033499	0.0894774
ENSMUSG00000014226	Cacybp	0.171448	0.00774479	0.0285099
ENSMUSG00000014232	Cluap1	-0.108667	0.228355	0.372013
ENSMUSG00000014243	Zswim7	0.651231	0.0024186	0.0112613
ENSMUSG00000014245	Pigl	0.600328	0.000119867	0.00105558
ENSMUSG00000014294	Ndufa2	0.244287	0.000265991	0.00197859
ENSMUSG00000014301	Pam16	0.40616	0.00286315	0.0128681
ENSMUSG00000014303	Glis2	-0.506451	0.000126686	0.00110592
ENSMUSG00000014313	Cox6c	0.375728	9.68719e-07	2.81069e-05
ENSMUSG00000014329	Bicc1	-0.370115	6.79093e-07	2.15337e-05
ENSMUSG00000014349	Ube2z	-0.0375295	0.399935	0.550714
ENSMUSG00000014353	Tmem87b	0.0403949	0.365401	0.517531
ENSMUSG00000014355	Anapc1	0.0722452	0.0687059	0.153986
ENSMUSG00000014361	Mertk	-0.102078	0.0772738	0.167662
ENSMUSG00000014402	Tsg101	0.11889	0.0322124	0.0866033
ENSMUSG00000014418	Hps5	-0.00907517	0.85206	0.910449
ENSMUSG00000014426	Map3k4	0.103666	0.138274	0.259882
ENSMUSG00000014444	Piezo1	-0.0516549	0.228151	0.371793
ENSMUSG00000014470	Rnf166	0.0665591	0.373879	0.525389
ENSMUSG00000014496	Ankrd28	-0.0382523	0.541336	0.680271
ENSMUSG00000014498	Ankrd52	0.0545407	0.332879	0.485947
ENSMUSG00000014503	Pkd2l2	0.463887	0.104553	0.210747
ENSMUSG00000014504	Srp19	0.0182139	0.737899	0.830091
ENSMUSG00000014547	Wdfy2	0.0115128	0.781779	0.863114
ENSMUSG00000014550	Rbsn	-0.000156246	0.997743	0.998864
ENSMUSG00000014551	Mrps25	0.0968339	0.269361	0.419642
ENSMUSG00000014554	Dguok	0.116842	0.119017	0.232259
ENSMUSG00000014592	Camta1	0.0924952	0.637925	0.755209
ENSMUSG00000014599	Csf1	0.0548979	0.219973	0.361848
ENSMUSG00000014601	Strip1	-0.108537	0.0439112	0.110242
ENSMUSG00000014602	Kif1a	-0.152315	0.0211447	0.0623882
ENSMUSG00000014603	Alx3	-0.122391	0.792297	0.870296
ENSMUSG00000014606	Slc25a11	0.304852	1.60862e-05	0.000227273
ENSMUSG00000014633	Cmc2	0.462628	0.000329151	0.0023493
ENSMUSG00000014668	Chfr	0.173046	0.0285792	0.078479
ENSMUSG00000014704	Hoxa2	-0.653137	0.0208473	0.061658
ENSMUSG00000014748	Tex261	-0.0355375	0.430319	0.579574
ENSMUSG00000014763	Fam120b	0.0571645	0.341985	0.494561
ENSMUSG00000014767	Tbp	-0.0968849	0.295271	0.44741
ENSMUSG00000014769	Psmb1	0.0831286	0.0610506	0.140872
ENSMUSG00000014771	Pdcd2	0.103251	0.302206	0.454017
ENSMUSG00000014773	Dll1	0.170357	0.783993	0.864607
ENSMUSG00000014776	Nol3	0.508656	0.00388727	0.0163919
ENSMUSG00000014778	Fhod1	-0.191961	0.0456508	0.113561
ENSMUSG00000014786	Slc9a5	-0.29582	0.253016	0.400794
ENSMUSG00000014791	Elmo3	-0.00422923	0.984987	0.991724
ENSMUSG00000014813	Stc1	0.409825	0.227241	0.370762
ENSMUSG00000014837	4931428F04Rik	-0.291953	0.147692	0.272287
ENSMUSG00000014846	Tppp3	-0.373573	0.105211	0.211703
ENSMUSG00000014850	Msh3	0.0533873	0.471869	0.61962
ENSMUSG00000014856	Tmem208	0.0234047	0.708296	0.809215
ENSMUSG00000014859	E2f4	-0.111105	0.13186	0.250408
ENSMUSG00000014867	Surf4	-0.109432	0.0136976	0.0448254
ENSMUSG00000014873	Surf2	0.0715525	0.269347	0.419642
ENSMUSG00000014905	Dnajb9	0.383047	7.52964e-07	2.3323e-05
ENSMUSG00000014907	Naf1	-0.0268708	0.766555	0.851757
ENSMUSG00000014932	Yes1	0.108608	0.0937988	0.19347
ENSMUSG00000014956	Ppp1cb	0.138072	0.00304436	0.0135375
ENSMUSG00000014959	Gorasp2	-0.0285114	0.501646	0.645721
ENSMUSG00000014980	Tsen15	-0.106927	0.283248	0.434984
ENSMUSG00000015002	Efr3a	0.114487	0.00958984	0.0337951
ENSMUSG00000015013	Trappc2l	0.1964	0.0313394	0.0846308
ENSMUSG00000015016	Acsf3	0.459751	8.52835e-05	0.000813539
ENSMUSG00000015023	Ddx19a	0.0640746	0.249806	0.397277
ENSMUSG00000015027	Galns	-0.290165	0.00641326	0.0245119
ENSMUSG00000015053	Gata2	-0.311394	0.264754	0.414518
ENSMUSG00000015083	C8g	0.733921	0.00510847	0.0203911
ENSMUSG00000015085	Entpd2	-0.987901	2.90038e-05	0.00035633
ENSMUSG00000015087	Rabl6	-0.0754798	0.117704	0.230172
ENSMUSG00000015090	Ptgds	-0.137821	0.00364715	0.0155469
ENSMUSG00000015092	Edf1	0.250476	0.000369918	0.00256164
ENSMUSG00000015094	Npdc1	-0.162733	0.0160084	0.0503341
ENSMUSG00000015095	Fbxw5	0.245751	0.00143648	0.00746144
ENSMUSG00000015112	Slc25a13	-0.85476	0.00701601	0.0263881
ENSMUSG00000015120	Ube2i	-0.202602	0.00361022	0.0154182
ENSMUSG00000015126	Tsr3	0.0924044	0.387231	0.538446
ENSMUSG00000015127	Unkl	0.113468	0.146746	0.271136
ENSMUSG00000015133	Lrrk1	-0.202825	0.00507457	0.0202907
ENSMUSG00000015134	Aldh1a3	-1.57043	0.000270796	0.00200782
ENSMUSG00000015143	Actn1	-0.307243	0.0013538	0.00711719
ENSMUSG00000015149	Sirt2	-0.107879	0.0622993	0.143106
ENSMUSG00000015165	Hnrnpl	-0.00911514	0.812758	0.884518
ENSMUSG00000015176	Nolc1	-0.0513052	0.309651	0.462301
ENSMUSG00000015189	Casd1	-0.184768	0.0165689	0.0517012
ENSMUSG00000015202	Cnksr3	0.136718	0.0733045	0.161473
ENSMUSG00000015214	Mtmr1	0.0993517	0.070173	0.156227
ENSMUSG00000015217	Hmgb3	0.373646	0.00160761	0.0081395
ENSMUSG00000015222	Map2	-0.414128	0.00504358	0.0201806
ENSMUSG00000015224	Cyp2j9	-0.285322	0.0216494	0.0634722
ENSMUSG00000015243	Abca1	0.227416	7.39158e-05	0.000728936
ENSMUSG00000015247	Nipsnap3b	-0.0475114	0.51672	0.658834
ENSMUSG00000015289	Lage3	0.146479	0.0762442	0.165989
ENSMUSG00000015290	Ubl4a	0.155568	0.0392999	0.101101
ENSMUSG00000015291	Gdi1	-0.0522462	0.233565	0.378007
ENSMUSG00000015305	Sash1	0.060596	0.214742	0.355459
ENSMUSG00000015312	Gadd45b	0.305484	0.0237158	0.0681692
ENSMUSG00000015335	Zdhhc12	-0.0603036	0.610256	0.735783
ENSMUSG00000015337	Endog	0.471339	0.00212923	0.0101981
ENSMUSG00000015340	Cybb	-0.306267	0.0004876	0.00319458
ENSMUSG00000015341	Golga7	-0.138575	0.00654145	0.0249131
ENSMUSG00000015342	Xk	-0.0705388	0.793015	0.870905
ENSMUSG00000015354	Pcolce2	-0.504178	0.0645607	0.147267
ENSMUSG00000015355	Cd48	-0.270187	0.0480458	0.118
ENSMUSG00000015357	Clpx	0.380945	1.65424e-05	0.000231205
ENSMUSG00000015363	Trabd	0.169358	0.019734	0.0592654
ENSMUSG00000015377	Dennd6b	0.144422	0.381253	0.532858
ENSMUSG00000015396	Cd83	-0.0914129	0.79401	0.871342
ENSMUSG00000015405	Ace2	-2.60827	6.25166e-06	0.00011096
ENSMUSG00000015451	C4a	-0.275245	0.40844	0.558498
ENSMUSG00000015452	Ager	-0.248871	0.405695	0.555739
ENSMUSG00000015461	Atf6b	-0.173329	0.00555442	0.021798
ENSMUSG00000015467	Egfl8	0.0125521	0.974057	0.985732
ENSMUSG00000015468	Notch4	-0.217322	0.644637	0.76109
ENSMUSG00000015474	Ppt2	0.200968	0.00669278	0.0253388
ENSMUSG00000015478	Rnf5	0.128384	0.0601744	0.139334
ENSMUSG00000015488	Cacfd1	-0.0601741	0.273974	0.424932
ENSMUSG00000015501	Hivep2	-0.0448827	0.405562	0.555605
ENSMUSG00000015522	Arnt	-0.0950975	0.0390458	0.10059
ENSMUSG00000015533	Itga2	-1.29506	0.0169849	0.0526998
ENSMUSG00000015536	Mocs2	0.389155	7.48288e-06	0.000127936
ENSMUSG00000015542	Nat9	0.103663	0.288903	0.440799
ENSMUSG00000015568	Lpl	0.198818	0.000531447	0.00343029
ENSMUSG00000015575	Atp6v0e	0.210538	0.000397024	0.00271677
ENSMUSG00000015597	Zfp318	0.0687429	0.331041	0.484455
ENSMUSG00000015599	Ttbk1	-0.0794878	0.894051	0.937585
ENSMUSG00000015605	Srf	-0.00572296	0.954679	0.974344
ENSMUSG00000015647	Lama5	0.0696792	0.351771	0.504258
ENSMUSG00000015652	Steap1	-0.333313	0.129389	0.24703
ENSMUSG00000015653	Steap2	-0.0143275	0.825589	0.892988
ENSMUSG00000015656	Hspa8	0.0441249	0.356141	0.50866
ENSMUSG00000015659	Serac1	0.208207	0.155806	0.282763
ENSMUSG00000015665	Awat1	3.92217	7.53421e-05	0.000741179
ENSMUSG00000015668	Pdzd11	0.263048	0.000971475	0.00553382
ENSMUSG00000015671	Psma2	0.140863	0.00796795	0.0291952
ENSMUSG00000015672	Mrpl32	0.191234	0.0347055	0.0919546
ENSMUSG00000015697	Setdb1	-0.16938	0.00242411	0.0112837
ENSMUSG00000015702	Anxa9	-0.161132	0.575993	0.708792
ENSMUSG00000015709	Arnt2	-0.164208	0.148304	0.273155
ENSMUSG00000015711	Prune1	0.326944	2.80954e-05	0.000348414
ENSMUSG00000015714	Cers2	0.02844	0.502663	0.646588
ENSMUSG00000015733	Capza2	-0.116351	0.0296948	0.0809331
ENSMUSG00000015745	Plekho1	-0.575162	8.87869e-07	2.62839e-05
ENSMUSG00000015747	Vps45	0.0166843	0.844746	0.905417
ENSMUSG00000015748	Prpf3	-0.0420496	0.67425	0.783937
ENSMUSG00000015749	Anp32e	-0.208085	0.00163939	0.00825874
ENSMUSG00000015750	Aph1a	-0.0779344	0.145012	0.268612
ENSMUSG00000015755	Tab2	-0.0347948	0.395734	0.54708
ENSMUSG00000015757	Ppil4	-0.0284304	0.611936	0.736738
ENSMUSG00000015759	Cnih1	-0.122515	0.0419217	0.106211
ENSMUSG00000015766	Eps8	-0.462632	4.80885e-06	9.15278e-05
ENSMUSG00000015776	Med22	0.0693194	0.198994	0.337689
ENSMUSG00000015790	Surf1	0.275852	0.000262232	0.00195972
ENSMUSG00000015804	Med28	-0.0569471	0.415888	0.565693
ENSMUSG00000015806	Qdpr	0.470981	5.90659e-08	4.30778e-06
ENSMUSG00000015812	Gnrh1	-0.680436	0.298075	0.450128
ENSMUSG00000015829	Tnr	-1.40363	0.0041343	0.0171941
ENSMUSG00000015837	Sqstm1	0.187891	0.000840577	0.00495106
ENSMUSG00000015839	Nfe2l2	-0.0885086	0.0484362	0.118777
ENSMUSG00000015843	Rxrg	0.372355	0.0849603	0.179919
ENSMUSG00000015846	Rxra	-0.0645452	0.139137	0.260983
ENSMUSG00000015850	Adamtsl4	-0.545277	6.94225e-06	0.00012029
ENSMUSG00000015852	Fcrls	-0.581298	4.28148e-06	8.3674e-05
ENSMUSG00000015854	Cd5l	-1.70706	6.20728e-12	1.4228e-08
ENSMUSG00000015869	Prpsap1	-0.0219584	0.731851	0.826126
ENSMUSG00000015880	Ncapg	-0.670101	0.0213819	0.0629029
ENSMUSG00000015882	Lcorl	0.200616	0.0132692	0.0437623
ENSMUSG00000015889	Lta4h	0.0310203	0.530721	0.671193
ENSMUSG00000015932	Dstn	-0.156178	0.0110822	0.0379215
ENSMUSG00000015937	H2afy	-0.0478571	0.336195	0.488742
ENSMUSG00000015942	Gtf2ird2	-0.0172369	0.881294	0.929675
ENSMUSG00000015943	Bola1	0.163064	0.490223	0.636584
ENSMUSG00000015944	Castor2	-0.21582	0.0305544	0.0828818
ENSMUSG00000015947	Fcgr1	-0.127537	0.439006	0.588066
ENSMUSG00000015950	Ncf1	-0.394257	6.16226e-07	2.0261e-05
ENSMUSG00000015957	Wnt11	0.390914	0.143811	0.267066
ENSMUSG00000015961	Adss	-0.00652333	0.902809	0.942273
ENSMUSG00000015966	Il17rb	-0.207591	0.724657	0.820674
ENSMUSG00000015968	Cacna1d	-0.367558	0.00867192	0.0311765
ENSMUSG00000015970	Chdh	0.11695	0.508913	0.651781
ENSMUSG00000015971	Actr8	0.0775268	0.38628	0.537635
ENSMUSG00000015980	Lrrc27	0.191997	0.144194	0.267597
ENSMUSG00000015981	Stk32c	1.13679	0.104048	0.209904
ENSMUSG00000015994	Fnta	0.0660772	0.155642	0.282562
ENSMUSG00000016018	Mtrex	-0.282744	5.45497e-05	0.000579636
ENSMUSG00000016024	Lbp	-0.961535	1.20646e-09	3.87153e-07
ENSMUSG00000016028	Celsr1	0.321844	0.470077	0.617874
ENSMUSG00000016087	Fli1	-0.47493	0.000600458	0.00378698
ENSMUSG00000016128	Stard13	-0.898834	1.64206e-09	4.79035e-07
ENSMUSG00000016150	Tenm1	-1.37188	4.47969e-06	8.67029e-05
ENSMUSG00000016181	Diexf	-0.117116	0.136018	0.256423
ENSMUSG00000016194	Hsd11b1	0.535001	0.00419513	0.0173706
ENSMUSG00000016200	Syt14	0.26882	0.414929	0.564772
ENSMUSG00000016206	H2-M3	-0.113422	0.374728	0.526168
ENSMUSG00000016239	Lonrf3	0.0860694	0.601784	0.729607
ENSMUSG00000016252	Atp5e	0.252951	0.000267602	0.00198781
ENSMUSG00000016253	Nelfcd	0.141771	0.0281892	0.0778151
ENSMUSG00000016256	Ctsz	-0.155475	0.0052404	0.0207783
ENSMUSG00000016257	Prelid3b	0.213208	0.000551154	0.00352321
ENSMUSG00000016262	Sertad4	-0.498055	0.000283282	0.00208786
ENSMUSG00000016308	Ube2a	0.21466	0.00543166	0.0214288
ENSMUSG00000016319	Slc25a5	0.297684	3.08615e-06	6.64512e-05
ENSMUSG00000016344	Ppdpf	0.356221	0.000307999	0.00222305
ENSMUSG00000016356	Col20a1	0.241887	0.429721	0.579255
ENSMUSG00000016382	Pls3	-0.0797935	0.286008	0.437892
ENSMUSG00000016386	Mpped2	-0.555934	0.0681771	0.153229
ENSMUSG00000016409	Nkap	-0.0139116	0.844931	0.905417
ENSMUSG00000016427	Ndufa1	0.402557	8.88889e-05	0.000836494
ENSMUSG00000016458	Wt1	-0.166911	0.294262	0.446232
ENSMUSG00000016477	E2f3	-0.181146	0.0167307	0.0520846
ENSMUSG00000016481	Cr1l	0.00864236	0.853551	0.911678
ENSMUSG00000016487	Ppfibp1	-0.062858	0.229266	0.372987
ENSMUSG00000016493	Cd46	-0.238394	0.176078	0.309133
ENSMUSG00000016494	Cd34	-0.809273	0.000250758	0.00189454
ENSMUSG00000016495	Plgrkt	0.0617077	0.334167	0.48672
ENSMUSG00000016496	Cd274	0.717275	0.00201035	0.0097351
ENSMUSG00000016503	Gtf3a	0.038028	0.606294	0.732915
ENSMUSG00000016510	Mtif3	0.311345	0.00165579	0.00832565
ENSMUSG00000016520	Lnx2	-0.106507	0.32992	0.483607
ENSMUSG00000016526	Dyrk3	-0.404275	0.188286	0.324248
ENSMUSG00000016528	Mapkapk2	-0.134422	0.00836509	0.0303369
ENSMUSG00000016529	Il10	-0.535813	0.333647	0.486358
ENSMUSG00000016534	Lamp2	-0.213758	0.000108526	0.000975522
ENSMUSG00000016541	Atxn10	0.0393679	0.364283	0.516335
ENSMUSG00000016552	Foxred2	0.0635603	0.56661	0.701601
ENSMUSG00000016554	Eif3d	-0.0539987	0.276582	0.427741
ENSMUSG00000016559	H3f3b	-0.174569	0.000559853	0.00357029
ENSMUSG00000016619	Nup50	0.0279767	0.576805	0.7094
ENSMUSG00000016624	Phf21b	-0.562692	0.103808	0.209694
ENSMUSG00000016637	Ift27	0.0838865	0.396961	0.547891
ENSMUSG00000016664	Pacsin2	0.02361	0.613337	0.73743
ENSMUSG00000016756	Cmah	-0.0810522	0.625025	0.746059
ENSMUSG00000016757	Ttll12	0.120995	0.0935633	0.193133
ENSMUSG00000016763	Scube1	-0.95783	3.79943e-05	0.000438777
ENSMUSG00000016831	Tox4	-0.16628	0.00312392	0.0137929
ENSMUSG00000016833	Mrps18c	0.533565	3.3412e-05	0.00039652
ENSMUSG00000016918	Sulf1	-0.775412	1.30021e-06	3.51174e-05
ENSMUSG00000016921	Srsf6	-0.156743	0.00108326	0.00602034
ENSMUSG00000016933	Plcg1	0.0404338	0.312278	0.46527
ENSMUSG00000016940	Kctd2	0.113901	0.124972	0.24092
ENSMUSG00000016946	Kctd5	-0.148911	0.11441	0.225406
ENSMUSG00000016984	Etaa1	0.135683	0.34291	0.495585
ENSMUSG00000016995	Matn4	-1.2998	0.00021683	0.00169214
ENSMUSG00000017002	Slpi	1.50806	0.00491021	0.0197454
ENSMUSG00000017009	Sdc4	-0.02522	0.566354	0.701385
ENSMUSG00000017057	Il13ra1	-0.152313	0.119559	0.233041
ENSMUSG00000017119	Nbr1	0.0795916	0.0479245	0.117756
ENSMUSG00000017132	Cyth1	0.333143	3.32631e-05	0.000395551
ENSMUSG00000017144	Rnd3	-0.168237	0.00487387	0.0196141
ENSMUSG00000017146	Brca1	-0.0613505	0.580736	0.712488
ENSMUSG00000017167	Cntnap1	0.00620759	0.958225	0.976211
ENSMUSG00000017176	Nt5c3b	-0.0662379	0.497531	0.642796
ENSMUSG00000017188	Coa3	0.317283	0.000165953	0.0013676
ENSMUSG00000017210	Med24	-0.0217764	0.675443	0.78504
ENSMUSG00000017221	Psmd3	0.133848	0.00753881	0.0279096
ENSMUSG00000017264	Exosc10	0.0598934	0.256554	0.405118
ENSMUSG00000017286	Glod4	0.107243	0.0809557	0.173399
ENSMUSG00000017288	Vps53	0.0313799	0.646787	0.762617
ENSMUSG00000017291	Taok1	0.014349	0.786184	0.866427
ENSMUSG00000017299	Dnttip1	-0.162251	0.0802061	0.172277
ENSMUSG00000017307	Acot8	0.223481	0.174581	0.307212
[truncated: 14,623 more rows]
