# Supplementary material for: Epigenetic regulation of white adipose tissue plasticity and energy metabolism by nucleosome binding HMGN proteins
Source: Nat Commun. 2022 Nov 26;13:7303. doi: 10.1038/s41467-022-34964-5 (PMC9701217; doi:10.1038/s41467-022-34964-5)
Supplement: Supplementary file 12 — Source Data [file 41467_2022_34964_MOESM12_ESM.xlsx]

## Sheet: Figure 1
FIGURE 1B - BODY WEIGHT IN GRAMS
	WT	DKO
	36.13	28.2
	35.17	26.6
	34.51	32.3
	31.29	31.1
	30.01	28.5
	29.79	26.9
	28.91	30.5
	35.3	29.3
	32.5	27.3
	31.79	30.8
	29.13	31.3
	35.4	31
	34.6	26.8
	34	25.4
	31.1	31.5
	29.7	29.3
	29.6	25.9
	28.8	26
	34.3	23.8
	32	23.4
	31.2	27
	29	26.1
	34.7	25.3
	34	30.4
	33.5	30.1
	30.9	29.9
	29.3	28.6
	29.4	24.8
	28.7
	33.2
	30.6
Figure 1C Body weight till 20 weeks
	WT		DKO
Weeks	Mean	SD	Mean	SD
3	10	2	10	1.8
4	14	2.5	15	1.6
5	18	1.9	18	1.5
6	21	1.7	20	1.7
7	22	1.6	21	2.1
8	24	1.8	22	2.1
9	25	1.9	23	2.2
10	26	2.2	24	2.3
11	27	2.4	25	2.3
12	28	2	25	2.4
13	29	2.1	26	2.5
14	29	2.2	26	2.6
15	30	2.3	27	2.6
16	30	2.3	27	2.6
17	30	2.2	27	2.7
18	31	2.2	28	2.7
19	31	2.2	28	2.8
20	32	2.4	28	2.6
1D Total activity
WT	DKO
431	439
387	329
256	286
327	317
286	431
476	485
552	349
248	299
446	330
434	274
1E Cumulative food intake
Mice	WT											DKO
1	3.411	3.7466	3.3544	3.3649	3.3549	3.8447	3.5078	3.6786	3.2511	3.9717	3.4249	4.66	4.5911	4.7347	4.0932	3.8421	4.3249	3.973	3.9518	4.1257	4.1144	4.0724
2	6.9837	7.4457	6.6782	6.8104	6.777	7.5818	6.9124	6.9945	6.8106	7.5303	6.8656	8.8319	8.9474	9.0253	8.4113	7.7665	8.938	8.5178	8.1943	8.5661	8.1868	8.4682
3	10.4013	10.9812	9.9244	10.1519	9.9637	11.4652	10.3359	10.5843	10.3585	11.3751	10.3945	12.998	13.1898	13.2915	12.4908	11.7822	13.6379	13.2102	12.4857	13.0411	12.5417	12.7957
4	13.5412	14.4096	13.176	13.4023	12.9651	15.1726	13.7531	14.1586	13.8437	15.1609	13.7521	17.1684	17.9338	17.3647	16.4665	15.5906	18.168	17.7922	16.7113	17.4873	16.9465	17.0641
5	17.1375	17.9336	16.6698	16.6703	15.9863	18.613	16.9102	17.5783	17.1375	18.8054	17.079	21.3156	22.0159	21.5005	20.5492	19.6531	22.4933	22.0737	20.7456	21.5402	21.0518	20.9828
6	20.4706	21.452	20.0985	19.8175	18.9904	22.0423	20.3027	20.8646	20.7164	22.4389	20.4646	25.4055	25.989	25.631	24.7888	23.8982	26.9241	26.348	24.8286	25.918	25.3347	25.1744
7	23.7549	24.9342	23.3097	22.5854	21.4502	25.5554	23.4237	24.0923	23.9639	25.9338	23.6225	29.2965	29.8528	29.3376	28.8493	27.993	31.4063	30.8211	28.836	30.1943	29.5472	29.0175
8	27.3816	28.4368	26.8087	25.8442	24.4724	28.9359	26.1912	26.9959	26.8282	29.0912	26.5486	33.534	33.9523	33.2423	32.8716	31.853	35.7895	34.9976	32.7751	34.241	33.4347	32.8294
9	30.8108	32.0354	30.1782	29.1315	27.6126	32.2415	29.1507	30.0577	30.0708	32.3755	29.4129	37.5828	38.0237	37.2166	36.8735	35.7407	39.9004	39.3322	36.5706	38.1561	37.2898	36.7811
10	34.0341	35.3066	33.31	32.1204	30.541	35.7263	32.1555	33.0517	33.1514	35.6983	32.6857	41.5926	42.0369	41.2747	40.6621	39.3171	44.5229	44.0144	40.7914	42.2442	41.3356	40.9353
11	37.3782	38.7507	36.5134	35.0711	33.3867	39.2645	35.1966	36.1956	36.3484	39.24	35.8824	45.8018	46.2438	45.6177	44.6315	43.1149	48.9526	48.3897	44.8781	46.557	45.4941	45.0446
1F Fat mass/body weight				1H iWAT mass/body weight
	WT	DKO			WT	DKO
	0.1375	0.0640569			0.0071875	0.00533808
	0.0912052	0.0685921			0.00651466	0.00505415
	0.102389	0.0782313			0.00750853	0.00408163
	0.0986395	0.0656934			0.00612245	0.00474453
	0.125786	0.0689655			0.00660377	0.00413793
1K Relative UCP1 expression in iWAT				1L Relayive mitochondrial DNA content
	WT	DKO			WT	DKO
	1	4.00829			1	1.31296
	1	2.36			1	2.09551
	1	3.11336			1	2.03459
1O Cumulative energy expenditure
	WT	DKO
	482.1	548.5
	470.5	528.5
	464.4	514
	466.8	552.5
	487.3	530.5
	513.3	545.3
	495.7	507.9
	522.4	529.9
	486.2	550.4
	500.5	520.2
	570.3	564.4
	511.2	564

## Sheet: Figure 2
Fig 2B Body weight of HFD fed WT and DKO mice for 12 weeks in grams
	WT	DKO
	47.8	37.7				Fat mass of HFD fed WT and DKO mice in grams
	46.3	44.4				WT	DKO
	55.1	45				16.3	10
	54.3	44.2				16.2	14.8
	45.1	44.6				21.9	15.7
	47.6	40.2				22	15.1
	51.3	44.8				18.9	14.9
	49.1	42.9
	42.4	43.4
	42.2	46.2
	49.7	44.2
Fig 2C Body weight during HFD feeding in grams
Weeks	WT					DKO
0	24.7	24.4	25.3	26.2	26.2	23.7	26.7	24.5	24.4	26.6
1	24.3	25.8	30.9	29.6	30.1	23.5	28.2	27.3	27.4	27.9
2	25.4	28	33.8	33.5	30.9	23.2	28.7	30.2	28.3	29.8
3	27.9	30.4	37.6	36.6	32.8	23.8	30.3	32.1	30.4	31.8
4	28.8	30.6	38.9	37.5	33.6	24.3	30.7	33.1	30.9	32.6
5	33.7	35	43.6	43.4	37.4	25.4	34.9	36.9	34.1	36.9
6	36.2	38.4	47.8	45.5	36.3	26.4	36.3	37.9	36.6	38.5
7	39	40.3	50.4	49.6	39	27.2	37.7	39.6	38.1	40.4
8	40.8	40.2	53.4	51.5	40.2	27.7	39.7	41.8	39.9	42.6
9	43.8	42.5	54.4	53.9	39.9	29.6	41.5	43.3	40.8	43.1
10	43.4	43.7	55.2	54	42.4	29.5	43.8	44.8	42.5	43.7
11	45.9	45.8	55.2	54.5	41.6	31.2	44.5	45.2	43.5	44.2
12	47.8	46.3	55.1	54.3	45.1	33	44.4	45	44.2	44.6
13	47.9	48.3	54.6	54.9	47.3	33.3	45.1	45.2	45.1	44.6
Fig 2D Cumulative food intake during HFD feeding in Kcal/grams
Weeks	WT					DKO
3	4.23	3.58	3.66	3.56	3.22	4.63	5.37	9.19	10.2	8.52
4	8.1	6.76	7.58	6.56	6.19	9.34	11.2	15.8	20.67	17.17
5	11.93	10.02	10.85	9.82	9.39	15.14	16.65	22.89	29.21	25.34
6	15.25	13.13	13.86	12.44	11.41	19.6	20.82	28.42	34.73	30.45
7	18.47	15.88	16.45	15.29	14.42	23.8	25.78	32.71	41	35.29
8	21.43	18.16	19.14	17.78	16.9	27.68	31.58	37.06	47.74	40.18
9	24.3	20.71	21.14	20.08	18.85	31.78	35.42	42.5	53.92	43.78
10	26.55	23.24	23.16	21.94	21.51	35.66	39.08	46.09	58.58	47
11	29.33	25.68	25.12	23.98	23.49	39.48	41.64	49.13	65.28	50.04
12	31.77	27.9	27.17	25.82	26.11	43.64	44.51	53.53	71.03	54.09
13	33.85	30.24	29.29	27.88	28.48	47.86	48.97	56.86	77.26	57.87
Fig 2E Total energy expenditure /Kg during HFD feeding						Fig 2F Total VO2/Kg during HFD deeding
	WT	DKO					WT	DKO
	12.5824	13.4692					2631.2	2807
	11.6743	13.5613					2423.3	2795.6
	12.7018	14.5676					2637.6	2996
	10.8376	12.0345					2269.1	2482.1
	12.5004	14.311					2763.9	2989
Fig 2G Fatmass/body weight after HFD feeding						Fig 2H leanmass/body weight after HFD feeding
	WT	DKO					WT	DKO
	0.372146	0.299401					0.618721	0.691617
	0.362416	0.334086					0.60179	0.654628
	0.41635	0.342048					0.568441	0.636166
	0.408163	0.337808					0.576994	0.651007
	0.400424	0.334831					0.591102	0.653933
Fig 2J iWAT mass/body weight after HFD feeding						Fig 2K eWAT mass/body weight after HFD feeding
	WT	DKO					WT	DKO
	0.0299087	0.0155689					0.0203196	0.0248503
	0.0281879	0.0153499					0.0219239	0.0121896
	0.019962	0.0152505					0.0131179	0.0141612
	0.0218924	0.014094					0.0115028	0.0134228
	0.0209746	0.0130337					0.017161	0.0134831
Fig 2L eBAT mass/body weight after HFD feeding
	WT	DKO
	0.025	0.0284697
	0.02443	0.0252708
	0.0238908	0.0238095
	0.0238095	0.0255474
	0.0220126	0.0241379
Fig 2M Glucose tolerance test after HFD feeding
Time interval	WT				DKO
0	175	158	193	174	132	182	189	136
30	355	364	416	422	343	345	317	302
60	351	316	366	389	311	318	303	285
90	366	293	390	291	260	255	255	250
120	274	291	378	280	213	205	207	204
Fig 2N Insulin tolerance test after HFD feeding
Time interval	WT				DKO
0	183	235	155	198	208	151	180	146
30	173	230	147	188	168	134	157	130
60	151	179	132	172	112	119	120	99
90	197	214	150	195	128	119	157	101
120	229	260	164	210	141	123	198	139
Fig 2Q UCP1 expression after HFD feeding
	WT	DKO
	1	2.03813
	1	3.07965
	1	2.39023

## Sheet: Figure 5
Fig 5C Relative expression of AP1 transcription factors during 0 day
	WT			DKO
Fosl2/Fra2	7.89733	7.85733	7.86161	7.91296	8.23593	7.94887
Fosl1/Fra1	3.98932	4.40591	3.90019	4.0399	3.92747	3.44638
Fos	3.62276	4.1692	3.89444	3.40439	2.77518	3.26912
Jun	5.8806	5.51914	5.34026	5.68644	5.37003	5.59962
Junb	5.4403	4.9539	4.93182	5.27082	4.67607	5.17667
Fig 5D Fra2 ChIP showed as fold enrichment over igG
	WT	DKO
	1	0.678514
	1	0.593577
	1	0.677281
Fig 5E Jun ChIP showed as fold enrichment over igG
	WT	DKO
	1	0.630093
	1	0.530994
	1	0.550672
Fig 5 H qRT-PCR showing gene expression when Fra2 and Jun are over expressed in DKO cells
	DKO			DKO + Fra2/Jun OE
Pparg	1	1	1	0.442082	0.241621	0.287872
Ppara	1	1	1	0.0277338	0.0298194	0.0386009
Ucp1	1	1	1	0.0758181	0.0958955	0.114079
Pgc1a	1	1	1	0.0329471	0.0241423	0.0307572
Cidea	1	1	1	0.274228	0.185193	0.331586

## Sheet: Figure S1
S1A cumulative food intake					S1E Decreased iWAT cell size in DKO				S1F Quantitative RT-PCR analysis of transcript levels in iWAT of WT and DKO mice.
	WT	DKO				WT	DKO					WT			DKO					S1J Size of H&E stained WT and DKO iWAT adipocytes during fasting
	485.77	554.59				1882	1201				Pparg	1	1	1	1.81507	2.62597	1.99928			WT			DKO
	488.87	527.93				3138	522				Ppara	1	1	1	6.25	2.70352	8.32434			Day0	Day12	Day30	Day0	Day12	Day30
	472.13	510.26				5017	863				Pgc1a	1	1	1	3.25769	6.41361	4.6824			3179	1283	989	945	1192	133
	485.15	560.48				5935	1079				Cidea	1	1	1	12.9063	9.01696	15.4322			2540	1352	626	363	1211	619
	506.54	535.99				4328	1974													1252	1758	1058	397	465	144
	519.56	551.18				3943	1106													715	487	697	1229	499	64
	507.47	509.33				1368	1133		S1G Quantitative RT-PCR analysis of Ucp1 expression in eWAT from WT and DKO mice.											1172	1027	258	1719	146	117
	539.09	531.34				3601	915			WT	DKO									1907	1922	519	650	145	435
	496.31	555.52				485	681			1	0.318									1500	2273	488	222	226	782
	512.43	523.28				2679	1573			1	1.008									809	2438	919	1170	437	115
	579.39	572.26				1964	977			1	1.619									626	390	807	1384	235	648
	529.79	568.23				840	727													2791	1172	133	1533	308	118
						1295	968													1960	2490	321	699	159	278
						4109	1259		S1H HMGN1 and HMGN2 expression in adipose tissues											3198	643	589	974	150	210
S1B Lean mass/body weight						4348	894													805	145	73	1510	258	280
	WT	DKO				3715	1508			HMGN1		HMGN2								2989	1022	983	1011	982	168
	0.846875	0.907473				1490	908			Mean	SD	Mean	SD							1613	304	1047	1366	297	394
	0.879479	0.913357				1441	526		eWAT	1	0	1	0							3228	2886	1260	1602	945	166
	0.887372	0.904762				2064	1061		iWAT	20.0591	1.19389	5.28419	1.9471							524	450	750	985	333	226
	0.880952	0.934307				3315	1118		BAT	24.2387	4.34366	1.87714	0.87896							959	185	323	1246	172	505
	0.845912	0.92069				3331	1692													845	2742	149	945	866	110
						1756	1702													144	919	854	753	961	283
						5471	1104													105	1079	1051	1130	402	554
S1C eWAT/body weight						838	971													1001	433	451	1273	217	178
	WT	DKO				2588	1059													1678	637	239	452	284	136
	0.008125	0.00925267				3580	1080													680	499	406	843	768	60
	0.00977199	0.0101083				1785	1340													443	831	508	1393	312	34
	0.0112628	0.00986395				1876	2249													1878	1846	501	1084	309	158
	0.0119048	0.00948905				956	821													946	458	601	1152	154	421
	0.0116352	0.00827586				2201	1133													3412	902	351	1570	320	116
						1778	1221															605	966	384	415
						4380	1427															815	819	362	280
S1D BAT/body weight						3966	1829															749	871	584	719
	WT	DKO					1164															357	1243	227	355
	0.025	0.0284697					1269															334	744	749	334
	0.02443	0.0252708					944															775	881	537	758
	0.0238908	0.0238095					496															569	1405	738	258
	0.0238095	0.0255474					1483															260	1707	261	418
	0.0220126	0.0241379					1040															767		306	179
							1803															177		783	127
							1019															698		328	19
							1351															621		403	283
							1422															686		339	61
							549															421		528	126
							250															63		154	125
							1388															38		895	139
							1475															42		284	177
							1399															189		304	347
							1696															21		559	255
							1797															24		218	193
							1752															30		181	178
							580															51		188	434
							1547															50		741	245
							1619															46		232	454
							508															34		720	265
							727															56		538	401
							1149															46		260	399
							956															106		265	289
							2626															52		416	303
							670															79		740	222
							1351															35		109	342
							686															47		80	320
							889															84		54	270
																						50		42	267
																						8		34	246
																						44		141	306
																						37		89	256
																						99		91	199
																						41		42	133
																						271		32	153
																						36		35	264
																						51		42	83
																						77		99	140
																						40		42	285
																						35		31	399
																						61		35	309
																						63		37	160
																						170		23	17
																						42		96	80
																						39		33	17
																						39		27	62
																						83		34	138
																						30		34	30
																						32		137	28
																						25		34	39
																						50		66	44
																						117		71	35
																						78		32	152
																						22		85	42
																						74		137	85
																						28		117	43
																						59		63	70
																						52		38	115
																						31		28	38
																						31		27	46
																						31		101	33
																						103		49	45
																						158		46	101
																						132		51	26
																						87		47	132
																						52		156	102
																						113		62	40
																						32		102	42
																						52		31	45
																						149		43	48
																						77		99	66
																						66		194	35
																						63		300	41
																						55		64	17
																						66		30	105
																						24		25	40
																						70		26	11
																						54		26	74
																						121		27	30
																						181		35	28
																						21		36	25
																						11		52	27
																						25		34	19
																						30		58	25
																						46		32	22
																						60		28	23
																						54		10	157
																						45		44	39
																						156		49	34
																						125		42	31
																						109		38	26
																						105		41	58
																						55		40	45
																						74		68	51
																						46		36	17
																						75		75	22
																						73		32	30
																						107		36	8
																						58		25	23
																						49		31	26
																						34		29	28
																						51		33	21
																						39		32	5
																						39		58	16
																						56		31	87
																						22		28	30
																						63		104	18
																						219		26	36
																						56		117	37
																						52			36
																						13			55
																									25
																									51
																									38
																									17
																									19
																									13
																									15
																									30
																									11
																									25
																									28
																									18
																									22
																									87
																									51
																									77
																									11
																									62
																									32
																									39
																									76
																									45
																									46
																									35
																									25
																									5
																									51
																									78
																									39
																									56
																									26
																									62
																									148
																									19
																									22
																									57
																									29
																									40
																									28
																									32
																									27
																									47
																									56
																									27
																									101
																									23
																									22
																									31
																									6
																									11
																									38
																									17
																									58
																									40
																									39
																									6
																									39
																									129
																									80
																									41
																									39
																									27
																									31
																									80
																									27
																									52
																									30
																									38
																									26
																									11
																									50
																									34
																									42
																									4
																									32
																									54
																									31
																									29
																									32
																									124
																									18
																									35
																									22
																									43
																									32
																									4
																									32
																									22
																									37
																									36
																									47
																									399
																									27
																									62
																									35
																									19
																									43
																									46
																									90
																									36
																									15
																									79
																									27
																									96
																									73
																									91
																									49
																									22
																									15
																									122
																									58
																									19
																									27
																									8
																									24
																									20
																									25
																									32
																									111
																									36
																									43
																									21
																									62
																									38
																									46
																									54
																									11
																									27
																									31
																									23
																									47
																									21
																									57
																									22
																									26
																									14
																									30
																									80
																									51
																									28
																									80
																									31
																									32
																									62
																									12
																									187
																									25
																									47
																									7
																									106
																									33
																									18
																									39
																									42
																									40
																									26
																									35
																									32
																									41
																									32
																									4
																									46
																									49
																									10
																									58
																									27
																									21
																									27
																									206
																									18
																									23
																									30
																									17
																									75
																									44
																									39
																									36
																									173
																									28
																									32
																									50
																									16
																									27
																									39
																									274
																									41
																									28
																									29
																									48
																									38
																									5
																									25
																									17
																									66
																									33
																									49
																									46
																									49
																									51
																									26
																									41
																									26
																									16
																									125
																									96
																									52
																									44
																									4
																									27
																									18
																									12
																									31
																									51
																									62
																									80
																									23
																									32
																									53
																									40
																									32
																									27
																									56
																									10
																									17
																									5
																									140
																									11
																									95
																									35
																									21
																									57
																									23
																									18
																									11
																									21
																									26
																									74
																									19
																									22
																									21
																									24
																									24
																									40
																									18
																									14
																									64
																									37
																									33
																									35
																									42
																									9
																									5
																									23
																									9
																									4
																									37
																									7
																									12
																									6
																									7

## Sheet: Figure S3
S3A Relative mRNA expression after differentation of white preadipocytes to beige adipocytes
	WT			DKO
Ucp1	1	1	1	9.02232	10.6358	9.90404
Pgc1a	1	1	1	7.48687	6.32618	5.29115
Cidea	1	1	1	6.92564	0.576556	6.20879
S3B Number of Oil Red O positive cells during white preadipocytes differentiation into beige adipocytes
	WT			DKO
Day0	0	0	0	0	0	0
Day3	321	201	242	391	609	558
Day6	676	828	742	2290	2636	2317
Day9	2992	2970	4219	6135	8650	7245
S3C Number of Oild Red O positive cells after WT white preadipocytes differentation into beige adipocytes
	si Hmgn1/2	Si Control
	4580	2345
	4930	2750
	5210	2938
S3D Number of Oild Red O positive cells after DKO white preadipocytes differentation into beige adipocytes
	OE Hmgn1/2	OE Control
	2310	4905
	1840	5160
	1655	5685
S3E RPKM values of brown adipocyte specfic genes from RNA seq analysis
UCP1
Day	WT			DKO
0	0.11	0	0	0	0	0
3	0.03	0.06	0.25	0.64	0.02	0.87
6	7.33	5.51	7.08	29.67	35.31	31.79
8	4.05	3.28	4.71	8.77	17.52	29.17
Pgc1a	WT			DKO
0	0.02	0.01	0.03	0.13	0.13	0.01
3	0.08	0.15	0.62	1.24	0.59	1.14
6	4.21	4.52	3.92	6.14	6.07	8.51
8	4	3.54	3.4	4.4	5.44	5.07
Cidea	WT			DKO
0	0.06	0	0	0.05	0	0
3	0.05	0.05	0	0	0	0.44
6	12.7	10.79	13.03	74	41.24	112.02
8	37.62	22.31	23.15	27.31	102.03	179.29
Elvol3	WT			DKO
0	0.04	0.06	0	0.07	0.03	0.02
3	0.92	4.36	4.07	27.59	8.61	15.69
6	94.56	80.86	125.84	227.33	293.33	220.73
8	164.39	145.83	161.54	272.88	301.95	314.36
Cox7a1	WT			DKO
0	3.6	7.26	5.22	3.14	5.02	4.2
3	4.13	9.43	4.26	14.79	8.95	13.5
6	230.34	212.55	307.89	516.35	499.65	634.49
8	365.5	367.09	353.53	415.17	548.44	762.26
Ear2	WT			DKO
0	0	0.09	0	0	0.35	0
3	0.47	0.72	0.72	0.14	1.75	0.76
6	2.74	1.1	1.83	38.88	8.33	15.68
8	1.32	0.58	1.09	42.87	8.57	42.87
S3F RPKM values of Hmgn genes from RNA seq analysis
	HMGN1			HMGN2
0	88.03	71.23	92.63	47.96	34.77	55.48
3	84.56	86.46	86.46	95.5	122.69	122.69
6	60.87	58.3	55.93	108.16	113.88	106.76
9	41.75	39.77	39.52	40.46	40.72	41.11

## Sheet: Figure S6
S6A RPKM values of Pparg and Ppara expression during white preadipocyte differentiation into beige adipocytes
			Pparg								Ppara
Days	WT			DKO					WT			DKO
0	1.71	1.75	2.55	2.39	4.18	3.76		0	0.36	0.3	0.46	0.9	0.68	0.29
3	8.44	14.89	12.67	26.26	20.68	23.04		3	0.35	0.8	0.65	1.58	1.51	0.92
6	80.5	79.49	87.62	97.13	119.51	101.92		6	13.49	8.62	11.3	23.22	23.12	38.64
8	89.8	90.27	90.77	108.92	117.51	130.53		8	11.05	9.42	9	11.61	15.9	24.38
S6B Relative mRNA expression of Pparg and Ppara genes in WT and DKO beige adipocytes
	WT			DKO
Pparg	1	1	1	2.16654	3.18388	2.12981
Ppara	1	1	1	3.35485	3.29268	3.35737

## Sheet: Figure S8
	S8CNumber of Oil Red O positive cells during MEF transdifferentiation into beige adipocytes
		WT			DKO
	Day0	0	0	0	0	0	0
	Day4	191	157	183	419	471	536
	Day8	705	689	536	2038	2431	2620
	Day12	1775	1405	2233	3912	3051	3642
	S8H Number of Oil Red O positive cells during WT MEF transdifferentiation into beige adipocytes in the presence of siHMGN or siControl
		si Hmgn1/2	si Control
		2570	1775
		3120	1405
		2370	2233
	S8I Number of Oil Red O positive cells during DKO MEF transdifferentiation into beige adipocytes in the presence of Hmgn over expressing plasmid or control plasmid
		OE Hmgn	OE control
		1128	4034
		930	3575
		710	3263
